# Supplementary material for: Whole Genome Sequencing of Mycobacterium tuberculosis Clinical Isolates From India Reveals Genetic Heterogeneity and Region-Specific Variations That Might Affect Drug Susceptibility
Source: Front Microbiol. 2019 Feb 26;10:309. doi: 10.3389/fmicb.2019.00309 (PMC6399466; doi:10.3389/fmicb.2019.00309)
Supplement: TABLE S1 — Patient details, characterization of isolates as per WGS analysis and drug susceptibility testing status of M. tuberculosis clinical isolates. [file Table_1.XLS]

## Sheet: Sheet1
Advani et al., 2018. Whole genome sequencing of Mycobacterium tuberculosis clinical isolates from India reveals genetic heterogeneity and region-specific variations that might affect drug susceptibility
Supplementary Table 1: Patient details, characterization of isolates as per WGS analysis and drug susceptibility testing status of M. tuberculosis clinical isolates.
Sample_ID	Phenotype	Identity based on WGS data	Lineage or Sub-lineage	Lineage Name	In silico octal spoligotype	Gender	Age	Geographical location	Streptomycin	Isoniazid	Rifampicin	Ethambutol	Kanamycin	Ofloxacin
5553	Pre-XDR	M. tuberculosis	Lineage 2.2	East-Asian (Beijing)	000000000003771	Female	15	Uttar Pradesh, India	R	R	R	R	R	ND
5571	MDR	Co-infection with M. tuberculosis	-	-	-	Female	20	Uttar Pradesh, India	R	R	R	R	ND	ND
5986	MDR	M. mageritense	-	-	-	Female	18	Uttar Pradesh, India	S	R	R	R	ND	ND
8404	MDR	M. tuberculosis	Lineage 3	East-African-Indian	700377740003771	Female	18	Uttar Pradesh, India	R	R	R	S	ND	ND
8547	Isoniazid mono-resistant	M. mageritense	-	-	-	Female	15	Uttar Pradesh, India	S	R	S	S	ND	ND
8548	Isoniazid mono-resistant	M. tuberculosis	Lineage 3	East-African-Indian	703777740003771	Female	40	Uttar Pradesh, India	S	R	S	S	ND	ND
8574	MDR	Co-infection with M. tuberculosis	-	-	-	Male	14	Uttar Pradesh, India	R	R	R	S	ND	ND
10828	Streptomycin mono-resistant	M. tuberculosis	Lineage 3	East-African-Indian	703777740003171	Male	75	Uttar Pradesh, India	R	S	S	S	ND	ND
11060	Sensitive to first line drugs	M. tuberculosis	Lineage 1	Indo-Oceanic	477777777413071	Male	32	Uttar Pradesh, India	S	S	S	S	ND	ND
11078	MDR	M. tuberculosis	Lineage 3	East-African-Indian	700377740003771	Male	17	Uttar Pradesh, India	R	R	R	S	ND	ND
11168	Sensitive to first line drugs	M. mageritense	-	-	-	Male	28	Uttar Pradesh, India	S	S	S	S	ND	ND
11386	Streptomycin mono-resistant	Co-infection with M. tuberculosis	-	-	-	Female	25	Uttar Pradesh, India	R	S	S	S	ND	S
11610	Sensitive to first line drugs	M. tuberculosis	Lineage 3	East-African-Indian	703777740003771	Male	20	Uttar Pradesh, India	S	S	S	S	ND	ND
11766	MDR	M. tuberculosis	Lineage 1	Indo-Oceanic	777777700003371	Male	75	Uttar Pradesh, India	S	R	R	S	ND	ND
11867	Isoniazid mono-resistant	M. tuberculosis	Lineage 3	East-African-Indian	703777740003771	Male	27	Uttar Pradesh, India	S	R	S	S	ND	ND
11931	MDR	Co-infection with M. tuberculosis	-	-	-	Male	57	Uttar Pradesh, India	S	R	R	S	ND	ND
11951	Sensitive to first line drugs	Co-infection with M. tuberculosis	-	-	-	Male	65	Uttar Pradesh, India	S	S	S	S	ND	S
11975	Sensitive to first line drugs	M. tuberculosis	Lineage 3	East-African-Indian	700377740003771	Female	14	Uttar Pradesh, India	S	S	S	S	ND	ND
12007	MDR	Co-infection with M. tuberculosis	-	-	-	Male	38	Uttar Pradesh, India	R	R	R	R	ND	R
12023	Sensitive to first line drugs	M. tuberculosis	Lineage 3	East-African-Indian	703777740003771	Male	35	Uttar Pradesh, India	S	S	S	S	ND	ND
12033	Sensitive to first line drugs	M. tuberculosis	Lineage 1	Indo-Oceanic	777777777413771	Male	20	Uttar Pradesh, India	S	S	S	S	ND	ND
12036	MDR	M. tuberculosis	Lineage 3	East-African-Indian	703777340003771	Male	46	Uttar Pradesh, India	R	R	R	S	ND	ND
12051	Sensitive to first line drugs	Co-infection with M. tuberculosis	-	-	-	Male	14	Uttar Pradesh, India	S	S	S	S	ND	ND
12058	MDR	M. tuberculosis	Lineage 3	East-African-Indian	703777740003171	Male	40	Uttar Pradesh, India	R	R	R	S	ND	ND
12061	Sensitive to first line drugs	M. tuberculosis	Lineage 3	East-African-Indian	700777740003771	Male	53	Uttar Pradesh, India	S	S	S	S	ND	ND
12067	MDR	M. tuberculosis	Lineage 1	Indo-Oceanic	477777777413071	Female	26	Uttar Pradesh, India	S	R	R	S	ND	ND
12084	Streptomycin mono-resistant	M. tuberculosis	Lineage 3	East-African-Indian	703777740003171	Male	50	Uttar Pradesh, India	R	S	S	S	ND	ND
12138	Streptomycin mono-resistant	M. tuberculosis	Lineage 3	East-African-Indian	702037740003771	Female	46	Uttar Pradesh, India	R	S	S	S	ND	ND
12161	Sensitive to first line drugs	M. tuberculosis	Lineage 3	East-African-Indian	703777740003771	Male	47	Uttar Pradesh, India	S	S	S	S	ND	ND
12163	Isoniazid mono-resistant	M. tuberculosis	Lineage 3	East-African-Indian	703777740003771	Male	50	Uttar Pradesh, India	S	R	S	S	ND	ND
12235	MDR	M. tuberculosis	Lineage 3	East-African-Indian	703777740003771	Male	20	Uttar Pradesh, India	R	R	R	R	ND	ND
12267	Rifampicin mono-resistant	M. tuberculosis	Lineage 3	East-African-Indian	703777740000771	Male	42	Uttar Pradesh, India	S	S	R	S	ND	ND
12305	Sensitive to first line drugs	M. tuberculosis	Lineage 3	East-African-Indian	703777740003171	Female	26	Uttar Pradesh, India	S	S	S	S	ND	ND
12359	Sensitive to first line drugs	M. tuberculosis	Lineage 3	East-African-Indian	703777740003771	Male	21	Uttar Pradesh, India	S	S	S	S	ND	ND
12395	MDR	M. abscessus	-	-	-	Male	45	Uttar Pradesh, India	R	R	R	S	ND	ND
12492	MDR	M. tuberculosis	Lineage 3	East-African-Indian	703777340003771	Male	42	Uttar Pradesh, India	S	R	R	S	ND	ND
12495	Sensitive to first line drugs	M. tuberculosis	Lineage 3	East-African-Indian	703777747770771	Male	65	Uttar Pradesh, India	S	S	S	S	ND	ND
12510	MDR	M. tuberculosis	Lineage 3	East-African-Indian	703777740003771	Male	35	Uttar Pradesh, India	S	R	R	S	ND	ND
12515	Isoniazid mono-resistant	M. tuberculosis	Lineage 3	East-African-Indian	703777740003371	Male	55	Himachal Pradesh, India	S	R	S	S	ND	ND
12518	Sensitive to first line drugs	M. tuberculosis	Lineage 3	East-African-Indian	703777740003771	Male	50	Himachal Pradesh, India	S	S	S	S	ND	ND
12530	Rifampicin mono-resistant	M. tuberculosis	Lineage 3	East-African-Indian	703777740003771	Female	0	Himachal Pradesh, India	S	S	R	S	ND	ND
12541	Isoniazid mono-resistant	M. tuberculosis	Lineage 3	East-African-Indian	703777740003731	Female	80	Uttar Pradesh, India	S	R	S	S	ND	ND
12584	MDR	M. tuberculosis	Lineage 3	East-African-Indian	700377740003771	Female	17	Madhya Pradesh, India	S	R	R	S	ND	ND
12599	MDR	M. tuberculosis	Lineage 3	East-African-Indian	703777740003171	Male	22	Uttar Pradesh, India	S	R	R	S	ND	ND
12639	Rifampicin mono-resistant	M. tuberculosis	Lineage 3	East-African-Indian	703777740003771	Male	35	Uttar Pradesh, India	S	S	R	S	ND	ND
12649	Rifampicin mono-resistant	M. tuberculosis	Lineage 3	East-African-Indian	503346440002170	Male	35	Uttar Pradesh, India	S	S	R	S	ND	ND
12657	MDR	Co-infection with M. tuberculosis	-	-	-	Female	18	Uttar Pradesh, India	R	R	R	R	ND	ND
12668	Sensitive to first line drugs	M. tuberculosis	Lineage 3	East-African-Indian	703777740003771	Male	30	Himachal Pradesh, India	S	S	S	S	ND	ND
12670	Sensitive to first line drugs	M. tuberculosis	Lineage 1	Indo-Oceanic	477777177413071	Male	29	Himachal Pradesh, India	S	S	S	S	ND	R
12674	Sensitive to first line drugs	Co-infection with M. tuberculosis	-	-	-	Male	34	Himachal Pradesh, India	S	S	S	S	ND	ND
12696	MDR	M. tuberculosis	Lineage 2.2	East-Asian (Beijing)	040000000003771	Male	46	Uttar Pradesh, India	R	R	R	R	ND	ND
12807	MDR	M. tuberculosis	Lineage 1	Indo-Oceanic	477777777413071	Male	35	Uttar Pradesh, India	R	R	R	R	ND	ND
12863	Sensitive to first line drugs	M. tuberculosis	Lineage 4.1.1	Euro-American (X-type)	777736777760731	Female	42	Uttar Pradesh, India	S	S	S	S	ND	ND
12878	Isoniazid mono-resistant	Co-infection with M. tuberculosis	-	-	-	Male	65	Uttar Pradesh, India	S	R	S	S	ND	ND
12887	MDR	Co-infection with M. tuberculosis	-	-	-	Male	42	Uttar Pradesh, India	R	R	R	S	ND	ND
12890	MDR	M. tuberculosis	Lineage 3	East-African-Indian	703777740003771	Male	50	Uttar Pradesh, India	S	R	R	R	ND	ND
12917	Sensitive to first line drugs	M. tuberculosis	Lineage 3	East-African-Indian	703777740003771	Male	16	Uttar Pradesh, India	S	S	S	S	ND	ND
12955	MDR	M. tuberculosis	Lineage 3	East-African-Indian	703777740003771	Male	48	Uttar Pradesh, India	S	R	R	S	ND	ND
12969	MDR	M. tuberculosis	Lineage 3	East-African-Indian	503735740003561	Male	42	Uttar Pradesh, India	S	R	R	S	ND	ND
12970	MDR	M. tuberculosis	Lineage 3	East-African-Indian	703777740003771	Male	60	Uttar Pradesh, India	R	R	R	R	ND	ND
12972	MDR	M. tuberculosis	Lineage 3	East-African-Indian	703707740003771	Female	24	Uttar Pradesh, India	S	R	R	R	ND	ND
12973	MDR	M. tuberculosis	Lineage 3	East-African-Indian	703777740003771	Female	11	Uttar Pradesh, India	R	R	R	S	ND	ND
12991	MDR	M. tuberculosis	Lineage 1	Indo-Oceanic	777777777413731	Female	18	Uttar Pradesh, India	R	R	R	R	ND	ND
13011	Sensitive to first line drugs	M. tuberculosis	Lineage 3	East-African-Indian	703777740003771	Female	22	Uttar Pradesh, India	S	S	S	S	ND	ND
13032	MDR	M. tuberculosis	Lineage 3	East-African-Indian	700377740003771	Male	55	Uttar Pradesh, India	R	R	R	S	ND	ND
13055	Isoniazid mono-resistant	M. tuberculosis	Lineage 3	East-African-Indian	700377740000000	Male	35	Uttar Pradesh, India	S	R	S	S	ND	ND
13057	MDR	M. tuberculosis	Lineage 3	East-African-Indian	703777740003171	Male	29	Uttar Pradesh, India	S	R	R	S	ND	ND
13058	Isoniazid mono-resistant	M. tuberculosis	Lineage 4.9	Euro-American (H37Rv-like)	477777777760771	Male	32	Uttar Pradesh, India	S	R	S	S	ND	ND
13059	Isoniazid mono-resistant	M. tuberculosis	Lineage 3	East-African-Indian	703777700000000	Male	65	Uttar Pradesh, India	S	R	S	S	ND	ND
13073	Isoniazid mono-resistant	M. tuberculosis	Lineage 3	East-African-Indian	703777400001771	Female	16	Uttar Pradesh, India	S	R	S	S	ND	ND
13075	MDR	M. tuberculosis	Lineage 3	East-African-Indian	703777740003771	Male	50	Uttar Pradesh, India	S	R	R	S	ND	ND
13105	MDR	Co-infection with M. tuberculosis	-	-	-	Male	50	Uttar Pradesh, India	S	R	R	R	ND	ND
13122	MDR	M. tuberculosis	Lineage 3	East-African-Indian	703777740003771	Male	25	Uttar Pradesh, India	S	R	R	R	ND	ND
13217	Rifampicin mono-resistant	M. tuberculosis	Lineage 3	East-African-Indian	777677777743771	Male	28	Uttar Pradesh, India	S	S	R	S	ND	ND
13271	Sensitive to first line drugs	M. tuberculosis	Lineage 3	East-African-Indian	700377740003771	Female	25	Uttar Pradesh, India	S	S	S	S	ND	ND
13385	MDR	Co-infection with M. tuberculosis	-	-	-	Male	30	Uttar Pradesh, India	S	R	R	R	ND	ND
13412	Rifampicin mono-resistant	M. tuberculosis	Lineage 3	East-African-Indian	703777740003771	Male	38	Uttar Pradesh, India	S	S	R	S	ND	ND
13466	Isoniazid mono-resistant	M. tuberculosis	Lineage 3	East-African-Indian	503777740003771	Female	34	Uttar Pradesh, India	S	R	S	S	ND	ND
13485	Isoniazid mono-resistant	M. tuberculosis	Lineage 3	East-African-Indian	703777400001771	Female	40	Rajasthan, India	S	R	S	S	ND	ND
13526	Sensitive to first line drugs	M. tuberculosis	Lineage 3	East-African-Indian	703777740003771	Female	22	Uttar Pradesh, India	S	S	S	S	ND	ND
13540	MDR	M. tuberculosis	Lineage 3	East-African-Indian	703777740003171	Male	55	Uttar Pradesh, India	S	R	R	R	ND	ND
13569	Isoniazid mono-resistant	M. tuberculosis	Lineage 1	Indo-Oceanic	477777777413071	Male	50	Rajasthan, India	S	R	S	S	ND	ND
13606	MDR	M. tuberculosis	Lineage 4	Euro-American	577777777420771	Male	18	Rajasthan, India	R	R	R	R	ND	ND
13624	Sensitive to first line drugs	M. tuberculosis	Lineage 3	East-African-Indian	700737740003771	Male	65	Rajasthan, India	S	S	S	S	ND	ND
13625	Sensitive to first line drugs	Co-infection with M. tuberculosis	-	-	-	Male	65	Rajasthan, India	S	S	S	S	ND	ND
13626	Sensitive to first line drugs	M. tuberculosis	Lineage 3	East-African-Indian	703777740003771	Female	26	Uttar Pradesh, India	S	S	S	S	ND	ND
13627	MDR	M. tuberculosis	Lineage 3	East-African-Indian	703777740003771	Male	23	Rajasthan, India	R	R	R	R	ND	ND
13630	Sensitive to first line drugs	Co-infection with M. tuberculosis	-	-	-	Male	35	Uttar Pradesh, India	S	S	S	S	ND	S
13661	MDR	M. tuberculosis	Lineage 3	East-African-Indian	773777757403771	Male	85	Uttar Pradesh, India	S	R	R	S	ND	ND
13668	MDR	M. tuberculosis	Lineage 1	Indo-Oceanic	477777777413071	Male	39	Uttar Pradesh, India	S	R	R	R	ND	ND
13675	Sensitive to first line drugs	M. tuberculosis	Lineage 3	East-African-Indian	703777740003771	Female	16	Uttar Pradesh, India	S	S	S	S	ND	ND
13679	MDR	M. tuberculosis	Lineage 3	East-African-Indian	703777740003771	Male	47	Uttar Pradesh, India	R	R	R	S	ND	ND
13709	Isoniazid mono-resistant	M. tuberculosis	Lineage 3	East-African-Indian	703776340003771	Male	45	Uttar Pradesh, India	S	R	S	S	ND	ND
13719	Streptomycin mono-resistant	M. tuberculosis	Lineage 3	East-African-Indian	703777740003771	Male	73	Uttar Pradesh, India	R	S	S	S	ND	ND
13742	Sensitive to first line drugs	M. tuberculosis	Lineage 1	Indo-Oceanic	777777777413771	Male	40	Uttar Pradesh, India	S	S	S	S	ND	ND
13781	MDR	M. tuberculosis	Lineage 3	East-African-Indian	703767740003771	Female	20	Uttar Pradesh, India	S	R	R	S	ND	ND
13785	Sensitive to first line drugs	Co-infection with M. tuberculosis	-	-	-	Female	32	Uttar Pradesh, India	S	S	S	S	ND	ND
13797	MDR	M. tuberculosis	Lineage 3	East-African-Indian	703777740003771	Male	12	Uttar Pradesh, India	R	R	R	R	ND	ND
13799	MDR	Co-infection with M. tuberculosis	-	-	-	Male	22	Uttar Pradesh, India	S	R	R	R	ND	ND
13854	MDR	M. tuberculosis	Lineage 4	Euro-American	777777777762731	Male	42	Uttar Pradesh, India	S	R	R	R	ND	ND
13897	MDR	M. tuberculosis	Lineage 3	East-African-Indian	703777740003771	Male	40	Uttar Pradesh, India	R	R	R	R	ND	ND
13933	Sensitive to first line drugs	M. tuberculosis	Lineage 3	East-African-Indian	703777740003771	Male	45	Uttar Pradesh, India	S	S	S	S	ND	ND
13961	Sensitive to first line drugs	M. tuberculosis	Lineage 4	Euro-American	777777577760771	Female	32	Uttar Pradesh, India	S	S	S	S	ND	ND
13971	MDR	M. tuberculosis	Lineage 1	Indo-Oceanic	477777777413071	Male	14	Uttar Pradesh, India	R	R	R	S	ND	ND
13977	MDR	M. tuberculosis	Lineage 2.2	East-Asian (Beijing)	000000000003771	Male	29	Uttar Pradesh, India	R	R	R	S	ND	ND
13993	Sensitive to first line drugs	Co-infection with M. tuberculosis	-	-	-	Male	36	Uttar Pradesh, India	S	S	S	S	ND	ND
14032	MDR	M. tuberculosis	Lineage 3	East-African-Indian	703777340003771	Male	43	Uttar Pradesh, India	R	R	R	S	ND	ND
14075	MDR	M. tuberculosis	Lineage 1	Indo-Oceanic	477777777413071	Female	24	Uttar Pradesh, India	R	R	R	R	ND	ND
14097	MDR	M. tuberculosis	Lineage 3	East-African-Indian	703777740003771	Male	27	Uttar Pradesh, India	S	R	R	R	ND	ND
14105	Isoniazid mono-resistant	M. tuberculosis	Lineage 3	East-African-Indian	703777740003771	Male	30	Uttar Pradesh, India	S	R	S	S	ND	ND
14128	MDR	M. tuberculosis	Lineage 1	Indo-Oceanic	777777777413731	Male	38	Uttar Pradesh, India	R	R	R	R	ND	ND
14131	MDR	M. tuberculosis	Lineage 3	East-African-Indian	703777740003771	Male	35	Uttar Pradesh, India	R	R	R	R	ND	ND
14141	MDR	M. tuberculosis	Lineage 1	Indo-Oceanic	477777777413071	Female	36	Uttar Pradesh, India	S	R	R	S	ND	ND
14183	MDR	M. tuberculosis	Lineage 1	Indo-Oceanic	477777777413071	Female	25	Madhya Pradesh, India	S	R	R	S	ND	ND
14220	MDR	M. tuberculosis	Lineage 1	Indo-Oceanic	477777777413071	Female	17	Uttar Pradesh, India	R	R	R	R	ND	ND
14231	Rifampicin mono-resistant	M. tuberculosis	Lineage 3	East-African-Indian	703777740003371	Female	31	Uttar Pradesh, India	S	S	R	S	ND	ND
14232	MDR	M. tuberculosis	Lineage 3	East-African-Indian	703777340003771	Male	23	Uttar Pradesh, India	R	R	R	S	ND	ND
14236	MDR	M. tuberculosis	Lineage 3	East-African-Indian	703777740003171	Male	28	Uttar Pradesh, India	S	R	R	S	ND	ND
14240	MDR	M. tuberculosis	Lineage 2.2	East-Asian (Beijing)	000000000003771	Male	35	Uttar Pradesh, India	R	R	R	S	ND	ND
14244	Sensitive to first line drugs	M. tuberculosis	Lineage 3	East-African-Indian	703777741400771	Male	50	Uttar Pradesh, India	S	S	S	S	ND	ND
14275	Isoniazid mono-resistant	M. tuberculosis	Lineage 4.9	Euro-American (H37Rv-like)	477777777760771	Female	36	Uttar Pradesh, India	S	R	S	S	ND	ND
14289	MDR	M. tuberculosis	Lineage 3	East-African-Indian	703777740003771	Male	23	Uttar Pradesh, India	S	R	R	S	ND	ND
14298	MDR	M. tuberculosis	Lineage 2.2	East-Asian (Beijing)	000000000003771	Female	19	Uttar Pradesh, India	R	R	R	S	ND	ND
14305	Isoniazid mono-resistant	M. tuberculosis	Lineage 3	East-African-Indian	703777740003771	Male	18	Uttar Pradesh, India	S	R	S	S	ND	ND
14334	Rifampicin mono-resistant	M. tuberculosis	Lineage 3	East-African-Indian	703760000000331	Male	21	Uttar Pradesh, India	S	S	R	S	ND	ND
14388	Sensitive to first line drugs	M. tuberculosis	Lineage 3	East-African-Indian	703777740003771	Male	38	Uttar Pradesh, India	S	S	S	S	ND	ND
14421	MDR	M. abscessus	-	-	-	Male	65	Uttar Pradesh, India	R	R	R	R	ND	S
14463	Sensitive to first line drugs	M. tuberculosis	Lineage 4	Euro-American	777777777760771	Female	52	Uttar Pradesh, India	S	S	S	S	ND	ND
14478	Isoniazid mono-resistant	M. tuberculosis	Lineage 3	East-African-Indian	777777777763771	N/A	N/A	N/A	S	R	S	S	ND	ND
14509	Isoniazid mono-resistant	M. tuberculosis	Lineage 1	Indo-Oceanic	477777777413071	Female	14	Uttar Pradesh, India	S	R	S	S	ND	ND
14673	MDR	Co-infection with M. tuberculosis	-	-	-	Male	21	Uttar Pradesh, India	R	R	R	R	ND	ND
14679	MDR	M. tuberculosis	Lineage 3	East-African-Indian	703777740003771	Male	72	Uttar Pradesh, India	R	R	R	S	ND	ND
14737	Isoniazid mono-resistant	M. tuberculosis	Lineage 3	East-African-Indian	703777740003771	Male	19	Uttar Pradesh, India	S	R	S	S	ND	ND
14845	MDR	M. tuberculosis	Lineage 3	East-African-Indian	703777740003771	Male	36	Uttar Pradesh, India	S	R	R	S	ND	ND
14984	Isoniazid mono-resistant	M. tuberculosis	Lineage 3	East-African-Indian	703007740003771	Male	45	Uttar Pradesh, India	S	R	S	S	ND	ND
14985	Sensitive to first line drugs	M. tuberculosis	Lineage 3	East-African-Indian	703007740003771	Male	45	Uttar Pradesh, India	S	S	S	S	ND	ND
15062	Sensitive to first line drugs	M. tuberculosis	Lineage 3	East-African-Indian	703777740003771	Male	32	Madhya Pradesh, India	S	S	S	S	ND	ND
15098	Sensitive to first line drugs	M. tuberculosis	Lineage 3	East-African-Indian	700777740003771	Male	19	Uttar Pradesh, India	S	S	S	S	ND	ND
15101	MDR	M. intracellulare	-	-	-	Male	61	Uttar Pradesh, India	R	R	R	R	ND	R
15279	MDR	Co-infection with M. tuberculosis	-	-	-	Female	24	Uttar Pradesh, India	S	R	R	R	ND	ND
15310	Sensitive to first line drugs	M. tuberculosis	Lineage 3	East-African-Indian	703777740003771	Female	35	Uttar Pradesh, India	S	S	S	S	ND	ND
15312	MDR	Co-infection with M. tuberculosis	-	-	-	Male	75	Uttar Pradesh, India	R	R	R	S	ND	ND
15324	MDR	M. tuberculosis	Lineage 4.9	Euro-American (H37Rv-like)	777777777760771	Female	30	Uttar Pradesh, India	R	R	R	R	ND	ND
15331	MDR	M. tuberculosis	Lineage 3	East-African-Indian	703777400003371	Male	45	Uttar Pradesh, India	S	R	R	R	ND	ND
15336	MDR	M. tuberculosis	Lineage 3	East-African-Indian	703777740003171	Male	24	Uttar Pradesh, India	S	R	R	R	ND	ND
15348	MDR	M. tuberculosis	Lineage 3	East-African-Indian	703777740003771	Male	24	Uttar Pradesh, India	S	R	R	R	ND	ND
15382	Isoniazid mono-resistant	M. tuberculosis	Lineage 3	East-African-Indian	703777740003771	Female	25	Uttar Pradesh, India	S	R	S	S	ND	ND
15391	MDR	M. tuberculosis	Lineage 3	East-African-Indian	700377740003771	Male	35	Uttar Pradesh, India	S	R	R	S	ND	ND
15405	MDR	Co-infection with M. tuberculosis	-	-	-	Female	30	Uttar Pradesh, India	R	R	R	S	ND	ND
15437	MDR	M. tuberculosis	Lineage 3	East-African-Indian	703777740003171	Male	28	Uttar Pradesh, India	R	R	R	R	ND	ND
15453	MDR	M. tuberculosis	Lineage 3	East-African-Indian	703777740000000	Male	20	Uttar Pradesh, India	R	R	R	R	ND	ND
15465	Sensitive to first line drugs	M. tuberculosis	Lineage 3	East-African-Indian	703777740003771	Female	20	Uttar Pradesh, India	S	S	S	S	ND	ND
15798	Rifampicin mono-resistant	M. tuberculosis	Lineage 3	East-African-Indian	703777740003771	Male	34	Uttar Pradesh, India	S	S	R	S	ND	ND
15872	Sensitive to first line drugs	M. tuberculosis	Lineage 3	East-African-Indian	703777740003771	Male	48	Uttar Pradesh, India	S	S	S	S	ND	ND
15913	Rifampicin mono-resistant	M. tuberculosis	Lineage 3	East-African-Indian	703777740003771	Male	35	Uttar Pradesh, India	S	S	R	S	ND	ND
15926	MDR	M. tuberculosis	Lineage 2.2	East-Asian (Beijing)	000000000003771	Male	28	Uttar Pradesh, India	R	R	R	S	ND	ND
16002	Sensitive to first line drugs	Co-infection with M. tuberculosis	-	-	-	Male	23	Uttar Pradesh, India	S	S	S	S	ND	ND
16028	MDR	M. tuberculosis	Lineage 1	Indo-Oceanic	477777777413071	Female	35	Uttar Pradesh, India	S	R	R	R	ND	ND
16053	Sensitive to first line drugs	Co-infection with M. tuberculosis	-	-	-	Male	45	Uttar Pradesh, India	S	S	S	S	ND	ND
16055	MDR	M. tuberculosis	Lineage 2.2	East-Asian (Beijing)	000000000003771	Female	26	Uttar Pradesh, India	R	R	R	R	ND	ND
16056	MDR	M. tuberculosis	Lineage 3	East-African-Indian	703777740003771	Male	45	Uttar Pradesh, India	S	R	R	S	ND	ND
16058	Rifampicin mono-resistant	Co-infection with M. tuberculosis	-	-	-	Male	25	Uttar Pradesh, India	S	S	R	S	ND	ND
16109	Streptomycin mono-resistant	M. tuberculosis	Lineage 3	East-African-Indian	767777777263771	Female	16	Uttar Pradesh, India	R	S	S	S	ND	ND
16112	MDR	M. smegmatis	-	-	-	Female	25	Uttar Pradesh, India	R	R	R	S	ND	ND
16115	MDR	M. tuberculosis	Lineage 3	East-African-Indian	703777340003771	Male	45	Uttar Pradesh, India	S	R	R	S	ND	ND
16131	MDR	M. tuberculosis	Lineage 4.9	Euro-American (H37Rv-like)	777777777760711	Male	10	Uttar Pradesh, India	S	R	R	S	ND	ND
16166	Pre-XDR	M. tuberculosis	Lineage 3	East-African-Indian	703777740003771	Male	45	Uttar Pradesh, India	R	R	R	S	S	ND
16210	Isoniazid mono-resistant	M. tuberculosis	Lineage 3	East-African-Indian	700377740003771	Male	30	Uttar Pradesh, India	S	R	S	S	ND	ND
16216	Pre-XDR	Co-infection with M. tuberculosis	-	-	-	Female	18	Uttar Pradesh, India	S	R	R	S	R	ND
16237	Pre-XDR	Co-infection with M. tuberculosis	-	-	-	Female	38	Uttar Pradesh, India	S	R	R	S	S	S
16268	MDR	M. tuberculosis	Lineage 4.9	Euro-American (H37Rv-like)	777777777760771	Male	45	Uttar Pradesh, India	S	R	R	S	ND	ND
16317	Sensitive to first line drugs	M. mageritense	-	-	-	Male	25	Uttar Pradesh, India	S	S	S	S	ND	ND
16328	Sensitive to first line drugs	Co-infection with M. tuberculosis	-	-	-	Female	7	Uttar Pradesh, India	S	S	S	S	ND	R
16332	MDR	Co-infection with M. tuberculosis	-	-	-	Male	38	Uttar Pradesh, India	R	R	R	S	ND	R
16335	Isoniazid mono-resistant	M. tuberculosis	Lineage 3	East-African-Indian	703737740003771	Male	6	Uttar Pradesh, India	S	R	S	S	ND	ND
16336	MDR	M. abscessus	-	-	-	Male	38	Uttar Pradesh, India	R	R	R	R	ND	ND
16340	Rifampicin mono-resistant	M. tuberculosis	Lineage 1	Indo-Oceanic	773777777413771	Male	28	Uttar Pradesh, India	S	S	R	S	ND	ND
16345	Isoniazid mono-resistant	M. tuberculosis	Lineage 3	East-African-Indian	703777700000040	Male	24	Uttar Pradesh, India	S	R	S	S	ND	ND
16357	Sensitive to first line drugs	Co-infection with M. tuberculosis	-	-	-	Female	38	Uttar Pradesh, India	S	S	S	S	ND	ND
16371	Pre-XDR	M. tuberculosis	Lineage 2.2	East-Asian (Beijing)	000000000003771	Male	27	Uttar Pradesh, India	R	R	R	R	S	ND
16396	Sensitive to first line drugs	M. tuberculosis	Lineage 4.9	Euro-American (H37Rv-like)	777777777760631	Female	17	Uttar Pradesh, India	S	S	S	S	ND	ND
16398	Sensitive to first line drugs	M. tuberculosis	Lineage 3	East-African-Indian	703777740003771	Male	23	Uttar Pradesh, India	S	S	S	S	ND	ND
16441	Sensitive to first line drugs	M. tuberculosis	Lineage 3	East-African-Indian	703000740003171	Male	29	Uttar Pradesh, India	S	S	S	S	ND	ND
16485	Pre-XDR	M. tuberculosis	Lineage 3	East-African-Indian	703777740003771	Female	45	Uttar Pradesh, India	R	R	R	S	S	ND
HP-1122	Isoniazid mono-resistant	M. tuberculosis	Lineage 3	East-African-Indian	703777640003771	Male	33	Himachal Pradesh, India	S	R	S	S	ND	ND
Oflo	Pre-XDR	M. tuberculosis	Lineage 2.2	East-Asian (Beijing)	000004000003771	Female	15	Uttar Pradesh, India	R	R	R	R	R	ND
P-10	MDR	M. tuberculosis	Lineage 3	East-African-Indian	000000000003771	Male	41	Uttar Pradesh, India	S	R	R	S	ND	ND
P-15	Isoniazid mono-resistant	M. tuberculosis	Lineage 4	Euro-American	577777777420771	Male	72	Uttar Pradesh, India	R	R	S	S	ND	ND
P-18	MDR	M. tuberculosis	Lineage 3	East-African-Indian	703775740003771	Male	42	Uttar Pradesh, India	S	R	R	S	ND	ND
P-19	Sensitive to first line drugs	M. tuberculosis	Lineage 4.9	Euro-American (H37Rv-like)	777377777760771	Male	64	Uttar Pradesh, India	S	S	S	S	ND	ND
P-9	MDR	M. tuberculosis	Lineage 1	Indo-Oceanic	777777777413731	Male	38	Uttar Pradesh, India	R	S	R	R	ND	ND
PU-154	Isoniazid mono-resistant	M. tuberculosis	Lineage 3	East-African-Indian	703777740003771	Male	50	Himachal Pradesh, India	S	R	S	S	ND	ND
PU-161	Isoniazid mono-resistant	M. tuberculosis	Lineage 3	East-African-Indian	703777740003771	Male	32	Himachal Pradesh, India	S	R	S	S	ND	ND
PU-164	MDR	M. tuberculosis	Lineage 3	East-African-Indian	703777740003771	Female	25	Himachal Pradesh, India	R	R	R	S	ND	ND
PU-168	Pre-XDR	M. tuberculosis	Lineage 2.2	East-Asian (Beijing)	000000000003771	Male	19	Himachal Pradesh, India	R	R	R	R	R	ND
PU-169	MDR	M. tuberculosis	Lineage 3	East-African-Indian	703777740003771	Female	32	Himachal Pradesh, India	S	R	R	S	ND	ND
PU-43	Pre-XDR	M. tuberculosis	Lineage 4	Euro-American	777677777760771	Male	65	Himachal Pradesh, India	R	R	S	S	R	ND
PU-54	Pre-XDR	M. tuberculosis	Lineage 1	Indo-Oceanic	777700777410700	Male	65	Himachal Pradesh, India	S	R	R	R	S	ND
PU-65	MDR	M. tuberculosis	Lineage 1	Indo-Oceanic	777777377413700	Male	58	Himachal Pradesh, India	R	R	R	R	ND	ND
PU-73	Isoniazid mono-resistant	M. tuberculosis	Lineage 1	Indo-Oceanic	677777477413771	Male	25	Kerala, India	S	R	S	S	ND	ND
