# Supplementary material for: Whole Genome Sequencing of Mycobacterium tuberculosis Clinical Isolates From India Reveals Genetic Heterogeneity and Region-Specific Variations That Might Affect Drug Susceptibility
Source: Front Microbiol. 2019 Feb 26;10:309. doi: 10.3389/fmicb.2019.00309 (PMC6399466; doi:10.3389/fmicb.2019.00309)
Supplement: TABLE S2 — List of SNVs identified in the study. [file Table_2.XLS]

## Sheet: Sheet1
Advani et al., 2018. Whole genome sequencing of Mycobacterium tuberculosis clinical isolates from India reveals genetic heterogeneity and region-specific variations that might affect drug susceptibility
Supplementary Table 2: List of SNVs identified in this study
Chromosome	Strand	Position	Reference allele<->Alternate allele	Reference codon<->Alternate codon	Reference amino acid<->Alternate amino acid	Rv_ID	Gene_Symbol	SNV	Description	Sensitive to first line drugs	MDR	Isoniazid mono-resistant	Rifampicin mono-resistant	Streptomycin mono-resistant	Pre-XDR
NC_000962.3	+	94	A<->G	AGT<->GGT	S32G	Rv0001	dnaA	dnaA S32G	chromosomal replication initiator protein DnaA	0/37	0/71	0/29	1/11	0/5	0/8
NC_000962.3	+	380	C<->T	ACA<->ATA	T127I	Rv0001	dnaA	dnaA T127I	chromosomal replication initiator protein DnaA	0/37	2/71	0/29	0/11	0/5	0/8
NC_000962.3	+	424	G<->A	GAT<->AAT	D142N	Rv0001	dnaA	dnaA D142N	chromosomal replication initiator protein DnaA	0/37	0/71	1/29	0/11	0/5	0/8
NC_000962.3	+	461	G<->A	CGC<->CAC	R154H	Rv0001	dnaA	dnaA R154H	chromosomal replication initiator protein DnaA	0/37	2/71	0/29	0/11	0/5	0/8
NC_000962.3	+	494	T<->C	GTA<->GCA	V165A	Rv0001	dnaA	dnaA V165A	chromosomal replication initiator protein DnaA	1/37	0/71	0/29	0/11	0/5	0/8
NC_000962.3	+	929	A<->G	CAG<->CGG	Q310R	Rv0001	dnaA	dnaA Q310R	chromosomal replication initiator protein DnaA	0/37	1/71	0/29	0/11	0/5	0/8
NC_000962.3	+	1135	G<->A	GTC<->ATC	V379I	Rv0001	dnaA	dnaA V379I	chromosomal replication initiator protein DnaA	0/37	1/71	0/29	0/11	0/5	2/8
NC_000962.3	+	1465	G<->C	GAG<->CAG	E489Q	Rv0001	dnaA	dnaA E489Q	chromosomal replication initiator protein DnaA	0/37	1/71	0/29	0/11	0/5	0/8
NC_000962.3	+	2822	G<->T	GAG<->GAT	E257D	Rv0002	dnaN	dnaN E257D	DNA polymerase III subunit beta	0/37	1/71	0/29	0/11	0/5	0/8
NC_000962.3	+	2862	G<->T	GCG<->TCG	A271S	Rv0002	dnaN	dnaN A271S	DNA polymerase III subunit beta	0/37	1/71	0/29	0/11	0/5	0/8
NC_000962.3	+	3446	C<->T	GCC<->GTC	A56V	Rv0003	recF	recF A56V	DNA replication/repair protein RecF	29/37	46/71	23/29	9/11	5/5	2/8
NC_000962.3	+	3995	C<->T	CCC<->CTC	P239L	Rv0003	recF	recF P239L	DNA replication/repair protein RecF	0/37	2/71	0/29	0/11	0/5	0/8
NC_000962.3	+	4013	T<->C	ATC<->ACC	I245T	Rv0003	recF	recF I245T	DNA replication/repair protein RecF	36/37	71/71	29/29	11/11	5/5	8/8
NC_000962.3	+	4386	C<->G	CAC<->CAG	H369Q	Rv0003	recF	recF H369Q	DNA replication/repair protein RecF	1/37	0/71	0/29	0/11	0/5	0/8
NC_000962.3	+	4461	C<->G	CAG<->GAG	Q10E	Rv0004	recF	recF Q10E	hypothetical protein Rv0004	0/37	1/71	0/29	0/11	0/5	0/8
NC_000962.3	+	4563	G<->A	GGT<->AGT	G44S	Rv0004	recF	recF G44S	hypothetical protein Rv0004	0/37	1/71	0/29	0/11	0/5	0/8
NC_000962.3	+	4718	G<->C	GAG<->GAC	E95D	Rv0004	recF	recF E95D	hypothetical protein Rv0004	0/37	1/71	0/29	0/11	0/5	0/8
NC_000962.3	+	4837	C<->T	ACG<->ATG	T135M	Rv0004	recF	recF T135M	hypothetical protein Rv0004	0/37	1/71	0/29	0/11	0/5	0/8
NC_000962.3	+	5187	C<->A	CCC<->CAC	P22H	Rv0005	gyrB	gyrB P22H	DNA gyrase subunit B	1/37	0/71	0/29	0/11	0/5	0/8
NC_000962.3	+	5339	A<->G	ATT<->GTT	I73V	Rv0005	gyrB	gyrB I73V	DNA gyrase subunit B	0/37	1/71	0/29	0/11	0/5	0/8
NC_000962.3	+	6110	A<->C	ATG<->CTG	M330L	Rv0005	gyrB	gyrB M330L	DNA gyrase subunit B	1/37	0/71	0/29	0/11	0/5	0/8
NC_000962.3	+	6112	G<->C	ATG<->ATC	M330I	Rv0005	gyrB	gyrB M330I	DNA gyrase subunit B	4/37	14/71	3/29	1/11	0/5	1/8
NC_000962.3	+	6150	T<->A	TTC<->TAC	F343Y	Rv0005	gyrB	gyrB F343Y	DNA gyrase subunit B	0/37	1/71	0/29	0/11	0/5	0/8
NC_000962.3	+	6158	A<->G	ACC<->GCC	T346A	Rv0005	gyrB	gyrB T346A	DNA gyrase subunit B	0/37	1/71	0/29	0/11	0/5	0/8
NC_000962.3	+	6203	A<->G	AGC<->GGC	S361G	Rv0005	gyrB	gyrB S361G	DNA gyrase subunit B	1/37	0/71	0/29	0/11	0/5	0/8
NC_000962.3	+	6204	G<->C	AGC<->ACC	S361T	Rv0005	gyrB	gyrB S361T	DNA gyrase subunit B	1/37	0/71	0/29	0/11	0/5	0/8
NC_000962.3	+	6205	C<->G	AGC<->AGG	S361R	Rv0005	gyrB	gyrB S361R	DNA gyrase subunit B	1/37	0/71	0/29	0/11	0/5	0/8
NC_000962.3	+	6265	C<->G	GAC<->GAG	D381E	Rv0005	gyrB	gyrB D381E	DNA gyrase subunit B	0/37	1/71	0/29	0/11	0/5	0/8
NC_000962.3	+	6671	A<->C	ATA<->CTA	I517L	Rv0005	gyrB	gyrB I517L	DNA gyrase subunit B	0/37	0/71	1/29	0/11	0/5	0/8
NC_000962.3	+	6735	A<->C	AAC<->ACC	N538T	Rv0005	gyrB	gyrB N538T	DNA gyrase subunit B	0/37	1/71	0/29	0/11	0/5	0/8
NC_000962.3	+	6736	C<->A	AAC<->AAA	N538K	Rv0005	gyrB	gyrB N538K	DNA gyrase subunit B	0/37	1/71	0/29	0/11	0/5	0/8
NC_000962.3	+	6741	A<->T	GAA<->GTA	E540V	Rv0005	gyrB	gyrB E540V	DNA gyrase subunit B	0/37	1/71	0/29	0/11	0/5	0/8
NC_000962.3	+	6742	A<->C	GAA<->GAC	E540D	Rv0005	gyrB	gyrB E540D	DNA gyrase subunit B	2/37	0/71	0/29	0/11	0/5	0/8
NC_000962.3	+	6750	C<->T	GCG<->GTG	A543V	Rv0005	gyrB	gyrB A543V	DNA gyrase subunit B	0/37	3/71	0/29	0/11	0/5	0/8
NC_000962.3	+	6798	G<->C	GGC<->GCC	G559A	Rv0005	gyrB	gyrB G559A	DNA gyrase subunit B	1/37	0/71	0/29	0/11	0/5	0/8
NC_000962.3	+	6963	G<->A	CGC<->CAC	R614H	Rv0005	gyrB	gyrB R614H	DNA gyrase subunit B	0/37	1/71	0/29	0/11	0/5	0/8
NC_000962.3	+	6986	T<->G	TCC<->GCC	S622A	Rv0005	gyrB	gyrB S622A	DNA gyrase subunit B	0/37	0/71	0/29	1/11	0/5	0/8
NC_000962.3	+	7362	G<->C	GAG<->CAG	E21Q	Rv0006	gyrA	gyrA E21Q	DNA gyrase subunit A	36/37	71/71	29/29	11/11	5/5	8/8
NC_000962.3	+	7480	T<->A	TTC<->TAC	F60Y	Rv0006	gyrA	gyrA F60Y	DNA gyrase subunit A	0/37	0/71	0/29	1/11	0/5	0/8
NC_000962.3	+	7506	A<->G	AGC<->GGC	S69G	Rv0006	gyrA	gyrA S69G	DNA gyrase subunit A	1/37	0/71	0/29	0/11	0/5	0/8
NC_000962.3	+	7566	G<->A	GAC<->AAC	D89N	Rv0006	gyrA	gyrA D89N	DNA gyrase subunit A	1/37	0/71	0/29	0/11	0/5	0/8
NC_000962.3	+	7569	G<->T	GCG<->TCG	A90S	Rv0006	gyrA	gyrA A90S	DNA gyrase subunit A	1/37	0/71	0/29	0/11	0/5	0/8
NC_000962.3	+	7570	C<->T	GCG<->GTG	A90V	Rv0006	gyrA	gyrA A90V	DNA gyrase subunit A	1/37	20/71	1/29	1/11	0/5	1/8
NC_000962.3	+	7572	T<->C	TCG<->CCG	S91P	Rv0006	gyrA	gyrA S91P	DNA gyrase subunit A	2/37	1/71	1/29	0/11	0/5	0/8
NC_000962.3	+	7581	G<->A	GAC<->AAC	D94N	Rv0006	gyrA	gyrA D94N	DNA gyrase subunit A	0/37	1/71	1/29	0/11	0/5	4/8
NC_000962.3	+	7581	G<->T	GAC<->TAC	D94Y	Rv0006	gyrA	gyrA D94Y	DNA gyrase subunit A	0/37	3/71	1/29	0/11	0/5	1/8
NC_000962.3	+	7582	A<->C	GAC<->GCC	D94A	Rv0006	gyrA	gyrA D94A	DNA gyrase subunit A	0/37	3/71	0/29	0/11	0/5	0/8
NC_000962.3	+	7582	A<->G	GAC<->GGC	D94G	Rv0006	gyrA	gyrA D94G	DNA gyrase subunit A	1/37	24/71	2/29	1/11	0/5	1/8
NC_000962.3	+	7585	G<->C	AGC<->ACC	S95T	Rv0006	gyrA	gyrA S95T	DNA gyrase subunit A	35/37	70/71	29/29	11/11	5/5	8/8
NC_000962.3	+	7730	G<->T	AGG<->AGT	R143S	Rv0006	gyrA	gyrA R143S	DNA gyrase subunit A	1/37	0/71	0/29	0/11	0/5	0/8
NC_000962.3	+	7943	G<->T	GAG<->GAT	E214D	Rv0006	gyrA	gyrA E214D	DNA gyrase subunit A	0/37	1/71	0/29	0/11	0/5	0/8
NC_000962.3	+	8056	G<->T	CGA<->CTA	R252L	Rv0006	gyrA	gyrA R252L	DNA gyrase subunit A	0/37	0/71	1/29	0/11	0/5	0/8
NC_000962.3	+	8253	A<->C	ATC<->CTC	I318L	Rv0006	gyrA	gyrA I318L	DNA gyrase subunit A	1/37	0/71	0/29	0/11	0/5	0/8
NC_000962.3	+	8452	C<->T	GCA<->GTA	A384V	Rv0006	gyrA	gyrA A384V	DNA gyrase subunit A	4/37	14/71	3/29	1/11	0/5	1/8
NC_000962.3	+	8836	C<->T	GCC<->GTC	A512V	Rv0006	gyrA	gyrA A512V	DNA gyrase subunit A	0/37	0/71	2/29	0/11	0/5	0/8
NC_000962.3	+	8967	G<->C	GCG<->CCG	A556P	Rv0006	gyrA	gyrA A556P	DNA gyrase subunit A	0/37	1/71	0/29	0/11	0/5	0/8
NC_000962.3	+	8968	C<->G	GCG<->GGG	A556G	Rv0006	gyrA	gyrA A556G	DNA gyrase subunit A	0/37	1/71	0/29	0/11	0/5	0/8
NC_000962.3	+	8998	T<->G	TTG<->TGG	L566W	Rv0006	gyrA	gyrA L566W	DNA gyrase subunit A	0/37	1/71	0/29	0/11	0/5	0/8
NC_000962.3	+	9153	A<->G	ACC<->GCC	T618A	Rv0006	gyrA	gyrA T618A	DNA gyrase subunit A	0/37	1/71	0/29	0/11	0/5	0/8
NC_000962.3	+	9154	C<->A	ACC<->AAC	T618N	Rv0006	gyrA	gyrA T618N	DNA gyrase subunit A	0/37	1/71	0/29	0/11	0/5	0/8
NC_000962.3	+	9204	T<->A	TCC<->ACC	S635T	Rv0006	gyrA	gyrA S635T	DNA gyrase subunit A	0/37	1/71	0/29	0/11	0/5	0/8
NC_000962.3	+	9252	G<->A	GTC<->ATC	V651I	Rv0006	gyrA	gyrA V651I	DNA gyrase subunit A	1/37	1/71	0/29	0/11	0/5	0/8
NC_000962.3	+	9304	G<->A	GGC<->GAC	G668D	Rv0006	gyrA	gyrA G668D	DNA gyrase subunit A	35/37	70/71	29/29	11/11	5/5	8/8
NC_000962.3	+	9724	A<->T	GAG<->GTG	E808V	Rv0006	gyrA	gyrA E808V	DNA gyrase subunit A	0/37	1/71	0/29	0/11	0/5	0/8
NC_000962.3	+	9944	A<->C	AGC<->CGC	S11R	Rv0007	Rv0007	Rv0007 S11R	membrane protein	0/37	1/71	0/29	0/11	0/5	1/8
NC_000962.3	+	10035	G<->A	GGA<->GAA	G41E	Rv0007	Rv0007	Rv0007 G41E	membrane protein	0/37	0/71	0/29	1/11	0/5	0/8
NC_000962.3	+	10089	G<->A	CGT<->CAT	R59H	Rv0007	Rv0007	Rv0007 R59H	membrane protein	3/37	9/71	2/29	0/11	0/5	0/8
NC_000962.3	+	10235	G<->A	GAC<->AAC	D108N	Rv0007	Rv0007	Rv0007 D108N	membrane protein	0/37	2/71	0/29	0/11	0/5	0/8
NC_000962.3	+	10419	C<->T	GCT<->GTT	A169V	Rv0007	Rv0007	Rv0007 A169V	membrane protein	2/37	0/71	1/29	0/11	0/5	0/8
NC_000962.3	+	10448	T<->C	TCG<->CCG	S179P	Rv0007	Rv0007	Rv0007 S179P	membrane protein	2/37	0/71	0/29	0/11	0/5	0/8
NC_000962.3	+	10779	T<->C	ATC<->ACC	I289T	Rv0007	Rv0007	Rv0007 I289T	membrane protein	0/37	1/71	0/29	0/11	0/5	0/8
NC_000962.3	-	11879	A<->G	TCC<->CCC	S145P	Rv0008c	Rv0008c	Rv0008c S145P	cell wall synthesis protein CwsA	36/37	71/71	29/29	11/11	5/5	8/8
NC_000962.3	-	12163	G<->A	GCC<->GTC	A50V	Rv0008c	Rv0008c	Rv0008c A50V	cell wall synthesis protein CwsA	0/37	5/71	1/29	0/11	0/5	0/8
NC_000962.3	+	12862	G<->A	GGC<->GAC	G132D	Rv0009	ppiA	ppiA G132D	iron-regulated peptidyl-prolyl cis-trans isomerase PpiA	0/37	1/71	0/29	0/11	0/5	0/8
NC_000962.3	-	13298	G<->C	ATC<->ATG	I87M	Rv0010c	Rv0010c	Rv0010c I87M	membrane protein	4/37	14/71	3/29	1/11	0/5	1/8
NC_000962.3	-	13450	G<->A	CGG<->TGG	R37W	Rv0010c	Rv0010c	Rv0010c R37W	membrane protein	0/37	1/71	0/29	0/11	0/5	0/8
NC_000962.3	-	13482	G<->A	GCG<->GTG	A26V	Rv0010c	Rv0010c	Rv0010c A26V	membrane protein	0/37	4/71	0/29	1/11	0/5	1/8
NC_000962.3	-	13548	G<->A	ACA<->ATA	T4I	Rv0010c	Rv0010c	Rv0010c T4I	membrane protein	0/37	1/71	0/29	0/11	0/5	0/8
NC_000962.3	-	13794	C<->T	GCG<->ACG	A68T	Rv0011c	Rv0011c	Rv0011c A68T	cell division protein CrgA	1/37	0/71	0/29	0/11	0/5	0/8
NC_000962.3	-	13926	C<->T	GTG<->ATG	V24M	Rv0011c	Rv0011c	Rv0011c V24M	cell division protein CrgA	0/37	4/71	1/29	0/11	0/5	0/8
NC_000962.3	-	13932	T<->C	ATG<->GTG	M22V	Rv0011c	Rv0011c	Rv0011c M22V	cell division protein CrgA	0/37	1/71	0/29	0/11	0/5	0/8
NC_000962.3	-	13950	C<->G	GCG<->CCG	A16P	Rv0011c	Rv0011c	Rv0011c A16P	cell division protein CrgA	1/37	0/71	0/29	0/11	0/5	0/8
NC_000962.3	-	13956	C<->T	GTC<->ATC	V14I	Rv0011c	Rv0011c	Rv0011c V14I	cell division protein CrgA	1/37	0/71	0/29	0/11	0/5	0/8
NC_000962.3	+	14108	C<->T	ACA<->ATA	T7I	Rv0012	Rv0012	Rv0012 T7I	membrane protein	0/37	0/71	0/29	1/11	0/5	0/8
NC_000962.3	+	14320	G<->C	GAA<->CAA	E78Q	Rv0012	Rv0012	Rv0012 E78Q	membrane protein	0/37	1/71	0/29	0/11	0/5	0/8
NC_000962.3	+	14401	A<->G	AAG<->GAG	K105E	Rv0012	Rv0012	Rv0012 K105E	membrane protein	4/37	14/71	3/29	1/11	0/5	1/8
NC_000962.3	+	14646	G<->C	TTG<->TTC	L186F	Rv0012	Rv0012	Rv0012 L186F	membrane protein	1/37	0/71	0/29	0/11	0/5	0/8
NC_000962.3	+	14785	T<->C	TGC<->CGC	C233R	Rv0012	Rv0012	Rv0012 C233R	membrane protein	37/37	71/71	29/29	11/11	5/5	8/8
NC_000962.3	+	14833	G<->T	GTC<->TTC	V249F	Rv0012	Rv0012	Rv0012 V249F	membrane protein	2/37	0/71	0/29	0/11	0/5	0/8
NC_000962.3	+	14836	C<->T	CGG<->TGG	R250W	Rv0012	Rv0012	Rv0012 R250W	membrane protein	1/37	0/71	0/29	0/11	0/5	0/8
NC_000962.3	+	14861	G<->T	GGC<->GTC	G258V	Rv0012	Rv0012	Rv0012 G258V	membrane protein	0/37	6/71	0/29	0/11	0/5	4/8
NC_000962.3	+	15088	C<->T	CCG<->TCG	P59S	Rv0013	trpG	trpG P59S	anthranilate synthase component II	0/37	0/71	1/29	0/11	0/5	0/8
NC_000962.3	+	15092	A<->T	GAG<->GTG	E60V	Rv0013	trpG	trpG E60V	anthranilate synthase component II	0/37	1/71	0/29	0/11	0/5	0/8
NC_000962.3	+	15117	C<->G	ATC<->ATG	I68M	Rv0013	trpG	trpG I68M	anthranilate synthase component II	32/37	66/71	26/29	11/11	5/5	7/8
NC_000962.3	+	15221	T<->G	CTA<->CGA	L103R	Rv0013	trpG	trpG L103R	anthranilate synthase component II	0/37	0/71	1/29	0/11	0/5	0/8
NC_000962.3	+	15517	C<->G	CGT<->GGT	R202G	Rv0013	trpG	trpG R202G	anthranilate synthase component II	0/37	1/71	0/29	0/11	0/5	1/8
NC_000962.3	+	15575	C<->T	GCT<->GTT	A221V	Rv0013	trpG	trpG A221V	anthranilate synthase component II	0/37	0/71	0/29	1/11	0/5	0/8
NC_000962.3	-	15898	C<->A	GTG<->TTG	V525L	Rv0014c	pknB	pknB V525L	serine/threonine-protein kinase PknB	1/37	0/71	1/29	0/11	0/5	0/8
NC_000962.3	-	16111	G<->C	CAA<->GAA	Q454E	Rv0014c	pknB	pknB Q454E	serine/threonine-protein kinase PknB	4/37	9/71	2/29	0/11	0/5	0/8
NC_000962.3	-	16119	C<->A	CGC<->CTC	R451L	Rv0014c	pknB	pknB R451L	serine/threonine-protein kinase PknB	0/37	6/71	0/29	0/11	0/5	4/8
NC_000962.3	-	16807	C<->T	GTC<->ATC	V222I	Rv0014c	pknB	pknB V222I	serine/threonine-protein kinase PknB	1/37	1/71	0/29	0/11	0/5	0/8
NC_000962.3	-	17639	G<->T	ACC<->AAC	T375N	Rv0015c	pknA	pknA T375N	serine/threonine-protein kinase PknA	1/37	0/71	0/29	0/11	0/5	0/8
NC_000962.3	-	17654	T<->G	CAG<->CCG	Q370P	Rv0015c	pknA	pknA Q370P	serine/threonine-protein kinase PknA	0/37	4/71	0/29	0/11	0/5	3/8
NC_000962.3	-	17657	T<->C	CAG<->CGG	Q369R	Rv0015c	pknA	pknA Q369R	serine/threonine-protein kinase PknA	0/37	4/71	0/29	0/11	0/5	3/8
NC_000962.3	-	18292	G<->C	ATC<->ATG	I157M	Rv0015c	pknA	pknA I157M	serine/threonine-protein kinase PknA	1/37	0/71	0/29	1/11	0/5	0/8
NC_000962.3	-	18294	T<->G	ATC<->CTC	I157L	Rv0015c	pknA	pknA I157L	serine/threonine-protein kinase PknA	1/37	0/71	0/29	1/11	0/5	0/8
NC_000962.3	-	18319	C<->G	TTG<->TTC	L148F	Rv0015c	pknA	pknA L148F	serine/threonine-protein kinase PknA	1/37	0/71	0/29	0/11	0/5	0/8
NC_000962.3	-	18372	T<->C	ATC<->GTC	I131V	Rv0015c	pknA	pknA I131V	serine/threonine-protein kinase PknA	0/37	1/71	0/29	0/11	0/5	0/8
NC_000962.3	-	18471	C<->T	GTC<->ATC	V98I	Rv0015c	pknA	pknA V98I	serine/threonine-protein kinase PknA	0/37	0/71	0/29	2/11	0/5	0/8
NC_000962.3	-	18766	T<->C	GAA<->GGA	E490G	Rv0016c	pbpA	pbpA E490G	penicillin-binding protein PbpA	1/37	0/71	0/29	0/11	0/5	0/8
NC_000962.3	-	19237	C<->G	GGG<->GCG	G333A	Rv0016c	pbpA	pbpA G333A	penicillin-binding protein PbpA	0/37	1/71	0/29	0/11	0/5	0/8
NC_000962.3	-	19529	C<->A	GGG<->TGG	G236W	Rv0016c	pbpA	pbpA G236W	penicillin-binding protein PbpA	0/37	1/71	1/29	0/11	0/5	0/8
NC_000962.3	-	19637	G<->A	CGG<->TGG	R200W	Rv0016c	pbpA	pbpA R200W	penicillin-binding protein PbpA	0/37	0/71	0/29	1/11	0/5	0/8
NC_000962.3	-	20068	G<->A	ACC<->ATC	T56I	Rv0016c	pbpA	pbpA T56I	penicillin-binding protein PbpA	0/37	0/71	0/29	0/11	0/5	1/8
NC_000962.3	-	20198	T<->C	ATG<->GTG	M13V	Rv0016c	pbpA	pbpA M13V	penicillin-binding protein PbpA	0/37	0/71	0/29	1/11	0/5	0/8
NC_000962.3	-	20240	T<->G	GAA<->GAC	E467D	Rv0017c	rodA	rodA E467D	cell division protein RodA	0/37	2/71	1/29	0/11	0/5	0/8
NC_000962.3	-	20323	T<->C	ATC<->GTC	I440V	Rv0017c	rodA	rodA I440V	cell division protein RodA	2/37	2/71	0/29	0/11	0/5	0/8
NC_000962.3	-	20531	G<->C	ATC<->ATG	I370M	Rv0017c	rodA	rodA I370M	cell division protein RodA	0/37	1/71	0/29	0/11	0/5	0/8
NC_000962.3	-	20533	T<->C	ATC<->GTC	I370V	Rv0017c	rodA	rodA I370V	cell division protein RodA	0/37	1/71	0/29	0/11	0/5	0/8
NC_000962.3	-	20544	G<->C	ACC<->AGC	T366S	Rv0017c	rodA	rodA T366S	cell division protein RodA	3/37	9/71	2/29	0/11	0/5	0/8
NC_000962.3	-	21107	C<->G	TTG<->TTC	L178F	Rv0017c	rodA	rodA L178F	cell division protein RodA	0/37	0/71	0/29	1/11	0/5	0/8
NC_000962.3	-	21264	G<->C	GCT<->GGT	A126G	Rv0017c	rodA	rodA A126G	cell division protein RodA	0/37	1/71	0/29	0/11	0/5	0/8
NC_000962.3	-	21333	T<->C	GAC<->GGC	D103G	Rv0017c	rodA	rodA D103G	cell division protein RodA	0/37	1/71	0/29	0/11	0/5	0/8
NC_000962.3	-	21526	C<->A	GTC<->TTC	V39F	Rv0017c	rodA	rodA V39F	cell division protein RodA	0/37	1/71	0/29	0/11	0/5	0/8
NC_000962.3	-	21538	C<->T	GCC<->ACC	A35T	Rv0017c	rodA	rodA A35T	cell division protein RodA	2/37	0/71	0/29	0/11	0/5	0/8
NC_000962.3	-	21782	C<->T	GGA<->GAA	G467E	Rv0018c	pstP	pstP G467E	phosphoserine/threonine phosphatase PstP	0/37	1/71	0/29	0/11	0/5	0/8
NC_000962.3	-	21786	T<->G	ACC<->CCC	T466P	Rv0018c	pstP	pstP T466P	phosphoserine/threonine phosphatase PstP	0/37	1/71	0/29	0/11	0/5	0/8
NC_000962.3	-	21795	G<->A	CCG<->TCG	P463S	Rv0018c	pstP	pstP P463S	phosphoserine/threonine phosphatase PstP	36/37	71/71	29/29	11/11	5/5	8/8
NC_000962.3	-	21819	A<->C	TCT<->GCT	S455A	Rv0018c	pstP	pstP S455A	phosphoserine/threonine phosphatase PstP	4/37	14/71	3/29	1/11	0/5	1/8
NC_000962.3	-	21851	G<->A	ACA<->ATA	T444I	Rv0018c	pstP	pstP T444I	phosphoserine/threonine phosphatase PstP	0/37	1/71	0/29	0/11	0/5	0/8
NC_000962.3	-	22208	C<->T	AGC<->AAC	S325N	Rv0018c	pstP	pstP S325N	phosphoserine/threonine phosphatase PstP	0/37	1/71	0/29	0/11	0/5	0/8
NC_000962.3	-	22481	A<->G	GTC<->GCC	V234A	Rv0018c	pstP	pstP V234A	phosphoserine/threonine phosphatase PstP	1/37	0/71	0/29	0/11	0/5	0/8
NC_000962.3	-	22509	C<->T	GGC<->AGC	G225S	Rv0018c	pstP	pstP G225S	phosphoserine/threonine phosphatase PstP	1/37	1/71	0/29	1/11	0/5	0/8
NC_000962.3	-	22733	G<->C	CCG<->CGG	P150R	Rv0018c	pstP	pstP P150R	phosphoserine/threonine phosphatase PstP	0/37	1/71	0/29	0/11	0/5	0/8
NC_000962.3	-	22961	T<->G	GAT<->GCT	D74A	Rv0018c	pstP	pstP D74A	phosphoserine/threonine phosphatase PstP	4/37	14/71	3/29	1/11	0/5	1/8
NC_000962.3	-	23163	C<->T	GTC<->ATC	V7I	Rv0018c	pstP	pstP V7I	phosphoserine/threonine phosphatase PstP	0/37	0/71	0/29	1/11	0/5	0/8
NC_000962.3	-	23174	C<->A	CGC<->CTC	R3L	Rv0018c	pstP	pstP R3L	phosphoserine/threonine phosphatase PstP	4/37	14/71	3/29	1/11	0/5	1/8
NC_000962.3	-	24142	A<->C	TCG<->GCG	S435A	Rv0020c	fhaA	fhaA S435A	FHA domain-containing protein FhaA	0/37	0/71	1/29	0/11	0/5	0/8
NC_000962.3	-	24292	C<->G	GTC<->CTC	V385L	Rv0020c	fhaA	fhaA V385L	FHA domain-containing protein FhaA	0/37	1/71	0/29	0/11	0/5	0/8
NC_000962.3	-	24312	C<->T	CGC<->CAC	R378H	Rv0020c	fhaA	fhaA R378H	FHA domain-containing protein FhaA	2/37	0/71	0/29	0/11	0/5	0/8
NC_000962.3	-	24478	G<->A	CGT<->TGT	R323C	Rv0020c	fhaA	fhaA R323C	FHA domain-containing protein FhaA	1/37	0/71	0/29	0/11	0/5	0/8
NC_000962.3	-	24721	G<->C	CGC<->GGC	R242G	Rv0020c	fhaA	fhaA R242G	FHA domain-containing protein FhaA	1/37	4/71	2/29	1/11	0/5	0/8
NC_000962.3	-	24725	C<->G	GAG<->GAC	E240D	Rv0020c	fhaA	fhaA E240D	FHA domain-containing protein FhaA	1/37	4/71	2/29	1/11	0/5	0/8
NC_000962.3	-	25156	C<->T	GGG<->AGG	G97R	Rv0020c	fhaA	fhaA G97R	FHA domain-containing protein FhaA	0/37	1/71	0/29	0/11	0/5	0/8
NC_000962.3	-	26169	C<->G	TGG<->TCG	W238S	Rv0021c	Rv0021c	Rv0021c W238S	hypothetical protein Rv0021c	1/37	0/71	0/29	0/11	0/5	0/8
NC_000962.3	-	26343	C<->T	GGC<->GAC	G180D	Rv0021c	Rv0021c	Rv0021c G180D	hypothetical protein Rv0021c	1/37	0/71	0/29	0/11	0/5	0/8
NC_000962.3	-	26347	C<->G	GAC<->CAC	D179H	Rv0021c	Rv0021c	Rv0021c D179H	hypothetical protein Rv0021c	4/37	14/71	3/29	1/11	0/5	1/8
NC_000962.3	-	26491	C<->T	GCC<->ACC	A131T	Rv0021c	Rv0021c	Rv0021c A131T	hypothetical protein Rv0021c	0/37	1/71	0/29	0/11	0/5	0/8
NC_000962.3	-	26618	C<->A	GAG<->GAT	E88D	Rv0021c	Rv0021c	Rv0021c E88D	hypothetical protein Rv0021c	0/37	1/71	0/29	0/11	0/5	0/8
NC_000962.3	-	26821	G<->A	CCA<->TCA	P21S	Rv0021c	Rv0021c	Rv0021c P21S	hypothetical protein Rv0021c	0/37	0/71	1/29	0/11	0/5	0/8
NC_000962.3	-	27199	G<->A	CAG<->TAG	Q82*	Rv0022c	whiB5	whiB5 Q82*	transcriptional regulator WhiB5	0/37	0/71	1/29	0/11	0/5	0/8
NC_000962.3	-	27237	C<->T	GGC<->GAC	G69D	Rv0022c	whiB5	whiB5 G69D	transcriptional regulator WhiB5	0/37	0/71	1/29	0/11	0/5	0/8
NC_000962.3	+	27602	G<->C	CGT<->CCT	R3P	Rv0023	Rv0023	Rv0023 R3P	transcriptional regulator	0/37	0/71	1/29	0/11	0/5	0/8
NC_000962.3	+	28102	C<->T	CTC<->TTC	L170F	Rv0023	Rv0023	Rv0023 L170F	transcriptional regulator	3/37	1/71	0/29	0/11	1/5	0/8
NC_000962.3	+	28473	C<->T	CGG<->TGG	R38W	Rv0024	Rv0024	Rv0024 R38W	NLP/P60 family protein	1/37	0/71	0/29	0/11	0/5	0/8
NC_000962.3	+	28616	G<->C	TGG<->TGC	W85C	Rv0024	Rv0024	Rv0024 W85C	NLP/P60 family protein	0/37	1/71	0/29	0/11	0/5	0/8
NC_000962.3	+	28707	C<->G	CGC<->GGC	R116G	Rv0024	Rv0024	Rv0024 R116G	NLP/P60 family protein	0/37	0/71	0/29	1/11	0/5	0/8
NC_000962.3	+	29197	G<->T	AGT<->ATT	S279I	Rv0024	Rv0024	Rv0024 S279I	NLP/P60 family protein	0/37	0/71	1/29	0/11	0/5	0/8
NC_000962.3	+	29318	C<->T	GCC<->GTC	A25V	Rv0025	Rv0025	Rv0025 A25V	hypothetical protein Rv0025	1/37	0/71	1/29	0/11	0/5	0/8
NC_000962.3	+	29581	G<->C	GCA<->CCA	A113P	Rv0025	Rv0025	Rv0025 A113P	hypothetical protein Rv0025	0/37	0/71	0/29	1/11	0/5	0/8
NC_000962.3	+	29725	G<->C	GCG<->CCG	A2P	Rv0026	Rv0026	Rv0026 A2P	hypothetical protein Rv0026	1/37	0/71	0/29	0/11	0/5	0/8
NC_000962.3	+	29734	G<->C	GCG<->CCG	A5P	Rv0026	Rv0026	Rv0026 A5P	hypothetical protein Rv0026	0/37	1/71	0/29	0/11	0/5	0/8
NC_000962.3	+	29962	C<->T	CGT<->TGT	R81C	Rv0026	Rv0026	Rv0026 R81C	hypothetical protein Rv0026	1/37	0/71	0/29	0/11	0/5	0/8
NC_000962.3	+	30055	C<->G	CAT<->GAT	H112D	Rv0026	Rv0026	Rv0026 H112D	hypothetical protein Rv0026	0/37	1/71	0/29	0/11	0/5	0/8
NC_000962.3	+	30073	G<->C	GGT<->CGT	G118R	Rv0026	Rv0026	Rv0026 G118R	hypothetical protein Rv0026	0/37	0/71	1/29	0/11	0/5	0/8
NC_000962.3	+	30278	C<->T	GCA<->GTA	A186V	Rv0026	Rv0026	Rv0026 A186V	hypothetical protein Rv0026	0/37	1/71	0/29	0/11	0/5	0/8
NC_000962.3	+	30320	C<->G	GCG<->GGG	A200G	Rv0026	Rv0026	Rv0026 A200G	hypothetical protein Rv0026	0/37	1/71	0/29	0/11	0/5	0/8
NC_000962.3	+	30681	T<->G	TAT<->TAG	Y320*	Rv0026	Rv0026	Rv0026 Y320*	hypothetical protein Rv0026	0/37	0/71	0/29	0/11	0/5	1/8
NC_000962.3	+	30688	T<->G	TCC<->GCC	S323A	Rv0026	Rv0026	Rv0026 S323A	hypothetical protein Rv0026	1/37	1/71	0/29	1/11	0/5	0/8
NC_000962.3	+	30943	C<->T	CCC<->TCC	P408S	Rv0026	Rv0026	Rv0026 P408S	hypothetical protein Rv0026	1/37	1/71	2/29	1/11	0/5	0/8
NC_000962.3	+	30988	C<->T	CCC<->TCC	P423S	Rv0026	Rv0026	Rv0026 P423S	hypothetical protein Rv0026	0/37	0/71	0/29	1/11	0/5	0/8
NC_000962.3	+	30995	C<->T	CCC<->CTC	P425L	Rv0026	Rv0026	Rv0026 P425L	hypothetical protein Rv0026	1/37	0/71	0/29	0/11	0/5	0/8
NC_000962.3	+	31050	C<->A	TGC<->TGA	C443*	Rv0026	Rv0026	Rv0026 C443*	hypothetical protein Rv0026	0/37	0/71	0/29	1/11	0/5	0/8
NC_000962.3	+	31432	T<->C	TCG<->CCG	S82P	Rv0027	Rv0027	Rv0027 S82P	hypothetical protein Rv0027	0/37	0/71	1/29	0/11	0/5	0/8
NC_000962.3	+	32064	T<->C	ATC<->ACC	I3T	Rv0029	Rv0029	Rv0029 I3T	hypothetical protein Rv0029	0/37	0/71	2/29	0/11	0/5	0/8
NC_000962.3	+	32103	C<->T	GCG<->GTG	A16V	Rv0029	Rv0029	Rv0029 A16V	hypothetical protein Rv0029	0/37	0/71	2/29	0/11	0/5	0/8
NC_000962.3	+	32282	G<->C	GTC<->CTC	V76L	Rv0029	Rv0029	Rv0029 V76L	hypothetical protein Rv0029	1/37	0/71	1/29	0/11	0/5	0/8
NC_000962.3	+	32386	G<->C	ATG<->ATC	M110I	Rv0029	Rv0029	Rv0029 M110I	hypothetical protein Rv0029	1/37	0/71	0/29	0/11	0/5	0/8
NC_000962.3	+	32408	G<->A	GGG<->AGG	G118R	Rv0029	Rv0029	Rv0029 G118R	hypothetical protein Rv0029	2/37	1/71	0/29	0/11	0/5	0/8
NC_000962.3	+	32504	G<->T	GCT<->TCT	A150S	Rv0029	Rv0029	Rv0029 A150S	hypothetical protein Rv0029	0/37	0/71	3/29	0/11	0/5	0/8
NC_000962.3	+	32552	G<->T	GAA<->TAA	E166*	Rv0029	Rv0029	Rv0029 E166*	hypothetical protein Rv0029	0/37	1/71	0/29	0/11	0/5	0/8
NC_000962.3	+	32943	C<->T	GCC<->GTC	A296V	Rv0029	Rv0029	Rv0029 A296V	hypothetical protein Rv0029	0/37	1/71	0/29	0/11	0/5	0/8
NC_000962.3	+	33372	T<->C	TTG<->TCG	L50S	Rv0030	Rv0030	Rv0030 L50S	hypothetical protein Rv0030	9/37	8/71	7/29	3/11	1/5	0/8
NC_000962.3	+	33462	A<->C	GAG<->GCG	E80A	Rv0030	Rv0030	Rv0030 E80A	hypothetical protein Rv0030	0/37	0/71	1/29	0/11	0/5	0/8
NC_000962.3	+	34355	C<->G	CTG<->GTG	L21V	Rv0032	bioF2	bioF2 L21V	8-amino-7-oxononanoate synthase	0/37	0/71	2/29	0/11	0/5	0/8
NC_000962.3	+	34605	C<->A	GCC<->GAC	A104D	Rv0032	bioF2	bioF2 A104D	8-amino-7-oxononanoate synthase	5/37	5/71	2/29	1/11	0/5	0/8
NC_000962.3	+	34711	G<->C	TTG<->TTC	L139F	Rv0032	bioF2	bioF2 L139F	8-amino-7-oxononanoate synthase	0/37	1/71	0/29	0/11	0/5	0/8
NC_000962.3	+	34826	C<->A	CTG<->ATG	L178M	Rv0032	bioF2	bioF2 L178M	8-amino-7-oxononanoate synthase	2/37	0/71	0/29	0/11	0/5	0/8
NC_000962.3	+	34859	G<->C	GAG<->CAG	E189Q	Rv0032	bioF2	bioF2 E189Q	8-amino-7-oxononanoate synthase	1/37	1/71	0/29	0/11	0/5	0/8
NC_000962.3	+	35117	T<->C	TAT<->CAT	Y275H	Rv0032	bioF2	bioF2 Y275H	8-amino-7-oxononanoate synthase	0/37	1/71	0/29	0/11	0/5	0/8
NC_000962.3	+	35351	G<->A	GAT<->AAT	D353N	Rv0032	bioF2	bioF2 D353N	8-amino-7-oxononanoate synthase	0/37	4/71	0/29	0/11	0/5	0/8
NC_000962.3	+	35859	C<->T	GCC<->GTC	A522V	Rv0032	bioF2	bioF2 A522V	8-amino-7-oxononanoate synthase	2/37	0/71	0/29	1/11	0/5	0/8
NC_000962.3	+	35890	G<->A	ATG<->ATA	M532I	Rv0032	bioF2	bioF2 M532I	8-amino-7-oxononanoate synthase	0/37	1/71	0/29	0/11	0/5	0/8
NC_000962.3	+	36008	G<->C	GAC<->CAC	D572H	Rv0032	bioF2	bioF2 D572H	8-amino-7-oxononanoate synthase	0/37	4/71	0/29	0/11	0/5	4/8
NC_000962.3	+	36095	G<->C	GGT<->CGT	G601R	Rv0032	bioF2	bioF2 G601R	8-amino-7-oxononanoate synthase	0/37	1/71	0/29	0/11	0/5	0/8
NC_000962.3	+	36120	T<->C	GTG<->GCG	V609A	Rv0032	bioF2	bioF2 V609A	8-amino-7-oxononanoate synthase	1/37	0/71	0/29	0/11	0/5	0/8
NC_000962.3	+	36335	A<->G	ACC<->GCC	T681A	Rv0032	bioF2	bioF2 T681A	8-amino-7-oxononanoate synthase	0/37	1/71	0/29	0/11	0/5	0/8
NC_000962.3	+	36362	G<->T	GCC<->TCC	A690S	Rv0032	bioF2	bioF2 A690S	8-amino-7-oxononanoate synthase	2/37	0/71	0/29	0/11	0/5	0/8
NC_000962.3	+	36563	T<->C	TTT<->CTT	F757L	Rv0032	bioF2	bioF2 F757L	8-amino-7-oxononanoate synthase	0/37	0/71	1/29	0/11	0/5	0/8
NC_000962.3	+	36668	C<->T	GCG<->GTG	A21V	Rv0033	acpA	acpA A21V	acyl carrier protein AcpA	0/37	0/71	0/29	1/11	0/5	0/8
NC_000962.3	+	36766	C<->T	CGC<->TGC	R54C	Rv0033	acpA	acpA R54C	acyl carrier protein AcpA	1/37	0/71	0/29	0/11	0/5	0/8
NC_000962.3	+	36885	C<->T	CTT<->TTT	L7F	Rv0034	acpA	acpA L7F	hypothetical protein Rv0034	0/37	1/71	2/29	1/11	0/5	0/8
NC_000962.3	+	37063	G<->A	GGC<->GAC	G66D	Rv0034	acpA	acpA G66D	hypothetical protein Rv0034	1/37	0/71	0/29	0/11	0/5	0/8
NC_000962.3	+	37089	G<->A	GTG<->ATG	V75M	Rv0034	acpA	acpA V75M	hypothetical protein Rv0034	2/37	0/71	0/29	0/11	0/5	0/8
NC_000962.3	+	37152	A<->G	AAG<->GAG	K96E	Rv0034	acpA	acpA K96E	hypothetical protein Rv0034	0/37	2/71	0/29	0/11	0/5	0/8
NC_000962.3	+	37305	C<->G	TCG<->TGG	S16W	Rv0035	fadD34	fadD34 S16W	fatty-acid--CoA ligase FadD34	0/37	4/71	0/29	0/11	0/5	4/8
NC_000962.3	+	37334	A<->T	ACT<->TCT	T26S	Rv0035	fadD34	fadD34 T26S	fatty-acid--CoA ligase FadD34	0/37	4/71	0/29	0/11	0/5	3/8
NC_000962.3	+	37412	C<->A	CTT<->ATT	L52I	Rv0035	fadD34	fadD34 L52I	fatty-acid--CoA ligase FadD34	0/37	1/71	0/29	0/11	0/5	0/8
NC_000962.3	+	37517	A<->C	ATC<->CTC	I87L	Rv0035	fadD34	fadD34 I87L	fatty-acid--CoA ligase FadD34	0/37	1/71	0/29	1/11	0/5	0/8
NC_000962.3	+	38136	A<->G	CAC<->CGC	H293R	Rv0035	fadD34	fadD34 H293R	fatty-acid--CoA ligase FadD34	0/37	0/71	0/29	0/11	0/5	1/8
NC_000962.3	+	38174	C<->G	CAT<->GAT	H306D	Rv0035	fadD34	fadD34 H306D	fatty-acid--CoA ligase FadD34	2/37	0/71	0/29	0/11	0/5	0/8
NC_000962.3	+	38199	C<->T	GCC<->GTC	A314V	Rv0035	fadD34	fadD34 A314V	fatty-acid--CoA ligase FadD34	0/37	0/71	0/29	0/11	0/5	1/8
NC_000962.3	+	38292	C<->T	CCC<->CTC	P345L	Rv0035	fadD34	fadD34 P345L	fatty-acid--CoA ligase FadD34	0/37	1/71	0/29	0/11	0/5	0/8
NC_000962.3	+	38613	G<->A	GGG<->GAG	G452E	Rv0035	fadD34	fadD34 G452E	fatty-acid--CoA ligase FadD34	0/37	2/71	0/29	0/11	0/5	0/8
NC_000962.3	+	38673	T<->C	GTT<->GCT	V472A	Rv0035	fadD34	fadD34 V472A	fatty-acid--CoA ligase FadD34	0/37	0/71	0/29	1/11	0/5	0/8
NC_000962.3	+	38822	A<->G	AAA<->GAA	K522E	Rv0035	fadD34	fadD34 K522E	fatty-acid--CoA ligase FadD34	0/37	1/71	0/29	0/11	0/5	0/8
NC_000962.3	+	38942	C<->T	CAC<->TAC	H562Y	Rv0035	fadD34	fadD34 H562Y	fatty-acid--CoA ligase FadD34	1/37	0/71	1/29	0/11	0/5	0/8
NC_000962.3	-	39066	C<->G	CGC<->CCC	R255P	Rv0036c	Rv0036c	Rv0036c R255P	hypothetical protein Rv0036c	13/37	15/71	5/29	2/11	0/5	1/8
NC_000962.3	-	39130	C<->T	GCA<->ACA	A234T	Rv0036c	Rv0036c	Rv0036c A234T	hypothetical protein Rv0036c	0/37	2/71	0/29	0/11	0/5	0/8
NC_000962.3	-	39456	G<->A	CCG<->CTG	P125L	Rv0036c	Rv0036c	Rv0036c P125L	hypothetical protein Rv0036c	0/37	1/71	0/29	0/11	0/5	0/8
NC_000962.3	-	39523	G<->A	CGG<->TGG	R103W	Rv0036c	Rv0036c	Rv0036c R103W	hypothetical protein Rv0036c	0/37	1/71	0/29	1/11	0/5	0/8
NC_000962.3	-	39526	T<->C	ACT<->GCT	T102A	Rv0036c	Rv0036c	Rv0036c T102A	hypothetical protein Rv0036c	0/37	1/71	0/29	0/11	0/5	0/8
NC_000962.3	-	39623	C<->G	ATG<->ATC	M69I	Rv0036c	Rv0036c	Rv0036c M69I	hypothetical protein Rv0036c	0/37	0/71	1/29	0/11	0/5	0/8
NC_000962.3	-	39678	G<->C	ACC<->AGC	T51S	Rv0036c	Rv0036c	Rv0036c T51S	hypothetical protein Rv0036c	0/37	0/71	0/29	1/11	0/5	0/8
NC_000962.3	-	40025	T<->C	TAC<->TGC	Y393C	Rv0037c	Rv0037c	Rv0037c Y393C	MFS-type transporter	1/37	1/71	2/29	1/11	0/5	0/8
NC_000962.3	-	40096	C<->G	ATG<->ATC	M369I	Rv0037c	Rv0037c	Rv0037c M369I	MFS-type transporter	0/37	1/71	0/29	0/11	0/5	0/8
NC_000962.3	-	40263	T<->G	ACC<->CCC	T314P	Rv0037c	Rv0037c	Rv0037c T314P	MFS-type transporter	0/37	1/71	0/29	0/11	0/5	0/8
NC_000962.3	-	40275	C<->G	GTC<->CTC	V310L	Rv0037c	Rv0037c	Rv0037c V310L	MFS-type transporter	0/37	1/71	0/29	0/11	0/5	0/8
NC_000962.3	-	40352	G<->T	ACC<->AAC	T284N	Rv0037c	Rv0037c	Rv0037c T284N	MFS-type transporter	0/37	3/71	0/29	0/11	0/5	0/8
NC_000962.3	-	40923	G<->A	CGG<->TGG	R94W	Rv0037c	Rv0037c	Rv0037c R94W	MFS-type transporter	0/37	0/71	0/29	1/11	0/5	0/8
NC_000962.3	-	41151	C<->A	GCA<->TCA	A18S	Rv0037c	Rv0037c	Rv0037c A18S	MFS-type transporter	0/37	0/71	1/29	0/11	0/5	0/8
NC_000962.3	+	41349	G<->C	GCA<->CCA	A16P	Rv0038	Rv0038	Rv0038 A16P	hypothetical protein Rv0038	0/37	0/71	0/29	1/11	0/5	0/8
NC_000962.3	+	41719	A<->T	TAC<->TTC	Y139F	Rv0038	Rv0038	Rv0038 Y139F	hypothetical protein Rv0038	0/37	1/71	0/29	0/11	0/5	0/8
NC_000962.3	-	42171	G<->T	CCC<->ACC	P61T	Rv0039c	Rv0039c	Rv0039c P61T	transmembrane protein	0/37	2/71	0/29	0/11	0/5	0/8
NC_000962.3	-	42281	C<->A	TGC<->TTC	C24F	Rv0039c	Rv0039c	Rv0039c C24F	transmembrane protein	32/37	66/71	26/29	11/11	5/5	7/8
NC_000962.3	-	42315	C<->G	GCG<->CCG	A13P	Rv0039c	Rv0039c	Rv0039c A13P	transmembrane protein	0/37	4/71	0/29	0/11	0/5	0/8
NC_000962.3	-	42317	G<->A	GCG<->GTG	A12V	Rv0039c	Rv0039c	Rv0039c A12V	transmembrane protein	0/37	0/71	2/29	0/11	0/5	0/8
NC_000962.3	-	42519	C<->G	GCA<->CCA	A283P	Rv0040c	mtc28	mtc28 A283P	hypothetical protein Rv0040c	1/37	0/71	0/29	0/11	0/5	0/8
NC_000962.3	-	42993	A<->G	TTC<->CTC	F125L	Rv0040c	mtc28	mtc28 F125L	hypothetical protein Rv0040c	0/37	0/71	0/29	1/11	0/5	0/8
NC_000962.3	-	43074	C<->T	GTG<->ATG	V98M	Rv0040c	mtc28	mtc28 V98M	hypothetical protein Rv0040c	1/37	0/71	0/29	0/11	0/5	0/8
NC_000962.3	+	43722	C<->T	CCG<->CTG	P54L	Rv0041	leuS	leuS P54L	leucine--tRNA ligase	0/37	1/71	0/29	0/11	0/5	1/8
NC_000962.3	+	43878	T<->C	GTG<->GCG	V106A	Rv0041	leuS	leuS V106A	leucine--tRNA ligase	0/37	1/71	0/29	0/11	0/5	0/8
NC_000962.3	+	43883	C<->T	CGT<->TGT	R108C	Rv0041	leuS	leuS R108C	leucine--tRNA ligase	2/37	0/71	0/29	0/11	0/5	0/8
NC_000962.3	+	43943	G<->A	GTA<->ATA	V128I	Rv0041	leuS	leuS V128I	leucine--tRNA ligase	1/37	0/71	0/29	0/11	0/5	0/8
NC_000962.3	+	43968	C<->T	ACC<->ATC	T136I	Rv0041	leuS	leuS T136I	leucine--tRNA ligase	1/37	0/71	0/29	0/11	0/5	0/8
NC_000962.3	+	44065	C<->G	GAC<->GAG	D168E	Rv0041	leuS	leuS D168E	leucine--tRNA ligase	0/37	1/71	0/29	0/11	0/5	0/8
NC_000962.3	+	44156	G<->A	GTC<->ATC	V199I	Rv0041	leuS	leuS V199I	leucine--tRNA ligase	1/37	0/71	0/29	0/11	0/5	0/8
NC_000962.3	+	44411	G<->T	GCC<->TCC	A284S	Rv0041	leuS	leuS A284S	leucine--tRNA ligase	0/37	1/71	0/29	0/11	0/5	0/8
NC_000962.3	+	44437	T<->A	GAT<->GAA	D292E	Rv0041	leuS	leuS D292E	leucine--tRNA ligase	0/37	1/71	0/29	0/11	0/5	0/8
NC_000962.3	+	44438	G<->C	GTG<->CTG	V293L	Rv0041	leuS	leuS V293L	leucine--tRNA ligase	0/37	1/71	0/29	0/11	0/5	0/8
NC_000962.3	+	44456	C<->A	CAG<->AAG	Q299K	Rv0041	leuS	leuS Q299K	leucine--tRNA ligase	1/37	0/71	0/29	0/11	0/5	0/8
NC_000962.3	+	44457	A<->C	CAG<->CCG	Q299P	Rv0041	leuS	leuS Q299P	leucine--tRNA ligase	0/37	1/71	0/29	0/11	0/5	0/8
NC_000962.3	+	44465	A<->G	ACC<->GCC	T302A	Rv0041	leuS	leuS T302A	leucine--tRNA ligase	0/37	1/71	0/29	0/11	0/5	0/8
NC_000962.3	+	44682	C<->T	ACA<->ATA	T374I	Rv0041	leuS	leuS T374I	leucine--tRNA ligase	2/37	0/71	0/29	0/11	0/5	0/8
NC_000962.3	+	44768	A<->G	AGG<->GGG	R403G	Rv0041	leuS	leuS R403G	leucine--tRNA ligase	0/37	6/71	0/29	0/11	0/5	4/8
NC_000962.3	+	44769	G<->A	AGG<->AAG	R403K	Rv0041	leuS	leuS R403K	leucine--tRNA ligase	0/37	1/71	0/29	0/11	0/5	0/8
NC_000962.3	+	44772	A<->C	GAA<->GCA	E404A	Rv0041	leuS	leuS E404A	leucine--tRNA ligase	0/37	1/71	0/29	0/11	0/5	0/8
NC_000962.3	+	44805	T<->C	ATC<->ACC	I415T	Rv0041	leuS	leuS I415T	leucine--tRNA ligase	0/37	1/71	0/29	0/11	0/5	0/8
NC_000962.3	+	45106	C<->A	TTC<->TTA	F515L	Rv0041	leuS	leuS F515L	leucine--tRNA ligase	0/37	1/71	0/29	0/11	0/5	0/8
NC_000962.3	+	45206	G<->A	GCA<->ACA	A549T	Rv0041	leuS	leuS A549T	leucine--tRNA ligase	2/37	5/71	0/29	1/11	0/5	0/8
NC_000962.3	+	45357	G<->C	AGC<->ACC	S599T	Rv0041	leuS	leuS S599T	leucine--tRNA ligase	0/37	0/71	0/29	1/11	0/5	0/8
NC_000962.3	+	45567	C<->G	TCC<->TGC	S669C	Rv0041	leuS	leuS S669C	leucine--tRNA ligase	0/37	1/71	0/29	0/11	0/5	0/8
NC_000962.3	+	46077	C<->G	ACC<->AGC	T839S	Rv0041	leuS	leuS T839S	leucine--tRNA ligase	1/37	0/71	0/29	0/11	0/5	0/8
NC_000962.3	+	46389	A<->G	GAA<->GGA	E943G	Rv0041	leuS	leuS E943G	leucine--tRNA ligase	0/37	4/71	1/29	0/11	0/5	0/8
NC_000962.3	-	46735	G<->A	GCC<->GTC	A158V	Rv0042c	Rv0042c	Rv0042c A158V	transcriptional regulator	0/37	0/71	1/29	0/11	0/5	0/8
NC_000962.3	-	46775	T<->C	ATC<->GTC	I145V	Rv0042c	Rv0042c	Rv0042c I145V	transcriptional regulator	0/37	1/71	0/29	0/11	0/5	0/8
NC_000962.3	-	47057	C<->G	GAA<->CAA	E51Q	Rv0042c	Rv0042c	Rv0042c E51Q	transcriptional regulator	0/37	1/71	0/29	0/11	0/5	0/8
NC_000962.3	-	47207	T<->C	ATG<->GTG	M1V	Rv0042c	Rv0042c	Rv0042c M1V	transcriptional regulator	0/37	0/71	1/29	0/11	0/5	0/8
NC_000962.3	-	47382	G<->C	TCC<->TGC	S240C	Rv0043c	Rv0043c	Rv0043c S240C	HTH-type transcriptional regulator	0/37	1/71	0/29	0/11	0/5	0/8
NC_000962.3	-	47388	T<->C	CAG<->CGG	Q238R	Rv0043c	Rv0043c	Rv0043c Q238R	HTH-type transcriptional regulator	0/37	1/71	0/29	0/11	0/5	0/8
NC_000962.3	-	47392	A<->G	TAC<->CAC	Y237H	Rv0043c	Rv0043c	Rv0043c Y237H	HTH-type transcriptional regulator	1/37	0/71	0/29	0/11	0/5	0/8
NC_000962.3	-	47782	C<->T	GGC<->AGC	G107S	Rv0043c	Rv0043c	Rv0043c G107S	HTH-type transcriptional regulator	1/37	1/71	0/29	0/11	0/5	0/8
NC_000962.3	-	48046	T<->G	AAC<->CAC	N19H	Rv0043c	Rv0043c	Rv0043c N19H	HTH-type transcriptional regulator	0/37	1/71	0/29	0/11	0/5	0/8
NC_000962.3	-	48090	T<->C	AAG<->AGG	K4R	Rv0043c	Rv0043c	Rv0043c K4R	HTH-type transcriptional regulator	0/37	0/71	0/29	1/11	0/5	0/8
NC_000962.3	-	48421	G<->A	CAC<->TAC	H203Y	Rv0044c	Rv0044c	Rv0044c H203Y	oxidoreductase	0/37	2/71	0/29	0/11	0/5	0/8
NC_000962.3	-	48520	C<->T	GAG<->AAG	E170K	Rv0044c	Rv0044c	Rv0044c E170K	oxidoreductase	3/37	8/71	3/29	1/11	0/5	2/8
NC_000962.3	-	48577	C<->A	GGC<->TGC	G151C	Rv0044c	Rv0044c	Rv0044c G151C	oxidoreductase	1/37	3/71	2/29	1/11	0/5	0/8
NC_000962.3	-	48832	C<->T	GTC<->ATC	V66I	Rv0044c	Rv0044c	Rv0044c V66I	oxidoreductase	0/37	0/71	3/29	0/11	0/5	0/8
NC_000962.3	-	48910	C<->G	GTG<->CTG	V40L	Rv0044c	Rv0044c	Rv0044c V40L	oxidoreductase	0/37	0/71	0/29	0/11	0/5	1/8
NC_000962.3	-	48919	C<->T	GAC<->AAC	D37N	Rv0044c	Rv0044c	Rv0044c D37N	oxidoreductase	2/37	0/71	0/29	0/11	0/5	0/8
NC_000962.3	-	49360	C<->T	GTC<->ATC	V194I	Rv0045c	Rv0045c	Rv0045c V194I	hydrolase	30/37	52/71	23/29	10/11	5/5	6/8
NC_000962.3	-	49534	G<->T	CCC<->ACC	P136T	Rv0045c	Rv0045c	Rv0045c P136T	hydrolase	0/37	1/71	0/29	0/11	0/5	0/8
NC_000962.3	-	49623	G<->T	CCG<->CAG	P106Q	Rv0045c	Rv0045c	Rv0045c P106Q	hydrolase	0/37	3/71	1/29	0/11	0/5	0/8
NC_000962.3	-	49660	T<->G	AAT<->CAT	N94H	Rv0045c	Rv0045c	Rv0045c N94H	hydrolase	2/37	0/71	0/29	0/11	0/5	0/8
NC_000962.3	-	50139	T<->A	AAG<->ATG	K329M	Rv0046c	ino1	ino1 K329M	inositol-3-phosphate synthase	0/37	1/71	0/29	0/11	0/5	0/8
NC_000962.3	-	50140	T<->G	AAG<->CAG	K329Q	Rv0046c	ino1	ino1 K329Q	inositol-3-phosphate synthase	0/37	1/71	0/29	0/11	0/5	0/8
NC_000962.3	-	50292	C<->G	GGA<->GCA	G278A	Rv0046c	ino1	ino1 G278A	inositol-3-phosphate synthase	0/37	1/71	0/29	0/11	0/5	0/8
NC_000962.3	-	50299	G<->A	CAC<->TAC	H276Y	Rv0046c	ino1	ino1 H276Y	inositol-3-phosphate synthase	0/37	1/71	0/29	0/11	0/5	0/8
NC_000962.3	-	50344	T<->G	AAG<->CAG	K261Q	Rv0046c	ino1	ino1 K261Q	inositol-3-phosphate synthase	1/37	0/71	0/29	0/11	0/5	0/8
NC_000962.3	-	50415	A<->T	CTC<->CAC	L237H	Rv0046c	ino1	ino1 L237H	inositol-3-phosphate synthase	0/37	1/71	0/29	0/11	0/5	0/8
NC_000962.3	-	50416	G<->T	CTC<->ATC	L237I	Rv0046c	ino1	ino1 L237I	inositol-3-phosphate synthase	0/37	1/71	0/29	0/11	0/5	0/8
NC_000962.3	-	50447	C<->G	ATG<->ATC	M226I	Rv0046c	ino1	ino1 M226I	inositol-3-phosphate synthase	1/37	1/71	0/29	0/11	0/5	0/8
NC_000962.3	-	50448	A<->T	ATG<->AAG	M226K	Rv0046c	ino1	ino1 M226K	inositol-3-phosphate synthase	0/37	1/71	0/29	0/11	0/5	0/8
NC_000962.3	-	50449	T<->A	ATG<->TTG	M226L	Rv0046c	ino1	ino1 M226L	inositol-3-phosphate synthase	0/37	1/71	0/29	0/11	0/5	0/8
NC_000962.3	-	50462	C<->G	CAG<->CAC	Q221H	Rv0046c	ino1	ino1 Q221H	inositol-3-phosphate synthase	0/37	1/71	0/29	0/11	0/5	0/8
NC_000962.3	-	50463	T<->G	CAG<->CCG	Q221P	Rv0046c	ino1	ino1 Q221P	inositol-3-phosphate synthase	0/37	1/71	0/29	0/11	0/5	0/8
NC_000962.3	-	50464	G<->T	CAG<->AAG	Q221K	Rv0046c	ino1	ino1 Q221K	inositol-3-phosphate synthase	0/37	1/71	0/29	0/11	0/5	0/8
NC_000962.3	-	50494	G<->T	CTG<->ATG	L211M	Rv0046c	ino1	ino1 L211M	inositol-3-phosphate synthase	0/37	1/71	0/29	1/11	0/5	0/8
NC_000962.3	-	50521	C<->T	GTC<->ATC	V202I	Rv0046c	ino1	ino1 V202I	inositol-3-phosphate synthase	0/37	1/71	0/29	0/11	0/5	0/8
NC_000962.3	-	50527	T<->A	AGC<->TGC	S200C	Rv0046c	ino1	ino1 S200C	inositol-3-phosphate synthase	0/37	1/71	0/29	0/11	0/5	0/8
NC_000962.3	-	50557	T<->C	AGG<->GGG	R190G	Rv0046c	ino1	ino1 R190G	inositol-3-phosphate synthase	33/37	67/71	27/29	11/11	5/5	8/8
NC_000962.3	-	50562	T<->G	GAC<->GCC	D188A	Rv0046c	ino1	ino1 D188A	inositol-3-phosphate synthase	0/37	2/71	0/29	0/11	0/5	0/8
NC_000962.3	-	50593	A<->C	TCC<->GCC	S178A	Rv0046c	ino1	ino1 S178A	inositol-3-phosphate synthase	0/37	4/71	0/29	1/11	0/5	1/8
NC_000962.3	-	50717	C<->G	GAG<->GAC	E136D	Rv0046c	ino1	ino1 E136D	inositol-3-phosphate synthase	0/37	1/71	0/29	1/11	0/5	0/8
NC_000962.3	-	50821	T<->C	ATC<->GTC	I102V	Rv0046c	ino1	ino1 I102V	inositol-3-phosphate synthase	1/37	0/71	0/29	0/11	0/5	0/8
NC_000962.3	-	50824	C<->T	GTG<->ATG	V101M	Rv0046c	ino1	ino1 V101M	inositol-3-phosphate synthase	1/37	0/71	0/29	0/11	0/5	0/8
NC_000962.3	-	50836	C<->G	GCG<->CCG	A97P	Rv0046c	ino1	ino1 A97P	inositol-3-phosphate synthase	0/37	0/71	0/29	1/11	0/5	0/8
NC_000962.3	-	50882	G<->C	GAC<->GAG	D81E	Rv0046c	ino1	ino1 D81E	inositol-3-phosphate synthase	0/37	0/71	0/29	1/11	0/5	0/8
NC_000962.3	-	50992	T<->G	ACC<->CCC	T45P	Rv0046c	ino1	ino1 T45P	inositol-3-phosphate synthase	0/37	1/71	0/29	0/11	0/5	0/8
NC_000962.3	-	51631	C<->T	GCA<->ACA	A33T	Rv0047c	Rv0047c	Rv0047c A33T	hypothetical protein Rv0047c	0/37	1/71	1/29	0/11	0/5	0/8
NC_000962.3	-	51692	C<->G	GAG<->GAC	E12D	Rv0047c	Rv0047c	Rv0047c E12D	hypothetical protein Rv0047c	0/37	1/71	1/29	0/11	0/5	0/8
NC_000962.3	-	51949	A<->G	GTC<->GCC	V250A	Rv0048c	Rv0048c	Rv0048c V250A	membrane protein	33/37	68/71	28/29	11/11	5/5	7/8
NC_000962.3	-	51954	T<->A	GAA<->GAT	E248D	Rv0048c	Rv0048c	Rv0048c E248D	membrane protein	1/37	1/71	2/29	1/11	0/5	0/8
NC_000962.3	-	52436	C<->A	GAG<->TAG	E88*	Rv0048c	Rv0048c	Rv0048c E88*	membrane protein	0/37	0/71	0/29	1/11	0/5	0/8
NC_000962.3	+	53234	C<->A	GCC<->GAC	A135D	Rv0049	Rv0049	Rv0049 A135D	hypothetical protein Rv0049	0/37	2/71	0/29	0/11	0/5	0/8
NC_000962.3	+	53785	C<->G	ATC<->ATG	I41M	Rv0050	ponA1	ponA1 I41M	bifunctional penicillin-insensitive transglycosylase/penicillin-sensitive transpeptidase	1/37	1/71	0/29	1/11	0/5	0/8
NC_000962.3	+	53862	T<->C	GTG<->GCG	V67A	Rv0050	ponA1	ponA1 V67A	bifunctional penicillin-insensitive transglycosylase/penicillin-sensitive transpeptidase	2/37	0/71	0/29	0/11	0/5	0/8
NC_000962.3	+	54278	G<->T	GCC<->TCC	A206S	Rv0050	ponA1	ponA1 A206S	bifunctional penicillin-insensitive transglycosylase/penicillin-sensitive transpeptidase	0/37	0/71	0/29	1/11	0/5	0/8
NC_000962.3	+	54839	G<->C	GAG<->CAG	E393Q	Rv0050	ponA1	ponA1 E393Q	bifunctional penicillin-insensitive transglycosylase/penicillin-sensitive transpeptidase	0/37	1/71	0/29	0/11	0/5	0/8
NC_000962.3	+	54842	G<->T	GCG<->TCG	A394S	Rv0050	ponA1	ponA1 A394S	bifunctional penicillin-insensitive transglycosylase/penicillin-sensitive transpeptidase	30/37	46/71	23/29	10/11	5/5	2/8
NC_000962.3	+	55295	T<->C	TTT<->CTT	F545L	Rv0050	ponA1	ponA1 F545L	bifunctional penicillin-insensitive transglycosylase/penicillin-sensitive transpeptidase	0/37	2/71	0/29	0/11	0/5	0/8
NC_000962.3	+	55418	A<->G	ATT<->GTT	I586V	Rv0050	ponA1	ponA1 I586V	bifunctional penicillin-insensitive transglycosylase/penicillin-sensitive transpeptidase	4/37	9/71	2/29	0/11	0/5	0/8
NC_000962.3	+	55553	C<->T	CCG<->TCG	P631S	Rv0050	ponA1	ponA1 P631S	bifunctional penicillin-insensitive transglycosylase/penicillin-sensitive transpeptidase	35/37	69/71	28/29	11/11	5/5	7/8
NC_000962.3	+	55931	C<->T	ACG<->ATG	T79M	Rv0051	ponA1	ponA1 T79M	transmembrane protein	0/37	1/71	0/29	0/11	0/5	0/8
NC_000962.3	+	56320	G<->A	GTC<->ATC	V209I	Rv0051	ponA1	ponA1 V209I	transmembrane protein	0/37	1/71	0/29	0/11	0/5	0/8
NC_000962.3	+	56531	T<->C	TTG<->TCG	L279S	Rv0051	ponA1	ponA1 L279S	transmembrane protein	0/37	4/71	0/29	1/11	0/5	1/8
NC_000962.3	+	56596	A<->G	ATG<->GTG	M301V	Rv0051	ponA1	ponA1 M301V	transmembrane protein	1/37	0/71	1/29	0/11	0/5	0/8
NC_000962.3	+	56647	C<->G	CTC<->GTC	L318V	Rv0051	ponA1	ponA1 L318V	transmembrane protein	0/37	1/71	0/29	0/11	0/5	0/8
NC_000962.3	+	56723	T<->C	GTC<->GCC	V343A	Rv0051	ponA1	ponA1 V343A	transmembrane protein	1/37	1/71	0/29	0/11	0/5	0/8
NC_000962.3	+	57298	C<->G	CGG<->GGG	R535G	Rv0051	ponA1	ponA1 R535G	transmembrane protein	0/37	1/71	0/29	0/11	0/5	2/8
NC_000962.3	+	57491	G<->A	GAC<->AAC	D28N	Rv0052	Rv0052	Rv0052 D28N	hypothetical protein Rv0052	0/37	0/71	1/29	0/11	0/5	0/8
NC_000962.3	+	57537	C<->T	CCG<->CTG	P43L	Rv0052	Rv0052	Rv0052 P43L	hypothetical protein Rv0052	0/37	1/71	0/29	0/11	0/5	0/8
NC_000962.3	+	57686	A<->G	ACC<->GCC	T93A	Rv0052	Rv0052	Rv0052 T93A	hypothetical protein Rv0052	0/37	0/71	0/29	0/11	1/5	0/8
NC_000962.3	+	58599	C<->T	ACC<->ATC	T5I	Rv0054	ssb	ssb T5I	single-strand DNA-binding protein	0/37	0/71	0/29	1/11	0/5	0/8
NC_000962.3	+	58809	C<->T	GCA<->GTA	A75V	Rv0054	ssb	ssb A75V	single-strand DNA-binding protein	0/37	1/71	0/29	0/11	0/5	0/8
NC_000962.3	+	59317	C<->A	CTC<->ATC	L66I	Rv0055	rpsR1	rpsR1 L66I	30S ribosomal protein S18	1/37	0/71	0/29	0/11	0/5	0/8
NC_000962.3	+	59555	G<->C	GAG<->GAC	E49D	Rv0056	rplI	rplI E49D	50S ribosomal protein L9	0/37	1/71	0/29	0/11	0/5	0/8
NC_000962.3	+	59627	G<->C	GAG<->GAC	E73D	Rv0056	rplI	rplI E73D	50S ribosomal protein L9	0/37	0/71	3/29	0/11	0/5	0/8
NC_000962.3	+	59658	A<->G	ACT<->GCT	T84A	Rv0056	rplI	rplI T84A	50S ribosomal protein L9	0/37	1/71	0/29	0/11	0/5	0/8
NC_000962.3	+	59659	C<->T	ACT<->ATT	T84I	Rv0056	rplI	rplI T84I	50S ribosomal protein L9	0/37	1/71	0/29	0/11	0/5	0/8
NC_000962.3	+	59718	A<->G	ATC<->GTC	I104V	Rv0056	rplI	rplI I104V	50S ribosomal protein L9	0/37	1/71	1/29	0/11	0/5	0/8
NC_000962.3	+	60053	C<->T	GCC<->GTC	A53V	Rv0057	Rv0057	Rv0057 A53V	hypothetical protein Rv0057	0/37	1/71	0/29	0/11	0/5	0/8
NC_000962.3	+	60215	C<->T	GCA<->GTA	A107V	Rv0057	Rv0057	Rv0057 A107V	hypothetical protein Rv0057	0/37	1/71	0/29	0/11	0/5	0/8
NC_000962.3	+	60480	G<->A	GCC<->ACC	A29T	Rv0058	dnaB	dnaB A29T	replicative DNA helicase	1/37	0/71	0/29	0/11	0/5	0/8
NC_000962.3	+	60558	G<->A	GGC<->AGC	G55S	Rv0058	dnaB	dnaB G55S	replicative DNA helicase	2/37	0/71	0/29	0/11	0/5	0/8
NC_000962.3	+	60669	G<->A	GGG<->AGG	G92R	Rv0058	dnaB	dnaB G92R	replicative DNA helicase	7/37	7/71	7/29	3/11	1/5	0/8
NC_000962.3	+	60757	G<->C	AGC<->ACC	S121T	Rv0058	dnaB	dnaB S121T	replicative DNA helicase	0/37	1/71	0/29	0/11	0/5	0/8
NC_000962.3	+	60838	A<->G	GAA<->GGA	E148G	Rv0058	dnaB	dnaB E148G	replicative DNA helicase	2/37	0/71	0/29	1/11	0/5	0/8
NC_000962.3	+	61221	C<->T	CTC<->TTC	L276F	Rv0058	dnaB	dnaB L276F	replicative DNA helicase	0/37	0/71	2/29	0/11	0/5	0/8
NC_000962.3	+	61309	T<->A	TTT<->TAT	F305Y	Rv0058	dnaB	dnaB F305Y	replicative DNA helicase	0/37	2/71	0/29	0/11	0/5	0/8
NC_000962.3	+	61606	C<->T	TCC<->TTC	S404F	Rv0058	dnaB	dnaB S404F	replicative DNA helicase	0/37	0/71	1/29	0/11	0/5	0/8
NC_000962.3	+	61663	G<->A	CGA<->CAA	R423Q	Rv0058	dnaB	dnaB R423Q	replicative DNA helicase	2/37	0/71	0/29	0/11	0/5	0/8
NC_000962.3	+	61981	C<->T	CCG<->CTG	P529L	Rv0058	dnaB	dnaB P529L	replicative DNA helicase	1/37	1/71	0/29	0/11	0/5	0/8
NC_000962.3	+	62049	A<->G	AGG<->GGG	R552G	Rv0058	dnaB	dnaB R552G	replicative DNA helicase	36/37	71/71	29/29	11/11	5/5	8/8
NC_000962.3	+	62292	A<->T	AAT<->TAT	N633Y	Rv0058	dnaB	dnaB N633Y	replicative DNA helicase	0/37	1/71	0/29	0/11	0/5	0/8
NC_000962.3	+	62343	G<->A	GAT<->AAT	D650N	Rv0058	dnaB	dnaB D650N	replicative DNA helicase	0/37	0/71	0/29	1/11	0/5	0/8
NC_000962.3	+	62436	C<->T	CAT<->TAT	H681Y	Rv0058	dnaB	dnaB H681Y	replicative DNA helicase	0/37	1/71	0/29	0/11	0/5	0/8
NC_000962.3	+	62629	A<->G	CAC<->CGC	H745R	Rv0058	dnaB	dnaB H745R	replicative DNA helicase	0/37	1/71	0/29	0/11	0/5	0/8
NC_000962.3	+	63363	C<->A	ACG<->AAG	T55K	Rv0059	Rv0059	Rv0059 T55K	hypothetical protein Rv0059	0/37	0/71	0/29	0/11	0/5	1/8
NC_000962.3	+	63369	A<->T	GAG<->GTG	E57V	Rv0059	Rv0059	Rv0059 E57V	hypothetical protein Rv0059	0/37	1/71	0/29	0/11	0/5	0/8
NC_000962.3	+	63555	G<->T	GGG<->GTG	G119V	Rv0059	Rv0059	Rv0059 G119V	hypothetical protein Rv0059	2/37	0/71	0/29	0/11	1/5	0/8
NC_000962.3	+	64350	C<->T	CCC<->TCC	P148S	Rv0060	Rv0060	Rv0060 P148S	hypothetical protein Rv0060	0/37	2/71	0/29	0/11	0/5	0/8
NC_000962.3	+	64567	G<->A	GGC<->GAC	G220D	Rv0060	Rv0060	Rv0060 G220D	hypothetical protein Rv0060	0/37	3/71	0/29	0/11	0/5	0/8
NC_000962.3	+	65150	C<->T	CCA<->TCA	P54S	Rv0061	Rv0061	Rv0061 P54S	hypothetical protein	0/37	6/71	0/29	0/11	0/5	4/8
NC_000962.3	+	65151	C<->A	CCA<->CAA	P54Q	Rv0061	Rv0061	Rv0061 P54Q	hypothetical protein	0/37	1/71	0/29	0/11	0/5	0/8
NC_000962.3	+	65159	G<->A	GCC<->ACC	A57T	Rv0061	Rv0061	Rv0061 A57T	hypothetical protein	4/37	14/71	3/29	1/11	0/5	1/8
NC_000962.3	+	65660	C<->T	CGG<->TGG	R37W	Rv0062	celA1	celA1 R37W	cellulase CelA	0/37	2/71	0/29	0/11	0/5	0/8
NC_000962.3	+	65663	C<->G	CAT<->GAT	H38D	Rv0062	celA1	celA1 H38D	cellulase CelA	3/37	14/71	3/29	1/11	0/5	1/8
NC_000962.3	+	66285	C<->G	GCG<->GGG	A245G	Rv0062	celA1	celA1 A245G	cellulase CelA	1/37	1/71	0/29	1/11	0/5	0/8
NC_000962.3	+	66632	C<->T	CCT<->TCT	P361S	Rv0062	celA1	celA1 P361S	cellulase CelA	29/37	46/71	21/29	9/11	5/5	2/8
NC_000962.3	+	67134	G<->A	GGC<->GAC	G71D	Rv0063	Rv0063	Rv0063 G71D	oxidoreductase	0/37	0/71	1/29	0/11	0/5	0/8
NC_000962.3	+	67160	C<->T	CCG<->TCG	P80S	Rv0063	Rv0063	Rv0063 P80S	oxidoreductase	0/37	0/71	0/29	1/11	0/5	0/8
NC_000962.3	+	67372	G<->A	ATG<->ATA	M150I	Rv0063	Rv0063	Rv0063 M150I	oxidoreductase	2/37	0/71	0/29	0/11	0/5	0/8
NC_000962.3	+	67673	A<->G	AAT<->GAT	N251D	Rv0063	Rv0063	Rv0063 N251D	oxidoreductase	0/37	1/71	0/29	0/11	0/5	0/8
NC_000962.3	+	67818	G<->A	GGG<->GAG	G299E	Rv0063	Rv0063	Rv0063 G299E	oxidoreductase	0/37	1/71	0/29	0/11	0/5	0/8
NC_000962.3	+	68024	G<->A	GAC<->AAC	D368N	Rv0063	Rv0063	Rv0063 D368N	oxidoreductase	0/37	1/71	0/29	0/11	0/5	0/8
NC_000962.3	+	68174	T<->C	TCG<->CCG	S418P	Rv0063	Rv0063	Rv0063 S418P	oxidoreductase	4/37	14/71	3/29	1/11	0/5	1/8
NC_000962.3	+	68722	C<->T	CGG<->TGG	R35W	Rv0064	Rv0064	Rv0064 R35W	transmembrane protein	2/37	0/71	0/29	0/11	0/5	0/8
NC_000962.3	+	68825	T<->C	GTC<->GCC	V69A	Rv0064	Rv0064	Rv0064 V69A	transmembrane protein	0/37	1/71	0/29	0/11	0/5	0/8
NC_000962.3	+	69338	G<->T	CGT<->CTT	R240L	Rv0064	Rv0064	Rv0064 R240L	transmembrane protein	0/37	2/71	0/29	0/11	0/5	0/8
NC_000962.3	+	69451	A<->G	ATC<->GTC	I278V	Rv0064	Rv0064	Rv0064 I278V	transmembrane protein	0/37	2/71	0/29	0/11	0/5	0/8
NC_000962.3	+	69604	A<->G	ATC<->GTC	I329V	Rv0064	Rv0064	Rv0064 I329V	transmembrane protein	0/37	1/71	0/29	0/11	0/5	2/8
NC_000962.3	+	69871	C<->T	CTC<->TTC	L418F	Rv0064	Rv0064	Rv0064 L418F	transmembrane protein	1/37	1/71	2/29	1/11	0/5	0/8
NC_000962.3	+	69989	G<->A	GGT<->GAT	G457D	Rv0064	Rv0064	Rv0064 G457D	transmembrane protein	37/37	71/71	29/29	11/11	5/5	8/8
NC_000962.3	+	70267	G<->T	GTC<->TTC	V550F	Rv0064	Rv0064	Rv0064 V550F	transmembrane protein	32/37	66/71	26/29	11/11	5/5	7/8
NC_000962.3	+	70631	T<->G	ATG<->AGG	M671R	Rv0064	Rv0064	Rv0064 M671R	transmembrane protein	1/37	1/71	1/29	0/11	0/5	0/8
NC_000962.3	+	70816	A<->G	AAC<->GAC	N733D	Rv0064	Rv0064	Rv0064 N733D	transmembrane protein	36/37	71/71	29/29	11/11	5/5	8/8
NC_000962.3	+	70924	C<->T	CTC<->TTC	L769F	Rv0064	Rv0064	Rv0064 L769F	transmembrane protein	0/37	0/71	2/29	0/11	0/5	0/8
NC_000962.3	+	71108	T<->C	CTC<->CCC	L830P	Rv0064	Rv0064	Rv0064 L830P	transmembrane protein	0/37	1/71	0/29	0/11	0/5	0/8
NC_000962.3	+	71146	G<->T	GTG<->TTG	V843L	Rv0064	Rv0064	Rv0064 V843L	transmembrane protein	2/37	0/71	0/29	0/11	0/5	0/8
NC_000962.3	+	71336	G<->C	CGC<->CCC	R906P	Rv0064	Rv0064	Rv0064 R906P	transmembrane protein	34/37	71/71	29/29	11/11	5/5	8/8
NC_000962.3	+	71551	G<->A	GGT<->AGT	G978S	Rv0064	Rv0064	Rv0064 G978S	transmembrane protein	0/37	1/71	0/29	0/11	0/5	2/8
NC_000962.3	-	72329	G<->A	GCG<->GTG	A728V	Rv0066c	icd2	icd2 A728V	isocitrate dehydrogenase	0/37	0/71	3/29	0/11	0/5	0/8
NC_000962.3	-	72549	C<->T	GGT<->AGT	G655S	Rv0066c	icd2	icd2 G655S	isocitrate dehydrogenase	30/37	46/71	23/29	10/11	5/5	2/8
NC_000962.3	-	72801	C<->T	GTC<->ATC	V571I	Rv0066c	icd2	icd2 V571I	isocitrate dehydrogenase	1/37	0/71	0/29	0/11	0/5	0/8
NC_000962.3	-	73086	C<->T	GCT<->ACT	A476T	Rv0066c	icd2	icd2 A476T	isocitrate dehydrogenase	0/37	0/71	0/29	1/11	0/5	0/8
NC_000962.3	-	73260	G<->T	CAG<->AAG	Q418K	Rv0066c	icd2	icd2 Q418K	isocitrate dehydrogenase	0/37	1/71	0/29	0/11	0/5	0/8
NC_000962.3	-	73358	G<->A	TCG<->TTG	S385L	Rv0066c	icd2	icd2 S385L	isocitrate dehydrogenase	0/37	1/71	0/29	0/11	0/5	0/8
NC_000962.3	-	73632	T<->C	AAC<->GAC	N294D	Rv0066c	icd2	icd2 N294D	isocitrate dehydrogenase	0/37	1/71	0/29	0/11	0/5	0/8
NC_000962.3	-	73639	C<->G	TTG<->TTC	L291F	Rv0066c	icd2	icd2 L291F	isocitrate dehydrogenase	0/37	1/71	0/29	0/11	0/5	0/8
NC_000962.3	-	73642	G<->T	GAC<->GAA	D290E	Rv0066c	icd2	icd2 D290E	isocitrate dehydrogenase	0/37	1/71	0/29	0/11	0/5	0/8
NC_000962.3	-	73675	G<->C	GAC<->GAG	D279E	Rv0066c	icd2	icd2 D279E	isocitrate dehydrogenase	0/37	1/71	0/29	0/11	0/5	0/8
NC_000962.3	-	73892	C<->T	GGC<->GAC	G207D	Rv0066c	icd2	icd2 G207D	isocitrate dehydrogenase	1/37	0/71	0/29	0/11	0/5	0/8
NC_000962.3	-	74275	G<->C	GAC<->GAG	D79E	Rv0066c	icd2	icd2 D79E	isocitrate dehydrogenase	0/37	0/71	0/29	1/11	0/5	0/8
NC_000962.3	-	74505	C<->T	GCC<->ACC	A3T	Rv0066c	icd2	icd2 A3T	isocitrate dehydrogenase	0/37	1/71	0/29	0/11	0/5	0/8
NC_000962.3	-	74653	G<->T	GAC<->GAA	D182E	Rv0067c	Rv0067c	Rv0067c D182E	transcriptional regulator	0/37	1/71	0/29	0/11	0/5	0/8
NC_000962.3	-	74699	C<->T	AGC<->AAC	S167N	Rv0067c	Rv0067c	Rv0067c S167N	transcriptional regulator	1/37	0/71	0/29	0/11	0/5	0/8
NC_000962.3	-	74713	G<->C	TGC<->TGG	C162W	Rv0067c	Rv0067c	Rv0067c C162W	transcriptional regulator	0/37	0/71	0/29	1/11	0/5	0/8
NC_000962.3	-	74737	T<->G	GAA<->GAC	E154D	Rv0067c	Rv0067c	Rv0067c E154D	transcriptional regulator	4/37	14/71	3/29	1/11	0/5	1/8
NC_000962.3	-	74820	C<->T	GCA<->ACA	A127T	Rv0067c	Rv0067c	Rv0067c A127T	transcriptional regulator	0/37	0/71	0/29	1/11	0/5	0/8
NC_000962.3	-	75182	C<->T	CGG<->CAG	R6Q	Rv0067c	Rv0067c	Rv0067c R6Q	transcriptional regulator	2/37	0/71	0/29	0/11	0/5	0/8
NC_000962.3	+	75576	G<->C	CAG<->CAC	Q92H	Rv0068	Rv0068	Rv0068 Q92H	oxidoreductase	0/37	3/71	1/29	0/11	0/5	0/8
NC_000962.3	+	75586	C<->G	CTG<->GTG	L96V	Rv0068	Rv0068	Rv0068 L96V	oxidoreductase	0/37	1/71	0/29	0/11	0/5	0/8
NC_000962.3	+	75653	A<->G	CAG<->CGG	Q118R	Rv0068	Rv0068	Rv0068 Q118R	oxidoreductase	0/37	0/71	1/29	0/11	0/5	0/8
NC_000962.3	+	75670	T<->A	TTG<->ATG	L124M	Rv0068	Rv0068	Rv0068 L124M	oxidoreductase	0/37	0/71	2/29	0/11	0/5	0/8
NC_000962.3	+	75761	G<->A	CGC<->CAC	R154H	Rv0068	Rv0068	Rv0068 R154H	oxidoreductase	0/37	0/71	1/29	0/11	0/5	0/8
NC_000962.3	+	75940	G<->C	GTG<->CTG	V214L	Rv0068	Rv0068	Rv0068 V214L	oxidoreductase	36/37	71/71	29/29	11/11	5/5	8/8
NC_000962.3	+	76172	T<->C	GTG<->GCG	V291A	Rv0068	Rv0068	Rv0068 V291A	oxidoreductase	0/37	0/71	0/29	1/11	0/5	0/8
NC_000962.3	-	76325	G<->A	GCC<->GTC	A433V	Rv0069c	sdaA	sdaA A433V	L-serine dehydratase	0/37	3/71	0/29	0/11	0/5	0/8
NC_000962.3	-	76695	C<->T	GAC<->AAC	D310N	Rv0069c	sdaA	sdaA D310N	L-serine dehydratase	1/37	0/71	1/29	0/11	0/5	0/8
NC_000962.3	-	76838	T<->G	GAC<->GCC	D262A	Rv0069c	sdaA	sdaA D262A	L-serine dehydratase	1/37	0/71	0/29	0/11	0/5	0/8
NC_000962.3	-	77151	T<->C	AGC<->GGC	S158G	Rv0069c	sdaA	sdaA S158G	L-serine dehydratase	1/37	0/71	0/29	0/11	0/5	0/8
NC_000962.3	-	77364	G<->A	CGG<->TGG	R87W	Rv0069c	sdaA	sdaA R87W	L-serine dehydratase	0/37	1/71	0/29	0/11	0/5	0/8
NC_000962.3	-	77469	C<->T	GGC<->AGC	G52S	Rv0069c	sdaA	sdaA G52S	L-serine dehydratase	0/37	4/71	0/29	1/11	0/5	1/8
NC_000962.3	-	78064	G<->A	GCA<->GTA	A278V	Rv0070c	glyA2	glyA2 A278V	serine hydroxymethyltransferase	0/37	1/71	0/29	0/11	0/5	0/8
NC_000962.3	-	78067	A<->G	ATG<->ACG	M277T	Rv0070c	glyA2	glyA2 M277T	serine hydroxymethyltransferase	0/37	1/71	0/29	0/11	0/5	0/8
NC_000962.3	-	78602	C<->G	GCC<->CCC	A99P	Rv0070c	glyA2	glyA2 A99P	serine hydroxymethyltransferase	2/37	0/71	0/29	0/11	0/5	0/8
NC_000962.3	-	78605	C<->G	GGG<->CGG	G98R	Rv0070c	glyA2	glyA2 G98R	serine hydroxymethyltransferase	2/37	0/71	0/29	0/11	0/5	0/8
NC_000962.3	-	78877	G<->T	TCC<->TAC	S7Y	Rv0070c	glyA2	glyA2 S7Y	serine hydroxymethyltransferase	1/37	0/71	0/29	0/11	0/5	0/8
NC_000962.3	+	79504	T<->C	TCG<->CCG	S7P	Rv0071	Rv0071	Rv0071 S7P	maturase	0/37	0/71	1/29	0/11	0/5	0/8
NC_000962.3	+	79558	G<->C	GCC<->CCC	A25P	Rv0071	Rv0071	Rv0071 A25P	maturase	1/37	6/71	0/29	1/11	0/5	0/8
NC_000962.3	+	79571	C<->T	GCG<->GTG	A29V	Rv0071	Rv0071	Rv0071 A29V	maturase	0/37	1/71	0/29	0/11	0/5	2/8
NC_000962.3	+	79726	C<->T	CGG<->TGG	R81W	Rv0071	Rv0071	Rv0071 R81W	maturase	9/37	8/71	7/29	3/11	1/5	0/8
NC_000962.3	+	80800	A<->C	AGA<->AGC	R59S	Rv0072	Rv0072	Rv0072 R59S	glutamine ABC transporter permease	0/37	1/71	0/29	0/11	0/5	0/8
NC_000962.3	+	81204	C<->T	TCC<->TTC	S194F	Rv0072	Rv0072	Rv0072 S194F	glutamine ABC transporter permease	0/37	1/71	0/29	0/11	0/5	0/8
NC_000962.3	+	81419	G<->A	GCG<->ACG	A266T	Rv0072	Rv0072	Rv0072 A266T	glutamine ABC transporter permease	2/37	0/71	0/29	0/11	0/5	0/8
NC_000962.3	+	81617	G<->A	GCC<->ACC	A332T	Rv0072	Rv0072	Rv0072 A332T	glutamine ABC transporter permease	1/37	3/71	1/29	1/11	0/5	0/8
NC_000962.3	+	81866	T<->C	ATC<->ACC	I64T	Rv0073	Rv0073	Rv0073 I64T	glutamine ABC transporter ATP-binding protein	0/37	2/71	0/29	0/11	0/5	0/8
NC_000962.3	+	82119	G<->C	CAG<->CAC	Q148H	Rv0073	Rv0073	Rv0073 Q148H	glutamine ABC transporter ATP-binding protein	0/37	2/71	0/29	0/11	0/5	0/8
NC_000962.3	+	82823	G<->A	GGA<->AGA	G26R	Rv0074	Rv0074	Rv0074 G26R	hypothetical protein Rv0074	1/37	0/71	1/29	0/11	0/5	0/8
NC_000962.3	+	83076	C<->T	TCC<->TTC	S110F	Rv0074	Rv0074	Rv0074 S110F	hypothetical protein Rv0074	0/37	1/71	0/29	1/11	0/5	0/8
NC_000962.3	+	83244	T<->C	GTC<->GCC	V166A	Rv0074	Rv0074	Rv0074 V166A	hypothetical protein Rv0074	0/37	0/71	0/29	1/11	0/5	0/8
NC_000962.3	+	83343	C<->T	CCG<->CTG	P199L	Rv0074	Rv0074	Rv0074 P199L	hypothetical protein Rv0074	0/37	0/71	1/29	0/11	0/5	0/8
NC_000962.3	+	83576	C<->T	CCC<->TCC	P277S	Rv0074	Rv0074	Rv0074 P277S	hypothetical protein Rv0074	0/37	3/71	0/29	0/11	0/5	0/8
NC_000962.3	+	84057	A<->C	AAG<->ACG	K21T	Rv0075	Rv0075	Rv0075 K21T	aminotransferase	2/37	1/71	0/29	0/11	0/5	0/8
NC_000962.3	+	84528	T<->G	TTC<->TGC	F178C	Rv0075	Rv0075	Rv0075 F178C	aminotransferase	4/37	10/71	2/29	0/11	0/5	0/8
NC_000962.3	+	84629	C<->G	CAT<->GAT	H212D	Rv0075	Rv0075	Rv0075 H212D	aminotransferase	0/37	2/71	0/29	0/11	0/5	0/8
NC_000962.3	+	84636	C<->G	GCC<->GGC	A214G	Rv0075	Rv0075	Rv0075 A214G	aminotransferase	0/37	0/71	0/29	0/11	0/5	1/8
NC_000962.3	+	84684	T<->C	GTG<->GCG	V230A	Rv0075	Rv0075	Rv0075 V230A	aminotransferase	1/37	0/71	0/29	0/11	0/5	0/8
NC_000962.3	-	85272	A<->C	TGT<->GGT	C101G	Rv0076c	Rv0076c	Rv0076c C101G	membrane protein	0/37	0/71	0/29	1/11	0/5	0/8
NC_000962.3	-	85352	A<->C	CTG<->CGG	L74R	Rv0076c	Rv0076c	Rv0076c L74R	membrane protein	0/37	0/71	0/29	0/11	0/5	1/8
NC_000962.3	-	85649	G<->A	GCG<->GTG	A273V	Rv0077c	Rv0077c	Rv0077c A273V	oxidoreductase	0/37	2/71	1/29	0/11	0/5	0/8
NC_000962.3	-	85749	C<->G	GCG<->CCG	A240P	Rv0077c	Rv0077c	Rv0077c A240P	oxidoreductase	0/37	0/71	1/29	0/11	0/5	0/8
NC_000962.3	-	85752	C<->G	GCC<->CCC	A239P	Rv0077c	Rv0077c	Rv0077c A239P	oxidoreductase	1/37	4/71	2/29	1/11	0/5	0/8
NC_000962.3	-	86062	T<->G	AAA<->AAC	K135N	Rv0077c	Rv0077c	Rv0077c K135N	oxidoreductase	0/37	0/71	2/29	0/11	0/5	0/8
NC_000962.3	-	86199	T<->C	AAG<->GAG	K90E	Rv0077c	Rv0077c	Rv0077c K90E	oxidoreductase	0/37	1/71	0/29	0/11	0/5	0/8
NC_000962.3	-	86203	C<->G	GAG<->GAC	E88D	Rv0077c	Rv0077c	Rv0077c E88D	oxidoreductase	0/37	1/71	0/29	0/11	0/5	0/8
NC_000962.3	-	86205	C<->T	GAG<->AAG	E88K	Rv0077c	Rv0077c	Rv0077c E88K	oxidoreductase	0/37	1/71	0/29	0/11	0/5	0/8
NC_000962.3	-	86262	C<->G	GCC<->CCC	A69P	Rv0077c	Rv0077c	Rv0077c A69P	oxidoreductase	0/37	2/71	0/29	0/11	0/5	0/8
NC_000962.3	-	86363	T<->A	CAA<->CTA	Q35L	Rv0077c	Rv0077c	Rv0077c Q35L	oxidoreductase	0/37	1/71	0/29	0/11	0/5	0/8
NC_000962.3	-	86399	G<->A	CCT<->CTT	P23L	Rv0077c	Rv0077c	Rv0077c P23L	oxidoreductase	2/37	0/71	0/29	0/11	0/5	0/8
NC_000962.3	+	86535	T<->G	ATC<->AGC	I3S	Rv0078	Rv0078	Rv0078 I3S	transcriptional regulator	0/37	1/71	0/29	0/11	0/5	0/8
NC_000962.3	+	86592	G<->A	GGG<->GAG	G22E	Rv0078	Rv0078	Rv0078 G22E	transcriptional regulator	0/37	1/71	0/29	0/11	0/5	0/8
NC_000962.3	+	86948	T<->A	TTG<->ATG	L141M	Rv0078	Rv0078	Rv0078 L141M	transcriptional regulator	0/37	1/71	0/29	0/11	0/5	0/8
NC_000962.3	+	86951	A<->C	ATC<->CTC	I142L	Rv0078	Rv0078	Rv0078 I142L	transcriptional regulator	0/37	1/71	0/29	0/11	0/5	0/8
NC_000962.3	+	86975	C<->G	CAG<->GAG	Q150E	Rv0078	Rv0078	Rv0078 Q150E	transcriptional regulator	0/37	1/71	0/29	0/11	0/5	0/8
NC_000962.3	-	87459	C<->A	GAG<->TAG	E115*	Rv0078A	Rv0078A	Rv0078A E115*	hypothetical protein Rv0078A	0/37	2/71	0/29	0/11	0/5	0/8
NC_000962.3	-	87468	C<->T	GAG<->AAG	E112K	Rv0078A	Rv0078A	Rv0078A E112K	hypothetical protein Rv0078A	0/37	8/71	0/29	0/11	0/5	4/8
NC_000962.3	+	88574	G<->A	CGC<->CAC	R124H	Rv0079	Rv0079	Rv0079 R124H	hypothetical protein Rv0079	0/37	1/71	0/29	0/11	0/5	0/8
NC_000962.3	+	88773	C<->G	CAC<->CAG	H190Q	Rv0079	Rv0079	Rv0079 H190Q	hypothetical protein Rv0079	0/37	3/71	0/29	0/11	0/5	0/8
NC_000962.3	+	89059	C<->T	GCC<->GTC	A13V	Rv0080	Rv0080	Rv0080 A13V	hypothetical protein Rv0080	0/37	1/71	0/29	0/11	0/5	2/8
NC_000962.3	+	89128	T<->C	GTG<->GCG	V36A	Rv0080	Rv0080	Rv0080 V36A	hypothetical protein Rv0080	1/37	5/71	1/29	0/11	0/5	0/8
NC_000962.3	+	89179	T<->C	GTG<->GCG	V53A	Rv0080	Rv0080	Rv0080 V53A	hypothetical protein Rv0080	0/37	1/71	0/29	0/11	0/5	0/8
NC_000962.3	+	89200	G<->T	GGG<->GTG	G60V	Rv0080	Rv0080	Rv0080 G60V	hypothetical protein Rv0080	3/37	14/71	3/29	1/11	0/5	1/8
NC_000962.3	+	89222	G<->C	AAG<->AAC	K67N	Rv0080	Rv0080	Rv0080 K67N	hypothetical protein Rv0080	0/37	1/71	0/29	0/11	0/5	0/8
NC_000962.3	+	89890	G<->C	GAC<->CAC	D106H	Rv0081	Rv0081	Rv0081 D106H	HTH-type transcriptional regulator	1/37	0/71	1/29	0/11	0/5	0/8
NC_000962.3	+	89896	C<->G	CGC<->GGC	R108G	Rv0081	Rv0081	Rv0081 R108G	HTH-type transcriptional regulator	0/37	0/71	0/29	1/11	0/5	0/8
NC_000962.3	+	90132	T<->G	GTC<->GGC	V70G	Rv0082	Rv0082	Rv0082 V70G	oxidoreductase	1/37	4/71	1/29	0/11	0/5	0/8
NC_000962.3	+	90521	C<->A	CCG<->CAG	P41Q	Rv0083	Rv0083	Rv0083 P41Q	oxidoreductase	0/37	1/71	0/29	0/11	0/5	0/8
NC_000962.3	+	90716	C<->T	ACG<->ATG	T106M	Rv0083	Rv0083	Rv0083 T106M	oxidoreductase	0/37	1/71	0/29	0/11	0/5	0/8
NC_000962.3	+	91381	T<->G	TCT<->GCT	S328A	Rv0083	Rv0083	Rv0083 S328A	oxidoreductase	0/37	1/71	0/29	0/11	0/5	0/8
NC_000962.3	+	91663	T<->G	TTT<->GTT	F422V	Rv0083	Rv0083	Rv0083 F422V	oxidoreductase	0/37	1/71	0/29	0/11	0/5	0/8
NC_000962.3	+	91675	C<->T	CCC<->TCC	P426S	Rv0083	Rv0083	Rv0083 P426S	oxidoreductase	1/37	0/71	1/29	0/11	1/5	0/8
NC_000962.3	+	91928	C<->T	GCG<->GTG	A510V	Rv0083	Rv0083	Rv0083 A510V	oxidoreductase	0/37	0/71	0/29	1/11	0/5	0/8
NC_000962.3	+	92275	G<->A	GCC<->ACC	A626T	Rv0083	Rv0083	Rv0083 A626T	oxidoreductase	0/37	0/71	0/29	0/11	0/5	1/8
NC_000962.3	+	92517	T<->A	TTC<->ATC	F64I	Rv0084	hycD	hycD F64I	formate hydrogenlyase HycD	0/37	1/71	0/29	0/11	0/5	0/8
NC_000962.3	+	92880	A<->G	ATT<->GTT	I185V	Rv0084	hycD	hycD I185V	formate hydrogenlyase HycD	0/37	3/71	1/29	0/11	0/5	0/8
NC_000962.3	+	93658	G<->A	GAA<->AAA	E124K	Rv0085	hycP	hycP E124K	hydrogenase HycP	0/37	1/71	0/29	0/11	0/5	0/8
NC_000962.3	+	94089	G<->A	GGG<->AGG	G47R	Rv0086	hycQ	hycQ G47R	hydrogenase HycQ	0/37	0/71	0/29	0/11	0/5	1/8
NC_000962.3	+	94344	G<->A	GTA<->ATA	V132I	Rv0086	hycQ	hycQ V132I	hydrogenase HycQ	0/37	0/71	2/29	0/11	0/5	0/8
NC_000962.3	+	94375	C<->G	GCG<->GGG	A142G	Rv0086	hycQ	hycQ A142G	hydrogenase HycQ	0/37	0/71	0/29	1/11	0/5	0/8
NC_000962.3	+	94923	A<->G	ACG<->GCG	T325A	Rv0086	hycQ	hycQ T325A	hydrogenase HycQ	2/37	0/71	0/29	0/11	0/5	0/8
NC_000962.3	+	95053	T<->G	GTG<->GGG	V368G	Rv0086	hycQ	hycQ V368G	hydrogenase HycQ	1/37	0/71	0/29	0/11	0/5	0/8
NC_000962.3	+	95505	C<->G	GCC<->GGC	A31G	Rv0087	hycE	hycE A31G	formate hydrogenase HycE	1/37	0/71	0/29	0/11	0/5	0/8
NC_000962.3	+	95591	G<->T	GAA<->TAA	E60*	Rv0087	hycE	hycE E60*	formate hydrogenase HycE	1/37	1/71	0/29	1/11	0/5	0/8
NC_000962.3	+	95940	T<->G	CTG<->CGG	L176R	Rv0087	hycE	hycE L176R	formate hydrogenase HycE	0/37	1/71	0/29	0/11	0/5	0/8
NC_000962.3	+	95949	T<->G	GTG<->GGG	V179G	Rv0087	hycE	hycE V179G	formate hydrogenase HycE	0/37	1/71	0/29	0/11	0/5	0/8
NC_000962.3	+	96009	C<->T	GCC<->GTC	A199V	Rv0087	hycE	hycE A199V	formate hydrogenase HycE	0/37	0/71	0/29	1/11	0/5	0/8
NC_000962.3	+	96621	T<->C	GTC<->GCC	V403A	Rv0087	hycE	hycE V403A	formate hydrogenase HycE	0/37	1/71	0/29	0/11	0/5	0/8
NC_000962.3	+	96987	G<->T	GTC<->TTC	V21F	Rv0088	Rv0088	Rv0088 V21F	polyketide cyclase/dehydrase	1/37	0/71	0/29	0/11	0/5	0/8
NC_000962.3	+	97388	G<->T	TGG<->TGT	W154C	Rv0088	Rv0088	Rv0088 W154C	polyketide cyclase/dehydrase	1/37	1/71	0/29	1/11	0/5	0/8
NC_000962.3	+	97862	G<->T	TTG<->TTT	L35F	Rv0089	Rv0089	Rv0089 L35F	methyltransferase	0/37	2/71	0/29	0/11	0/5	0/8
NC_000962.3	+	97909	A<->G	GAC<->GGC	D51G	Rv0089	Rv0089	Rv0089 D51G	methyltransferase	1/37	0/71	0/29	0/11	0/5	0/8
NC_000962.3	+	98049	A<->G	ATC<->GTC	I98V	Rv0089	Rv0089	Rv0089 I98V	methyltransferase	1/37	0/71	0/29	0/11	0/5	0/8
NC_000962.3	+	98714	C<->T	CAG<->TAG	Q79*	Rv0090	Rv0090	Rv0090 Q79*	membrane protein	0/37	1/71	0/29	0/11	0/5	0/8
NC_000962.3	+	98966	G<->C	GCA<->CCA	A163P	Rv0090	Rv0090	Rv0090 A163P	membrane protein	3/37	14/71	3/29	1/11	0/5	1/8
NC_000962.3	+	99230	C<->T	CGC<->TGC	R251C	Rv0090	Rv0090	Rv0090 R251C	membrane protein	0/37	0/71	2/29	0/11	0/5	0/8
NC_000962.3	+	100141	C<->T	ACC<->ATC	T153I	Rv0091	mtn	mtn T153I	bifunctional 5\'-methylthioadenosine nucleosidase /S-adenosylhomocysteine nucleosidase	0/37	0/71	1/29	0/11	0/5	0/8
NC_000962.3	+	101124	A<->G	TAC<->TGC	Y181C	Rv0092	ctpA	ctpA Y181C	cation transporter ATPase A	0/37	0/71	0/29	1/11	0/5	0/8
NC_000962.3	+	101148	C<->T	CCC<->CTC	P189L	Rv0092	ctpA	ctpA P189L	cation transporter ATPase A	0/37	0/71	0/29	0/11	3/5	0/8
NC_000962.3	+	101196	T<->A	ATT<->AAT	I205N	Rv0092	ctpA	ctpA I205N	cation transporter ATPase A	2/37	0/71	0/29	1/11	0/5	0/8
NC_000962.3	+	101729	C<->A	CAA<->AAA	Q383K	Rv0092	ctpA	ctpA Q383K	cation transporter ATPase A	2/37	0/71	0/29	0/11	0/5	0/8
NC_000962.3	+	101751	C<->T	GCC<->GTC	A390V	Rv0092	ctpA	ctpA A390V	cation transporter ATPase A	0/37	1/71	0/29	1/11	0/5	0/8
NC_000962.3	+	102249	G<->A	GGC<->GAC	G556D	Rv0092	ctpA	ctpA G556D	cation transporter ATPase A	1/37	0/71	0/29	0/11	0/5	0/8
NC_000962.3	+	102401	G<->A	GAC<->AAC	D607N	Rv0092	ctpA	ctpA D607N	cation transporter ATPase A	1/37	0/71	1/29	0/11	0/5	0/8
NC_000962.3	-	102904	C<->T	GCC<->ACC	A254T	Rv0093c	ctpA	ctpA A254T	membrane protein	0/37	0/71	1/29	0/11	0/5	0/8
NC_000962.3	-	102921	G<->A	CCG<->CTG	P248L	Rv0093c	ctpA	ctpA P248L	membrane protein	1/37	0/71	0/29	0/11	0/5	0/8
NC_000962.3	-	103231	C<->T	GTG<->ATG	V145M	Rv0093c	ctpA	ctpA V145M	membrane protein	0/37	2/71	1/29	0/11	0/5	0/8
NC_000962.3	-	103231	C<->T	GTG<->ATG	V145M	Rv0093c	Rv2239c	Rv2239c V145M	membrane protein	0/37	1/71	0/29	0/11	0/5	0/8
NC_000962.3	-	103362	T<->G	GAG<->GCG	E101A	Rv0093c	ctpA	ctpA E101A	membrane protein	0/37	0/71	0/29	1/11	0/5	0/8
NC_000962.3	-	103552	G<->T	CGT<->AGT	R38S	Rv0093c	ctpA	ctpA R38S	membrane protein	7/37	7/71	7/29	3/11	1/5	0/8
NC_000962.3	-	103600	A<->G	TGC<->CGC	C22R	Rv0093c	ctpA	ctpA C22R	membrane protein	4/37	14/71	3/29	1/11	0/5	1/8
NC_000962.3	-	103756	G<->T	CCC<->CAC	P303H	Rv0094c	Rv0094c	Rv0094c P303H	hypothetical protein Rv0094c	0/37	6/71	0/29	0/11	0/5	4/8
NC_000962.3	-	103778	G<->A	CGC<->TGC	R296C	Rv0094c	Rv0094c	Rv0094c R296C	hypothetical protein Rv0094c	0/37	0/71	2/29	0/11	0/5	0/8
NC_000962.3	-	103792	T<->A	GAC<->GTC	D291V	Rv0094c	Rv0094c	Rv0094c D291V	hypothetical protein Rv0094c	1/37	0/71	0/29	0/11	0/5	0/8
NC_000962.3	-	103823	G<->C	CAC<->GAC	H281D	Rv0094c	Rv0094c	Rv0094c H281D	hypothetical protein Rv0094c	0/37	1/71	0/29	0/11	0/5	0/8
NC_000962.3	-	103827	G<->T	CAC<->CAA	H279Q	Rv0094c	Rv0094c	Rv0094c H279Q	hypothetical protein Rv0094c	0/37	1/71	0/29	0/11	0/5	0/8
NC_000962.3	-	103829	G<->T	CAC<->AAC	H279N	Rv0094c	Rv0094c	Rv0094c H279N	hypothetical protein Rv0094c	0/37	1/71	0/29	0/11	0/5	0/8
NC_000962.3	-	103836	G<->T	AAC<->AAA	N276K	Rv0094c	Rv0094c	Rv0094c N276K	hypothetical protein Rv0094c	3/37	15/71	3/29	1/11	0/5	1/8
NC_000962.3	-	103840	T<->C	CAC<->CGC	H275R	Rv0094c	Rv0094c	Rv0094c H275R	hypothetical protein Rv0094c	2/37	14/71	3/29	0/11	0/5	1/8
NC_000962.3	-	103846	G<->A	ACC<->ATC	T273I	Rv0094c	Rv0094c	Rv0094c T273I	hypothetical protein Rv0094c	0/37	1/71	0/29	0/11	0/5	0/8
NC_000962.3	-	103879	C<->T	GGC<->GAC	G262D	Rv0094c	Rv0094c	Rv0094c G262D	hypothetical protein Rv0094c	0/37	2/71	0/29	0/11	1/5	0/8
NC_000962.3	-	103896	C<->G	GAG<->GAC	E256D	Rv0094c	Rv0094c	Rv0094c E256D	hypothetical protein Rv0094c	4/37	17/71	4/29	1/11	1/5	3/8
NC_000962.3	-	103930	G<->C	GCC<->GGC	A245G	Rv0094c	Rv0094c	Rv0094c A245G	hypothetical protein Rv0094c	24/37	44/71	20/29	9/11	4/5	2/8
NC_000962.3	-	103998	G<->C	AAC<->AAG	N222K	Rv0094c	Rv0094c	Rv0094c N222K	hypothetical protein Rv0094c	2/37	7/71	1/29	0/11	0/5	0/8
NC_000962.3	-	104065	G<->T	ACA<->AAA	T200K	Rv0094c	Rv0094c	Rv0094c T200K	hypothetical protein Rv0094c	2/37	5/71	1/29	0/11	0/5	0/8
NC_000962.3	-	104108	G<->A	CCC<->TCC	P186S	Rv0094c	Rv0094c	Rv0094c P186S	hypothetical protein Rv0094c	0/37	1/71	0/29	0/11	0/5	0/8
NC_000962.3	-	104276	T<->G	ATC<->CTC	I130L	Rv0094c	Rv0094c	Rv0094c I130L	hypothetical protein Rv0094c	3/37	6/71	5/29	2/11	0/5	1/8
NC_000962.3	-	104591	G<->T	CGC<->AGC	R25S	Rv0094c	Rv0094c	Rv0094c R25S	hypothetical protein Rv0094c	0/37	1/71	0/29	0/11	0/5	0/8
NC_000962.3	-	104824	C<->A	AGC<->ATC	S131I	Rv0095c	Rv0095c	Rv0095c S131I	hypothetical protein Rv0095c	33/37	59/71	26/29	11/11	5/5	5/8
NC_000962.3	-	104830	C<->A	CGA<->CTA	R129L	Rv0095c	Rv0095c	Rv0095c R129L	hypothetical protein Rv0095c	0/37	4/71	1/29	0/11	0/5	1/8
NC_000962.3	-	104833	C<->G	GGC<->GCC	G128A	Rv0095c	Rv0095c	Rv0095c G128A	hypothetical protein Rv0095c	1/37	7/71	2/29	1/11	0/5	1/8
NC_000962.3	-	104838	T<->G	GAA<->GAC	E126D	Rv0095c	Rv0095c	Rv0095c E126D	hypothetical protein Rv0095c	6/37	22/71	5/29	3/11	3/5	7/8
NC_000962.3	-	104890	C<->T	GGC<->GAC	G109D	Rv0095c	Rv0095c	Rv0095c G109D	hypothetical protein Rv0095c	2/37	0/71	0/29	0/11	0/5	0/8
NC_000962.3	-	104915	T<->C	ACC<->GCC	T101A	Rv0095c	Rv0095c	Rv0095c T101A	hypothetical protein Rv0095c	4/37	12/71	0/29	2/11	3/5	1/8
NC_000962.3	-	104936	T<->C	ACG<->GCG	T94A	Rv0095c	Rv0095c	Rv0095c T94A	hypothetical protein Rv0095c	1/37	1/71	0/29	0/11	0/5	0/8
NC_000962.3	-	104938	T<->G	CAC<->CCC	H93P	Rv0095c	Rv0095c	Rv0095c H93P	hypothetical protein Rv0095c	0/37	1/71	0/29	0/11	0/5	0/8
NC_000962.3	-	104941	T<->C	CAG<->CGG	Q92R	Rv0095c	Rv0095c	Rv0095c Q92R	hypothetical protein Rv0095c	16/37	34/71	10/29	7/11	2/5	7/8
NC_000962.3	-	104942	G<->C	CAG<->GAG	Q92E	Rv0095c	Rv0095c	Rv0095c Q92E	hypothetical protein Rv0095c	15/37	36/71	8/29	7/11	2/5	7/8
NC_000962.3	-	104944	G<->A	GCC<->GTC	A91V	Rv0095c	Rv0095c	Rv0095c A91V	hypothetical protein Rv0095c	17/37	34/71	8/29	7/11	2/5	7/8
NC_000962.3	-	104962	G<->A	GCG<->GTG	A85V	Rv0095c	Rv0095c	Rv0095c A85V	hypothetical protein Rv0095c	10/37	22/71	6/29	5/11	1/5	7/8
NC_000962.3	-	105007	C<->G	AGC<->ACC	S70T	Rv0095c	Rv0095c	Rv0095c S70T	hypothetical protein Rv0095c	6/37	18/71	7/29	2/11	0/5	6/8
NC_000962.3	-	105031	T<->G	GAC<->GCC	D62A	Rv0095c	Rv0095c	Rv0095c D62A	hypothetical protein Rv0095c	0/37	0/71	1/29	0/11	0/5	0/8
NC_000962.3	-	105045	G<->C	GAC<->GAG	D57E	Rv0095c	Rv0095c	Rv0095c D57E	hypothetical protein Rv0095c	9/37	28/71	8/29	2/11	0/5	7/8
NC_000962.3	-	105050	C<->G	GCC<->CCC	A56P	Rv0095c	Rv0095c	Rv0095c A56P	hypothetical protein Rv0095c	0/37	2/71	0/29	0/11	0/5	0/8
NC_000962.3	-	105125	T<->C	AGT<->GGT	S31G	Rv0095c	Rv0095c	Rv0095c S31G	hypothetical protein Rv0095c	0/37	1/71	0/29	0/11	0/5	0/8
NC_000962.3	-	105139	C<->A	GGG<->GTG	G26V	Rv0095c	Rv0095c	Rv0095c G26V	hypothetical protein Rv0095c	0/37	6/71	0/29	0/11	0/5	4/8
NC_000962.3	+	105736	T<->C	GTC<->GCC	V138A	Rv0096	PPE1	PPE1 V138A	PPE family protein PPE1	30/37	52/71	23/29	10/11	5/5	6/8
NC_000962.3	+	105762	A<->G	ACC<->GCC	T147A	Rv0096	PPE1	PPE1 T147A	PPE family protein PPE1	0/37	1/71	0/29	0/11	0/5	0/8
NC_000962.3	+	105799	C<->T	ACG<->ATG	T159M	Rv0096	PPE1	PPE1 T159M	PPE family protein PPE1	0/37	0/71	2/29	0/11	0/5	0/8
NC_000962.3	+	105940	A<->C	TAT<->TCT	Y206S	Rv0096	PPE1	PPE1 Y206S	PPE family protein PPE1	0/37	2/71	0/29	0/11	0/5	0/8
NC_000962.3	+	105979	C<->T	GCC<->GTC	A219V	Rv0096	PPE1	PPE1 A219V	PPE family protein PPE1	0/37	0/71	0/29	0/11	0/5	1/8
NC_000962.3	+	106126	T<->C	CTG<->CCG	L268P	Rv0096	PPE1	PPE1 L268P	PPE family protein PPE1	0/37	0/71	1/29	0/11	0/5	0/8
NC_000962.3	+	106757	G<->C	GAG<->GAC	E8D	Rv0097	Rv0097	Rv0097 E8D	oxidoreductase	0/37	1/71	0/29	0/11	0/5	0/8
NC_000962.3	+	107485	T<->C	ATC<->ACC	I251T	Rv0097	Rv0097	Rv0097 I251T	oxidoreductase	0/37	0/71	2/29	0/11	0/5	0/8
NC_000962.3	+	108184	C<->T	CCT<->CTT	P10L	Rv0099	fadD10	fadD10 P10L	fatty-acid--CoA ligase FadD10	4/37	9/71	2/29	0/11	0/5	0/8
NC_000962.3	+	108315	C<->A	CTT<->ATT	L54I	Rv0099	fadD10	fadD10 L54I	fatty-acid--CoA ligase FadD10	1/37	0/71	0/29	0/11	0/5	0/8
NC_000962.3	+	108904	C<->T	ACA<->ATA	T250I	Rv0099	fadD10	fadD10 T250I	fatty-acid--CoA ligase FadD10	0/37	0/71	1/29	0/11	0/5	0/8
NC_000962.3	+	110023	G<->A	CGC<->CAC	R8H	Rv0101	nrp	nrp R8H	peptide synthetase Nrp	0/37	1/71	0/29	0/11	0/5	0/8
NC_000962.3	+	110895	G<->A	GTT<->ATT	V299I	Rv0101	nrp	nrp V299I	peptide synthetase Nrp	0/37	1/71	0/29	0/11	0/5	0/8
NC_000962.3	+	111006	T<->G	TTG<->GTG	L336V	Rv0101	nrp	nrp L336V	peptide synthetase Nrp	1/37	0/71	1/29	0/11	0/5	0/8
NC_000962.3	+	111711	G<->A	GCC<->ACC	A571T	Rv0101	nrp	nrp A571T	peptide synthetase Nrp	0/37	8/71	0/29	0/11	3/5	0/8
NC_000962.3	+	112605	A<->C	ACC<->CCC	T869P	Rv0101	nrp	nrp T869P	peptide synthetase Nrp	2/37	0/71	0/29	0/11	0/5	0/8
NC_000962.3	+	112708	C<->T	CCG<->CTG	P903L	Rv0101	nrp	nrp P903L	peptide synthetase Nrp	0/37	4/71	0/29	0/11	0/5	0/8
NC_000962.3	+	113142	G<->A	GCG<->ACG	A1048T	Rv0101	nrp	nrp A1048T	peptide synthetase Nrp	0/37	1/71	1/29	0/11	0/5	0/8
NC_000962.3	+	113563	C<->T	CCA<->CTA	P1188L	Rv0101	nrp	nrp P1188L	peptide synthetase Nrp	1/37	0/71	0/29	0/11	0/5	0/8
NC_000962.3	+	113663	T<->G	AAT<->AAG	N1221K	Rv0101	nrp	nrp N1221K	peptide synthetase Nrp	0/37	1/71	0/29	0/11	0/5	0/8
NC_000962.3	+	113872	C<->T	CCC<->CTC	P1291L	Rv0101	nrp	nrp P1291L	peptide synthetase Nrp	1/37	0/71	0/29	0/11	0/5	0/8
NC_000962.3	+	113967	A<->G	AAC<->GAC	N1323D	Rv0101	nrp	nrp N1323D	peptide synthetase Nrp	0/37	1/71	0/29	0/11	0/5	0/8
NC_000962.3	+	114222	T<->C	TTT<->CTT	F1408L	Rv0101	nrp	nrp F1408L	peptide synthetase Nrp	1/37	3/71	2/29	1/11	0/5	0/8
NC_000962.3	+	115234	T<->C	GTG<->GCG	V1745A	Rv0101	nrp	nrp V1745A	peptide synthetase Nrp	0/37	1/71	0/29	0/11	0/5	0/8
NC_000962.3	+	115257	G<->A	GCA<->ACA	A1753T	Rv0101	nrp	nrp A1753T	peptide synthetase Nrp	1/37	0/71	0/29	0/11	0/5	0/8
NC_000962.3	+	115261	C<->A	GCG<->GAG	A1754E	Rv0101	nrp	nrp A1754E	peptide synthetase Nrp	1/37	1/71	0/29	0/11	0/5	0/8
NC_000962.3	+	115263	C<->G	CTG<->GTG	L1755V	Rv0101	nrp	nrp L1755V	peptide synthetase Nrp	0/37	1/71	0/29	0/11	0/5	0/8
NC_000962.3	+	115296	C<->G	CTA<->GTA	L1766V	Rv0101	nrp	nrp L1766V	peptide synthetase Nrp	0/37	1/71	0/29	0/11	0/5	0/8
NC_000962.3	+	115584	T<->C	TGT<->CGT	C1862R	Rv0101	nrp	nrp C1862R	peptide synthetase Nrp	0/37	1/71	0/29	0/11	0/5	0/8
NC_000962.3	+	115612	T<->A	TTC<->TAC	F1871Y	Rv0101	nrp	nrp F1871Y	peptide synthetase Nrp	0/37	1/71	0/29	0/11	0/5	0/8
NC_000962.3	+	115623	A<->G	ACC<->GCC	T1875A	Rv0101	nrp	nrp T1875A	peptide synthetase Nrp	0/37	1/71	0/29	0/11	0/5	0/8
NC_000962.3	+	115631	T<->G	GAT<->GAG	D1877E	Rv0101	nrp	nrp D1877E	peptide synthetase Nrp	0/37	1/71	0/29	0/11	0/5	0/8
NC_000962.3	+	115660	A<->C	GAG<->GCG	E1887A	Rv0101	nrp	nrp E1887A	peptide synthetase Nrp	2/37	0/71	0/29	0/11	1/5	0/8
NC_000962.3	+	115662	C<->G	CTC<->GTC	L1888V	Rv0101	nrp	nrp L1888V	peptide synthetase Nrp	0/37	1/71	0/29	0/11	0/5	0/8
NC_000962.3	+	115863	A<->C	ATC<->CTC	I1955L	Rv0101	nrp	nrp I1955L	peptide synthetase Nrp	0/37	1/71	0/29	0/11	0/5	0/8
NC_000962.3	+	116042	G<->C	GAG<->GAC	E2014D	Rv0101	nrp	nrp E2014D	peptide synthetase Nrp	0/37	1/71	0/29	0/11	0/5	0/8
NC_000962.3	+	116529	G<->C	GAG<->CAG	E2177Q	Rv0101	nrp	nrp E2177Q	peptide synthetase Nrp	1/37	0/71	0/29	0/11	0/5	0/8
NC_000962.3	+	116589	C<->T	CGG<->TGG	R2197W	Rv0101	nrp	nrp R2197W	peptide synthetase Nrp	0/37	3/71	1/29	0/11	0/5	0/8
NC_000962.3	+	116854	C<->A	ACC<->AAC	T2285N	Rv0101	nrp	nrp T2285N	peptide synthetase Nrp	0/37	1/71	0/29	0/11	0/5	0/8
NC_000962.3	+	116892	A<->C	AAC<->CAC	N2298H	Rv0101	nrp	nrp N2298H	peptide synthetase Nrp	0/37	1/71	0/29	0/11	0/5	0/8
NC_000962.3	+	116905	C<->G	GCG<->GGG	A2302G	Rv0101	nrp	nrp A2302G	peptide synthetase Nrp	0/37	1/71	0/29	0/11	0/5	0/8
NC_000962.3	+	116932	G<->A	GGG<->GAG	G2311E	Rv0101	nrp	nrp G2311E	peptide synthetase Nrp	0/37	1/71	0/29	0/11	0/5	0/8
NC_000962.3	+	117295	G<->A	AGC<->AAC	S2432N	Rv0101	nrp	nrp S2432N	peptide synthetase Nrp	4/37	10/71	2/29	0/11	0/5	0/8
NC_000962.3	+	117741	G<->A	GCG<->ACG	A10T	Rv0102	Rv0102	Rv0102 A10T	integral membrane protein	1/37	0/71	0/29	0/11	0/5	0/8
NC_000962.3	+	118158	T<->C	TCC<->CCC	S149P	Rv0102	Rv0102	Rv0102 S149P	integral membrane protein	0/37	1/71	0/29	0/11	0/5	0/8
NC_000962.3	+	118170	T<->G	TCC<->GCC	S153A	Rv0102	Rv0102	Rv0102 S153A	integral membrane protein	0/37	1/71	0/29	0/11	0/5	0/8
NC_000962.3	+	118353	G<->A	GCC<->ACC	A214T	Rv0102	Rv0102	Rv0102 A214T	integral membrane protein	0/37	0/71	1/29	0/11	0/5	0/8
NC_000962.3	+	118525	T<->C	GTC<->GCC	V271A	Rv0102	Rv0102	Rv0102 V271A	integral membrane protein	2/37	0/71	0/29	0/11	0/5	0/8
NC_000962.3	+	118699	C<->T	GCC<->GTC	A329V	Rv0102	Rv0102	Rv0102 A329V	integral membrane protein	0/37	1/71	0/29	0/11	0/5	0/8
NC_000962.3	+	118860	G<->T	GCG<->TCG	A383S	Rv0102	Rv0102	Rv0102 A383S	integral membrane protein	1/37	0/71	0/29	0/11	0/5	0/8
NC_000962.3	-	120752	C<->A	GAG<->GAT	E474D	Rv0103c	ctpB	ctpB E474D	cation-transporter P-type ATPase B	0/37	1/71	0/29	0/11	0/5	0/8
NC_000962.3	-	121245	G<->A	GCG<->GTG	A310V	Rv0103c	ctpB	ctpB A310V	cation-transporter P-type ATPase B	0/37	4/71	0/29	1/11	0/5	1/8
NC_000962.3	-	121297	T<->C	ATC<->GTC	I293V	Rv0103c	ctpB	ctpB I293V	cation-transporter P-type ATPase B	1/37	2/71	2/29	0/11	1/5	0/8
NC_000962.3	-	121425	G<->A	GCG<->GTG	A250V	Rv0103c	ctpB	ctpB A250V	cation-transporter P-type ATPase B	0/37	2/71	0/29	0/11	0/5	0/8
NC_000962.3	-	121724	C<->T	TGG<->TGA	W150*	Rv0103c	ctpB	ctpB W150*	cation-transporter P-type ATPase B	0/37	1/71	0/29	0/11	0/5	0/8
NC_000962.3	-	122109	A<->G	TTG<->TCG	L22S	Rv0103c	ctpB	ctpB L22S	cation-transporter P-type ATPase B	36/37	71/71	29/29	11/11	5/5	8/8
NC_000962.3	+	122353	A<->G	ATC<->GTC	I13V	Rv0104	Rv0104	Rv0104 I13V	hypothetical protein Rv0104	0/37	1/71	0/29	0/11	0/5	0/8
NC_000962.3	+	122483	T<->G	ATC<->AGC	I56S	Rv0104	Rv0104	Rv0104 I56S	hypothetical protein Rv0104	1/37	1/71	0/29	0/11	0/5	0/8
NC_000962.3	+	122794	T<->G	TTT<->GTT	F160V	Rv0104	Rv0104	Rv0104 F160V	hypothetical protein Rv0104	2/37	0/71	1/29	0/11	0/5	0/8
NC_000962.3	+	123007	G<->T	GGC<->TGC	G231C	Rv0104	Rv0104	Rv0104 G231C	hypothetical protein Rv0104	0/37	1/71	0/29	0/11	0/5	0/8
NC_000962.3	+	123034	A<->G	AAT<->GAT	N240D	Rv0104	Rv0104	Rv0104 N240D	hypothetical protein Rv0104	0/37	1/71	0/29	0/11	0/5	0/8
NC_000962.3	+	123197	C<->T	CCT<->CTT	P294L	Rv0104	Rv0104	Rv0104 P294L	hypothetical protein Rv0104	0/37	2/71	0/29	0/11	0/5	0/8
NC_000962.3	+	123454	C<->T	CAA<->TAA	Q380*	Rv0104	Rv0104	Rv0104 Q380*	hypothetical protein Rv0104	0/37	6/71	0/29	0/11	0/5	4/8
NC_000962.3	+	123520	T<->C	TAT<->CAT	Y402H	Rv0104	Rv0104	Rv0104 Y402H	hypothetical protein Rv0104	32/37	66/71	26/29	11/11	5/5	7/8
NC_000962.3	+	123745	G<->A	GGG<->AGG	G477R	Rv0104	Rv0104	Rv0104 G477R	hypothetical protein Rv0104	29/37	46/71	23/29	9/11	5/5	2/8
NC_000962.3	-	124110	C<->T	AGC<->AAC	S52N	Rv0105c	rpmB1	rpmB1 S52N	50S ribosomal protein L28	0/37	0/71	1/29	0/11	0/5	0/8
NC_000962.3	-	124221	C<->T	GGT<->GAT	G15D	Rv0105c	rpmB1	rpmB1 G15D	50S ribosomal protein L28	0/37	0/71	0/29	1/11	0/5	0/8
NC_000962.3	-	124240	C<->T	GGC<->AGC	G9S	Rv0105c	rpmB1	rpmB1 G9S	50S ribosomal protein L28	0/37	1/71	0/29	0/11	0/5	0/8
NC_000962.3	+	124499	G<->A	ATG<->ATA	M42I	Rv0106	Rv0106	Rv0106 M42I	hypothetical protein Rv0106	0/37	1/71	0/29	0/11	0/5	0/8
NC_000962.3	+	124689	A<->C	ATC<->CTC	I106L	Rv0106	Rv0106	Rv0106 I106L	hypothetical protein Rv0106	0/37	0/71	2/29	0/11	0/5	0/8
NC_000962.3	+	125301	C<->G	CTG<->GTG	L310V	Rv0106	Rv0106	Rv0106 L310V	hypothetical protein Rv0106	0/37	0/71	3/29	0/11	0/5	0/8
NC_000962.3	+	125452	C<->T	CCG<->CTG	P360L	Rv0106	Rv0106	Rv0106 P360L	hypothetical protein Rv0106	0/37	2/71	0/29	0/11	0/5	0/8
NC_000962.3	+	125560	A<->G	GAA<->GGA	E396G	Rv0106	Rv0106	Rv0106 E396G	hypothetical protein Rv0106	0/37	1/71	1/29	0/11	0/5	0/8
NC_000962.3	-	125986	C<->T	CGA<->CAA	R1519Q	Rv0107c	ctpI	ctpI R1519Q	cation-transporter ATPase I	0/37	1/71	0/29	0/11	0/5	0/8
NC_000962.3	-	126019	C<->T	TGG<->TAG	W1508*	Rv0107c	ctpI	ctpI W1508*	cation-transporter ATPase I	0/37	0/71	2/29	0/11	0/5	0/8
NC_000962.3	-	126803	A<->G	TCT<->CCT	S1247P	Rv0107c	ctpI	ctpI S1247P	cation-transporter ATPase I	4/37	14/71	3/29	1/11	0/5	1/8
NC_000962.3	-	126853	G<->A	GCG<->GTG	A1230V	Rv0107c	ctpI	ctpI A1230V	cation-transporter ATPase I	0/37	0/71	1/29	0/11	0/5	0/8
NC_000962.3	-	127205	C<->T	GAT<->AAT	D1113N	Rv0107c	ctpI	ctpI D1113N	cation-transporter ATPase I	0/37	1/71	0/29	0/11	0/5	0/8
NC_000962.3	-	127561	A<->G	CTG<->CCG	L994P	Rv0107c	ctpI	ctpI L994P	cation-transporter ATPase I	0/37	0/71	1/29	0/11	0/5	0/8
NC_000962.3	-	128273	C<->T	GCA<->ACA	A757T	Rv0107c	ctpI	ctpI A757T	cation-transporter ATPase I	3/37	1/71	0/29	0/11	1/5	0/8
NC_000962.3	-	129080	G<->A	CCG<->TCG	P488S	Rv0107c	ctpI	ctpI P488S	cation-transporter ATPase I	0/37	1/71	0/29	0/11	0/5	0/8
NC_000962.3	-	129485	C<->A	GCC<->TCC	A353S	Rv0107c	ctpI	ctpI A353S	cation-transporter ATPase I	0/37	0/71	1/29	0/11	0/5	0/8
NC_000962.3	-	130346	A<->G	TCC<->CCC	S66P	Rv0107c	ctpI	ctpI S66P	cation-transporter ATPase I	0/37	2/71	0/29	0/11	0/5	0/8
NC_000962.3	+	131904	T<->G	TCC<->GCC	S175A	Rv0109	PE_PGRS1	PE_PGRS1 S175A	PE-PGRS family protein PE_PGRS1	0/37	0/71	2/29	0/11	0/5	0/8
NC_000962.3	+	132025	G<->A	GGT<->GAT	G215D	Rv0109	PE_PGRS1	PE_PGRS1 G215D	PE-PGRS family protein PE_PGRS1	0/37	2/71	0/29	0/11	0/5	0/8
NC_000962.3	+	132232	A<->G	AAT<->AGT	N284S	Rv0109	PE_PGRS1	PE_PGRS1 N284S	PE-PGRS family protein PE_PGRS1	0/37	2/71	0/29	0/11	0/5	0/8
NC_000962.3	+	132417	C<->G	CGC<->GGC	R346G	Rv0109	PE_PGRS1	PE_PGRS1 R346G	PE-PGRS family protein PE_PGRS1	37/37	71/71	29/29	11/11	5/5	8/8
NC_000962.3	+	132544	C<->T	ACG<->ATG	T388M	Rv0109	PE_PGRS1	PE_PGRS1 T388M	PE-PGRS family protein PE_PGRS1	0/37	1/71	0/29	0/11	0/5	0/8
NC_000962.3	+	132646	G<->T	GGT<->GTT	G422V	Rv0109	PE_PGRS1	PE_PGRS1 G422V	PE-PGRS family protein PE_PGRS1	4/37	14/71	3/29	1/11	0/5	1/8
NC_000962.3	+	134002	T<->G	GTC<->GGC	V18G	Rv0111	Rv0111	Rv0111 V18G	transmembrane acyltransferase	0/37	1/71	0/29	0/11	0/5	0/8
NC_000962.3	+	134832	C<->T	CAC<->TAC	H295Y	Rv0111	Rv0111	Rv0111 H295Y	transmembrane acyltransferase	1/37	0/71	0/29	0/11	0/5	0/8
NC_000962.3	+	134845	G<->C	GGC<->GCC	G299A	Rv0111	Rv0111	Rv0111 G299A	transmembrane acyltransferase	1/37	3/71	1/29	0/11	0/5	0/8
NC_000962.3	+	135193	C<->T	GCC<->GTC	A415V	Rv0111	Rv0111	Rv0111 A415V	transmembrane acyltransferase	1/37	0/71	0/29	0/11	0/5	0/8
NC_000962.3	+	137029	C<->A	GAC<->GAA	D247E	Rv0112	gca	gca D247E	GDP-mannose 4,6-dehydratase	1/37	3/71	2/29	1/11	0/5	0/8
NC_000962.3	+	137065	C<->A	GAC<->GAA	D259E	Rv0112	gca	gca D259E	GDP-mannose 4,6-dehydratase	0/37	1/71	0/29	0/11	0/5	0/8
NC_000962.3	+	137081	G<->C	GTC<->CTC	V265L	Rv0112	gca	gca V265L	GDP-mannose 4,6-dehydratase	0/37	1/71	0/29	0/11	0/5	0/8
NC_000962.3	+	137212	G<->T	TGG<->TGT	W308C	Rv0112	gca	gca W308C	GDP-mannose 4,6-dehydratase	0/37	4/71	1/29	0/11	0/5	0/8
NC_000962.3	+	137412	C<->A	CGC<->AGC	R32S	Rv0113	gmhA	gmhA R32S	phosphoheptose isomerase	2/37	1/71	0/29	0/11	0/5	0/8
NC_000962.3	+	137673	G<->A	GCG<->ACG	A119T	Rv0113	gmhA	gmhA A119T	phosphoheptose isomerase	0/37	0/71	1/29	0/11	0/5	0/8
NC_000962.3	+	137683	C<->T	ACC<->ATC	T122I	Rv0113	gmhA	gmhA T122I	phosphoheptose isomerase	0/37	1/71	0/29	0/11	0/5	0/8
NC_000962.3	+	137826	G<->A	GGG<->AGG	G170R	Rv0113	gmhA	gmhA G170R	phosphoheptose isomerase	0/37	1/71	0/29	0/11	0/5	0/8
NC_000962.3	+	138568	C<->T	ACA<->ATA	T19I	Rv0115	hddA	hddA T19I	D-alpha-D-heptose-7-phosphate kinase HddA	0/37	0/71	2/29	0/11	0/5	0/8
NC_000962.3	+	138864	T<->C	TCT<->CCT	S118P	Rv0115	hddA	hddA S118P	D-alpha-D-heptose-7-phosphate kinase HddA	0/37	1/71	0/29	0/11	0/5	0/8
NC_000962.3	+	138969	C<->T	CTC<->TTC	L153F	Rv0115	hddA	hddA L153F	D-alpha-D-heptose-7-phosphate kinase HddA	0/37	0/71	1/29	0/11	0/5	0/8
NC_000962.3	+	139233	C<->T	CTC<->TTC	L241F	Rv0115	hddA	hddA L241F	D-alpha-D-heptose-7-phosphate kinase HddA	0/37	0/71	2/29	0/11	0/5	0/8
NC_000962.3	+	139297	G<->T	GGC<->GTC	G262V	Rv0115	hddA	hddA G262V	D-alpha-D-heptose-7-phosphate kinase HddA	0/37	6/71	0/29	0/11	0/5	4/8
NC_000962.3	-	140613	G<->A	ACG<->ATG	T137M	Rv0116c	ldtA	ldtA T137M	L,D-transpeptidase LdtA	1/37	5/71	1/29	0/11	0/5	0/8
NC_000962.3	-	140626	C<->A	GCA<->TCA	A133S	Rv0116c	ldtA	ldtA A133S	L,D-transpeptidase LdtA	0/37	0/71	2/29	0/11	0/5	0/8
NC_000962.3	-	140707	T<->C	ACC<->GCC	T106A	Rv0116c	ldtA	ldtA T106A	L,D-transpeptidase LdtA	0/37	0/71	0/29	1/11	0/5	0/8
NC_000962.3	+	141543	C<->A	GCG<->GAG	A115E	Rv0117	oxyS	oxyS A115E	oxidative stress response regulatory protein OxyS	0/37	1/71	0/29	0/11	0/5	0/8
NC_000962.3	+	141552	T<->A	TTG<->TAG	L118*	Rv0117	oxyS	oxyS L118*	oxidative stress response regulatory protein OxyS	1/37	0/71	0/29	0/11	0/5	0/8
NC_000962.3	+	141623	G<->A	GAT<->AAT	D142N	Rv0117	oxyS	oxyS D142N	oxidative stress response regulatory protein OxyS	0/37	4/71	0/29	0/11	0/5	4/8
NC_000962.3	+	141639	A<->C	CAC<->CCC	H147P	Rv0117	oxyS	oxyS H147P	oxidative stress response regulatory protein OxyS	0/37	1/71	0/29	0/11	0/5	0/8
NC_000962.3	+	141732	G<->A	GGG<->GAG	G178E	Rv0117	oxyS	oxyS G178E	oxidative stress response regulatory protein OxyS	0/37	0/71	0/29	1/11	0/5	0/8
NC_000962.3	-	142609	C<->G	AGC<->ACC	S423T	Rv0118c	oxcA	oxcA S423T	oxalyl-CoA decarboxylase OxcA	0/37	1/71	0/29	0/11	0/5	0/8
NC_000962.3	-	142738	T<->C	AAC<->AGC	N380S	Rv0118c	oxcA	oxcA N380S	oxalyl-CoA decarboxylase OxcA	0/37	0/71	0/29	1/11	0/5	0/8
NC_000962.3	-	143207	T<->C	AGC<->GGC	S224G	Rv0118c	oxcA	oxcA S224G	oxalyl-CoA decarboxylase OxcA	32/37	66/71	26/29	11/11	5/5	7/8
NC_000962.3	-	143411	T<->C	ATT<->GTT	I156V	Rv0118c	oxcA	oxcA I156V	oxalyl-CoA decarboxylase OxcA	1/37	0/71	0/29	0/11	0/5	0/8
NC_000962.3	-	143470	A<->G	GTG<->GCG	V136A	Rv0118c	oxcA	oxcA V136A	oxalyl-CoA decarboxylase OxcA	0/37	1/71	0/29	0/11	0/5	0/8
NC_000962.3	-	143608	C<->G	GGC<->GCC	G90A	Rv0118c	oxcA	oxcA G90A	oxalyl-CoA decarboxylase OxcA	0/37	1/71	0/29	0/11	0/5	0/8
NC_000962.3	-	143612	T<->C	AAC<->GAC	N89D	Rv0118c	oxcA	oxcA N89D	oxalyl-CoA decarboxylase OxcA	0/37	1/71	0/29	0/11	0/5	0/8
NC_000962.3	-	143678	C<->T	GCC<->ACC	A67T	Rv0118c	oxcA	oxcA A67T	oxalyl-CoA decarboxylase OxcA	2/37	0/71	0/29	0/11	0/5	0/8
NC_000962.3	-	143791	T<->G	GAC<->GCC	D29A	Rv0118c	oxcA	oxcA D29A	oxalyl-CoA decarboxylase OxcA	3/37	9/71	2/29	0/11	0/5	0/8
NC_000962.3	-	143876	T<->C	ATG<->GTG	M1V	Rv0118c	oxcA	oxcA M1V	oxalyl-CoA decarboxylase OxcA	0/37	1/71	0/29	0/11	0/5	0/8
NC_000962.3	+	144160	C<->T	CGC<->TGC	R38C	Rv0119	fadD7	fadD7 R38C	fatty-acid--CoA ligase FadD7	0/37	1/71	0/29	0/11	0/5	0/8
NC_000962.3	+	144244	A<->G	ATG<->GTG	M66V	Rv0119	fadD7	fadD7 M66V	fatty-acid--CoA ligase FadD7	0/37	1/71	0/29	0/11	0/5	0/8
NC_000962.3	+	144433	C<->G	CCG<->GCG	P129A	Rv0119	fadD7	fadD7 P129A	fatty-acid--CoA ligase FadD7	0/37	0/71	1/29	0/11	0/5	0/8
NC_000962.3	+	144434	C<->T	CCG<->CTG	P129L	Rv0119	fadD7	fadD7 P129L	fatty-acid--CoA ligase FadD7	0/37	0/71	1/29	0/11	0/5	0/8
NC_000962.3	+	144439	A<->G	ACG<->GCG	T131A	Rv0119	fadD7	fadD7 T131A	fatty-acid--CoA ligase FadD7	1/37	0/71	0/29	0/11	0/5	0/8
NC_000962.3	+	144611	C<->G	ACG<->AGG	T188R	Rv0119	fadD7	fadD7 T188R	fatty-acid--CoA ligase FadD7	0/37	1/71	0/29	0/11	0/5	0/8
NC_000962.3	+	144799	T<->G	TGG<->GGG	W251G	Rv0119	fadD7	fadD7 W251G	fatty-acid--CoA ligase FadD7	2/37	0/71	0/29	0/11	0/5	0/8
NC_000962.3	+	145047	G<->T	GAG<->GAT	E333D	Rv0119	fadD7	fadD7 E333D	fatty-acid--CoA ligase FadD7	0/37	1/71	0/29	0/11	0/5	0/8
NC_000962.3	+	145189	G<->A	GTG<->ATG	V381M	Rv0119	fadD7	fadD7 V381M	fatty-acid--CoA ligase FadD7	0/37	1/71	0/29	0/11	0/5	0/8
NC_000962.3	+	145478	C<->G	ACT<->AGT	T477S	Rv0119	fadD7	fadD7 T477S	fatty-acid--CoA ligase FadD7	0/37	0/71	0/29	1/11	0/5	0/8
NC_000962.3	-	145916	T<->G	AAG<->ACG	K619T	Rv0120c	fusA2	fusA2 K619T	elongation factor G	0/37	0/71	0/29	1/11	0/5	0/8
NC_000962.3	-	145950	C<->A	GCG<->TCG	A608S	Rv0120c	fusA2	fusA2 A608S	elongation factor G	0/37	1/71	0/29	0/11	0/5	0/8
NC_000962.3	-	146053	C<->A	AAG<->AAT	K573N	Rv0120c	fusA2	fusA2 K573N	elongation factor G	0/37	0/71	0/29	1/11	0/5	0/8
NC_000962.3	-	146087	T<->C	AAT<->AGT	N562S	Rv0120c	fusA2	fusA2 N562S	elongation factor G	36/37	71/71	29/29	11/11	5/5	8/8
NC_000962.3	-	146526	C<->G	GAG<->CAG	E416Q	Rv0120c	fusA2	fusA2 E416Q	elongation factor G	0/37	1/71	0/29	0/11	0/5	0/8
NC_000962.3	-	147224	A<->G	CTG<->CCG	L183P	Rv0120c	fusA2	fusA2 L183P	elongation factor G	0/37	0/71	0/29	0/11	0/5	1/8
NC_000962.3	-	147262	G<->T	GAC<->GAA	D170E	Rv0120c	fusA2	fusA2 D170E	elongation factor G	0/37	6/71	0/29	0/11	0/5	4/8
NC_000962.3	-	147362	C<->T	AGC<->AAC	S137N	Rv0120c	fusA2	fusA2 S137N	elongation factor G	0/37	1/71	0/29	0/11	0/5	0/8
NC_000962.3	-	147413	G<->A	GCG<->GTG	A120V	Rv0120c	fusA2	fusA2 A120V	elongation factor G	0/37	1/71	0/29	0/11	0/5	0/8
NC_000962.3	-	147420	C<->T	GTG<->ATG	V118M	Rv0120c	fusA2	fusA2 V118M	elongation factor G	0/37	1/71	0/29	0/11	0/5	0/8
NC_000962.3	-	147428	G<->A	GCA<->GTA	A115V	Rv0120c	fusA2	fusA2 A115V	elongation factor G	0/37	2/71	0/29	0/11	0/5	0/8
NC_000962.3	-	147926	C<->T	TGG<->TGA	W139*	Rv0121c	Rv0121c	Rv0121c W139*	hypothetical protein Rv0121c	1/37	1/71	0/29	0/11	0/5	0/8
NC_000962.3	-	147970	C<->T	GTT<->ATT	V125I	Rv0121c	Rv0121c	Rv0121c V125I	hypothetical protein Rv0121c	0/37	0/71	1/29	0/11	0/5	0/8
NC_000962.3	-	147985	C<->T	GCT<->ACT	A120T	Rv0121c	Rv0121c	Rv0121c A120T	hypothetical protein Rv0121c	1/37	1/71	0/29	1/11	0/5	0/8
NC_000962.3	+	148552	C<->A	ACG<->AAG	T21K	Rv0122	Rv0122	Rv0122 T21K	hypothetical protein Rv0122	0/37	1/71	0/29	0/11	0/5	0/8
NC_000962.3	+	149818	C<->T	CAG<->TAG	Q96*	Rv0124	PE_PGRS2	PE_PGRS2 Q96*	PE-PGRS family protein PE_PGRS2	0/37	1/71	0/29	0/11	0/5	0/8
NC_000962.3	+	149906	C<->T	ACT<->ATT	T125I	Rv0124	PE_PGRS2	PE_PGRS2 T125I	PE-PGRS family protein PE_PGRS2	2/37	0/71	0/29	0/11	0/5	0/8
NC_000962.3	+	149981	C<->A	GCC<->GAC	A150D	Rv0124	PE_PGRS2	PE_PGRS2 A150D	PE-PGRS family protein PE_PGRS2	0/37	2/71	0/29	0/11	0/5	0/8
NC_000962.3	+	149983	G<->C	GGG<->CGG	G151R	Rv0124	PE_PGRS2	PE_PGRS2 G151R	PE-PGRS family protein PE_PGRS2	0/37	0/71	1/29	0/11	0/5	0/8
NC_000962.3	+	150034	G<->A	GCC<->ACC	A168T	Rv0124	PE_PGRS2	PE_PGRS2 A168T	PE-PGRS family protein PE_PGRS2	0/37	0/71	0/29	1/11	0/5	0/8
NC_000962.3	+	150035	C<->A	GCC<->GAC	A168D	Rv0124	PE_PGRS2	PE_PGRS2 A168D	PE-PGRS family protein PE_PGRS2	0/37	0/71	0/29	1/11	0/5	0/8
NC_000962.3	+	150148	C<->A	CAC<->AAC	H206N	Rv0124	PE_PGRS2	PE_PGRS2 H206N	PE-PGRS family protein PE_PGRS2	0/37	2/71	0/29	0/11	0/5	0/8
NC_000962.3	+	150230	T<->G	ATC<->AGC	I233S	Rv0124	PE_PGRS2	PE_PGRS2 I233S	PE-PGRS family protein PE_PGRS2	0/37	1/71	0/29	0/11	0/5	0/8
NC_000962.3	+	150338	G<->C	GGC<->GCC	G269A	Rv0124	PE_PGRS2	PE_PGRS2 G269A	PE-PGRS family protein PE_PGRS2	1/37	0/71	0/29	1/11	0/5	0/8
NC_000962.3	+	150520	G<->A	GAC<->AAC	D330N	Rv0124	PE_PGRS2	PE_PGRS2 D330N	PE-PGRS family protein PE_PGRS2	0/37	1/71	0/29	0/11	0/5	0/8
NC_000962.3	+	150530	T<->A	GTC<->GAC	V333D	Rv0124	PE_PGRS2	PE_PGRS2 V333D	PE-PGRS family protein PE_PGRS2	0/37	2/71	0/29	1/11	0/5	0/8
NC_000962.3	+	150536	C<->G	GCG<->GGG	A335G	Rv0124	PE_PGRS2	PE_PGRS2 A335G	PE-PGRS family protein PE_PGRS2	0/37	2/71	0/29	0/11	0/5	0/8
NC_000962.3	+	150538	T<->C	TCC<->CCC	S336P	Rv0124	PE_PGRS2	PE_PGRS2 S336P	PE-PGRS family protein PE_PGRS2	0/37	1/71	0/29	0/11	0/5	0/8
NC_000962.3	+	150602	C<->A	GCC<->GAC	A357D	Rv0124	PE_PGRS2	PE_PGRS2 A357D	PE-PGRS family protein PE_PGRS2	0/37	0/71	1/29	0/11	0/5	0/8
NC_000962.3	+	150611	C<->T	GCC<->GTC	A360V	Rv0124	PE_PGRS2	PE_PGRS2 A360V	PE-PGRS family protein PE_PGRS2	0/37	0/71	1/29	0/11	0/5	0/8
NC_000962.3	+	150887	G<->C	GGC<->GCC	G452A	Rv0124	PE_PGRS2	PE_PGRS2 G452A	PE-PGRS family protein PE_PGRS2	0/37	1/71	0/29	0/11	0/5	0/8
NC_000962.3	+	150890	A<->G	GAC<->GGC	D453G	Rv0124	PE_PGRS2	PE_PGRS2 D453G	PE-PGRS family protein PE_PGRS2	1/37	9/71	0/29	2/11	0/5	0/8
NC_000962.3	+	150896	C<->G	GCC<->GGC	A455G	Rv0124	PE_PGRS2	PE_PGRS2 A455G	PE-PGRS family protein PE_PGRS2	2/37	4/71	2/29	1/11	0/5	0/8
NC_000962.3	+	151160	C<->A	CGC<->AGC	R5S	Rv0125	pepA	pepA R5S	serine protease PepA	0/37	1/71	0/29	0/11	0/5	0/8
NC_000962.3	+	151624	C<->G	AGC<->AGG	S159R	Rv0125	pepA	pepA S159R	serine protease PepA	0/37	0/71	1/29	0/11	0/5	0/8
NC_000962.3	+	152175	G<->T	CGT<->CTT	R343L	Rv0125	pepA	pepA R343L	serine protease PepA	0/37	1/71	0/29	0/11	0/5	0/8
NC_000962.3	+	152633	C<->A	CGC<->AGC	R104S	Rv0126	treS	treS R104S	trehalose synthase/amylase TreS	0/37	1/71	0/29	0/11	0/5	0/8
NC_000962.3	+	152755	G<->T	GAG<->GAT	E144D	Rv0126	treS	treS E144D	trehalose synthase/amylase TreS	0/37	1/71	0/29	0/11	0/5	0/8
NC_000962.3	+	152784	G<->A	CGC<->CAC	R154H	Rv0126	treS	treS R154H	trehalose synthase/amylase TreS	0/37	1/71	0/29	0/11	0/5	0/8
NC_000962.3	+	153104	C<->A	CTC<->ATC	L261I	Rv0126	treS	treS L261I	trehalose synthase/amylase TreS	0/37	4/71	0/29	0/11	0/5	0/8
NC_000962.3	+	154283	T<->C	TCG<->CCG	S18P	Rv0127	mak	mak S18P	maltokinase	36/37	71/71	29/29	11/11	5/5	8/8
NC_000962.3	+	155423	G<->A	GCC<->ACC	A398T	Rv0127	mak	mak A398T	maltokinase	0/37	1/71	0/29	0/11	0/5	0/8
NC_000962.3	+	155448	T<->C	GTC<->GCC	V406A	Rv0127	mak	mak V406A	maltokinase	0/37	1/71	0/29	0/11	0/5	0/8
NC_000962.3	+	155874	G<->T	GCC<->TCC	A70S	Rv0128	Rv0128	Rv0128 A70S	transmembrane protein	0/37	1/71	0/29	0/11	0/5	0/8
NC_000962.3	+	155917	C<->T	GCG<->GTG	A84V	Rv0128	Rv0128	Rv0128 A84V	transmembrane protein	0/37	1/71	0/29	0/11	0/5	0/8
NC_000962.3	+	156115	G<->A	GGC<->GAC	G150D	Rv0128	Rv0128	Rv0128 G150D	transmembrane protein	1/37	0/71	0/29	0/11	0/5	0/8
NC_000962.3	+	156168	G<->A	GTG<->ATG	V168M	Rv0128	Rv0128	Rv0128 V168M	transmembrane protein	0/37	0/71	0/29	1/11	0/5	0/8
NC_000962.3	+	156304	G<->A	GGC<->GAC	G213D	Rv0128	Rv0128	Rv0128 G213D	transmembrane protein	4/37	9/71	2/29	0/11	0/5	0/8
NC_000962.3	-	156666	T<->C	AAC<->AGC	N312S	Rv0129c	fbpC	fbpC N312S	diacylglycerol acyltransferase/mycolyltransferase Ag85C	0/37	2/71	0/29	0/11	0/5	0/8
NC_000962.3	-	156984	G<->A	ACG<->ATG	T206M	Rv0129c	fbpC	fbpC T206M	diacylglycerol acyltransferase/mycolyltransferase Ag85C	0/37	0/71	0/29	1/11	0/5	0/8
NC_000962.3	-	157129	C<->T	GGC<->AGC	G158S	Rv0129c	fbpC	fbpC G158S	diacylglycerol acyltransferase/mycolyltransferase Ag85C	30/37	46/71	23/29	10/11	5/5	2/8
NC_000962.3	-	157230	G<->C	ACC<->AGC	T124S	Rv0129c	fbpC	fbpC T124S	diacylglycerol acyltransferase/mycolyltransferase Ag85C	0/37	1/71	0/29	0/11	0/5	0/8
NC_000962.3	-	157287	T<->A	TAC<->TTC	Y105F	Rv0129c	fbpC	fbpC Y105F	diacylglycerol acyltransferase/mycolyltransferase Ag85C	0/37	1/71	0/29	0/11	0/5	0/8
NC_000962.3	-	157333	C<->T	GAT<->AAT	D90N	Rv0129c	fbpC	fbpC D90N	diacylglycerol acyltransferase/mycolyltransferase Ag85C	0/37	1/71	1/29	0/11	0/5	0/8
NC_000962.3	-	157546	G<->A	CGC<->TGC	R19C	Rv0129c	fbpC	fbpC R19C	diacylglycerol acyltransferase/mycolyltransferase Ag85C	1/37	0/71	0/29	0/11	0/5	0/8
NC_000962.3	+	157936	G<->C	GAG<->GAC	E30D	Rv0130	htdZ	htdZ E30D	3-hydroxyl-thioester dehydratase	9/37	8/71	7/29	3/11	1/5	0/8
NC_000962.3	+	158255	G<->A	GCC<->ACC	A137T	Rv0130	htdZ	htdZ A137T	3-hydroxyl-thioester dehydratase	0/37	0/71	3/29	0/11	0/5	0/8
NC_000962.3	+	158288	C<->T	CGC<->TGC	R148C	Rv0130	htdZ	htdZ R148C	3-hydroxyl-thioester dehydratase	1/37	0/71	0/29	0/11	0/5	0/8
NC_000962.3	-	158427	C<->T	CGC<->CAC	R411H	Rv0131c	fadE1	fadE1 R411H	acyl-CoA dehydrogenase FadE1	7/37	7/71	7/29	3/11	1/5	0/8
NC_000962.3	-	158688	A<->G	TTC<->TCC	F324S	Rv0131c	fadE1	fadE1 F324S	acyl-CoA dehydrogenase FadE1	0/37	4/71	0/29	1/11	0/5	1/8
NC_000962.3	-	159385	C<->T	GCG<->ACG	A92T	Rv0131c	fadE1	fadE1 A92T	acyl-CoA dehydrogenase FadE1	0/37	2/71	0/29	0/11	0/5	0/8
NC_000962.3	-	159563	T<->G	AAA<->AAC	K32N	Rv0131c	fadE1	fadE1 K32N	acyl-CoA dehydrogenase FadE1	2/37	0/71	0/29	0/11	0/5	0/8
NC_000962.3	-	159719	A<->G	GTC<->GCC	V355A	Rv0132c	fgd2	fgd2 V355A	F420-dependent glucose-6-phosphate dehydrogenase	0/37	0/71	0/29	2/11	0/5	0/8
NC_000962.3	-	159975	C<->A	GAC<->TAC	D270Y	Rv0132c	fgd2	fgd2 D270Y	F420-dependent glucose-6-phosphate dehydrogenase	0/37	0/71	2/29	0/11	0/5	0/8
NC_000962.3	-	160710	C<->T	GGC<->AGC	G25S	Rv0132c	fgd2	fgd2 G25S	F420-dependent glucose-6-phosphate dehydrogenase	0/37	3/71	0/29	0/11	0/5	0/8
NC_000962.3	-	160710	C<->A	GGC<->TGC	G25C	Rv0132c	fgd2	fgd2 G25C	F420-dependent glucose-6-phosphate dehydrogenase	0/37	0/71	1/29	0/11	0/5	0/8
NC_000962.3	+	160976	C<->G	AAC<->AAG	N36K	Rv0133	Rv0133	Rv0133 N36K	GCN5-like N-acetyltransferase	3/37	14/71	3/29	1/11	0/5	1/8
NC_000962.3	+	161047	G<->A	GGT<->GAT	G60D	Rv0133	Rv0133	Rv0133 G60D	GCN5-like N-acetyltransferase	1/37	0/71	0/29	0/11	0/5	0/8
NC_000962.3	+	161913	A<->C	GAG<->GCG	E48A	Rv0134	ephF	ephF E48A	epoxide hydrolase EphF	0/37	1/71	0/29	0/11	0/5	0/8
NC_000962.3	+	161923	C<->G	GAC<->GAG	D51E	Rv0134	ephF	ephF D51E	epoxide hydrolase EphF	0/37	1/71	0/29	0/11	0/5	0/8
NC_000962.3	+	162097	G<->A	TGG<->TGA	W109*	Rv0134	ephF	ephF W109*	epoxide hydrolase EphF	0/37	0/71	1/29	0/11	0/5	0/8
NC_000962.3	+	162226	G<->A	TGG<->TGA	W152*	Rv0134	ephF	ephF W152*	epoxide hydrolase EphF	4/37	14/71	3/29	1/11	0/5	1/8
NC_000962.3	-	163045	C<->A	GCG<->TCG	A69S	Rv0135c	ephF	ephF A69S	transcriptional regulator	2/37	0/71	0/29	0/11	0/5	0/8
NC_000962.3	+	163705	C<->T	CCT<->TCT	P114S	Rv0136	cyp138	cyp138 P114S	cytochrome P450 Cyp138	0/37	6/71	0/29	0/11	0/5	4/8
NC_000962.3	+	163706	C<->T	CCT<->CTT	P114L	Rv0136	cyp138	cyp138 P114L	cytochrome P450 Cyp138	0/37	6/71	0/29	0/11	0/5	4/8
NC_000962.3	+	163991	G<->A	TGG<->TAG	W209*	Rv0136	cyp138	cyp138 W209*	cytochrome P450 Cyp138	1/37	0/71	0/29	0/11	0/5	0/8
NC_000962.3	+	164102	A<->G	GAC<->GGC	D246G	Rv0136	cyp138	cyp138 D246G	cytochrome P450 Cyp138	1/37	0/71	0/29	0/11	0/5	0/8
NC_000962.3	+	164651	C<->A	ACC<->AAC	T429N	Rv0136	cyp138	cyp138 T429N	cytochrome P450 Cyp138	1/37	0/71	0/29	0/11	0/5	0/8
NC_000962.3	+	164669	G<->A	CGG<->CAG	R435Q	Rv0136	cyp138	cyp138 R435Q	cytochrome P450 Cyp138	0/37	0/71	0/29	1/11	0/5	0/8
NC_000962.3	+	165471	G<->C	GGC<->GCC	G50A	Rv0138	Rv0138	Rv0138 G50A	hypothetical protein Rv0138	0/37	0/71	0/29	0/11	0/5	1/8
NC_000962.3	+	165507	T<->C	ATT<->ACT	I62T	Rv0138	Rv0138	Rv0138 I62T	hypothetical protein Rv0138	0/37	4/71	0/29	1/11	0/5	1/8
NC_000962.3	+	165581	T<->G	TCC<->GCC	S87A	Rv0138	Rv0138	Rv0138 S87A	hypothetical protein Rv0138	0/37	1/71	0/29	0/11	0/5	0/8
NC_000962.3	+	165680	G<->A	GGC<->AGC	G120S	Rv0138	Rv0138	Rv0138 G120S	hypothetical protein Rv0138	0/37	1/71	0/29	0/11	0/5	0/8
NC_000962.3	+	166565	A<->G	ATC<->GTC	I247V	Rv0139	Rv0139	Rv0139 I247V	oxidoreductase	0/37	1/71	0/29	0/11	0/5	1/8
NC_000962.3	+	166584	G<->A	GGT<->GAT	G253D	Rv0139	Rv0139	Rv0139 G253D	oxidoreductase	1/37	1/71	0/29	0/11	0/5	0/8
NC_000962.3	+	167025	C<->T	GCG<->GTG	A39V	Rv0140	Rv0140	Rv0140 A39V	hypothetical protein Rv0140	0/37	1/71	0/29	0/11	0/5	0/8
NC_000962.3	+	167258	G<->A	GAC<->AAC	D117N	Rv0140	Rv0140	Rv0140 D117N	hypothetical protein Rv0140	1/37	2/71	2/29	0/11	1/5	0/8
NC_000962.3	-	167603	C<->T	GAA<->AAA	E27K	Rv0141c	Rv0141c	Rv0141c E27K	hypothetical protein Rv0141c	1/37	0/71	0/29	0/11	0/5	0/8
NC_000962.3	+	167823	T<->C	GTC<->GCC	V38A	Rv0142	Rv0142	Rv0142 V38A	hypothetical protein Rv0142	0/37	1/71	0/29	0/11	0/5	0/8
NC_000962.3	+	167862	C<->A	CCC<->CAC	P51H	Rv0142	Rv0142	Rv0142 P51H	hypothetical protein Rv0142	0/37	1/71	0/29	0/11	0/5	0/8
NC_000962.3	+	168176	G<->T	GGT<->TGT	G156C	Rv0142	Rv0142	Rv0142 G156C	hypothetical protein Rv0142	1/37	0/71	0/29	0/11	0/5	0/8
NC_000962.3	+	168212	G<->T	GCC<->TCC	A168S	Rv0142	Rv0142	Rv0142 A168S	hypothetical protein Rv0142	0/37	0/71	0/29	1/11	0/5	0/8
NC_000962.3	-	168787	C<->T	GTC<->ATC	V466I	Rv0143c	Rv0143c	Rv0143c V466I	transmembrane protein	4/37	14/71	3/29	1/11	0/5	1/8
NC_000962.3	-	168835	C<->T	GCG<->ACG	A450T	Rv0143c	Rv0143c	Rv0143c A450T	transmembrane protein	0/37	1/71	0/29	0/11	0/5	0/8
NC_000962.3	-	169293	A<->T	TTT<->TAT	F297Y	Rv0143c	Rv0143c	Rv0143c F297Y	transmembrane protein	1/37	0/71	0/29	0/11	0/5	0/8
NC_000962.3	-	169391	G<->C	ATC<->ATG	I264M	Rv0143c	Rv0143c	Rv0143c I264M	transmembrane protein	1/37	3/71	1/29	0/11	0/5	0/8
NC_000962.3	-	169410	T<->G	GAC<->GCC	D258A	Rv0143c	Rv0143c	Rv0143c D258A	transmembrane protein	0/37	0/71	0/29	0/11	0/5	1/8
NC_000962.3	-	169719	T<->G	AAG<->ACG	K155T	Rv0143c	Rv0143c	Rv0143c K155T	transmembrane protein	0/37	1/71	0/29	0/11	0/5	0/8
NC_000962.3	+	170625	C<->G	ATC<->ATG	I114M	Rv0144	Rv0144	Rv0144 I114M	transcriptional regulator	0/37	0/71	0/29	1/11	0/5	0/8
NC_000962.3	+	170671	G<->A	GCC<->ACC	A130T	Rv0144	Rv0144	Rv0144 A130T	transcriptional regulator	30/37	46/71	23/29	10/11	5/5	2/8
NC_000962.3	+	170755	G<->T	GAG<->TAG	E158*	Rv0144	Rv0144	Rv0144 E158*	transcriptional regulator	4/37	9/71	2/29	0/11	0/5	0/8
NC_000962.3	+	170789	T<->A	GTT<->GAT	V169D	Rv0144	Rv0144	Rv0144 V169D	transcriptional regulator	0/37	1/71	0/29	0/11	0/5	0/8
NC_000962.3	+	170825	C<->T	GCC<->GTC	A181V	Rv0144	Rv0144	Rv0144 A181V	transcriptional regulator	0/37	1/71	0/29	0/11	0/5	0/8
NC_000962.3	+	171258	G<->A	CGG<->CAG	R15Q	Rv0145	Rv0145	Rv0145 R15Q	S-adenosylmethionine-dependent methyltransferase	0/37	0/71	1/29	0/11	0/5	0/8
NC_000962.3	+	171291	G<->A	AGC<->AAC	S26N	Rv0145	Rv0145	Rv0145 S26N	S-adenosylmethionine-dependent methyltransferase	0/37	1/71	0/29	0/11	0/5	0/8
NC_000962.3	+	171687	C<->A	GCG<->GAG	A158E	Rv0145	Rv0145	Rv0145 A158E	S-adenosylmethionine-dependent methyltransferase	0/37	1/71	0/29	0/11	0/5	0/8
NC_000962.3	+	172492	C<->G	TAC<->TAG	Y94*	Rv0146	Rv0146	Rv0146 Y94*	S-adenosylmethionine-dependent methyltransferase	30/37	46/71	23/29	10/11	5/5	2/8
NC_000962.3	+	172664	T<->C	TCG<->CCG	S152P	Rv0146	Rv0146	Rv0146 S152P	S-adenosylmethionine-dependent methyltransferase	0/37	4/71	0/29	1/11	0/5	1/8
NC_000962.3	+	172884	A<->G	GAG<->GGG	E225G	Rv0146	Rv0146	Rv0146 E225G	S-adenosylmethionine-dependent methyltransferase	0/37	2/71	0/29	0/11	0/5	0/8
NC_000962.3	+	173329	C<->T	ACC<->ATC	T31I	Rv0147	Rv0147	Rv0147 T31I	aldehyde dehydrogenase	0/37	1/71	0/29	0/11	0/5	0/8
NC_000962.3	+	173629	T<->G	CTG<->CGG	L131R	Rv0147	Rv0147	Rv0147 L131R	aldehyde dehydrogenase	1/37	0/71	0/29	0/11	0/5	0/8
NC_000962.3	+	173640	G<->A	GTG<->ATG	V135M	Rv0147	Rv0147	Rv0147 V135M	aldehyde dehydrogenase	1/37	0/71	0/29	0/11	0/5	0/8
NC_000962.3	+	175166	T<->A	TCG<->ACG	S112T	Rv0148	Rv0148	Rv0148 S112T	short-chain type dehydrogenase/reductase	1/37	0/71	0/29	0/11	0/5	0/8
NC_000962.3	+	175316	A<->G	ACC<->GCC	T162A	Rv0148	Rv0148	Rv0148 T162A	short-chain type dehydrogenase/reductase	1/37	0/71	0/29	0/11	0/5	0/8
NC_000962.3	+	175522	T<->G	TGT<->TGG	C230W	Rv0148	Rv0148	Rv0148 C230W	short-chain type dehydrogenase/reductase	0/37	0/71	0/29	1/11	0/5	0/8
NC_000962.3	+	175781	G<->A	GGA<->AGA	G28R	Rv0149	Rv0149	Rv0149 G28R	quinone oxidoreductase	0/37	1/71	0/29	0/11	0/5	0/8
NC_000962.3	+	175911	C<->A	TCG<->TAG	S71*	Rv0149	Rv0149	Rv0149 S71*	quinone oxidoreductase	1/37	0/71	0/29	0/11	0/5	0/8
NC_000962.3	+	176097	G<->A	CGT<->CAT	R133H	Rv0149	Rv0149	Rv0149 R133H	quinone oxidoreductase	0/37	0/71	1/29	0/11	0/5	0/8
NC_000962.3	+	176280	G<->A	GGC<->GAC	G194D	Rv0149	Rv0149	Rv0149 G194D	quinone oxidoreductase	0/37	0/71	1/29	0/11	0/5	0/8
NC_000962.3	-	177596	T<->C	ATT<->GTT	I572V	Rv0151c	PE1	PE1 I572V	PE family protein PE1	1/37	1/71	2/29	1/11	0/5	0/8
NC_000962.3	-	177703	A<->G	CTG<->CCG	L536P	Rv0151c	PE1	PE1 L536P	PE family protein PE1	0/37	1/71	0/29	0/11	0/5	0/8
NC_000962.3	-	177745	C<->A	GGT<->GTT	G522V	Rv0151c	PE1	PE1 G522V	PE family protein PE1	2/37	1/71	3/29	0/11	0/5	2/8
NC_000962.3	-	177871	G<->C	CCG<->CGG	P480R	Rv0151c	PE1	PE1 P480R	PE family protein PE1	0/37	1/71	0/29	0/11	0/5	0/8
NC_000962.3	-	178015	G<->A	CCA<->CTA	P432L	Rv0151c	PE1	PE1 P432L	PE family protein PE1	0/37	0/71	1/29	0/11	0/5	0/8
NC_000962.3	-	178123	C<->T	GGC<->GAC	G396D	Rv0151c	PE1	PE1 G396D	PE family protein PE1	0/37	3/71	0/29	0/11	0/5	0/8
NC_000962.3	-	178142	G<->A	CGG<->TGG	R390W	Rv0151c	PE1	PE1 R390W	PE family protein PE1	0/37	4/71	0/29	1/11	0/5	1/8
NC_000962.3	-	178205	C<->G	GGC<->CGC	G369R	Rv0151c	PE1	PE1 G369R	PE family protein PE1	30/37	46/71	23/29	10/11	5/5	2/8
NC_000962.3	-	178315	A<->C	CTC<->CGC	L332R	Rv0151c	PE1	PE1 L332R	PE family protein PE1	0/37	0/71	0/29	0/11	0/5	1/8
NC_000962.3	-	178418	T<->C	ACC<->GCC	T298A	Rv0151c	PE1	PE1 T298A	PE family protein PE1	0/37	1/71	0/29	0/11	0/5	0/8
NC_000962.3	-	178453	C<->G	GGG<->GCG	G286A	Rv0151c	PE1	PE1 G286A	PE family protein PE1	30/37	46/71	23/29	10/11	5/5	2/8
NC_000962.3	-	178567	C<->T	AGC<->AAC	S248N	Rv0151c	PE1	PE1 S248N	PE family protein PE1	0/37	1/71	0/29	0/11	0/5	0/8
NC_000962.3	-	178946	C<->T	GCA<->ACA	A122T	Rv0151c	PE1	PE1 A122T	PE family protein PE1	1/37	1/71	2/29	1/11	0/5	0/8
NC_000962.3	-	178951	G<->A	GCG<->GTG	A120V	Rv0151c	PE1	PE1 A120V	PE family protein PE1	0/37	1/71	0/29	0/11	0/5	0/8
NC_000962.3	-	179231	A<->C	TGG<->GGG	W27G	Rv0151c	PE1	PE1 W27G	PE family protein PE1	0/37	1/71	0/29	0/11	0/5	0/8
NC_000962.3	-	179891	C<->T	GGC<->AGC	G336S	Rv0152c	PE2	PE2 G336S	PE family protein PE2	0/37	0/71	0/29	1/11	0/5	0/8
NC_000962.3	-	180115	C<->T	GGC<->GAC	G261D	Rv0152c	PE2	PE2 G261D	PE family protein PE2	0/37	0/71	1/29	0/11	0/5	0/8
NC_000962.3	-	180617	G<->A	CCG<->TCG	P94S	Rv0152c	PE2	PE2 P94S	PE family protein PE2	0/37	2/71	0/29	0/11	0/5	0/8
NC_000962.3	-	180846	A<->C	AAT<->AAG	N17K	Rv0152c	PE2	PE2 N17K	PE family protein PE2	1/37	0/71	1/29	0/11	0/5	0/8
NC_000962.3	-	181241	T<->C	ACC<->GCC	T249A	Rv0153c	ptbB	ptbB T249A	phosphotyrosine protein phosphatase	0/37	1/71	0/29	0/11	0/5	0/8
NC_000962.3	-	181636	G<->A	TCG<->TTG	S117L	Rv0153c	ptbB	ptbB S117L	phosphotyrosine protein phosphatase	0/37	1/71	0/29	0/11	0/5	0/8
NC_000962.3	-	181973	C<->T	GAA<->AAA	E5K	Rv0153c	ptbB	ptbB E5K	phosphotyrosine protein phosphatase	0/37	0/71	1/29	0/11	0/5	0/8
NC_000962.3	-	182100	C<->T	GGC<->AGC	G367S	Rv0154c	fadE2	fadE2 G367S	acyl-CoA dehydrogenase FadE2	0/37	0/71	2/29	0/11	0/5	0/8
NC_000962.3	-	182320	T<->G	CAA<->CAC	Q293H	Rv0154c	fadE2	fadE2 Q293H	acyl-CoA dehydrogenase FadE2	1/37	0/71	0/29	0/11	0/5	0/8
NC_000962.3	-	182478	T<->C	AGC<->GGC	S241G	Rv0154c	fadE2	fadE2 S241G	acyl-CoA dehydrogenase FadE2	0/37	1/71	0/29	0/11	0/5	0/8
NC_000962.3	-	182523	G<->C	CAC<->GAC	H226D	Rv0154c	fadE2	fadE2 H226D	acyl-CoA dehydrogenase FadE2	0/37	1/71	0/29	0/11	0/5	0/8
NC_000962.3	-	182528	T<->A	GAC<->GTC	D224V	Rv0154c	fadE2	fadE2 D224V	acyl-CoA dehydrogenase FadE2	0/37	1/71	0/29	0/11	0/5	0/8
NC_000962.3	-	182549	C<->T	CGG<->CAG	R217Q	Rv0154c	fadE2	fadE2 R217Q	acyl-CoA dehydrogenase FadE2	0/37	1/71	0/29	0/11	0/5	0/8
NC_000962.3	-	182573	G<->A	ACA<->ATA	T209I	Rv0154c	fadE2	fadE2 T209I	acyl-CoA dehydrogenase FadE2	0/37	4/71	0/29	0/11	0/5	0/8
NC_000962.3	-	182891	A<->G	ATC<->ACC	I103T	Rv0154c	fadE2	fadE2 I103T	acyl-CoA dehydrogenase FadE2	0/37	1/71	0/29	0/11	0/5	0/8
NC_000962.3	+	184526	G<->A	CGG<->CAG	R302Q	Rv0155	pntAa	pntAa R302Q	NAD(P) transhydrogenase subunit alpha PntAa	0/37	1/71	0/29	0/11	0/5	0/8
NC_000962.3	+	184597	A<->T	AGC<->TGC	S326C	Rv0155	pntAa	pntAa S326C	NAD(P) transhydrogenase subunit alpha PntAa	0/37	1/71	0/29	0/11	0/5	0/8
NC_000962.3	+	184598	G<->C	AGC<->ACC	S326T	Rv0155	pntAa	pntAa S326T	NAD(P) transhydrogenase subunit alpha PntAa	0/37	1/71	0/29	0/11	0/5	0/8
NC_000962.3	+	185494	C<->A	GCG<->GAG	A148E	Rv0157	pntB	pntB A148E	NAD(P) transhydrogenase subunit beta PntB	0/37	0/71	1/29	0/11	0/5	0/8
NC_000962.3	+	185586	G<->A	GTG<->ATG	V179M	Rv0157	pntB	pntB V179M	NAD(P) transhydrogenase subunit beta PntB	0/37	0/71	0/29	1/11	0/5	0/8
NC_000962.3	+	185760	C<->G	CTG<->GTG	L237V	Rv0157	pntB	pntB L237V	NAD(P) transhydrogenase subunit beta PntB	4/37	9/71	2/29	0/11	0/5	0/8
NC_000962.3	+	186146	G<->T	ATG<->ATT	M365I	Rv0157	pntB	pntB M365I	NAD(P) transhydrogenase subunit beta PntB	0/37	1/71	0/29	0/11	0/5	0/8
NC_000962.3	+	186234	A<->G	ACC<->GCC	T395A	Rv0157	pntB	pntB T395A	NAD(P) transhydrogenase subunit beta PntB	0/37	1/71	0/29	0/11	0/5	0/8
NC_000962.3	+	187238	G<->C	GAG<->CAG	E152Q	Rv0158	Rv0158	Rv0158 E152Q	transcriptional regulator	0/37	1/71	0/29	0/11	0/5	0/8
NC_000962.3	+	187256	G<->C	GTG<->CTG	V158L	Rv0158	Rv0158	Rv0158 V158L	transcriptional regulator	0/37	1/71	0/29	0/11	0/5	0/8
NC_000962.3	+	187420	G<->C	AAG<->AAC	K212N	Rv0158	Rv0158	Rv0158 K212N	transcriptional regulator	0/37	0/71	2/29	0/11	0/5	0/8
NC_000962.3	-	187439	G<->C	ATC<->ATG	I467M	Rv0159c	PE3	PE3 I467M	PE family protein PE3	0/37	1/71	1/29	0/11	0/5	0/8
NC_000962.3	-	187464	G<->A	TCC<->TTC	S459F	Rv0159c	PE3	PE3 S459F	PE family protein PE3	0/37	0/71	0/29	0/11	0/5	1/8
NC_000962.3	-	187738	G<->A	CGG<->TGG	R368W	Rv0159c	PE3	PE3 R368W	PE family protein PE3	1/37	0/71	0/29	0/11	0/5	0/8
NC_000962.3	-	187826	A<->T	TTT<->TTA	F338L	Rv0159c	PE3	PE3 F338L	PE family protein PE3	0/37	1/71	0/29	0/11	0/5	0/8
NC_000962.3	-	187837	A<->C	TAC<->GAC	Y335D	Rv0159c	PE3	PE3 Y335D	PE family protein PE3	0/37	0/71	0/29	1/11	0/5	0/8
NC_000962.3	-	187840	G<->A	CAT<->TAT	H334Y	Rv0159c	PE3	PE3 H334Y	PE family protein PE3	0/37	0/71	0/29	0/11	3/5	0/8
NC_000962.3	-	187990	C<->A	GCC<->TCC	A284S	Rv0159c	PE3	PE3 A284S	PE family protein PE3	1/37	0/71	0/29	0/11	0/5	0/8
NC_000962.3	-	188109	C<->A	GGC<->GTC	G244V	Rv0159c	PE3	PE3 G244V	PE family protein PE3	0/37	0/71	1/29	0/11	0/5	0/8
NC_000962.3	-	188188	C<->T	GCG<->ACG	A218T	Rv0159c	PE3	PE3 A218T	PE family protein PE3	0/37	1/71	0/29	0/11	0/5	2/8
NC_000962.3	-	188211	G<->A	ACC<->ATC	T210I	Rv0159c	PE3	PE3 T210I	PE family protein PE3	0/37	1/71	0/29	0/11	0/5	0/8
NC_000962.3	-	188317	A<->G	TCC<->CCC	S175P	Rv0159c	PE3	PE3 S175P	PE family protein PE3	30/37	46/71	23/29	10/11	5/5	2/8
NC_000962.3	-	188499	A<->G	CTG<->CCG	L114P	Rv0159c	PE3	PE3 L114P	PE family protein PE3	0/37	0/71	0/29	1/11	0/5	0/8
NC_000962.3	-	188721	A<->C	CTG<->CGG	L40R	Rv0159c	PE3	PE3 L40R	PE family protein PE3	1/37	0/71	0/29	0/11	0/5	0/8
NC_000962.3	-	188800	T<->C	ACG<->GCG	T14A	Rv0159c	PE3	PE3 T14A	PE family protein PE3	36/37	71/71	29/29	11/11	5/5	8/8
NC_000962.3	-	189599	C<->T	GTG<->ATG	V281M	Rv0160c	PE4	PE4 V281M	PE family protein PE4	0/37	1/71	0/29	0/11	0/5	0/8
NC_000962.3	-	189829	C<->T	GGC<->GAC	G204D	Rv0160c	PE4	PE4 G204D	PE family protein PE4	0/37	3/71	0/29	0/11	0/5	0/8
NC_000962.3	-	189850	A<->G	TTC<->TCC	F197S	Rv0160c	PE4	PE4 F197S	PE family protein PE4	30/37	46/71	23/29	10/11	5/5	2/8
NC_000962.3	-	189853	G<->T	ACG<->AAG	T196K	Rv0160c	PE4	PE4 T196K	PE family protein PE4	2/37	0/71	0/29	0/11	0/5	0/8
NC_000962.3	-	189948	C<->G	AAG<->AAC	K164N	Rv0160c	PE4	PE4 K164N	PE family protein PE4	4/37	14/71	3/29	1/11	0/5	1/8
NC_000962.3	+	191069	A<->G	ATG<->GTG	M155V	Rv0161	Rv0161	Rv0161 M155V	oxidoreductase	1/37	0/71	0/29	0/11	0/5	0/8
NC_000962.3	+	191316	A<->G	GAC<->GGC	D237G	Rv0161	Rv0161	Rv0161 D237G	oxidoreductase	0/37	1/71	0/29	0/11	0/5	0/8
NC_000962.3	+	191462	G<->C	GCC<->CCC	A286P	Rv0161	Rv0161	Rv0161 A286P	oxidoreductase	1/37	4/71	2/29	1/11	0/5	0/8
NC_000962.3	+	191465	G<->C	GAC<->CAC	D287H	Rv0161	Rv0161	Rv0161 D287H	oxidoreductase	1/37	1/71	2/29	0/11	0/5	0/8
NC_000962.3	+	191466	A<->C	GAC<->GCC	D287A	Rv0161	Rv0161	Rv0161 D287A	oxidoreductase	0/37	0/71	1/29	0/11	0/5	0/8
NC_000962.3	+	191469	T<->C	CTG<->CCG	L288P	Rv0161	Rv0161	Rv0161 L288P	oxidoreductase	0/37	1/71	0/29	0/11	0/5	0/8
NC_000962.3	-	192196	T<->C	ACC<->GCC	T314A	Rv0162c	adhE1	adhE1 T314A	zinc-type alcohol dehydrogenase subunit E	0/37	1/71	0/29	0/11	0/5	0/8
NC_000962.3	-	192204	T<->C	GAT<->GGT	D311G	Rv0162c	adhE1	adhE1 D311G	zinc-type alcohol dehydrogenase subunit E	0/37	1/71	0/29	0/11	0/5	0/8
NC_000962.3	-	192489	C<->T	GGC<->GAC	G216D	Rv0162c	adhE1	adhE1 G216D	zinc-type alcohol dehydrogenase subunit E	0/37	1/71	0/29	0/11	0/5	0/8
NC_000962.3	-	192841	C<->A	GTC<->TTC	V99F	Rv0162c	adhE1	adhE1 V99F	zinc-type alcohol dehydrogenase subunit E	1/37	0/71	1/29	0/11	0/5	0/8
NC_000962.3	-	192918	C<->A	CGG<->CTG	R73L	Rv0162c	adhE1	adhE1 R73L	zinc-type alcohol dehydrogenase subunit E	0/37	2/71	0/29	0/11	0/5	0/8
NC_000962.3	+	193735	C<->G	GCC<->GGC	A37G	Rv0164	TB18.5	TB18.5 A37G	hypothetical protein Rv0164	0/37	1/71	0/29	0/11	0/5	1/8
NC_000962.3	+	194030	G<->A	ATG<->ATA	M135I	Rv0164	TB18.5	TB18.5 M135I	hypothetical protein Rv0164	1/37	5/71	1/29	0/11	0/5	0/8
NC_000962.3	+	194040	C<->A	CTG<->ATG	L139M	Rv0164	TB18.5	TB18.5 L139M	hypothetical protein Rv0164	0/37	0/71	1/29	0/11	0/5	0/8
NC_000962.3	-	194194	G<->A	CGT<->TGT	R249C	Rv0165c	mce1R	mce1R R249C	transcriptional regulator Mce1R	0/37	0/71	0/29	1/11	0/5	0/8
NC_000962.3	-	194306	C<->G	ATG<->ATC	M211I	Rv0165c	mce1R	mce1R M211I	transcriptional regulator Mce1R	0/37	1/71	0/29	0/11	0/5	0/8
NC_000962.3	-	194568	A<->G	CTG<->CCG	L124P	Rv0165c	mce1R	mce1R L124P	transcriptional regulator Mce1R	0/37	2/71	0/29	0/11	0/5	0/8
NC_000962.3	-	194603	C<->T	ATG<->ATA	M112I	Rv0165c	mce1R	mce1R M112I	transcriptional regulator Mce1R	2/37	0/71	0/29	0/11	0/5	0/8
NC_000962.3	-	194739	C<->T	GGC<->GAC	G67D	Rv0165c	mce1R	mce1R G67D	transcriptional regulator Mce1R	0/37	1/71	0/29	0/11	0/5	0/8
NC_000962.3	+	195360	T<->C	GTC<->GCC	V123A	Rv0166	fadD5	fadD5 V123A	fatty-acid--CoA ligase FadD5	4/37	15/71	3/29	1/11	0/5	1/8
NC_000962.3	+	196121	G<->A	GTC<->ATC	V377I	Rv0166	fadD5	fadD5 V377I	fatty-acid--CoA ligase FadD5	0/37	0/71	0/29	1/11	0/5	0/8
NC_000962.3	+	196439	G<->C	GAC<->CAC	D483H	Rv0166	fadD5	fadD5 D483H	fatty-acid--CoA ligase FadD5	0/37	0/71	1/29	0/11	0/5	0/8
NC_000962.3	+	196874	C<->T	ACA<->ATA	T5I	Rv0167	yrbE1A	yrbE1A T5I	membrane protein	4/37	14/71	3/29	1/11	0/5	1/8
NC_000962.3	+	196882	G<->T	GGC<->TGC	G8C	Rv0167	yrbE1A	yrbE1A G8C	membrane protein	0/37	0/71	2/29	0/11	0/5	0/8
NC_000962.3	+	196970	T<->G	TTT<->TGT	F37C	Rv0167	yrbE1A	yrbE1A F37C	membrane protein	1/37	3/71	1/29	1/11	0/5	0/8
NC_000962.3	+	197578	G<->T	GTG<->TTG	V240L	Rv0167	yrbE1A	yrbE1A V240L	membrane protein	0/37	1/71	0/29	0/11	0/5	0/8
NC_000962.3	+	197705	G<->A	GCC<->ACC	A16T	Rv0168	yrbE1B	yrbE1B A16T	membrane protein	0/37	0/71	0/29	0/11	0/5	1/8
NC_000962.3	+	197825	G<->A	GAG<->AAG	E56K	Rv0168	yrbE1B	yrbE1B E56K	membrane protein	1/37	0/71	1/29	0/11	0/5	0/8
NC_000962.3	+	198158	T<->A	TCC<->ACC	S167T	Rv0168	yrbE1B	yrbE1B S167T	membrane protein	0/37	1/71	0/29	0/11	0/5	0/8
NC_000962.3	+	198401	G<->T	GGC<->TGC	G248C	Rv0168	yrbE1B	yrbE1B G248C	membrane protein	29/37	46/71	23/29	9/11	5/5	2/8
NC_000962.3	+	198788	G<->T	GAG<->GAT	E85D	Rv0169	mce1A	mce1A E85D	Mce family protein Mce1A	0/37	8/71	0/29	0/11	3/5	0/8
NC_000962.3	+	198853	A<->G	AAC<->AGC	N107S	Rv0169	mce1A	mce1A N107S	Mce family protein Mce1A	0/37	0/71	0/29	1/11	0/5	0/8
NC_000962.3	+	198967	T<->C	GTG<->GCG	V145A	Rv0169	mce1A	mce1A V145A	Mce family protein Mce1A	0/37	0/71	1/29	0/11	0/5	0/8
NC_000962.3	+	198981	A<->T	AAC<->TAC	N150Y	Rv0169	mce1A	mce1A N150Y	Mce family protein Mce1A	1/37	7/71	1/29	2/11	0/5	1/8
NC_000962.3	+	198999	C<->T	CTC<->TTC	L156F	Rv0169	mce1A	mce1A L156F	Mce family protein Mce1A	0/37	1/71	0/29	0/11	0/5	0/8
NC_000962.3	+	198999	C<->A	CTC<->ATC	L156I	Rv0169	mce1A	mce1A L156I	Mce family protein Mce1A	0/37	1/71	0/29	0/11	0/5	0/8
NC_000962.3	+	199014	G<->C	GAG<->CAG	E161Q	Rv0169	mce1A	mce1A E161Q	Mce family protein Mce1A	0/37	1/71	0/29	0/11	0/5	0/8
NC_000962.3	+	199050	A<->C	AGC<->CGC	S173R	Rv0169	mce1A	mce1A S173R	Mce family protein Mce1A	1/37	1/71	0/29	0/11	0/5	0/8
NC_000962.3	+	199455	C<->T	CTC<->TTC	L308F	Rv0169	mce1A	mce1A L308F	Mce family protein Mce1A	2/37	0/71	0/29	0/11	0/5	0/8
NC_000962.3	+	199470	T<->G	TCC<->GCC	S313A	Rv0169	mce1A	mce1A S313A	Mce family protein Mce1A	32/37	66/71	26/29	11/11	5/5	7/8
NC_000962.3	+	199857	G<->A	GTC<->ATC	V442I	Rv0169	mce1A	mce1A V442I	Mce family protein Mce1A	4/37	9/71	2/29	0/11	0/5	0/8
NC_000962.3	+	200169	C<->T	TCC<->TTC	S92F	Rv0170	mce1B	mce1B S92F	Mce family protein Mce1B	0/37	0/71	0/29	1/11	0/5	0/8
NC_000962.3	+	200379	C<->T	GCC<->GTC	A162V	Rv0170	mce1B	mce1B A162V	Mce family protein Mce1B	0/37	0/71	1/29	0/11	0/5	0/8
NC_000962.3	+	200690	A<->G	AAG<->GAG	K266E	Rv0170	mce1B	mce1B K266E	Mce family protein Mce1B	0/37	0/71	1/29	0/11	0/5	0/8
NC_000962.3	+	200963	G<->C	CGA<->CCA	R11P	Rv0171	mce1C	mce1C R11P	Mce family protein Mce1C	0/37	2/71	0/29	0/11	0/5	0/8
NC_000962.3	+	201050	C<->T	CCG<->CTG	P40L	Rv0171	mce1C	mce1C P40L	Mce family protein Mce1C	0/37	0/71	0/29	1/11	0/5	0/8
NC_000962.3	+	201167	T<->C	GTG<->GCG	V79A	Rv0171	mce1C	mce1C V79A	Mce family protein Mce1C	0/37	2/71	0/29	0/11	0/5	0/8
NC_000962.3	+	201674	A<->G	CAG<->CGG	Q248R	Rv0171	mce1C	mce1C Q248R	Mce family protein Mce1C	0/37	0/71	1/29	0/11	0/5	0/8
NC_000962.3	+	201949	G<->A	GGG<->AGG	G340R	Rv0171	mce1C	mce1C G340R	Mce family protein Mce1C	23/37	28/71	15/29	6/11	2/5	0/8
NC_000962.3	+	201982	G<->A	GGC<->AGC	G351S	Rv0171	mce1C	mce1C G351S	Mce family protein Mce1C	0/37	2/71	0/29	0/11	0/5	0/8
NC_000962.3	+	202675	T<->C	ATT<->ACT	I67T	Rv0172	mce1D	mce1D I67T	Mce family protein Mce1D	0/37	1/71	0/29	0/11	0/5	1/8
NC_000962.3	+	202748	C<->G	TAC<->TAG	Y91*	Rv0172	mce1D	mce1D Y91*	Mce family protein Mce1D	1/37	0/71	0/29	0/11	0/5	0/8
NC_000962.3	+	202780	C<->G	TCC<->TGC	S102C	Rv0172	mce1D	mce1D S102C	Mce family protein Mce1D	0/37	0/71	0/29	0/11	1/5	0/8
NC_000962.3	+	202886	G<->C	GAG<->GAC	E137D	Rv0172	mce1D	mce1D E137D	Mce family protein Mce1D	0/37	0/71	1/29	0/11	0/5	0/8
NC_000962.3	+	203038	T<->C	ATC<->ACC	I188T	Rv0172	mce1D	mce1D I188T	Mce family protein Mce1D	0/37	6/71	0/29	0/11	0/5	4/8
NC_000962.3	+	203922	C<->T	CCC<->TCC	P483S	Rv0172	mce1D	mce1D P483S	Mce family protein Mce1D	0/37	1/71	0/29	0/11	0/5	0/8
NC_000962.3	+	203968	C<->G	CCA<->CGA	P498R	Rv0172	mce1D	mce1D P498R	Mce family protein Mce1D	0/37	1/71	0/29	0/11	0/5	0/8
NC_000962.3	+	204064	A<->G	CAA<->CGA	Q530R	Rv0172	mce1D	mce1D Q530R	Mce family protein Mce1D	0/37	2/71	0/29	0/11	0/5	0/8
NC_000962.3	+	204189	C<->T	CCC<->CTC	P42L	Rv0173	lprK	lprK P42L	Mce family lipoprotein LprK	0/37	0/71	0/29	1/11	0/5	0/8
NC_000962.3	+	204365	A<->G	ACG<->GCG	T101A	Rv0173	lprK	lprK T101A	Mce family lipoprotein LprK	0/37	1/71	0/29	0/11	0/5	0/8
NC_000962.3	+	204426	T<->C	GTC<->GCC	V121A	Rv0173	lprK	lprK V121A	Mce family lipoprotein LprK	0/37	1/71	1/29	0/11	0/5	0/8
NC_000962.3	+	204777	C<->T	CCG<->CTG	P238L	Rv0173	lprK	lprK P238L	Mce family lipoprotein LprK	0/37	2/71	0/29	0/11	0/5	0/8
NC_000962.3	+	204866	T<->G	TAT<->GAT	Y268D	Rv0173	lprK	lprK Y268D	Mce family lipoprotein LprK	1/37	0/71	0/29	0/11	0/5	0/8
NC_000962.3	+	206128	C<->G	CTC<->GTC	L300V	Rv0174	mce1F	mce1F L300V	Mce family protein Mce1F	2/37	8/71	0/29	1/11	3/5	0/8
NC_000962.3	+	206339	T<->C	CTG<->CCG	L370P	Rv0174	mce1F	mce1F L370P	Mce family protein Mce1F	36/37	71/71	29/29	11/11	5/5	8/8
NC_000962.3	+	206453	G<->C	GGA<->GCA	G408A	Rv0174	mce1F	mce1F G408A	Mce family protein Mce1F	1/37	0/71	1/29	0/11	0/5	0/8
NC_000962.3	+	206771	C<->A	GCC<->GAC	A514D	Rv0174	mce1F	mce1F A514D	Mce family protein Mce1F	0/37	0/71	1/29	0/11	0/5	0/8
NC_000962.3	+	207079	G<->C	CGC<->CCC	R89P	Rv0175	Rv0175	Rv0175 R89P	Mce associated membrane protein	30/37	46/71	23/29	10/11	5/5	2/8
NC_000962.3	+	207304	A<->G	AAT<->AGT	N164S	Rv0175	Rv0175	Rv0175 N164S	Mce associated membrane protein	0/37	2/71	0/29	0/11	0/5	0/8
NC_000962.3	+	207951	T<->G	GTG<->GGG	V167G	Rv0176	Rv0176	Rv0176 V167G	Mce associated transmembrane protein	2/37	0/71	0/29	0/11	0/5	0/8
NC_000962.3	+	208299	C<->G	CCA<->CGA	P283R	Rv0176	Rv0176	Rv0176 P283R	Mce associated transmembrane protein	2/37	0/71	0/29	0/11	0/5	0/8
NC_000962.3	+	208319	C<->A	CAG<->AAG	Q290K	Rv0176	Rv0176	Rv0176 Q290K	Mce associated transmembrane protein	0/37	2/71	0/29	0/11	0/5	0/8
NC_000962.3	+	208320	A<->G	CAG<->CGG	Q290R	Rv0176	Rv0176	Rv0176 Q290R	Mce associated transmembrane protein	0/37	2/71	0/29	0/11	0/5	0/8
NC_000962.3	+	208321	G<->C	CAG<->CAC	Q290H	Rv0176	Rv0176	Rv0176 Q290H	Mce associated transmembrane protein	0/37	2/71	0/29	0/11	0/5	0/8
NC_000962.3	+	208322	T<->G	TCA<->GCA	S291A	Rv0176	Rv0176	Rv0176 S291A	Mce associated transmembrane protein	4/37	14/71	3/29	1/11	0/5	1/8
NC_000962.3	+	208871	C<->G	GCG<->GGG	A152G	Rv0177	Rv0177	Rv0177 A152G	Mce associated protein	0/37	0/71	0/29	1/11	0/5	0/8
NC_000962.3	+	209073	G<->T	GGT<->TGT	G46C	Rv0178	Rv0178	Rv0178 G46C	Mce associated membrane protein	0/37	0/71	0/29	1/11	0/5	0/8
NC_000962.3	+	209497	G<->C	GGC<->GCC	G187A	Rv0178	Rv0178	Rv0178 G187A	Mce associated membrane protein	0/37	1/71	0/29	0/11	0/5	0/8
NC_000962.3	-	209927	G<->C	CAG<->GAG	Q296E	Rv0179c	lprO	lprO Q296E	lipoprotein LprO	0/37	1/71	0/29	0/11	0/5	0/8
NC_000962.3	-	209954	T<->G	AAG<->CAG	K287Q	Rv0179c	lprO	lprO K287Q	lipoprotein LprO	0/37	1/71	0/29	0/11	0/5	0/8
NC_000962.3	-	210020	G<->A	CCC<->TCC	P265S	Rv0179c	lprO	lprO P265S	lipoprotein LprO	0/37	0/71	0/29	0/11	3/5	0/8
NC_000962.3	-	210095	C<->G	GCC<->CCC	A240P	Rv0179c	lprO	lprO A240P	lipoprotein LprO	0/37	1/71	0/29	0/11	0/5	0/8
NC_000962.3	-	210649	A<->T	ATA<->AAA	I55K	Rv0179c	lprO	lprO I55K	lipoprotein LprO	1/37	0/71	0/29	0/11	0/5	0/8
NC_000962.3	-	211283	A<->C	ATC<->AGC	I323S	Rv0180c	Rv0180c	Rv0180c I323S	transmembrane protein	0/37	0/71	2/29	0/11	0/5	0/8
NC_000962.3	-	211284	T<->C	ATC<->GTC	I323V	Rv0180c	Rv0180c	Rv0180c I323V	transmembrane protein	0/37	0/71	1/29	0/11	0/5	0/8
NC_000962.3	-	211289	G<->T	TCG<->TAG	S321*	Rv0180c	Rv0180c	Rv0180c S321*	transmembrane protein	0/37	0/71	1/29	0/11	0/5	0/8
NC_000962.3	-	211993	C<->A	AAG<->AAT	K86N	Rv0180c	Rv0180c	Rv0180c K86N	transmembrane protein	4/37	15/71	3/29	1/11	0/5	1/8
NC_000962.3	-	212109	T<->C	ATC<->GTC	I48V	Rv0180c	Rv0180c	Rv0180c I48V	transmembrane protein	0/37	0/71	1/29	0/11	0/5	0/8
NC_000962.3	-	212111	C<->G	GGC<->GCC	G47A	Rv0180c	Rv0180c	Rv0180c G47A	transmembrane protein	1/37	1/71	3/29	0/11	0/5	0/8
NC_000962.3	-	212244	G<->A	CAA<->TAA	Q3*	Rv0180c	Rv0180c	Rv0180c Q3*	transmembrane protein	1/37	1/71	0/29	0/11	0/5	0/8
NC_000962.3	-	212582	G<->T	CGC<->AGC	R144S	Rv0181c	Rv0181c	Rv0181c R144S	hypothetical protein Rv0181c	0/37	0/71	0/29	1/11	0/5	0/8
NC_000962.3	-	212629	C<->T	GGC<->GAC	G128D	Rv0181c	Rv0181c	Rv0181c G128D	hypothetical protein Rv0181c	0/37	1/71	1/29	0/11	0/5	0/8
NC_000962.3	-	212674	T<->G	GAG<->GCG	E113A	Rv0181c	Rv0181c	Rv0181c E113A	hypothetical protein Rv0181c	0/37	1/71	0/29	0/11	0/5	0/8
NC_000962.3	-	212711	C<->T	GGA<->AGA	G101R	Rv0181c	Rv0181c	Rv0181c G101R	hypothetical protein Rv0181c	0/37	0/71	1/29	0/11	0/5	0/8
NC_000962.3	-	212983	G<->C	GCG<->GGG	A10G	Rv0181c	Rv0181c	Rv0181c A10G	hypothetical protein Rv0181c	0/37	0/71	1/29	0/11	0/5	0/8
NC_000962.3	-	213147	C<->A	GAC<->TAC	D332Y	Rv0182c	sigG	sigG D332Y	ECF RNA polymerase sigma factor SigG	0/37	6/71	0/29	0/11	0/5	4/8
NC_000962.3	-	213216	C<->A	GGC<->TGC	G309C	Rv0182c	sigG	sigG G309C	ECF RNA polymerase sigma factor SigG	0/37	0/71	1/29	0/11	0/5	0/8
NC_000962.3	-	213266	G<->A	GCA<->GTA	A292V	Rv0182c	sigG	sigG A292V	ECF RNA polymerase sigma factor SigG	1/37	0/71	0/29	0/11	0/5	0/8
NC_000962.3	-	213281	C<->T	GGC<->GAC	G287D	Rv0182c	sigG	sigG G287D	ECF RNA polymerase sigma factor SigG	0/37	6/71	0/29	0/11	0/5	4/8
NC_000962.3	-	213335	C<->G	CGG<->CCG	R269P	Rv0182c	sigG	sigG R269P	ECF RNA polymerase sigma factor SigG	0/37	1/71	1/29	0/11	0/5	0/8
NC_000962.3	-	213779	G<->A	ACG<->ATG	T121M	Rv0182c	sigG	sigG T121M	ECF RNA polymerase sigma factor SigG	2/37	0/71	0/29	0/11	0/5	0/8
NC_000962.3	-	213798	C<->G	GCC<->CCC	A115P	Rv0182c	sigG	sigG A115P	ECF RNA polymerase sigma factor SigG	1/37	4/71	2/29	1/11	0/5	0/8
NC_000962.3	-	213811	C<->T	TGG<->TGA	W110*	Rv0182c	sigG	sigG W110*	ECF RNA polymerase sigma factor SigG	2/37	0/71	0/29	0/11	0/5	0/8
NC_000962.3	+	214607	G<->A	GAC<->AAC	D174N	Rv0183	sigG	sigG D174N	lysophospholipase	0/37	1/71	0/29	0/11	0/5	0/8
NC_000962.3	+	215036	C<->T	CCG<->CTG	P23L	Rv0184	Rv0184	Rv0184 P23L	hypothetical protein Rv0184	0/37	0/71	0/29	1/11	0/5	0/8
NC_000962.3	+	215198	C<->A	ACC<->AAC	T77N	Rv0184	Rv0184	Rv0184 T77N	hypothetical protein Rv0184	0/37	2/71	0/29	0/11	0/5	0/8
NC_000962.3	+	215444	G<->A	GGC<->GAC	G159D	Rv0184	Rv0184	Rv0184 G159D	hypothetical protein Rv0184	1/37	0/71	0/29	0/11	0/5	0/8
NC_000962.3	+	215531	G<->T	CGG<->CTG	R188L	Rv0184	Rv0184	Rv0184 R188L	hypothetical protein Rv0184	2/37	2/71	0/29	0/11	0/5	0/8
NC_000962.3	+	215539	G<->A	GAC<->AAC	D191N	Rv0184	Rv0184	Rv0184 D191N	hypothetical protein Rv0184	1/37	0/71	0/29	0/11	0/5	0/8
NC_000962.3	+	215821	C<->T	ACG<->ATG	T36M	Rv0185	Rv0185	Rv0185 T36M	hypothetical protein Rv0185	1/37	0/71	0/29	0/11	0/5	0/8
NC_000962.3	+	215977	C<->T	GCG<->GTG	A88V	Rv0185	Rv0185	Rv0185 A88V	hypothetical protein Rv0185	0/37	6/71	0/29	0/11	0/5	4/8
NC_000962.3	+	216326	T<->C	TGG<->CGG	W20R	Rv0186	bglS	bglS W20R	beta-glucosidase BglS	0/37	1/71	0/29	0/11	0/5	0/8
NC_000962.3	+	216348	T<->C	ATC<->ACC	I27T	Rv0186	bglS	bglS I27T	beta-glucosidase BglS	1/37	2/71	2/29	0/11	1/5	0/8
NC_000962.3	+	217385	G<->A	GTG<->ATG	V373M	Rv0186	bglS	bglS V373M	beta-glucosidase BglS	0/37	1/71	0/29	0/11	0/5	0/8
NC_000962.3	+	217883	G<->T	GGG<->TGG	G539W	Rv0186	bglS	bglS G539W	beta-glucosidase BglS	3/37	8/71	3/29	1/11	0/5	2/8
NC_000962.3	+	218112	C<->G	GCT<->GGT	A615G	Rv0186	bglS	bglS A615G	beta-glucosidase BglS	2/37	0/71	0/29	0/11	0/5	0/8
NC_000962.3	+	218153	G<->A	GTC<->ATC	V629I	Rv0186	bglS	bglS V629I	beta-glucosidase BglS	0/37	1/71	0/29	0/11	0/5	0/8
NC_000962.3	+	218733	C<->T	CCC<->CTC	P10L	Rv0187	Rv0187	Rv0187 P10L	O-methyltransferase	0/37	1/71	0/29	0/11	0/5	0/8
NC_000962.3	+	219346	C<->G	TTC<->TTG	F214L	Rv0187	Rv0187	Rv0187 F214L	O-methyltransferase	0/37	0/71	0/29	1/11	0/5	0/8
NC_000962.3	-	220217	C<->A	GCA<->TCA	A503S	Rv0189c	ilvD	ilvD A503S	dihydroxy-acid dehydratase	1/37	2/71	2/29	0/11	1/5	0/8
NC_000962.3	-	220519	T<->C	CAC<->CGC	H402R	Rv0189c	ilvD	ilvD H402R	dihydroxy-acid dehydratase	1/37	0/71	0/29	0/11	0/5	0/8
NC_000962.3	-	220978	C<->T	GGG<->GAG	G249E	Rv0189c	ilvD	ilvD G249E	dihydroxy-acid dehydratase	0/37	0/71	0/29	1/11	0/5	0/8
NC_000962.3	-	221362	A<->G	GTC<->GCC	V121A	Rv0189c	ilvD	ilvD V121A	dihydroxy-acid dehydratase	1/37	0/71	0/29	0/11	0/5	0/8
NC_000962.3	-	221363	C<->T	GTC<->ATC	V121I	Rv0189c	ilvD	ilvD V121I	dihydroxy-acid dehydratase	1/37	0/71	0/29	0/11	0/5	0/8
NC_000962.3	-	221392	G<->C	TCC<->TGC	S111C	Rv0189c	ilvD	ilvD S111C	dihydroxy-acid dehydratase	1/37	0/71	0/29	0/11	0/5	0/8
NC_000962.3	-	221393	A<->T	TCC<->ACC	S111T	Rv0189c	ilvD	ilvD S111T	dihydroxy-acid dehydratase	1/37	0/71	0/29	0/11	0/5	0/8
NC_000962.3	-	221505	G<->C	AAC<->AAG	N73K	Rv0189c	ilvD	ilvD N73K	dihydroxy-acid dehydratase	0/37	1/71	0/29	0/11	0/5	0/8
NC_000962.3	-	221596	T<->C	GAC<->GGC	D43G	Rv0189c	ilvD	ilvD D43G	dihydroxy-acid dehydratase	0/37	1/71	0/29	0/11	0/5	0/8
NC_000962.3	+	221964	A<->G	ATC<->GTC	I32V	Rv0190	Rv0190	Rv0190 I32V	hypothetical protein Rv0190	0/37	1/71	0/29	0/11	0/5	0/8
NC_000962.3	+	222114	A<->G	AAG<->GAG	K82E	Rv0190	Rv0190	Rv0190 K82E	hypothetical protein Rv0190	1/37	0/71	0/29	0/11	0/5	0/8
NC_000962.3	+	222649	G<->A	GTC<->ATC	V121I	Rv0191	Rv0191	Rv0191 V121I	MFS-type transporter	0/37	1/71	0/29	0/11	0/5	0/8
NC_000962.3	+	222670	G<->T	GCG<->TCG	A128S	Rv0191	Rv0191	Rv0191 A128S	MFS-type transporter	0/37	1/71	0/29	0/11	0/5	0/8
NC_000962.3	+	222925	G<->A	GCT<->ACT	A213T	Rv0191	Rv0191	Rv0191 A213T	MFS-type transporter	0/37	6/71	0/29	0/11	0/5	4/8
NC_000962.3	+	222944	C<->T	CCT<->CTT	P219L	Rv0191	Rv0191	Rv0191 P219L	MFS-type transporter	2/37	0/71	0/29	0/11	0/5	0/8
NC_000962.3	+	223400	G<->A	GGG<->GAG	G371E	Rv0191	Rv0191	Rv0191 G371E	MFS-type transporter	0/37	0/71	0/29	1/11	0/5	0/8
NC_000962.3	+	223752	C<->G	GCC<->GGC	A49G	Rv0192A	Rv0192A	Rv0192A A49G	Conserved secreted protein	0/37	3/71	0/29	0/11	0/5	0/8
NC_000962.3	+	223756	G<->C	GGG<->CGG	G65R	Rv0192	Rv0192	Rv0192 G65R	hypothetical protein Rv0192	0/37	1/71	0/29	0/11	0/5	0/8
NC_000962.3	+	223904	C<->T	CCG<->CTG	P114L	Rv0192	Rv0192	Rv0192 P114L	hypothetical protein Rv0192	0/37	1/71	0/29	0/11	0/5	0/8
NC_000962.3	+	223904	C<->T	CGG<->TGG	R100W	Rv0192A	Rv0192A	Rv0192A R100W	Conserved secreted protein	0/37	1/71	0/29	0/11	0/5	0/8
NC_000962.3	+	223942	T<->C	TCG<->CCG	S127P	Rv0192	Rv0192	Rv0192 S127P	hypothetical protein Rv0192	36/37	71/71	29/29	11/11	5/5	8/8
NC_000962.3	+	224011	G<->A	GCC<->ACC	A150T	Rv0192	Rv0192	Rv0192 A150T	hypothetical protein Rv0192	0/37	1/71	0/29	1/11	0/5	0/8
NC_000962.3	+	224012	C<->A	GCC<->GAC	A150D	Rv0192	Rv0192	Rv0192 A150D	hypothetical protein Rv0192	1/37	1/71	2/29	1/11	0/5	0/8
NC_000962.3	+	224338	C<->T	CCG<->TCG	P259S	Rv0192	Rv0192	Rv0192 P259S	hypothetical protein Rv0192	30/37	46/71	23/29	10/11	5/5	2/8
NC_000962.3	+	224474	A<->T	AAC<->ATC	N304I	Rv0192	Rv0192	Rv0192 N304I	hypothetical protein Rv0192	1/37	0/71	0/29	0/11	0/5	0/8
NC_000962.3	+	224623	A<->G	ACT<->GCT	T354A	Rv0192	Rv0192	Rv0192 T354A	hypothetical protein Rv0192	0/37	1/71	0/29	0/11	0/5	0/8
NC_000962.3	-	225025	G<->A	TCC<->TTC	S516F	Rv0193c	Rv0193c	Rv0193c S516F	hypothetical protein Rv0193c	0/37	1/71	0/29	0/11	0/5	0/8
NC_000962.3	-	225133	T<->G	GAG<->GCG	E480A	Rv0193c	Rv0193c	Rv0193c E480A	hypothetical protein Rv0193c	0/37	0/71	0/29	1/11	0/5	0/8
NC_000962.3	-	225180	G<->T	CAC<->CAA	H464Q	Rv0193c	Rv0193c	Rv0193c H464Q	hypothetical protein Rv0193c	0/37	0/71	2/29	0/11	0/5	0/8
NC_000962.3	-	225323	T<->C	AAG<->GAG	K417E	Rv0193c	Rv0193c	Rv0193c K417E	hypothetical protein Rv0193c	36/37	71/71	29/29	11/11	5/5	7/8
NC_000962.3	-	225379	A<->C	CTG<->CGG	L398R	Rv0193c	Rv0193c	Rv0193c L398R	hypothetical protein Rv0193c	2/37	0/71	0/29	0/11	0/5	0/8
NC_000962.3	-	225380	G<->T	CTG<->ATG	L398M	Rv0193c	Rv0193c	Rv0193c L398M	hypothetical protein Rv0193c	1/37	0/71	0/29	0/11	0/5	0/8
NC_000962.3	-	225429	T<->G	GAA<->GAC	E381D	Rv0193c	Rv0193c	Rv0193c E381D	hypothetical protein Rv0193c	1/37	1/71	0/29	0/11	0/5	0/8
NC_000962.3	-	225500	C<->T	GGT<->AGT	G358S	Rv0193c	Rv0193c	Rv0193c G358S	hypothetical protein Rv0193c	0/37	0/71	2/29	0/11	0/5	0/8
NC_000962.3	-	225668	C<->T	GGT<->AGT	G302S	Rv0193c	Rv0193c	Rv0193c G302S	hypothetical protein Rv0193c	4/37	14/71	3/29	1/11	0/5	1/8
NC_000962.3	-	226171	T<->C	GAA<->GGA	E134G	Rv0193c	Rv0193c	Rv0193c E134G	hypothetical protein Rv0193c	0/37	0/71	1/29	0/11	0/5	0/8
NC_000962.3	-	226510	G<->A	CCG<->CTG	P21L	Rv0193c	Rv0193c	Rv0193c P21L	hypothetical protein Rv0193c	0/37	0/71	1/29	0/11	0/5	0/8
NC_000962.3	+	226963	C<->A	GCC<->GAC	A29D	Rv0194	Rv0194	Rv0194 A29D	multidrug ABC transporter ATPase/permease	0/37	0/71	0/29	1/11	0/5	0/8
NC_000962.3	+	227010	A<->G	ATA<->GTA	I45V	Rv0194	Rv0194	Rv0194 I45V	multidrug ABC transporter ATPase/permease	1/37	0/71	0/29	0/11	0/5	0/8
NC_000962.3	+	227053	G<->A	TGG<->TAG	W59*	Rv0194	Rv0194	Rv0194 W59*	multidrug ABC transporter ATPase/permease	2/37	0/71	0/29	0/11	0/5	0/8
NC_000962.3	+	227098	T<->C	ATG<->ACG	M74T	Rv0194	Rv0194	Rv0194 M74T	multidrug ABC transporter ATPase/permease	36/37	71/71	29/29	11/11	5/5	8/8
NC_000962.3	+	227386	G<->T	GGC<->GTC	G170V	Rv0194	Rv0194	Rv0194 G170V	multidrug ABC transporter ATPase/permease	0/37	4/71	0/29	1/11	0/5	1/8
NC_000962.3	+	227437	C<->G	GCC<->GGC	A187G	Rv0194	Rv0194	Rv0194 A187G	multidrug ABC transporter ATPase/permease	0/37	1/71	0/29	0/11	0/5	0/8
NC_000962.3	+	227445	C<->T	CAC<->TAC	H190Y	Rv0194	Rv0194	Rv0194 H190Y	multidrug ABC transporter ATPase/permease	1/37	0/71	0/29	0/11	0/5	0/8
NC_000962.3	+	227511	G<->A	GGG<->AGG	G212R	Rv0194	Rv0194	Rv0194 G212R	multidrug ABC transporter ATPase/permease	0/37	1/71	0/29	0/11	0/5	0/8
NC_000962.3	+	228041	G<->C	CAG<->CAC	Q388H	Rv0194	Rv0194	Rv0194 Q388H	multidrug ABC transporter ATPase/permease	0/37	2/71	0/29	0/11	0/5	0/8
NC_000962.3	+	228054	A<->C	ATC<->CTC	I393L	Rv0194	Rv0194	Rv0194 I393L	multidrug ABC transporter ATPase/permease	0/37	0/71	2/29	0/11	0/5	0/8
NC_000962.3	+	228172	G<->T	CGC<->CTC	R432L	Rv0194	Rv0194	Rv0194 R432L	multidrug ABC transporter ATPase/permease	1/37	0/71	0/29	0/11	0/5	0/8
NC_000962.3	+	228175	C<->A	CCG<->CAG	P433Q	Rv0194	Rv0194	Rv0194 P433Q	multidrug ABC transporter ATPase/permease	0/37	0/71	0/29	1/11	0/5	0/8
NC_000962.3	+	228427	T<->C	ATC<->ACC	I517T	Rv0194	Rv0194	Rv0194 I517T	multidrug ABC transporter ATPase/permease	0/37	2/71	0/29	0/11	0/5	0/8
NC_000962.3	+	228687	C<->T	CCC<->TCC	P604S	Rv0194	Rv0194	Rv0194 P604S	multidrug ABC transporter ATPase/permease	0/37	0/71	1/29	0/11	0/5	0/8
NC_000962.3	+	228754	C<->A	CCG<->CAG	P626Q	Rv0194	Rv0194	Rv0194 P626Q	multidrug ABC transporter ATPase/permease	0/37	0/71	0/29	1/11	0/5	0/8
NC_000962.3	+	229819	G<->T	GGG<->GTG	G981V	Rv0194	Rv0194	Rv0194 G981V	multidrug ABC transporter ATPase/permease	2/37	0/71	0/29	0/11	0/5	0/8
NC_000962.3	+	229900	G<->A	CGG<->CAG	R1008Q	Rv0194	Rv0194	Rv0194 R1008Q	multidrug ABC transporter ATPase/permease	0/37	1/71	0/29	0/11	0/5	0/8
NC_000962.3	+	230092	A<->G	CAG<->CGG	Q1072R	Rv0194	Rv0194	Rv0194 Q1072R	multidrug ABC transporter ATPase/permease	0/37	0/71	1/29	0/11	0/5	0/8
NC_000962.3	+	230170	C<->T	CCC<->CTC	P1098L	Rv0194	Rv0194	Rv0194 P1098L	multidrug ABC transporter ATPase/permease	0/37	6/71	0/29	0/11	0/5	4/8
NC_000962.3	+	230407	C<->G	GCC<->GGC	A1177G	Rv0194	Rv0194	Rv0194 A1177G	multidrug ABC transporter ATPase/permease	2/37	0/71	0/29	0/11	0/5	0/8
NC_000962.3	+	231424	A<->G	AAC<->GAC	N176D	Rv0195	Rv0195	Rv0195 N176D	two component transcriptional regulator	2/37	5/71	1/29	0/11	0/5	0/8
NC_000962.3	+	232203	T<->G	CTG<->CGG	L186R	Rv0196	Rv0196	Rv0196 L186R	HTH-type transcriptional regulator	0/37	1/71	0/29	0/11	0/5	0/8
NC_000962.3	+	232300	G<->C	GTC<->CTC	V24L	Rv0197	Rv0197	Rv0197 V24L	oxidoreductase	0/37	1/71	0/29	0/11	0/5	0/8
NC_000962.3	+	232546	G<->T	GGC<->TGC	G106C	Rv0197	Rv0197	Rv0197 G106C	oxidoreductase	0/37	0/71	0/29	1/11	0/5	0/8
NC_000962.3	+	232547	G<->A	GGC<->GAC	G106D	Rv0197	Rv0197	Rv0197 G106D	oxidoreductase	0/37	0/71	0/29	1/11	0/5	0/8
NC_000962.3	+	232574	G<->T	GGC<->GTC	G115V	Rv0197	Rv0197	Rv0197 G115V	oxidoreductase	1/37	1/71	0/29	0/11	0/5	0/8
NC_000962.3	+	232748	T<->C	ATG<->ACG	M173T	Rv0197	Rv0197	Rv0197 M173T	oxidoreductase	1/37	0/71	0/29	0/11	0/5	0/8
NC_000962.3	+	232788	G<->C	GAG<->GAC	E186D	Rv0197	Rv0197	Rv0197 E186D	oxidoreductase	0/37	1/71	0/29	0/11	0/5	0/8
NC_000962.3	+	232805	G<->C	GGC<->GCC	G192A	Rv0197	Rv0197	Rv0197 G192A	oxidoreductase	0/37	1/71	0/29	0/11	0/5	0/8
NC_000962.3	+	232927	C<->T	CAG<->TAG	Q233*	Rv0197	Rv0197	Rv0197 Q233*	oxidoreductase	1/37	0/71	0/29	0/11	0/5	0/8
NC_000962.3	+	233024	C<->T	GCG<->GTG	A265V	Rv0197	Rv0197	Rv0197 A265V	oxidoreductase	2/37	0/71	0/29	0/11	0/5	0/8
NC_000962.3	+	233364	G<->C	AGG<->AGC	R378S	Rv0197	Rv0197	Rv0197 R378S	oxidoreductase	4/37	14/71	3/29	1/11	0/5	1/8
NC_000962.3	+	233471	T<->G	CTC<->CGC	L414R	Rv0197	Rv0197	Rv0197 L414R	oxidoreductase	0/37	2/71	0/29	0/11	0/5	0/8
NC_000962.3	+	233678	C<->T	GCC<->GTC	A483V	Rv0197	Rv0197	Rv0197 A483V	oxidoreductase	0/37	1/71	0/29	0/11	0/5	0/8
NC_000962.3	+	233798	A<->C	GAC<->GCC	D523A	Rv0197	Rv0197	Rv0197 D523A	oxidoreductase	0/37	0/71	0/29	1/11	0/5	0/8
NC_000962.3	+	233800	G<->A	GGT<->AGT	G524S	Rv0197	Rv0197	Rv0197 G524S	oxidoreductase	0/37	1/71	0/29	0/11	0/5	0/8
NC_000962.3	+	233942	C<->T	ACC<->ATC	T571I	Rv0197	Rv0197	Rv0197 T571I	oxidoreductase	0/37	0/71	0/29	1/11	0/5	0/8
NC_000962.3	+	234160	A<->G	AAC<->GAC	N644D	Rv0197	Rv0197	Rv0197 N644D	oxidoreductase	0/37	1/71	0/29	0/11	0/5	0/8
NC_000962.3	+	234268	G<->T	GTC<->TTC	V680F	Rv0197	Rv0197	Rv0197 V680F	oxidoreductase	4/37	9/71	2/29	0/11	0/5	0/8
NC_000962.3	+	234477	T<->G	TAT<->TAG	Y749*	Rv0197	Rv0197	Rv0197 Y749*	oxidoreductase	37/37	71/71	29/29	11/11	5/5	8/8
NC_000962.3	+	234496	C<->T	CCT<->TCT	P756S	Rv0197	Rv0197	Rv0197 P756S	oxidoreductase	0/37	2/71	0/29	0/11	0/5	0/8
NC_000962.3	-	235279	G<->A	GCG<->GTG	A410V	Rv0198c	zmp1	zmp1 A410V	zinc metalloprotease	1/37	0/71	0/29	0/11	0/5	0/8
NC_000962.3	-	235681	G<->A	GCG<->GTG	A276V	Rv0198c	zmp1	zmp1 A276V	zinc metalloprotease	0/37	0/71	1/29	0/11	0/5	0/8
NC_000962.3	-	235699	G<->T	ACC<->AAC	T270N	Rv0198c	zmp1	zmp1 T270N	zinc metalloprotease	1/37	1/71	0/29	1/11	0/5	0/8
NC_000962.3	-	235774	C<->T	AGC<->AAC	S245N	Rv0198c	zmp1	zmp1 S245N	zinc metalloprotease	0/37	0/71	1/29	0/11	0/5	0/8
NC_000962.3	-	235948	A<->G	GTG<->GCG	V187A	Rv0198c	zmp1	zmp1 V187A	zinc metalloprotease	0/37	0/71	1/29	0/11	0/5	0/8
NC_000962.3	-	236075	T<->G	ACC<->CCC	T145P	Rv0198c	zmp1	zmp1 T145P	zinc metalloprotease	0/37	0/71	2/29	0/11	0/5	0/8
NC_000962.3	-	236275	T<->A	CAG<->CTG	Q78L	Rv0198c	zmp1	zmp1 Q78L	zinc metalloprotease	1/37	0/71	0/29	0/11	0/5	0/8
NC_000962.3	+	237303	T<->A	CTG<->CAG	L33Q	Rv0200	Rv0200	Rv0200 L33Q	transmembrane protein	1/37	0/71	0/29	0/11	0/5	0/8
NC_000962.3	+	237527	C<->T	CGG<->TGG	R108W	Rv0200	Rv0200	Rv0200 R108W	transmembrane protein	0/37	1/71	0/29	0/11	0/5	0/8
NC_000962.3	-	238286	C<->T	CGT<->CAT	R37H	Rv0201c	Rv0201c	Rv0201c R37H	hypothetical protein Rv0201c	0/37	2/71	0/29	0/11	0/5	0/8
NC_000962.3	-	238815	G<->C	TGC<->TGG	C826W	Rv0202c	mmpL11	mmpL11 C826W	transmembrane transport protein MmpL11	1/37	0/71	0/29	0/11	0/5	0/8
NC_000962.3	-	239170	T<->C	CAC<->CGC	H708R	Rv0202c	mmpL11	mmpL11 H708R	transmembrane transport protein MmpL11	1/37	0/71	0/29	0/11	0/5	0/8
NC_000962.3	-	239329	C<->A	TGC<->TTC	C655F	Rv0202c	mmpL11	mmpL11 C655F	transmembrane transport protein MmpL11	1/37	0/71	0/29	0/11	0/5	0/8
NC_000962.3	-	239330	A<->T	TGC<->AGC	C655S	Rv0202c	mmpL11	mmpL11 C655S	transmembrane transport protein MmpL11	1/37	0/71	0/29	0/11	0/5	0/8
NC_000962.3	-	239384	G<->T	CGC<->AGC	R637S	Rv0202c	mmpL11	mmpL11 R637S	transmembrane transport protein MmpL11	1/37	0/71	0/29	0/11	0/5	0/8
NC_000962.3	-	239412	C<->G	CAG<->CAC	Q627H	Rv0202c	mmpL11	mmpL11 Q627H	transmembrane transport protein MmpL11	1/37	0/71	0/29	0/11	0/5	0/8
NC_000962.3	-	239414	G<->T	CAG<->AAG	Q627K	Rv0202c	mmpL11	mmpL11 Q627K	transmembrane transport protein MmpL11	1/37	0/71	0/29	0/11	0/5	0/8
NC_000962.3	-	239491	G<->C	GCG<->GGG	A601G	Rv0202c	mmpL11	mmpL11 A601G	transmembrane transport protein MmpL11	0/37	1/71	0/29	0/11	0/5	0/8
NC_000962.3	-	239707	G<->T	CCG<->CAG	P529Q	Rv0202c	mmpL11	mmpL11 P529Q	transmembrane transport protein MmpL11	2/37	0/71	0/29	0/11	1/5	0/8
NC_000962.3	-	239791	C<->G	CGG<->CCG	R501P	Rv0202c	mmpL11	mmpL11 R501P	transmembrane transport protein MmpL11	3/37	8/71	3/29	1/11	0/5	2/8
NC_000962.3	-	240032	C<->T	GCG<->ACG	A421T	Rv0202c	mmpL11	mmpL11 A421T	transmembrane transport protein MmpL11	0/37	0/71	0/29	0/11	0/5	1/8
NC_000962.3	-	240596	A<->G	TTC<->CTC	F233L	Rv0202c	mmpL11	mmpL11 F233L	transmembrane transport protein MmpL11	0/37	1/71	0/29	0/11	0/5	0/8
NC_000962.3	-	240631	A<->G	GTG<->GCG	V221A	Rv0202c	mmpL11	mmpL11 V221A	transmembrane transport protein MmpL11	0/37	2/71	0/29	0/11	0/5	0/8
NC_000962.3	+	241566	C<->T	GCC<->GTC	A18V	Rv0203	Rv0203	Rv0203 A18V	hypothetical protein Rv0203	0/37	2/71	0/29	0/11	0/5	0/8
NC_000962.3	+	241758	G<->A	GGG<->GAG	G82E	Rv0203	Rv0203	Rv0203 G82E	hypothetical protein Rv0203	1/37	0/71	0/29	0/11	0/5	0/8
NC_000962.3	-	242070	C<->T	GGC<->GAC	G382D	Rv0204c	Rv0204c	Rv0204c G382D	transmembrane protein	0/37	0/71	0/29	1/11	0/5	0/8
NC_000962.3	-	242425	T<->C	ATC<->GTC	I264V	Rv0204c	Rv0204c	Rv0204c I264V	transmembrane protein	0/37	1/71	0/29	0/11	0/5	0/8
NC_000962.3	-	242437	A<->T	TTG<->ATG	L260M	Rv0204c	Rv0204c	Rv0204c L260M	transmembrane protein	0/37	0/71	0/29	1/11	0/5	0/8
NC_000962.3	-	242446	C<->T	GGT<->AGT	G257S	Rv0204c	Rv0204c	Rv0204c G257S	transmembrane protein	0/37	0/71	0/29	1/11	0/5	0/8
NC_000962.3	+	243598	A<->G	CAC<->CGC	H72R	Rv0205	Rv0205	Rv0205 H72R	transmembrane protein	4/37	14/71	3/29	1/11	0/5	1/8
NC_000962.3	+	244155	A<->G	ATC<->GTC	I258V	Rv0205	Rv0205	Rv0205 I258V	transmembrane protein	0/37	0/71	0/29	1/11	0/5	0/8
NC_000962.3	+	244357	C<->A	GCC<->GAC	A325D	Rv0205	Rv0205	Rv0205 A325D	transmembrane protein	1/37	0/71	0/29	0/11	0/5	0/8
NC_000962.3	+	244405	A<->G	AAC<->AGC	N341S	Rv0205	Rv0205	Rv0205 N341S	transmembrane protein	1/37	0/71	0/29	0/11	0/5	0/8
NC_000962.3	+	244449	G<->A	GTG<->ATG	V356M	Rv0205	Rv0205	Rv0205 V356M	transmembrane protein	1/37	5/71	1/29	0/11	0/5	0/8
NC_000962.3	-	244655	G<->T	GAC<->GAA	D888E	Rv0206c	mmpL3	mmpL3 D888E	transmembrane transport protein MmpL3	0/37	2/71	0/29	0/11	0/5	0/8
NC_000962.3	-	244694	C<->G	ATG<->ATC	M875I	Rv0206c	mmpL3	mmpL3 M875I	transmembrane transport protein MmpL3	0/37	1/71	0/29	0/11	0/5	0/8
NC_000962.3	-	244815	G<->C	TCG<->TGG	S835W	Rv0206c	mmpL3	mmpL3 S835W	transmembrane transport protein MmpL3	0/37	0/71	2/29	0/11	0/5	0/8
NC_000962.3	-	245254	C<->T	GTG<->ATG	V689M	Rv0206c	mmpL3	mmpL3 V689M	transmembrane transport protein MmpL3	0/37	1/71	0/29	0/11	0/5	0/8
NC_000962.3	-	246316	T<->A	ATC<->TTC	I335F	Rv0206c	mmpL3	mmpL3 I335F	transmembrane transport protein MmpL3	0/37	0/71	1/29	0/11	0/5	0/8
NC_000962.3	-	246981	C<->T	AGA<->AAA	R113K	Rv0206c	mmpL3	mmpL3 R113K	transmembrane transport protein MmpL3	0/37	1/71	0/29	0/11	0/5	0/8
NC_000962.3	-	247225	G<->T	CTG<->ATG	L32M	Rv0206c	mmpL3	mmpL3 L32M	transmembrane transport protein MmpL3	0/37	1/71	0/29	0/11	0/5	0/8
NC_000962.3	-	247278	A<->T	TTC<->TAC	F14Y	Rv0206c	mmpL3	mmpL3 F14Y	transmembrane transport protein MmpL3	0/37	1/71	0/29	0/11	0/5	0/8
NC_000962.3	-	247432	C<->G	TGG<->TGC	W227C	Rv0207c	Rv0207c	Rv0207c W227C	hypothetical protein Rv0207c	0/37	2/71	0/29	0/11	0/5	0/8
NC_000962.3	-	247662	C<->T	GGG<->AGG	G151R	Rv0207c	Rv0207c	Rv0207c G151R	hypothetical protein Rv0207c	0/37	1/71	0/29	0/11	0/5	0/8
NC_000962.3	-	247772	A<->G	GTG<->GCG	V114A	Rv0207c	Rv0207c	Rv0207c V114A	hypothetical protein Rv0207c	1/37	0/71	0/29	0/11	0/5	0/8
NC_000962.3	-	247789	C<->A	GAG<->GAT	E108D	Rv0207c	Rv0207c	Rv0207c E108D	hypothetical protein Rv0207c	1/37	0/71	0/29	0/11	0/5	0/8
NC_000962.3	-	248142	G<->C	TGC<->TGG	C255W	Rv0208c	Rv0208c	Rv0208c C255W	tRNA (guanine-N(7)-)-methyltransferase	0/37	2/71	0/29	0/11	0/5	0/8
NC_000962.3	-	248755	G<->T	CCG<->CAG	P51Q	Rv0208c	Rv0208c	Rv0208c P51Q	tRNA (guanine-N(7)-)-methyltransferase	0/37	1/71	0/29	0/11	0/5	0/8
NC_000962.3	-	248798	C<->G	GGG<->CGG	G37R	Rv0208c	Rv0208c	Rv0208c G37R	tRNA (guanine-N(7)-)-methyltransferase	0/37	0/71	1/29	0/11	0/5	0/8
NC_000962.3	+	249522	T<->C	GTG<->GCG	V162A	Rv0209	Rv0209	Rv0209 V162A	hypothetical protein Rv0209	32/37	66/71	25/29	11/11	5/5	7/8
NC_000962.3	+	249861	C<->T	CCG<->CTG	P275L	Rv0209	Rv0209	Rv0209 P275L	hypothetical protein Rv0209	1/37	0/71	0/29	0/11	0/5	0/8
NC_000962.3	+	249980	C<->T	CCG<->TCG	P315S	Rv0209	Rv0209	Rv0209 P315S	hypothetical protein Rv0209	1/37	0/71	0/29	0/11	0/5	0/8
NC_000962.3	+	250095	C<->T	CCC<->CTC	P353L	Rv0209	Rv0209	Rv0209 P353L	hypothetical protein Rv0209	0/37	0/71	1/29	0/11	0/5	0/8
NC_000962.3	+	250472	G<->A	GGC<->GAC	G118D	Rv0210	Rv0210	Rv0210 G118D	hypothetical protein Rv0210	0/37	1/71	0/29	0/11	0/5	0/8
NC_000962.3	+	250571	T<->G	CTG<->CGG	L151R	Rv0210	Rv0210	Rv0210 L151R	hypothetical protein Rv0210	1/37	3/71	1/29	0/11	0/5	0/8
NC_000962.3	+	251468	G<->T	CGC<->CTC	R450L	Rv0210	Rv0210	Rv0210 R450L	hypothetical protein Rv0210	1/37	1/71	0/29	1/11	0/5	0/8
NC_000962.3	+	251575	G<->A	GCG<->ACG	A486T	Rv0210	Rv0210	Rv0210 A486T	hypothetical protein Rv0210	32/37	66/71	26/29	11/11	5/5	7/8
NC_000962.3	+	251849	T<->G	GTC<->GGC	V23G	Rv0211	pckA	pckA V23G	phosphoenolpyruvate carboxykinase	0/37	2/71	0/29	0/11	0/5	0/8
NC_000962.3	+	252230	A<->C	GAG<->GCG	E150A	Rv0211	pckA	pckA E150A	phosphoenolpyruvate carboxykinase	0/37	1/71	0/29	0/11	0/5	0/8
NC_000962.3	+	252231	G<->C	GAG<->GAC	E150D	Rv0211	pckA	pckA E150D	phosphoenolpyruvate carboxykinase	0/37	1/71	0/29	0/11	0/5	0/8
NC_000962.3	+	252241	G<->A	GTC<->ATC	V154I	Rv0211	pckA	pckA V154I	phosphoenolpyruvate carboxykinase	0/37	1/71	0/29	0/11	0/5	0/8
NC_000962.3	+	252271	A<->C	AAG<->CAG	K164Q	Rv0211	pckA	pckA K164Q	phosphoenolpyruvate carboxykinase	0/37	0/71	0/29	1/11	0/5	0/8
NC_000962.3	+	252347	C<->A	CCG<->CAG	P189Q	Rv0211	pckA	pckA P189Q	phosphoenolpyruvate carboxykinase	0/37	1/71	0/29	0/11	0/5	0/8
NC_000962.3	+	252387	G<->T	AAG<->AAT	K202N	Rv0211	pckA	pckA K202N	phosphoenolpyruvate carboxykinase	0/37	2/71	0/29	0/11	0/5	0/8
NC_000962.3	+	252391	A<->G	ATC<->GTC	I204V	Rv0211	pckA	pckA I204V	phosphoenolpyruvate carboxykinase	0/37	0/71	0/29	1/11	0/5	0/8
NC_000962.3	+	252428	A<->T	TAC<->TTC	Y216F	Rv0211	pckA	pckA Y216F	phosphoenolpyruvate carboxykinase	1/37	0/71	0/29	0/11	0/5	0/8
NC_000962.3	+	252475	T<->G	TCA<->GCA	S232A	Rv0211	pckA	pckA S232A	phosphoenolpyruvate carboxykinase	0/37	1/71	0/29	0/11	0/5	0/8
NC_000962.3	+	252494	C<->T	GCG<->GTG	A238V	Rv0211	pckA	pckA A238V	phosphoenolpyruvate carboxykinase	0/37	1/71	0/29	0/11	0/5	0/8
NC_000962.3	+	252503	A<->G	CAC<->CGC	H241R	Rv0211	pckA	pckA H241R	phosphoenolpyruvate carboxykinase	0/37	1/71	0/29	0/11	0/5	0/8
NC_000962.3	+	253037	G<->C	GGC<->GCC	G419A	Rv0211	pckA	pckA G419A	phosphoenolpyruvate carboxykinase	0/37	1/71	0/29	0/11	0/5	0/8
NC_000962.3	+	253069	G<->C	GAG<->CAG	E430Q	Rv0211	pckA	pckA E430Q	phosphoenolpyruvate carboxykinase	0/37	1/71	0/29	0/11	0/5	0/8
NC_000962.3	+	253101	C<->G	ATC<->ATG	I440M	Rv0211	pckA	pckA I440M	phosphoenolpyruvate carboxykinase	0/37	1/71	0/29	0/11	0/5	0/8
NC_000962.3	+	253117	A<->T	AGC<->TGC	S446C	Rv0211	pckA	pckA S446C	phosphoenolpyruvate carboxykinase	0/37	0/71	1/29	0/11	0/5	0/8
NC_000962.3	+	253132	G<->A	GCG<->ACG	A451T	Rv0211	pckA	pckA A451T	phosphoenolpyruvate carboxykinase	0/37	1/71	0/29	0/11	0/5	0/8
NC_000962.3	+	253138	G<->C	GAG<->CAG	E453Q	Rv0211	pckA	pckA E453Q	phosphoenolpyruvate carboxykinase	0/37	1/71	0/29	0/11	0/5	0/8
NC_000962.3	+	253141	G<->A	GGC<->AGC	G454S	Rv0211	pckA	pckA G454S	phosphoenolpyruvate carboxykinase	1/37	0/71	0/29	0/11	0/5	0/8
NC_000962.3	+	253154	A<->C	AAT<->ACT	N458T	Rv0211	pckA	pckA N458T	phosphoenolpyruvate carboxykinase	1/37	0/71	0/29	0/11	0/5	0/8
NC_000962.3	+	253198	A<->C	AAC<->CAC	N473H	Rv0211	pckA	pckA N473H	phosphoenolpyruvate carboxykinase	0/37	1/71	0/29	0/11	0/5	0/8
NC_000962.3	+	253225	A<->C	ATC<->CTC	I482L	Rv0211	pckA	pckA I482L	phosphoenolpyruvate carboxykinase	0/37	1/71	0/29	0/11	0/5	0/8
NC_000962.3	+	253228	A<->G	AAC<->GAC	N483D	Rv0211	pckA	pckA N483D	phosphoenolpyruvate carboxykinase	0/37	1/71	0/29	0/11	0/5	0/8
NC_000962.3	+	253240	C<->A	CAC<->AAC	H487N	Rv0211	pckA	pckA H487N	phosphoenolpyruvate carboxykinase	0/37	1/71	0/29	0/11	0/5	0/8
NC_000962.3	+	253258	C<->A	CTG<->ATG	L493M	Rv0211	pckA	pckA L493M	phosphoenolpyruvate carboxykinase	0/37	0/71	0/29	1/11	0/5	0/8
NC_000962.3	+	253264	A<->G	AAG<->GAG	K495E	Rv0211	pckA	pckA K495E	phosphoenolpyruvate carboxykinase	0/37	0/71	0/29	1/11	0/5	0/8
NC_000962.3	+	253265	A<->C	AAG<->ACG	K495T	Rv0211	pckA	pckA K495T	phosphoenolpyruvate carboxykinase	0/37	0/71	0/29	1/11	0/5	0/8
NC_000962.3	+	253299	C<->G	GAC<->GAG	D506E	Rv0211	pckA	pckA D506E	phosphoenolpyruvate carboxykinase	1/37	0/71	0/29	0/11	0/5	0/8
NC_000962.3	-	254903	C<->A	GGC<->TGC	G350C	Rv0213c	nadR	nadR G350C	methyltransferase	4/37	14/71	3/29	1/11	0/5	1/8
NC_000962.3	-	255287	T<->C	ACC<->GCC	T222A	Rv0213c	nadR	nadR T222A	methyltransferase	0/37	0/71	1/29	0/11	0/5	0/8
NC_000962.3	-	255309	G<->C	TAC<->TAG	Y214*	Rv0213c	nadR	nadR Y214*	methyltransferase	1/37	0/71	0/29	0/11	0/5	0/8
NC_000962.3	-	255373	T<->C	GAC<->GGC	D193G	Rv0213c	nadR	nadR D193G	methyltransferase	30/37	46/71	23/29	10/11	5/5	2/8
NC_000962.3	-	255706	G<->T	ACA<->AAA	T82K	Rv0213c	nadR	nadR T82K	methyltransferase	2/37	0/71	0/29	0/11	0/5	0/8
NC_000962.3	+	256082	T<->C	TAC<->CAC	Y7H	Rv0214	fadD4	fadD4 Y7H	fatty-acid--CoA ligase FadD4	0/37	1/71	0/29	0/11	0/5	0/8
NC_000962.3	+	256325	A<->G	AAC<->GAC	N88D	Rv0214	fadD4	fadD4 N88D	fatty-acid--CoA ligase FadD4	0/37	1/71	0/29	0/11	0/5	0/8
NC_000962.3	+	256404	C<->G	ACC<->AGC	T114S	Rv0214	fadD4	fadD4 T114S	fatty-acid--CoA ligase FadD4	0/37	1/71	1/29	0/11	0/5	0/8
NC_000962.3	+	256470	T<->G	CTG<->CGG	L136R	Rv0214	fadD4	fadD4 L136R	fatty-acid--CoA ligase FadD4	1/37	0/71	0/29	0/11	0/5	0/8
NC_000962.3	+	256750	C<->A	GAC<->GAA	D229E	Rv0214	fadD4	fadD4 D229E	fatty-acid--CoA ligase FadD4	0/37	1/71	0/29	0/11	0/5	0/8
NC_000962.3	+	256899	A<->G	CAC<->CGC	H279R	Rv0214	fadD4	fadD4 H279R	fatty-acid--CoA ligase FadD4	0/37	3/71	0/29	0/11	0/5	0/8
NC_000962.3	+	257039	C<->G	CAC<->GAC	H326D	Rv0214	fadD4	fadD4 H326D	fatty-acid--CoA ligase FadD4	0/37	1/71	0/29	0/11	0/5	0/8
NC_000962.3	+	257507	G<->C	GTC<->CTC	V482L	Rv0214	fadD4	fadD4 V482L	fatty-acid--CoA ligase FadD4	0/37	0/71	1/29	0/11	0/5	0/8
NC_000962.3	+	259124	G<->C	GGC<->GCC	G71A	Rv0216	Rv0216	Rv0216 G71A	hydratase	0/37	0/71	0/29	1/11	0/5	0/8
NC_000962.3	+	259225	G<->A	GTG<->ATG	V105M	Rv0216	Rv0216	Rv0216 V105M	hydratase	0/37	0/71	1/29	0/11	0/5	0/8
NC_000962.3	+	259640	G<->A	AGC<->AAC	S243N	Rv0216	Rv0216	Rv0216 S243N	hydratase	0/37	1/71	0/29	0/11	0/5	0/8
NC_000962.3	-	260282	G<->T	CCG<->ACG	P184T	Rv0217c	lipW	lipW P184T	esterase LipW	4/37	14/71	3/29	1/11	0/5	1/8
NC_000962.3	-	260335	C<->G	GGC<->GCC	G166A	Rv0217c	lipW	lipW G166A	esterase LipW	0/37	1/71	0/29	0/11	0/5	0/8
NC_000962.3	-	260611	A<->G	CTG<->CCG	L74P	Rv0217c	lipW	lipW L74P	esterase LipW	0/37	0/71	0/29	0/11	0/5	1/8
NC_000962.3	-	260786	C<->T	GTC<->ATC	V16I	Rv0217c	lipW	lipW V16I	esterase LipW	0/37	1/71	0/29	0/11	0/5	0/8
NC_000962.3	-	260789	C<->G	GTC<->CTC	V15L	Rv0217c	lipW	lipW V15L	esterase LipW	0/37	0/71	1/29	0/11	0/5	0/8
NC_000962.3	+	260997	A<->C	CAG<->CCG	Q25P	Rv0218	Rv0218	Rv0218 Q25P	transmembrane protein	2/37	0/71	0/29	0/11	0/5	0/8
NC_000962.3	+	261312	C<->T	CCG<->CTG	P130L	Rv0218	Rv0218	Rv0218 P130L	transmembrane protein	1/37	0/71	0/29	0/11	0/5	0/8
NC_000962.3	+	261834	C<->A	GCG<->GAG	A304E	Rv0218	Rv0218	Rv0218 A304E	transmembrane protein	0/37	1/71	0/29	0/11	0/5	0/8
NC_000962.3	+	261869	T<->C	TGT<->CGT	C316R	Rv0218	Rv0218	Rv0218 C316R	transmembrane protein	36/37	71/71	29/29	11/11	5/5	8/8
NC_000962.3	+	262071	C<->T	GCG<->GTG	A383V	Rv0218	Rv0218	Rv0218 A383V	transmembrane protein	0/37	1/71	0/29	0/11	0/5	0/8
NC_000962.3	+	262158	T<->C	CTG<->CCG	L412P	Rv0218	Rv0218	Rv0218 L412P	transmembrane protein	0/37	0/71	0/29	1/11	0/5	0/8
NC_000962.3	+	262294	C<->A	TCA<->TAA	S14*	Rv0219	Rv0219	Rv0219 S14*	transmembrane protein	0/37	4/71	0/29	0/11	0/5	0/8
NC_000962.3	+	262630	C<->T	ACA<->ATA	T126I	Rv0219	Rv0219	Rv0219 T126I	transmembrane protein	0/37	1/71	0/29	0/11	0/5	0/8
NC_000962.3	+	262833	G<->T	GGG<->TGG	G8W	Rv0220	lipC	lipC G8W	esterase LipC	1/37	0/71	1/29	0/11	0/5	0/8
NC_000962.3	+	263149	A<->C	GAG<->GCG	E113A	Rv0220	lipC	lipC E113A	esterase LipC	4/37	14/71	3/29	1/11	0/5	1/8
NC_000962.3	+	263200	G<->A	CGC<->CAC	R130H	Rv0220	lipC	lipC R130H	esterase LipC	0/37	0/71	0/29	1/11	0/5	0/8
NC_000962.3	+	263446	C<->G	ACC<->AGC	T212S	Rv0220	lipC	lipC T212S	esterase LipC	0/37	1/71	0/29	0/11	0/5	0/8
NC_000962.3	+	263793	G<->A	GTG<->ATG	V328M	Rv0220	lipC	lipC V328M	esterase LipC	2/37	0/71	0/29	0/11	0/5	0/8
NC_000962.3	+	263845	T<->G	TTT<->TGT	F345C	Rv0220	lipC	lipC F345C	esterase LipC	0/37	1/71	0/29	0/11	0/5	0/8
NC_000962.3	+	264129	G<->A	ATG<->ATA	M21I	Rv0221	Rv0221	Rv0221 M21I	diacyglycerol O-acyltransferase	0/37	4/71	0/29	0/11	0/5	4/8
NC_000962.3	+	264298	C<->A	CAG<->AAG	Q78K	Rv0221	Rv0221	Rv0221 Q78K	diacyglycerol O-acyltransferase	4/37	14/71	3/29	1/11	0/5	1/8
NC_000962.3	+	264479	A<->G	CAC<->CGC	H138R	Rv0221	Rv0221	Rv0221 H138R	diacyglycerol O-acyltransferase	0/37	0/71	2/29	0/11	0/5	0/8
NC_000962.3	+	264992	T<->C	CTG<->CCG	L309P	Rv0221	Rv0221	Rv0221 L309P	diacyglycerol O-acyltransferase	30/37	46/71	23/29	10/11	5/5	2/8
NC_000962.3	+	265870	G<->T	GAC<->TAC	D122Y	Rv0222	echA1	echA1 D122Y	enoyl-CoA hydratase EchA1	0/37	1/71	0/29	0/11	0/5	0/8
NC_000962.3	+	265886	C<->T	GCC<->GTC	A127V	Rv0222	echA1	echA1 A127V	enoyl-CoA hydratase EchA1	0/37	0/71	0/29	0/11	0/5	1/8
NC_000962.3	-	266405	C<->T	GGC<->AGC	G454S	Rv0223c	Rv0223c	Rv0223c G454S	aldehyde dehydrogenase	30/37	46/71	23/29	10/11	5/5	2/8
NC_000962.3	-	266615	C<->T	GCA<->ACA	A384T	Rv0223c	Rv0223c	Rv0223c A384T	aldehyde dehydrogenase	0/37	1/71	0/29	0/11	0/5	0/8
NC_000962.3	-	266798	G<->A	CCG<->TCG	P323S	Rv0223c	Rv0223c	Rv0223c P323S	aldehyde dehydrogenase	2/37	5/71	0/29	0/11	0/5	0/8
NC_000962.3	-	266809	G<->A	CCG<->CTG	P319L	Rv0223c	Rv0223c	Rv0223c P319L	aldehyde dehydrogenase	0/37	2/71	0/29	0/11	0/5	0/8
NC_000962.3	-	266927	C<->G	GGC<->CGC	G280R	Rv0223c	Rv0223c	Rv0223c G280R	aldehyde dehydrogenase	0/37	0/71	0/29	2/11	0/5	0/8
NC_000962.3	-	266937	C<->A	ATG<->ATT	M276I	Rv0223c	Rv0223c	Rv0223c M276I	aldehyde dehydrogenase	0/37	0/71	0/29	1/11	0/5	0/8
NC_000962.3	-	267024	C<->T	ATG<->ATA	M247I	Rv0223c	Rv0223c	Rv0223c M247I	aldehyde dehydrogenase	0/37	1/71	0/29	0/11	0/5	0/8
NC_000962.3	-	267080	T<->A	ACC<->TCC	T229S	Rv0223c	Rv0223c	Rv0223c T229S	aldehyde dehydrogenase	0/37	1/71	0/29	0/11	0/5	0/8
NC_000962.3	-	267084	C<->G	ATG<->ATC	M227I	Rv0223c	Rv0223c	Rv0223c M227I	aldehyde dehydrogenase	0/37	1/71	0/29	0/11	0/5	0/8
NC_000962.3	-	267092	T<->C	ATC<->GTC	I225V	Rv0223c	Rv0223c	Rv0223c I225V	aldehyde dehydrogenase	0/37	1/71	0/29	0/11	0/5	0/8
NC_000962.3	-	267751	G<->C	GCC<->GGC	A5G	Rv0223c	Rv0223c	Rv0223c A5G	aldehyde dehydrogenase	0/37	6/71	0/29	0/11	0/5	4/8
NC_000962.3	+	269000	G<->C	GGC<->GCC	G113A	Rv0225	Rv0225	Rv0225 G113A	hypothetical protein Rv0225	0/37	1/71	0/29	0/11	0/5	0/8
NC_000962.3	+	269348	C<->T	CCG<->CTG	P229L	Rv0225	Rv0225	Rv0225 P229L	hypothetical protein Rv0225	0/37	2/71	0/29	0/11	0/5	0/8
NC_000962.3	-	269869	A<->G	TGC<->CGC	C566R	Rv0226c	Rv0226c	Rv0226c C566R	transmembrane protein	0/37	1/71	0/29	0/11	0/5	0/8
NC_000962.3	-	270048	C<->T	CGG<->CAG	R506Q	Rv0226c	Rv0226c	Rv0226c R506Q	transmembrane protein	0/37	0/71	0/29	0/11	0/5	1/8
NC_000962.3	-	270066	G<->A	GCC<->GTC	A500V	Rv0226c	Rv0226c	Rv0226c A500V	transmembrane protein	1/37	0/71	0/29	0/11	0/5	0/8
NC_000962.3	-	270147	C<->G	GGG<->GCG	G473A	Rv0226c	Rv0226c	Rv0226c G473A	transmembrane protein	0/37	1/71	0/29	0/11	0/5	0/8
NC_000962.3	-	270337	G<->A	CGG<->TGG	R410W	Rv0226c	Rv0226c	Rv0226c R410W	transmembrane protein	0/37	0/71	1/29	0/11	0/5	0/8
NC_000962.3	-	270411	A<->C	GTG<->GGG	V385G	Rv0226c	Rv0226c	Rv0226c V385G	transmembrane protein	1/37	0/71	0/29	0/11	0/5	0/8
NC_000962.3	-	270430	G<->C	CCT<->GCT	P379A	Rv0226c	Rv0226c	Rv0226c P379A	transmembrane protein	0/37	6/71	0/29	0/11	0/5	4/8
NC_000962.3	-	270699	C<->T	CGC<->CAC	R289H	Rv0226c	Rv0226c	Rv0226c R289H	transmembrane protein	0/37	1/71	0/29	0/11	0/5	0/8
NC_000962.3	-	271119	C<->A	GGC<->GTC	G149V	Rv0226c	Rv0226c	Rv0226c G149V	transmembrane protein	0/37	3/71	0/29	0/11	0/5	0/8
NC_000962.3	-	272750	C<->A	AGG<->AGT	R30S	Rv0227c	Rv0227c	Rv0227c R30S	membrane protein	0/37	1/71	2/29	1/11	0/5	0/8
NC_000962.3	+	273458	A<->C	GAT<->GCT	D135A	Rv0228	Rv0228	Rv0228 D135A	acyltransferase	0/37	0/71	0/29	2/11	0/5	0/8
NC_000962.3	+	273530	G<->C	GGC<->GCC	G159A	Rv0228	Rv0228	Rv0228 G159A	acyltransferase	1/37	0/71	0/29	0/11	0/5	0/8
NC_000962.3	+	273568	G<->T	GCC<->TCC	A172S	Rv0228	Rv0228	Rv0228 A172S	acyltransferase	0/37	0/71	1/29	0/11	0/5	0/8
NC_000962.3	+	273587	C<->G	CCG<->CGG	P178R	Rv0228	Rv0228	Rv0228 P178R	acyltransferase	2/37	0/71	0/29	0/11	0/5	0/8
NC_000962.3	+	273632	T<->C	GTG<->GCG	V193A	Rv0228	Rv0228	Rv0228 V193A	acyltransferase	0/37	0/71	1/29	0/11	0/5	0/8
NC_000962.3	-	274463	C<->A	CGT<->CTT	R175L	Rv0229c	Rv0229c	Rv0229c R175L	hypothetical protein Rv0229c	30/37	46/71	23/29	10/11	5/5	2/8
NC_000962.3	-	274775	C<->G	CGT<->CCT	R71P	Rv0229c	Rv0229c	Rv0229c R71P	hypothetical protein Rv0229c	2/37	0/71	0/29	0/11	0/5	0/8
NC_000962.3	-	274931	C<->T	GGC<->GAC	G19D	Rv0229c	Rv0229c	Rv0229c G19D	hypothetical protein Rv0229c	0/37	1/71	0/29	0/11	0/5	0/8
NC_000962.3	-	275105	G<->A	CTC<->TTC	L287F	Rv0230c	php	php L287F	phosphotriesterase	0/37	0/71	0/29	0/11	0/5	1/8
NC_000962.3	-	275281	C<->T	GGG<->GAG	G228E	Rv0230c	php	php G228E	phosphotriesterase	2/37	0/71	0/29	0/11	0/5	0/8
NC_000962.3	-	275323	A<->G	GTC<->GCC	V214A	Rv0230c	php	php V214A	phosphotriesterase	0/37	0/71	0/29	1/11	0/5	0/8
NC_000962.3	-	275446	G<->A	GCG<->GTG	A173V	Rv0230c	php	php A173V	phosphotriesterase	0/37	1/71	0/29	0/11	0/5	0/8
NC_000962.3	-	275471	C<->T	GCC<->ACC	A165T	Rv0230c	php	php A165T	phosphotriesterase	0/37	0/71	1/29	0/11	0/5	0/8
NC_000962.3	-	275507	G<->C	CTC<->GTC	L153V	Rv0230c	php	php L153V	phosphotriesterase	0/37	0/71	0/29	1/11	0/5	0/8
NC_000962.3	-	275539	C<->G	GGA<->GCA	G142A	Rv0230c	php	php G142A	phosphotriesterase	0/37	0/71	0/29	1/11	0/5	0/8
NC_000962.3	-	275568	G<->C	CAC<->CAG	H132Q	Rv0230c	php	php H132Q	phosphotriesterase	0/37	1/71	0/29	0/11	0/5	0/8
NC_000962.3	-	275592	G<->C	GAC<->GAG	D124E	Rv0230c	php	php D124E	phosphotriesterase	0/37	1/71	0/29	0/11	0/5	0/8
NC_000962.3	-	275629	G<->A	CCG<->CTG	P112L	Rv0230c	php	php P112L	phosphotriesterase	0/37	1/71	0/29	0/11	0/5	0/8
NC_000962.3	-	275927	T<->C	ACC<->GCC	T13A	Rv0230c	php	php T13A	phosphotriesterase	0/37	1/71	0/29	1/11	0/5	0/8
NC_000962.3	+	276302	A<->C	GAG<->GCG	E82A	Rv0231	fadE4	fadE4 E82A	acyl-CoA dehydrogenase FadE4	0/37	1/71	0/29	0/11	0/5	0/8
NC_000962.3	+	276316	A<->G	ATG<->GTG	M87V	Rv0231	fadE4	fadE4 M87V	acyl-CoA dehydrogenase FadE4	0/37	1/71	0/29	0/11	0/5	0/8
NC_000962.3	+	276318	G<->C	ATG<->ATC	M87I	Rv0231	fadE4	fadE4 M87I	acyl-CoA dehydrogenase FadE4	0/37	1/71	0/29	0/11	0/5	0/8
NC_000962.3	+	276335	G<->A	AGC<->AAC	S93N	Rv0231	fadE4	fadE4 S93N	acyl-CoA dehydrogenase FadE4	0/37	1/71	0/29	0/11	0/5	0/8
NC_000962.3	+	276539	G<->C	GGC<->GCC	G161A	Rv0231	fadE4	fadE4 G161A	acyl-CoA dehydrogenase FadE4	30/37	46/71	23/29	10/11	5/5	2/8
NC_000962.3	+	276578	T<->G	ATG<->AGG	M174R	Rv0231	fadE4	fadE4 M174R	acyl-CoA dehydrogenase FadE4	0/37	2/71	0/29	0/11	0/5	0/8
NC_000962.3	+	276856	T<->G	TCG<->GCG	S267A	Rv0231	fadE4	fadE4 S267A	acyl-CoA dehydrogenase FadE4	0/37	1/71	0/29	0/11	0/5	0/8
NC_000962.3	+	276944	T<->C	GTG<->GCG	V296A	Rv0231	fadE4	fadE4 V296A	acyl-CoA dehydrogenase FadE4	0/37	1/71	0/29	0/11	0/5	0/8
NC_000962.3	+	276974	G<->C	AGC<->ACC	S306T	Rv0231	fadE4	fadE4 S306T	acyl-CoA dehydrogenase FadE4	0/37	1/71	0/29	0/11	0/5	0/8
NC_000962.3	+	276982	A<->T	AGC<->TGC	S309C	Rv0231	fadE4	fadE4 S309C	acyl-CoA dehydrogenase FadE4	0/37	1/71	0/29	0/11	0/5	0/8
NC_000962.3	+	277006	G<->A	GCC<->ACC	A317T	Rv0231	fadE4	fadE4 A317T	acyl-CoA dehydrogenase FadE4	0/37	1/71	0/29	0/11	0/5	0/8
NC_000962.3	+	277090	T<->C	TGG<->CGG	W345R	Rv0231	fadE4	fadE4 W345R	acyl-CoA dehydrogenase FadE4	0/37	0/71	0/29	0/11	0/5	1/8
NC_000962.3	+	277304	A<->T	CAG<->CTG	Q416L	Rv0231	fadE4	fadE4 Q416L	acyl-CoA dehydrogenase FadE4	0/37	1/71	0/29	0/11	0/5	0/8
NC_000962.3	+	277399	G<->A	GAG<->AAG	E448K	Rv0231	fadE4	fadE4 E448K	acyl-CoA dehydrogenase FadE4	0/37	1/71	0/29	0/11	0/5	0/8
NC_000962.3	+	278040	A<->T	AGC<->TGC	S48C	Rv0232	Rv0232	Rv0232 S48C	transcriptional regulator	0/37	0/71	1/29	0/11	0/5	0/8
NC_000962.3	+	278176	C<->G	ACC<->AGC	T93S	Rv0232	Rv0232	Rv0232 T93S	transcriptional regulator	0/37	0/71	0/29	1/11	0/5	0/8
NC_000962.3	+	278406	T<->A	TTT<->ATT	F170I	Rv0232	Rv0232	Rv0232 F170I	transcriptional regulator	0/37	0/71	0/29	1/11	0/5	0/8
NC_000962.3	+	278511	G<->T	GCC<->TCC	A205S	Rv0232	Rv0232	Rv0232 A205S	transcriptional regulator	2/37	1/71	0/29	0/11	0/5	0/8
NC_000962.3	+	278583	A<->G	ACA<->GCA	T229A	Rv0232	Rv0232	Rv0232 T229A	transcriptional regulator	0/37	1/71	0/29	0/11	0/5	0/8
NC_000962.3	+	278634	C<->A	GCG<->GAG	A17E	Rv0233	nrdB	nrdB A17E	ribonucleoside-diphosphate reductase subunit beta NrdB	1/37	0/71	0/29	0/11	0/5	0/8
NC_000962.3	+	278681	C<->G	CAT<->GAT	H33D	Rv0233	nrdB	nrdB H33D	ribonucleoside-diphosphate reductase subunit beta NrdB	36/37	71/71	29/29	11/11	5/5	8/8
NC_000962.3	+	278702	A<->T	ACG<->TCG	T40S	Rv0233	nrdB	nrdB T40S	ribonucleoside-diphosphate reductase subunit beta NrdB	1/37	0/71	0/29	0/11	0/5	0/8
NC_000962.3	+	279516	C<->T	GCG<->GTG	A311V	Rv0233	nrdB	nrdB A311V	ribonucleoside-diphosphate reductase subunit beta NrdB	0/37	1/71	0/29	0/11	0/5	0/8
NC_000962.3	+	279522	C<->T	TCG<->TTG	S313L	Rv0233	nrdB	nrdB S313L	ribonucleoside-diphosphate reductase subunit beta NrdB	0/37	1/71	0/29	0/11	0/5	0/8
NC_000962.3	-	279658	A<->C	TCC<->GCC	S495A	Rv0234c	gabD1	gabD1 S495A	succinate-semialdehyde dehydrogenase	0/37	1/71	0/29	0/11	0/5	2/8
NC_000962.3	-	279781	T<->C	ACC<->GCC	T454A	Rv0234c	gabD1	gabD1 T454A	succinate-semialdehyde dehydrogenase	0/37	1/71	0/29	0/11	0/5	0/8
NC_000962.3	-	279789	C<->T	CGC<->CAC	R451H	Rv0234c	gabD1	gabD1 R451H	succinate-semialdehyde dehydrogenase	0/37	1/71	0/29	0/11	0/5	0/8
NC_000962.3	-	279790	G<->T	CGC<->AGC	R451S	Rv0234c	gabD1	gabD1 R451S	succinate-semialdehyde dehydrogenase	0/37	1/71	0/29	0/11	0/5	0/8
NC_000962.3	-	279841	C<->T	GTC<->ATC	V434I	Rv0234c	gabD1	gabD1 V434I	succinate-semialdehyde dehydrogenase	0/37	1/71	0/29	0/11	0/5	0/8
NC_000962.3	-	280212	C<->G	GGC<->GCC	G310A	Rv0234c	gabD1	gabD1 G310A	succinate-semialdehyde dehydrogenase	0/37	1/71	0/29	0/11	0/5	0/8
NC_000962.3	-	280294	C<->T	GTG<->ATG	V283M	Rv0234c	gabD1	gabD1 V283M	succinate-semialdehyde dehydrogenase	0/37	1/71	0/29	0/11	0/5	0/8
NC_000962.3	-	280846	C<->A	GCC<->TCC	A99S	Rv0234c	gabD1	gabD1 A99S	succinate-semialdehyde dehydrogenase	0/37	1/71	0/29	0/11	0/5	0/8
NC_000962.3	-	280860	C<->T	CGC<->CAC	R94H	Rv0234c	gabD1	gabD1 R94H	succinate-semialdehyde dehydrogenase	0/37	1/71	1/29	0/11	0/5	0/8
NC_000962.3	-	281130	A<->G	GTG<->GCG	V4A	Rv0234c	gabD1	gabD1 V4A	succinate-semialdehyde dehydrogenase	0/37	1/71	2/29	1/11	0/5	0/8
NC_000962.3	-	281381	G<->A	CGG<->TGG	R412W	Rv0235c	Rv0235c	Rv0235c R412W	transmembrane protein	1/37	0/71	0/29	0/11	0/5	0/8
NC_000962.3	-	281924	C<->T	GCA<->ACA	A231T	Rv0235c	Rv0235c	Rv0235c A231T	transmembrane protein	1/37	0/71	0/29	0/11	0/5	0/8
NC_000962.3	-	282197	C<->T	GGA<->AGA	G140R	Rv0235c	Rv0235c	Rv0235c G140R	transmembrane protein	0/37	0/71	1/29	0/11	0/5	0/8
NC_000962.3	-	282527	C<->G	GCG<->CCG	A30P	Rv0235c	Rv0235c	Rv0235c A30P	transmembrane protein	2/37	0/71	0/29	0/11	0/5	0/8
NC_000962.3	-	282604	A<->T	TTT<->TAT	F4Y	Rv0235c	Rv0235c	Rv0235c F4Y	transmembrane protein	0/37	0/71	1/29	0/11	0/5	0/8
NC_000962.3	-	282785	C<->T	CGG<->CAG	R1356Q	Rv0236c	aftD	aftD R1356Q	alpha-(1->3)-arabinofuranosyltransferase	0/37	1/71	0/29	0/11	0/5	0/8
NC_000962.3	-	282856	C<->A	GAG<->GAT	E1332D	Rv0236c	aftD	aftD E1332D	alpha-(1->3)-arabinofuranosyltransferase	0/37	1/71	0/29	0/11	0/5	0/8
NC_000962.3	-	283034	A<->C	CTG<->CGG	L1273R	Rv0236c	aftD	aftD L1273R	alpha-(1->3)-arabinofuranosyltransferase	0/37	1/71	0/29	0/11	0/5	0/8
NC_000962.3	-	283377	C<->T	GCG<->ACG	A1159T	Rv0236c	aftD	aftD A1159T	alpha-(1->3)-arabinofuranosyltransferase	0/37	4/71	0/29	0/11	0/5	0/8
NC_000962.3	-	283478	C<->T	GGC<->GAC	G1125D	Rv0236c	aftD	aftD G1125D	alpha-(1->3)-arabinofuranosyltransferase	0/37	0/71	0/29	2/11	0/5	0/8
NC_000962.3	-	283496	G<->A	TCG<->TTG	S1119L	Rv0236c	aftD	aftD S1119L	alpha-(1->3)-arabinofuranosyltransferase	1/37	0/71	0/29	0/11	0/5	0/8
NC_000962.3	-	283503	G<->A	CAC<->TAC	H1117Y	Rv0236c	aftD	aftD H1117Y	alpha-(1->3)-arabinofuranosyltransferase	23/37	28/71	15/29	6/11	2/5	0/8
NC_000962.3	-	283610	G<->A	GCC<->GTC	A1081V	Rv0236c	aftD	aftD A1081V	alpha-(1->3)-arabinofuranosyltransferase	0/37	6/71	0/29	0/11	0/5	4/8
NC_000962.3	-	283614	T<->C	AGC<->GGC	S1080G	Rv0236c	aftD	aftD S1080G	alpha-(1->3)-arabinofuranosyltransferase	33/37	69/71	28/29	11/11	5/5	8/8
NC_000962.3	-	283745	G<->A	ACG<->ATG	T1036M	Rv0236c	aftD	aftD T1036M	alpha-(1->3)-arabinofuranosyltransferase	0/37	0/71	0/29	1/11	0/5	0/8
NC_000962.3	-	284015	C<->T	CGG<->CAG	R946Q	Rv0236c	aftD	aftD R946Q	alpha-(1->3)-arabinofuranosyltransferase	1/37	0/71	0/29	0/11	0/5	0/8
NC_000962.3	-	284081	A<->G	ATG<->ACG	M924T	Rv0236c	aftD	aftD M924T	alpha-(1->3)-arabinofuranosyltransferase	0/37	1/71	0/29	0/11	0/5	0/8
NC_000962.3	-	284447	T<->G	GAG<->GCG	E802A	Rv0236c	aftD	aftD E802A	alpha-(1->3)-arabinofuranosyltransferase	0/37	2/71	0/29	0/11	0/5	0/8
NC_000962.3	-	284919	C<->T	GAC<->AAC	D645N	Rv0236c	aftD	aftD D645N	alpha-(1->3)-arabinofuranosyltransferase	0/37	1/71	0/29	0/11	0/5	0/8
NC_000962.3	-	285440	G<->T	ACC<->AAC	T471N	Rv0236c	aftD	aftD T471N	alpha-(1->3)-arabinofuranosyltransferase	0/37	0/71	0/29	1/11	0/5	0/8
NC_000962.3	-	285449	A<->G	GTG<->GCG	V468A	Rv0236c	aftD	aftD V468A	alpha-(1->3)-arabinofuranosyltransferase	0/37	0/71	0/29	1/11	0/5	0/8
NC_000962.3	-	285450	C<->T	GTG<->ATG	V468M	Rv0236c	aftD	aftD V468M	alpha-(1->3)-arabinofuranosyltransferase	0/37	0/71	0/29	1/11	0/5	0/8
NC_000962.3	-	285554	G<->A	CCC<->CTC	P433L	Rv0236c	aftD	aftD P433L	alpha-(1->3)-arabinofuranosyltransferase	0/37	1/71	0/29	0/11	0/5	0/8
NC_000962.3	-	285780	C<->G	GTG<->CTG	V358L	Rv0236c	aftD	aftD V358L	alpha-(1->3)-arabinofuranosyltransferase	1/37	2/71	2/29	0/11	1/5	0/8
NC_000962.3	-	286028	T<->G	AAC<->ACC	N275T	Rv0236c	aftD	aftD N275T	alpha-(1->3)-arabinofuranosyltransferase	1/37	0/71	0/29	0/11	0/5	0/8
NC_000962.3	-	286580	A<->T	CTG<->CAG	L91Q	Rv0236c	aftD	aftD L91Q	alpha-(1->3)-arabinofuranosyltransferase	0/37	1/71	0/29	0/11	0/5	0/8
NC_000962.3	-	286614	G<->T	CTG<->ATG	L80M	Rv0236c	aftD	aftD L80M	alpha-(1->3)-arabinofuranosyltransferase	0/37	1/71	0/29	0/11	0/5	0/8
NC_000962.3	-	286690	G<->C	GAC<->GAG	D54E	Rv0236c	aftD	aftD D54E	alpha-(1->3)-arabinofuranosyltransferase	1/37	0/71	0/29	0/11	0/5	0/8
NC_000962.3	+	287337	A<->G	GAG<->GGG	E51G	Rv0237	lpqI	lpqI E51G	lipoprotein LpqI	0/37	1/71	0/29	0/11	0/5	0/8
NC_000962.3	+	287837	G<->C	GTG<->CTG	V218L	Rv0237	lpqI	lpqI V218L	lipoprotein LpqI	0/37	1/71	0/29	0/11	0/5	0/8
NC_000962.3	+	287874	G<->A	CGT<->CAT	R230H	Rv0237	lpqI	lpqI R230H	lipoprotein LpqI	0/37	1/71	0/29	0/11	0/5	0/8
NC_000962.3	+	288288	C<->T	GCG<->GTG	A368V	Rv0237	lpqI	lpqI A368V	lipoprotein LpqI	0/37	1/71	0/29	0/11	0/5	0/8
NC_000962.3	+	288499	G<->T	ATG<->ATT	M24I	Rv0238	Rv0238	Rv0238 M24I	transcriptional regulator	1/37	0/71	0/29	0/11	0/5	0/8
NC_000962.3	+	288554	C<->A	CAG<->AAG	Q43K	Rv0238	Rv0238	Rv0238 Q43K	transcriptional regulator	1/37	0/71	0/29	0/11	0/5	0/8
NC_000962.3	+	288800	C<->T	CGT<->TGT	R125C	Rv0238	Rv0238	Rv0238 R125C	transcriptional regulator	0/37	1/71	0/29	0/11	0/5	0/8
NC_000962.3	+	289543	G<->A	GAA<->AAA	E67K	Rv0240	vapC24	vapC24 E67K	ribonuclease VapC24	0/37	0/71	2/29	0/11	0/5	0/8
NC_000962.3	+	289720	A<->G	ATC<->GTC	I126V	Rv0240	vapC24	vapC24 I126V	ribonuclease VapC24	2/37	5/71	1/29	0/11	0/5	0/8
NC_000962.3	-	290374	T<->C	CAC<->CGC	H94R	Rv0241c	htdX	htdX H94R	3-hydroxyacyl-thioester dehydratase HtdX	3/37	14/71	3/29	1/11	0/5	1/8
NC_000962.3	-	290591	G<->A	CCC<->TCC	P22S	Rv0241c	htdX	htdX P22S	3-hydroxyacyl-thioester dehydratase HtdX	0/37	0/71	1/29	0/11	0/5	0/8
NC_000962.3	-	290650	G<->C	ACT<->AGT	T2S	Rv0241c	htdX	htdX T2S	3-hydroxyacyl-thioester dehydratase HtdX	5/37	5/71	4/29	2/11	1/5	0/8
NC_000962.3	-	290999	C<->T	GGG<->GAG	G344E	Rv0242c	fabG4	fabG4 G344E	3-oxoacyl-ACP reductase FabG	0/37	1/71	0/29	0/11	0/5	0/8
NC_000962.3	-	291159	T<->C	ATC<->GTC	I291V	Rv0242c	fabG4	fabG4 I291V	3-oxoacyl-ACP reductase FabG	0/37	1/71	0/29	1/11	0/5	0/8
NC_000962.3	-	291379	A<->C	ATT<->ATG	I217M	Rv0242c	fabG4	fabG4 I217M	3-oxoacyl-ACP reductase FabG	0/37	0/71	0/29	1/11	0/5	0/8
NC_000962.3	-	291381	T<->C	ATT<->GTT	I217V	Rv0242c	fabG4	fabG4 I217V	3-oxoacyl-ACP reductase FabG	0/37	0/71	0/29	1/11	0/5	0/8
NC_000962.3	-	291395	T<->G	GAC<->GCC	D212A	Rv0242c	fabG4	fabG4 D212A	3-oxoacyl-ACP reductase FabG	0/37	0/71	0/29	1/11	0/5	0/8
NC_000962.3	-	291519	C<->T	GCT<->ACT	A171T	Rv0242c	fabG4	fabG4 A171T	3-oxoacyl-ACP reductase FabG	0/37	0/71	1/29	0/11	0/5	0/8
NC_000962.3	-	291572	C<->G	CGC<->CCC	R153P	Rv0242c	fabG4	fabG4 R153P	3-oxoacyl-ACP reductase FabG	0/37	0/71	0/29	1/11	0/5	0/8
NC_000962.3	-	291977	G<->A	CCA<->CTA	P18L	Rv0242c	fabG4	fabG4 P18L	3-oxoacyl-ACP reductase FabG	0/37	0/71	1/29	0/11	0/5	0/8
NC_000962.3	+	292735	G<->A	GTC<->ATC	V189I	Rv0243	fadA2	fadA2 V189I	acetyl-CoA acetyltransferase FadA	1/37	0/71	0/29	0/11	0/5	0/8
NC_000962.3	+	292747	C<->A	CAG<->AAG	Q193K	Rv0243	fadA2	fadA2 Q193K	acetyl-CoA acetyltransferase FadA	0/37	0/71	0/29	1/11	0/5	0/8
NC_000962.3	+	292756	A<->G	ATC<->GTC	I196V	Rv0243	fadA2	fadA2 I196V	acetyl-CoA acetyltransferase FadA	0/37	0/71	0/29	1/11	0/5	0/8
NC_000962.3	+	292811	A<->C	GAC<->GCC	D214A	Rv0243	fadA2	fadA2 D214A	acetyl-CoA acetyltransferase FadA	1/37	0/71	0/29	0/11	0/5	0/8
NC_000962.3	+	292852	T<->G	TTT<->GTT	F228V	Rv0243	fadA2	fadA2 F228V	acetyl-CoA acetyltransferase FadA	0/37	0/71	2/29	0/11	0/5	0/8
NC_000962.3	+	293009	C<->G	GCC<->GGC	A280G	Rv0243	fadA2	fadA2 A280G	acetyl-CoA acetyltransferase FadA	0/37	1/71	0/29	0/11	0/5	0/8
NC_000962.3	+	293012	G<->C	AGC<->ACC	S281T	Rv0243	fadA2	fadA2 S281T	acetyl-CoA acetyltransferase FadA	0/37	1/71	0/29	0/11	0/5	0/8
NC_000962.3	+	293016	A<->C	GAA<->GAC	E282D	Rv0243	fadA2	fadA2 E282D	acetyl-CoA acetyltransferase FadA	0/37	1/71	0/29	0/11	0/5	0/8
NC_000962.3	-	294675	A<->C	CTT<->CGT	L320R	Rv0244c	fadE5	fadE5 L320R	acyl-CoA dehydrogenase FadE5	0/37	1/71	0/29	0/11	0/5	0/8
NC_000962.3	-	295026	C<->T	GGC<->GAC	G203D	Rv0244c	fadE5	fadE5 G203D	acyl-CoA dehydrogenase FadE5	1/37	0/71	0/29	0/11	0/5	0/8
NC_000962.3	-	295114	C<->T	GGC<->AGC	G174S	Rv0244c	fadE5	fadE5 G174S	acyl-CoA dehydrogenase FadE5	0/37	1/71	0/29	0/11	0/5	0/8
NC_000962.3	-	295169	T<->G	GAA<->GAC	E155D	Rv0244c	fadE5	fadE5 E155D	acyl-CoA dehydrogenase FadE5	1/37	0/71	0/29	0/11	0/5	0/8
NC_000962.3	-	295179	A<->C	CTA<->CGA	L152R	Rv0244c	fadE5	fadE5 L152R	acyl-CoA dehydrogenase FadE5	0/37	1/71	0/29	0/11	0/5	0/8
NC_000962.3	-	295469	C<->G	GAG<->GAC	E55D	Rv0244c	fadE5	fadE5 E55D	acyl-CoA dehydrogenase FadE5	0/37	1/71	0/29	0/11	0/5	0/8
NC_000962.3	-	295477	C<->T	GTG<->ATG	V53M	Rv0244c	fadE5	fadE5 V53M	acyl-CoA dehydrogenase FadE5	0/37	1/71	0/29	0/11	0/5	0/8
NC_000962.3	+	296141	C<->T	TCG<->TTG	S46L	Rv0245	Rv0245	Rv0245 S46L	oxidoreductase	1/37	1/71	0/29	0/11	0/5	0/8
NC_000962.3	+	296312	C<->T	TCC<->TTC	S103F	Rv0245	Rv0245	Rv0245 S103F	oxidoreductase	0/37	4/71	0/29	0/11	0/5	3/8
NC_000962.3	+	296393	A<->C	GAT<->GCT	D130A	Rv0245	Rv0245	Rv0245 D130A	oxidoreductase	0/37	1/71	0/29	0/11	0/5	0/8
NC_000962.3	+	296830	G<->T	GTG<->TTG	V8L	Rv0246	Rv0246	Rv0246 V8L	integral membrane protein	0/37	0/71	0/29	1/11	0/5	0/8
NC_000962.3	+	297085	T<->C	TGT<->CGT	C93R	Rv0246	Rv0246	Rv0246 C93R	integral membrane protein	0/37	1/71	0/29	0/11	0/5	0/8
NC_000962.3	+	297137	G<->C	GGA<->GCA	G110A	Rv0246	Rv0246	Rv0246 G110A	integral membrane protein	0/37	0/71	0/29	1/11	0/5	0/8
NC_000962.3	+	297407	G<->T	TGC<->TTC	C200F	Rv0246	Rv0246	Rv0246 C200F	integral membrane protein	0/37	0/71	0/29	1/11	0/5	0/8
NC_000962.3	+	297730	A<->T	ATC<->TTC	I308F	Rv0246	Rv0246	Rv0246 I308F	integral membrane protein	0/37	1/71	0/29	0/11	0/5	0/8
NC_000962.3	-	298487	T<->C	AGC<->GGC	S126G	Rv0247c	Rv0247c	Rv0247c S126G	succinate dehydrogenase iron-sulfur subunit	0/37	1/71	0/29	0/11	0/5	0/8
NC_000962.3	-	298497	C<->G	GAG<->GAC	E122D	Rv0247c	Rv0247c	Rv0247c E122D	succinate dehydrogenase iron-sulfur subunit	0/37	1/71	0/29	0/11	0/5	0/8
NC_000962.3	-	298538	G<->C	CAA<->GAA	Q109E	Rv0247c	Rv0247c	Rv0247c Q109E	succinate dehydrogenase iron-sulfur subunit	0/37	1/71	0/29	0/11	0/5	0/8
NC_000962.3	-	298592	T<->G	ATG<->CTG	M91L	Rv0247c	Rv0247c	Rv0247c M91L	succinate dehydrogenase iron-sulfur subunit	0/37	1/71	0/29	0/11	0/5	0/8
NC_000962.3	-	298610	T<->C	ATC<->GTC	I85V	Rv0247c	Rv0247c	Rv0247c I85V	succinate dehydrogenase iron-sulfur subunit	0/37	1/71	0/29	0/11	0/5	0/8
NC_000962.3	-	298621	T<->G	GAC<->GCC	D81A	Rv0247c	Rv0247c	Rv0247c D81A	succinate dehydrogenase iron-sulfur subunit	0/37	1/71	0/29	0/11	0/5	0/8
NC_000962.3	-	299258	C<->A	GCC<->TCC	A516S	Rv0248c	Rv0248c	Rv0248c A516S	succinate dehydrogenase flavoprotein subunit	0/37	1/71	0/29	0/11	0/5	0/8
NC_000962.3	-	299278	G<->A	TCC<->TTC	S509F	Rv0248c	Rv0248c	Rv0248c S509F	succinate dehydrogenase flavoprotein subunit	0/37	1/71	0/29	0/11	0/5	0/8
NC_000962.3	-	299410	G<->T	GCC<->GAC	A465D	Rv0248c	Rv0248c	Rv0248c A465D	succinate dehydrogenase flavoprotein subunit	0/37	0/71	1/29	0/11	0/5	0/8
NC_000962.3	-	299411	C<->T	GCC<->ACC	A465T	Rv0248c	Rv0248c	Rv0248c A465T	succinate dehydrogenase flavoprotein subunit	0/37	0/71	1/29	0/11	0/5	0/8
NC_000962.3	-	299889	C<->A	CAG<->CAT	Q305H	Rv0248c	Rv0248c	Rv0248c Q305H	succinate dehydrogenase flavoprotein subunit	0/37	1/71	0/29	0/11	0/5	0/8
NC_000962.3	-	299903	C<->G	GAA<->CAA	E301Q	Rv0248c	Rv0248c	Rv0248c E301Q	succinate dehydrogenase flavoprotein subunit	0/37	1/71	0/29	0/11	0/5	0/8
NC_000962.3	-	300193	G<->A	GCG<->GTG	A204V	Rv0248c	Rv0248c	Rv0248c A204V	succinate dehydrogenase flavoprotein subunit	0/37	2/71	0/29	0/11	0/5	0/8
NC_000962.3	-	300338	G<->A	CAC<->TAC	H156Y	Rv0248c	Rv0248c	Rv0248c H156Y	succinate dehydrogenase flavoprotein subunit	0/37	1/71	0/29	0/11	0/5	0/8
NC_000962.3	-	300362	C<->T	GTT<->ATT	V148I	Rv0248c	Rv0248c	Rv0248c V148I	succinate dehydrogenase flavoprotein subunit	1/37	0/71	0/29	0/11	0/5	0/8
NC_000962.3	-	300374	G<->T	CTG<->ATG	L144M	Rv0248c	Rv0248c	Rv0248c L144M	succinate dehydrogenase flavoprotein subunit	0/37	1/71	0/29	0/11	0/5	0/8
NC_000962.3	-	300384	C<->G	TTG<->TTC	L140F	Rv0248c	Rv0248c	Rv0248c L140F	succinate dehydrogenase flavoprotein subunit	1/37	0/71	0/29	0/11	0/5	0/8
NC_000962.3	-	300386	A<->T	TTG<->ATG	L140M	Rv0248c	Rv0248c	Rv0248c L140M	succinate dehydrogenase flavoprotein subunit	1/37	0/71	0/29	0/11	0/5	0/8
NC_000962.3	-	300516	G<->T	GAC<->GAA	D96E	Rv0248c	Rv0248c	Rv0248c D96E	succinate dehydrogenase flavoprotein subunit	0/37	1/71	0/29	0/11	0/5	0/8
NC_000962.3	-	300623	C<->T	GCC<->ACC	A61T	Rv0248c	Rv0248c	Rv0248c A61T	succinate dehydrogenase flavoprotein subunit	0/37	1/71	0/29	0/11	0/5	0/8
NC_000962.3	-	300776	C<->T	GAC<->AAC	D10N	Rv0248c	Rv0248c	Rv0248c D10N	succinate dehydrogenase flavoprotein subunit	0/37	4/71	0/29	1/11	0/5	1/8
NC_000962.3	-	301535	C<->T	GGT<->AGT	G41S	Rv0249c	Rv0249c	Rv0249c G41S	succinate dehydrogenase membrane anchor subunit	2/37	5/71	0/29	1/11	0/5	0/8
NC_000962.3	-	301772	T<->C	GAT<->GGT	D86G	Rv0250c	Rv0250c	Rv0250c D86G	hypothetical protein Rv0250c	2/37	0/71	0/29	0/11	0/5	0/8
NC_000962.3	-	302600	T<->G	GAC<->GCC	D18A	Rv0251c	hsp	hsp D18A	heat shock protein	0/37	2/71	0/29	0/11	0/5	0/8
NC_000962.3	+	302966	C<->T	GCC<->GTC	A34V	Rv0252	nirB	nirB A34V	nitrite reductase large subunit NirB	0/37	0/71	0/29	1/11	0/5	0/8
NC_000962.3	+	302968	C<->T	CGT<->TGT	R35C	Rv0252	nirB	nirB R35C	nitrite reductase large subunit NirB	0/37	1/71	0/29	0/11	0/5	0/8
NC_000962.3	+	303244	C<->T	CCG<->TCG	P127S	Rv0252	nirB	nirB P127S	nitrite reductase large subunit NirB	0/37	1/71	0/29	0/11	0/5	0/8
NC_000962.3	+	303539	G<->A	GGT<->GAT	G225D	Rv0252	nirB	nirB G225D	nitrite reductase large subunit NirB	0/37	2/71	0/29	0/11	0/5	0/8
NC_000962.3	+	303593	T<->C	GTT<->GCT	V243A	Rv0252	nirB	nirB V243A	nitrite reductase large subunit NirB	0/37	0/71	0/29	1/11	0/5	0/8
NC_000962.3	+	303833	C<->T	GCC<->GTC	A323V	Rv0252	nirB	nirB A323V	nitrite reductase large subunit NirB	0/37	1/71	0/29	0/11	0/5	0/8
NC_000962.3	+	304635	G<->T	AAG<->AAT	K590N	Rv0252	nirB	nirB K590N	nitrite reductase large subunit NirB	0/37	1/71	0/29	0/11	0/5	0/8
NC_000962.3	+	304679	G<->T	GGC<->GTC	G605V	Rv0252	nirB	nirB G605V	nitrite reductase large subunit NirB	1/37	1/71	0/29	1/11	0/5	0/8
NC_000962.3	+	304873	C<->A	CTG<->ATG	L670M	Rv0252	nirB	nirB L670M	nitrite reductase large subunit NirB	1/37	0/71	0/29	0/11	0/5	0/8
NC_000962.3	+	305188	G<->T	GTG<->TTG	V775L	Rv0252	nirB	nirB V775L	nitrite reductase large subunit NirB	0/37	6/71	0/29	0/11	0/5	4/8
NC_000962.3	-	305883	A<->G	GTG<->GCG	V156A	Rv0254c	cobU	cobU V156A	bifunctional cobinamide kinase/cobinamide phosphate guanylyltransferase	1/37	0/71	0/29	0/11	0/5	0/8
NC_000962.3	-	306390	G<->A	GCT<->GTT	A490V	Rv0255c	cobQ1	cobQ1 A490V	cobyric acid synthase	0/37	1/71	0/29	0/11	0/5	0/8
NC_000962.3	-	307189	A<->G	TAC<->CAC	Y224H	Rv0255c	cobQ1	cobQ1 Y224H	cobyric acid synthase	0/37	1/71	0/29	0/11	0/5	1/8
NC_000962.3	-	307291	G<->A	CAG<->TAG	Q190*	Rv0255c	cobQ1	cobQ1 Q190*	cobyric acid synthase	0/37	1/71	0/29	0/11	0/5	0/8
NC_000962.3	-	307653	G<->C	GCT<->GGT	A69G	Rv0255c	cobQ1	cobQ1 A69G	cobyric acid synthase	0/37	8/71	0/29	0/11	3/5	0/8
NC_000962.3	-	307911	G<->T	ACC<->AAC	T546N	Rv0256c	PPE2	PPE2 T546N	PPE family protein PPE2	0/37	1/71	0/29	0/11	0/5	0/8
NC_000962.3	-	307993	T<->G	AGT<->CGT	S519R	Rv0256c	PPE2	PPE2 S519R	PPE family protein PPE2	0/37	1/71	0/29	0/11	0/5	0/8
NC_000962.3	-	308259	C<->G	GGT<->GCT	G430A	Rv0256c	PPE2	PPE2 G430A	PPE family protein PPE2	0/37	0/71	2/29	0/11	0/5	0/8
NC_000962.3	-	308661	A<->G	CTG<->CCG	L296P	Rv0256c	PPE2	PPE2 L296P	PPE family protein PPE2	30/37	46/71	23/29	10/11	5/5	2/8
NC_000962.3	-	308937	C<->G	GGG<->GCG	G204A	Rv0256c	PPE2	PPE2 G204A	PPE family protein PPE2	0/37	4/71	0/29	1/11	0/5	1/8
NC_000962.3	-	309133	T<->G	AAC<->CAC	N139H	Rv0256c	PPE2	PPE2 N139H	PPE family protein PPE2	0/37	3/71	0/29	0/11	0/5	0/8
NC_000962.3	+	309765	C<->T	CGA<->TGA	R23*	Rv0257	Rv0257	Rv0257 R23*	hypothetical protein Rv0257	3/37	14/71	3/29	1/11	0/5	1/8
NC_000962.3	-	310367	G<->A	TCG<->TTG	S128L	Rv0258c	Rv0258c	Rv0258c S128L	hypothetical protein Rv0258c	0/37	0/71	3/29	0/11	0/5	0/8
NC_000962.3	-	310709	G<->T	CCG<->CAG	P14Q	Rv0258c	Rv0258c	Rv0258c P14Q	hypothetical protein Rv0258c	0/37	3/71	1/29	0/11	0/5	0/8
NC_000962.3	-	310929	G<->T	CTG<->ATG	L197M	Rv0259c	Rv0259c	Rv0259c L197M	hypothetical protein Rv0259c	0/37	1/71	0/29	0/11	0/5	0/8
NC_000962.3	-	310973	G<->A	GCG<->GTG	A182V	Rv0259c	Rv0259c	Rv0259c A182V	hypothetical protein Rv0259c	36/37	71/71	29/29	11/11	5/5	8/8
NC_000962.3	-	311689	C<->T	GGC<->GAC	G324D	Rv0260c	Rv0260c	Rv0260c G324D	transcriptional regulator	0/37	1/71	0/29	0/11	0/5	0/8
NC_000962.3	-	312218	G<->A	CAG<->TAG	Q148*	Rv0260c	Rv0260c	Rv0260c Q148*	transcriptional regulator	0/37	1/71	1/29	0/11	0/5	0/8
NC_000962.3	-	312883	G<->A	GCC<->GTC	A429V	Rv0261c	narK3	narK3 A429V	nitrate/nitrite transporter	0/37	0/71	1/29	0/11	0/5	0/8
NC_000962.3	-	312944	C<->T	GTC<->ATC	V409I	Rv0261c	narK3	narK3 V409I	nitrate/nitrite transporter	2/37	0/71	1/29	0/11	0/5	0/8
NC_000962.3	-	312976	G<->A	GCC<->GTC	A398V	Rv0261c	narK3	narK3 A398V	nitrate/nitrite transporter	0/37	0/71	1/29	0/11	0/5	0/8
NC_000962.3	-	313027	G<->T	GCC<->GAC	A381D	Rv0261c	narK3	narK3 A381D	nitrate/nitrite transporter	0/37	2/71	0/29	0/11	0/5	0/8
NC_000962.3	-	313029	T<->G	GAA<->GAC	E380D	Rv0261c	narK3	narK3 E380D	nitrate/nitrite transporter	0/37	1/71	0/29	0/11	0/5	0/8
NC_000962.3	-	313214	C<->T	GGA<->AGA	G319R	Rv0261c	narK3	narK3 G319R	nitrate/nitrite transporter	0/37	0/71	0/29	0/11	3/5	0/8
NC_000962.3	-	313382	T<->G	ATC<->CTC	I263L	Rv0261c	narK3	narK3 I263L	nitrate/nitrite transporter	1/37	0/71	0/29	0/11	0/5	0/8
NC_000962.3	-	313748	C<->A	GCC<->TCC	A141S	Rv0261c	narK3	narK3 A141S	nitrate/nitrite transporter	0/37	0/71	0/29	1/11	0/5	0/8
NC_000962.3	-	313909	G<->A	GCC<->GTC	A87V	Rv0261c	narK3	narK3 A87V	nitrate/nitrite transporter	0/37	0/71	2/29	0/11	0/5	0/8
NC_000962.3	-	314518	G<->A	CTC<->TTC	L113F	Rv0262c	aac	aac L113F	aminoglycoside 2\'-N-acetyltransferase	0/37	1/71	0/29	0/11	0/5	0/8
NC_000962.3	-	314994	G<->A	CCG<->CTG	P258L	Rv0263c	Rv0263c	Rv0263c P258L	hypothetical protein Rv0263c	0/37	0/71	0/29	1/11	0/5	0/8
NC_000962.3	-	315096	C<->G	CGG<->CCG	R224P	Rv0263c	Rv0263c	Rv0263c R224P	hypothetical protein Rv0263c	1/37	0/71	1/29	0/11	0/5	0/8
NC_000962.3	-	315178	T<->C	ACC<->GCC	T197A	Rv0263c	Rv0263c	Rv0263c T197A	hypothetical protein Rv0263c	1/37	0/71	0/29	0/11	0/5	0/8
NC_000962.3	-	315841	T<->C	GAC<->GGC	D192G	Rv0264c	Rv0264c	Rv0264c D192G	hypothetical protein Rv0264c	1/37	0/71	0/29	0/11	0/5	0/8
NC_000962.3	-	315994	G<->C	CCG<->CGG	P141R	Rv0264c	Rv0264c	Rv0264c P141R	hypothetical protein Rv0264c	0/37	0/71	3/29	0/11	0/5	0/8
NC_000962.3	-	317134	C<->T	GAC<->AAC	D124N	Rv0265c	fecB2	fecB2 D124N	iron ABC transporter substrate-binding lipoprotein	0/37	0/71	0/29	1/11	0/5	0/8
NC_000962.3	-	317298	T<->G	GAC<->GCC	D69A	Rv0265c	fecB2	fecB2 D69A	iron ABC transporter substrate-binding lipoprotein	0/37	0/71	0/29	1/11	0/5	0/8
NC_000962.3	-	318130	C<->T	GGC<->AGC	G1009S	Rv0266c	oplA	oplA G1009S	5-oxoprolinase OplA	2/37	0/71	0/29	0/11	0/5	0/8
NC_000962.3	-	318232	C<->T	GTG<->ATG	V975M	Rv0266c	oplA	oplA V975M	5-oxoprolinase OplA	0/37	1/71	0/29	0/11	0/5	0/8
NC_000962.3	-	318355	G<->A	CGC<->TGC	R934C	Rv0266c	oplA	oplA R934C	5-oxoprolinase OplA	0/37	0/71	0/29	1/11	0/5	0/8
NC_000962.3	-	319524	C<->T	GGA<->GAA	G544E	Rv0266c	oplA	oplA G544E	5-oxoprolinase OplA	1/37	0/71	0/29	0/11	0/5	0/8
NC_000962.3	-	319656	C<->T	GGA<->GAA	G500E	Rv0266c	oplA	oplA G500E	5-oxoprolinase OplA	0/37	0/71	1/29	0/11	0/5	0/8
NC_000962.3	-	319674	G<->A	TCG<->TTG	S494L	Rv0266c	oplA	oplA S494L	5-oxoprolinase OplA	0/37	0/71	1/29	0/11	0/5	0/8
NC_000962.3	-	319854	A<->G	GTG<->GCG	V434A	Rv0266c	oplA	oplA V434A	5-oxoprolinase OplA	0/37	0/71	1/29	0/11	0/5	0/8
NC_000962.3	-	320038	G<->A	CCG<->TCG	P373S	Rv0266c	oplA	oplA P373S	5-oxoprolinase OplA	1/37	1/71	0/29	1/11	0/5	0/8
NC_000962.3	-	320317	C<->T	GAC<->AAC	D280N	Rv0266c	oplA	oplA D280N	5-oxoprolinase OplA	0/37	0/71	1/29	0/11	0/5	0/8
NC_000962.3	-	320455	A<->G	TTC<->CTC	F234L	Rv0266c	oplA	oplA F234L	5-oxoprolinase OplA	0/37	0/71	1/29	0/11	0/5	0/8
NC_000962.3	-	320538	G<->A	ACC<->ATC	T206I	Rv0266c	oplA	oplA T206I	5-oxoprolinase OplA	0/37	1/71	0/29	0/11	0/5	0/8
NC_000962.3	+	321349	C<->T	CCG<->TCG	P7S	Rv0267	narU	narU P7S	nitrite extrusion protein NarU	1/37	0/71	0/29	0/11	0/5	0/8
NC_000962.3	+	321403	G<->A	GAC<->AAC	D25N	Rv0267	narU	narU D25N	nitrite extrusion protein NarU	0/37	1/71	0/29	0/11	0/5	0/8
NC_000962.3	+	321808	G<->C	GGT<->CGT	G160R	Rv0267	narU	narU G160R	nitrite extrusion protein NarU	0/37	1/71	0/29	0/11	0/5	0/8
NC_000962.3	+	322376	T<->C	GTG<->GCG	V349A	Rv0267	narU	narU V349A	nitrite extrusion protein NarU	0/37	1/71	0/29	0/11	0/5	0/8
NC_000962.3	+	322385	T<->C	GTC<->GCC	V352A	Rv0267	narU	narU V352A	nitrite extrusion protein NarU	0/37	1/71	0/29	0/11	0/5	0/8
NC_000962.3	+	322387	A<->C	AGC<->CGC	S353R	Rv0267	narU	narU S353R	nitrite extrusion protein NarU	0/37	1/71	0/29	0/11	0/5	0/8
NC_000962.3	+	322433	G<->C	AGC<->ACC	S368T	Rv0267	narU	narU S368T	nitrite extrusion protein NarU	0/37	1/71	0/29	0/11	0/5	0/8
NC_000962.3	+	322526	G<->A	GGA<->GAA	G399E	Rv0267	narU	narU G399E	nitrite extrusion protein NarU	0/37	1/71	0/29	0/11	0/5	0/8
NC_000962.3	-	323069	C<->T	GCG<->ACG	A69T	Rv0268c	Rv0268c	Rv0268c A69T	hypothetical protein Rv0268c	0/37	0/71	0/29	1/11	0/5	0/8
NC_000962.3	-	323084	G<->A	CGT<->TGT	R64C	Rv0268c	Rv0268c	Rv0268c R64C	hypothetical protein Rv0268c	0/37	0/71	1/29	0/11	0/5	0/8
NC_000962.3	-	323218	G<->C	ACC<->AGC	T19S	Rv0268c	Rv0268c	Rv0268c T19S	hypothetical protein Rv0268c	2/37	0/71	0/29	0/11	0/5	0/8
NC_000962.3	-	323382	G<->A	CCG<->TCG	P384S	Rv0269c	Rv0269c	Rv0269c P384S	hypothetical protein Rv0269c	0/37	1/71	1/29	0/11	0/5	0/8
NC_000962.3	-	323821	C<->G	AAG<->AAC	K237N	Rv0269c	Rv0269c	Rv0269c K237N	hypothetical protein Rv0269c	1/37	0/71	0/29	0/11	0/5	0/8
NC_000962.3	-	323822	T<->A	AAG<->ATG	K237M	Rv0269c	Rv0269c	Rv0269c K237M	hypothetical protein Rv0269c	1/37	0/71	0/29	0/11	0/5	0/8
NC_000962.3	-	323823	T<->A	AAG<->TAG	K237*	Rv0269c	Rv0269c	Rv0269c K237*	hypothetical protein Rv0269c	3/37	0/71	0/29	0/11	0/5	0/8
NC_000962.3	+	324603	T<->C	TCC<->CCC	S13P	Rv0270	fadD2	fadD2 S13P	fatty-acid--CoA ligase FadD2	0/37	0/71	0/29	1/11	0/5	0/8
NC_000962.3	+	324931	G<->A	CGC<->CAC	R122H	Rv0270	fadD2	fadD2 R122H	fatty-acid--CoA ligase FadD2	0/37	1/71	0/29	0/11	0/5	0/8
NC_000962.3	+	324958	C<->T	GCG<->GTG	A131V	Rv0270	fadD2	fadD2 A131V	fatty-acid--CoA ligase FadD2	0/37	1/71	0/29	0/11	0/5	0/8
NC_000962.3	+	325038	G<->A	GGC<->AGC	G158S	Rv0270	fadD2	fadD2 G158S	fatty-acid--CoA ligase FadD2	2/37	0/71	1/29	0/11	0/5	0/8
NC_000962.3	+	325039	G<->A	GGC<->GAC	G158D	Rv0270	fadD2	fadD2 G158D	fatty-acid--CoA ligase FadD2	2/37	0/71	1/29	0/11	0/5	0/8
NC_000962.3	+	325747	T<->G	GTC<->GGC	V394G	Rv0270	fadD2	fadD2 V394G	fatty-acid--CoA ligase FadD2	0/37	0/71	0/29	1/11	0/5	0/8
NC_000962.3	+	325921	G<->A	CGC<->CAC	R452H	Rv0270	fadD2	fadD2 R452H	fatty-acid--CoA ligase FadD2	1/37	0/71	0/29	0/11	0/5	0/8
NC_000962.3	+	326002	A<->G	GAT<->GGT	D479G	Rv0270	fadD2	fadD2 D479G	fatty-acid--CoA ligase FadD2	3/37	14/71	3/29	1/11	0/5	1/8
NC_000962.3	-	327185	G<->T	ACC<->AAC	T426N	Rv0271c	fadE6	fadE6 T426N	acyl-CoA dehydrogenase FadE6	1/37	0/71	0/29	0/11	0/5	0/8
NC_000962.3	-	327186	T<->C	ACC<->GCC	T426A	Rv0271c	fadE6	fadE6 T426A	acyl-CoA dehydrogenase FadE6	0/37	1/71	0/29	0/11	0/5	0/8
NC_000962.3	-	327224	G<->A	GCC<->GTC	A413V	Rv0271c	fadE6	fadE6 A413V	acyl-CoA dehydrogenase FadE6	0/37	0/71	0/29	0/11	0/5	1/8
NC_000962.3	-	327230	C<->T	CGG<->CAG	R411Q	Rv0271c	fadE6	fadE6 R411Q	acyl-CoA dehydrogenase FadE6	0/37	1/71	0/29	0/11	0/5	0/8
NC_000962.3	-	327432	C<->T	GAG<->AAG	E344K	Rv0271c	fadE6	fadE6 E344K	acyl-CoA dehydrogenase FadE6	0/37	0/71	0/29	0/11	0/5	1/8
NC_000962.3	-	327797	G<->A	GCC<->GTC	A222V	Rv0271c	fadE6	fadE6 A222V	acyl-CoA dehydrogenase FadE6	0/37	1/71	0/29	0/11	0/5	0/8
NC_000962.3	-	328220	C<->G	GGC<->GCC	G81A	Rv0271c	fadE6	fadE6 G81A	acyl-CoA dehydrogenase FadE6	0/37	1/71	0/29	0/11	0/5	0/8
NC_000962.3	-	328383	C<->G	GAG<->CAG	E27Q	Rv0271c	fadE6	fadE6 E27Q	acyl-CoA dehydrogenase FadE6	0/37	1/71	0/29	0/11	0/5	0/8
NC_000962.3	-	328777	C<->T	CGG<->CAG	R311Q	Rv0272c	Rv0272c	Rv0272c R311Q	hypothetical protein Rv0272c	4/37	9/71	2/29	0/11	0/5	0/8
NC_000962.3	-	328838	C<->T	GGC<->AGC	G291S	Rv0272c	Rv0272c	Rv0272c G291S	hypothetical protein Rv0272c	1/37	0/71	0/29	0/11	0/5	0/8
NC_000962.3	-	329138	G<->A	CTT<->TTT	L191F	Rv0272c	Rv0272c	Rv0272c L191F	hypothetical protein Rv0272c	0/37	1/71	0/29	0/11	0/5	0/8
NC_000962.3	-	329200	A<->G	CTC<->CCC	L170P	Rv0272c	Rv0272c	Rv0272c L170P	hypothetical protein Rv0272c	0/37	0/71	1/29	0/11	0/5	0/8
NC_000962.3	-	329216	C<->T	GGC<->AGC	G165S	Rv0272c	Rv0272c	Rv0272c G165S	hypothetical protein Rv0272c	1/37	0/71	0/29	0/11	0/5	0/8
NC_000962.3	-	329219	G<->T	CCC<->ACC	P164T	Rv0272c	Rv0272c	Rv0272c P164T	hypothetical protein Rv0272c	0/37	0/71	0/29	1/11	0/5	0/8
NC_000962.3	-	329627	C<->T	GGT<->AGT	G28S	Rv0272c	Rv0272c	Rv0272c G28S	hypothetical protein Rv0272c	0/37	2/71	0/29	0/11	0/5	0/8
NC_000962.3	-	329721	T<->C	GAG<->GGG	E202G	Rv0273c	Rv0273c	Rv0273c E202G	transcriptional regulator	0/37	0/71	3/29	0/11	0/5	0/8
NC_000962.3	-	329955	G<->T	TCC<->TAC	S124Y	Rv0273c	Rv0273c	Rv0273c S124Y	transcriptional regulator	1/37	0/71	0/29	0/11	1/5	0/8
NC_000962.3	-	330036	T<->G	TAC<->TCC	Y97S	Rv0273c	Rv0273c	Rv0273c Y97S	transcriptional regulator	0/37	1/71	0/29	0/11	0/5	0/8
NC_000962.3	-	330214	T<->C	ACC<->GCC	T38A	Rv0273c	Rv0273c	Rv0273c T38A	transcriptional regulator	1/37	0/71	0/29	0/11	0/5	0/8
NC_000962.3	-	330234	G<->A	GCG<->GTG	A31V	Rv0273c	Rv0273c	Rv0273c A31V	transcriptional regulator	2/37	0/71	0/29	0/11	0/5	0/8
NC_000962.3	+	330867	G<->C	CGC<->CCC	R149P	Rv0274	Rv0274	Rv0274 R149P	hypothetical protein Rv0274	0/37	0/71	0/29	0/11	0/5	1/8
NC_000962.3	-	331588	G<->A	TCG<->TTG	S24L	Rv0275c	Rv0275c	Rv0275c S24L	transcriptional regulator	4/37	14/71	3/29	1/11	0/5	1/8
NC_000962.3	-	331592	G<->C	CAG<->GAG	Q23E	Rv0275c	Rv0275c	Rv0275c Q23E	transcriptional regulator	0/37	1/71	0/29	0/11	0/5	0/8
NC_000962.3	+	331929	T<->C	ATG<->ACG	M61T	Rv0276	Rv0276	Rv0276 M61T	hypothetical protein Rv0276	0/37	0/71	0/29	1/11	0/5	0/8
NC_000962.3	+	331977	G<->A	CGG<->CAG	R77Q	Rv0276	Rv0276	Rv0276 R77Q	hypothetical protein Rv0276	0/37	0/71	0/29	1/11	0/5	0/8
NC_000962.3	+	332472	C<->T	ACC<->ATC	T242I	Rv0276	Rv0276	Rv0276 T242I	hypothetical protein Rv0276	1/37	0/71	0/29	0/11	0/5	0/8
NC_000962.3	+	332484	C<->T	CCG<->CTG	P246L	Rv0276	Rv0276	Rv0276 P246L	hypothetical protein Rv0276	0/37	0/71	2/29	0/11	0/5	0/8
NC_000962.3	-	332787	T<->C	GAG<->GGG	E117G	Rv0277c	vapC25	vapC25 E117G	ribonuclease VapC25	0/37	1/71	0/29	0/11	0/5	0/8
NC_000962.3	-	332916	T<->G	AAC<->ACC	N74T	Rv0277c	vapC25	vapC25 N74T	ribonuclease VapC25	1/37	1/71	0/29	0/11	0/5	0/8
NC_000962.3	-	332942	A<->C	GAT<->GAG	D65E	Rv0277c	vapC25	vapC25 D65E	ribonuclease VapC25	1/37	0/71	0/29	0/11	0/5	0/8
NC_000962.3	-	332986	T<->C	ACA<->GCA	T51A	Rv0277c	vapC25	vapC25 T51A	ribonuclease VapC25	1/37	0/71	0/29	0/11	0/5	0/8
NC_000962.3	-	333088	G<->A	CAT<->TAT	H17Y	Rv0277c	vapC25	vapC25 H17Y	ribonuclease VapC25	0/37	1/71	0/29	0/11	0/5	0/8
NC_000962.3	-	333118	T<->G	AAC<->CAC	N7H	Rv0277c	vapC25	vapC25 N7H	ribonuclease VapC25	0/37	0/71	0/29	1/11	0/5	0/8
NC_000962.3	-	333120	A<->G	GTC<->GCC	V6A	Rv0277c	vapC25	vapC25 V6A	ribonuclease VapC25	1/37	1/71	0/29	0/11	0/5	0/8
NC_000962.3	-	333127	T<->G	ATC<->CTC	I4L	Rv0277c	vapC25	vapC25 I4L	ribonuclease VapC25	1/37	1/71	0/29	0/11	0/5	0/8
NC_000962.3	-	333510	A<->G	CTT<->CCT	L934P	Rv0278c	Rv0278c	Rv0278c L934P	PE-PGRS family protein PE_PGRS3	2/37	1/71	0/29	2/11	0/5	0/8
NC_000962.3	-	333520	T<->C	ACT<->GCT	T931A	Rv0278c	Rv0278c	Rv0278c T931A	PE-PGRS family protein PE_PGRS3	0/37	1/71	0/29	1/11	0/5	0/8
NC_000962.3	-	333534	G<->T	GCT<->GAT	A926D	Rv0278c	Rv0278c	Rv0278c A926D	PE-PGRS family protein PE_PGRS3	3/37	1/71	0/29	1/11	0/5	0/8
NC_000962.3	-	333546	C<->T	CGG<->CAG	R922Q	Rv0278c	Rv0278c	Rv0278c R922Q	PE-PGRS family protein PE_PGRS3	2/37	0/71	0/29	0/11	0/5	0/8
NC_000962.3	-	333556	G<->C	CGG<->GGG	R919G	Rv0278c	Rv0278c	Rv0278c R919G	PE-PGRS family protein PE_PGRS3	0/37	0/71	1/29	0/11	0/5	0/8
NC_000962.3	-	333559	A<->G	TGC<->CGC	C918R	Rv0278c	Rv0278c	Rv0278c C918R	PE-PGRS family protein PE_PGRS3	0/37	0/71	1/29	0/11	0/5	0/8
NC_000962.3	-	333562	G<->C	CGG<->GGG	R917G	Rv0278c	Rv0278c	Rv0278c R917G	PE-PGRS family protein PE_PGRS3	0/37	0/71	1/29	0/11	0/5	0/8
NC_000962.3	-	333571	C<->G	GGC<->CGC	G914R	Rv0278c	Rv0278c	Rv0278c G914R	PE-PGRS family protein PE_PGRS3	3/37	5/71	4/29	2/11	1/5	0/8
NC_000962.3	-	333580	G<->C	CAA<->GAA	Q911E	Rv0278c	Rv0278c	Rv0278c Q911E	PE-PGRS family protein PE_PGRS3	14/37	26/71	18/29	5/11	3/5	4/8
NC_000962.3	-	333633	C<->T	TGT<->TAT	C893Y	Rv0278c	Rv0278c	Rv0278c C893Y	PE-PGRS family protein PE_PGRS3	2/37	5/71	1/29	0/11	1/5	0/8
NC_000962.3	-	333634	A<->G	TGT<->CGT	C893R	Rv0278c	Rv0278c	Rv0278c C893R	PE-PGRS family protein PE_PGRS3	2/37	5/71	2/29	0/11	1/5	0/8
NC_000962.3	-	333637	A<->G	TGG<->CGG	W892R	Rv0278c	Rv0278c	Rv0278c W892R	PE-PGRS family protein PE_PGRS3	35/37	67/71	26/29	10/11	5/5	8/8
NC_000962.3	-	333640	G<->A	CGG<->TGG	R891W	Rv0278c	Rv0278c	Rv0278c R891W	PE-PGRS family protein PE_PGRS3	35/37	67/71	26/29	10/11	5/5	8/8
NC_000962.3	-	333651	T<->C	TAC<->TGC	Y887C	Rv0278c	Rv0278c	Rv0278c Y887C	PE-PGRS family protein PE_PGRS3	2/37	5/71	1/29	0/11	1/5	0/8
NC_000962.3	-	333657	C<->T	CGC<->CAC	R885H	Rv0278c	Rv0278c	Rv0278c R885H	PE-PGRS family protein PE_PGRS3	2/37	5/71	1/29	0/11	1/5	0/8
NC_000962.3	-	333786	G<->C	GCC<->GGC	A842G	Rv0278c	Rv0278c	Rv0278c A842G	PE-PGRS family protein PE_PGRS3	22/37	53/71	26/29	10/11	3/5	7/8
NC_000962.3	-	333789	G<->T	TCC<->TAC	S841Y	Rv0278c	Rv0278c	Rv0278c S841Y	PE-PGRS family protein PE_PGRS3	22/37	54/71	26/29	10/11	3/5	7/8
NC_000962.3	-	333804	C<->G	GGC<->GCC	G836A	Rv0278c	Rv0278c	Rv0278c G836A	PE-PGRS family protein PE_PGRS3	1/37	1/71	0/29	0/11	0/5	0/8
NC_000962.3	-	333820	C<->T	GCC<->ACC	A831T	Rv0278c	Rv0278c	Rv0278c A831T	PE-PGRS family protein PE_PGRS3	1/37	0/71	0/29	0/11	0/5	0/8
NC_000962.3	-	333836	T<->G	CAA<->CAC	Q825H	Rv0278c	Rv0278c	Rv0278c Q825H	PE-PGRS family protein PE_PGRS3	0/37	1/71	0/29	0/11	0/5	0/8
NC_000962.3	-	333868	G<->T	CAC<->AAC	H815N	Rv0278c	Rv0278c	Rv0278c H815N	PE-PGRS family protein PE_PGRS3	0/37	1/71	0/29	0/11	0/5	0/8
NC_000962.3	-	333892	G<->C	CGC<->GGC	R807G	Rv0278c	Rv0278c	Rv0278c R807G	PE-PGRS family protein PE_PGRS3	36/37	68/71	28/29	11/11	5/5	7/8
NC_000962.3	-	333894	A<->G	TTC<->TCC	F806S	Rv0278c	Rv0278c	Rv0278c F806S	PE-PGRS family protein PE_PGRS3	1/37	0/71	0/29	0/11	0/5	0/8
NC_000962.3	-	333895	A<->C	TTC<->GTC	F806V	Rv0278c	Rv0278c	Rv0278c F806V	PE-PGRS family protein PE_PGRS3	1/37	0/71	0/29	0/11	0/5	0/8
NC_000962.3	-	333949	A<->G	TCC<->CCC	S788P	Rv0278c	Rv0278c	Rv0278c S788P	PE-PGRS family protein PE_PGRS3	0/37	0/71	1/29	0/11	0/5	0/8
NC_000962.3	-	334059	G<->C	GCC<->GGC	A751G	Rv0278c	Rv0278c	Rv0278c A751G	PE-PGRS family protein PE_PGRS3	1/37	0/71	0/29	0/11	0/5	0/8
NC_000962.3	-	334252	C<->T	GCC<->ACC	A687T	Rv0278c	Rv0278c	Rv0278c A687T	PE-PGRS family protein PE_PGRS3	0/37	0/71	0/29	0/11	0/5	3/8
NC_000962.3	-	334254	C<->G	GGC<->GCC	G686A	Rv0278c	Rv0278c	Rv0278c G686A	PE-PGRS family protein PE_PGRS3	0/37	1/71	0/29	0/11	0/5	0/8
NC_000962.3	-	334395	G<->T	ACC<->AAC	T639N	Rv0278c	Rv0278c	Rv0278c T639N	PE-PGRS family protein PE_PGRS3	1/37	3/71	2/29	1/11	0/5	0/8
NC_000962.3	-	334409	G<->C	ATC<->ATG	I634M	Rv0278c	Rv0278c	Rv0278c I634M	PE-PGRS family protein PE_PGRS3	1/37	4/71	2/29	1/11	0/5	0/8
NC_000962.3	-	334415	C<->G	TTG<->TTC	L632F	Rv0278c	Rv0278c	Rv0278c L632F	PE-PGRS family protein PE_PGRS3	1/37	4/71	2/29	1/11	0/5	0/8
NC_000962.3	-	334420	A<->C	TCC<->GCC	S631A	Rv0278c	Rv0278c	Rv0278c S631A	PE-PGRS family protein PE_PGRS3	1/37	4/71	2/29	1/11	0/5	0/8
NC_000962.3	-	334422	A<->G	GTC<->GCC	V630A	Rv0278c	Rv0278c	Rv0278c V630A	PE-PGRS family protein PE_PGRS3	1/37	4/71	2/29	1/11	0/5	0/8
NC_000962.3	-	334440	G<->T	GCC<->GAC	A624D	Rv0278c	Rv0278c	Rv0278c A624D	PE-PGRS family protein PE_PGRS3	25/37	54/71	24/29	8/11	4/5	8/8
NC_000962.3	-	334447	C<->G	GGC<->CGC	G622R	Rv0278c	Rv0278c	Rv0278c G622R	PE-PGRS family protein PE_PGRS3	0/37	0/71	1/29	0/11	0/5	0/8
NC_000962.3	-	334480	T<->C	ACC<->GCC	T611A	Rv0278c	Rv0278c	Rv0278c T611A	PE-PGRS family protein PE_PGRS3	1/37	4/71	2/29	1/11	0/5	0/8
NC_000962.3	-	334488	T<->G	AAT<->ACT	N608T	Rv0278c	Rv0278c	Rv0278c N608T	PE-PGRS family protein PE_PGRS3	1/37	4/71	2/29	1/11	0/5	0/8
NC_000962.3	-	334505	C<->G	TTG<->TTC	L602F	Rv0278c	Rv0278c	Rv0278c L602F	PE-PGRS family protein PE_PGRS3	1/37	4/71	2/29	1/11	0/5	0/8
NC_000962.3	-	334527	G<->T	GCC<->GAC	A595D	Rv0278c	Rv0278c	Rv0278c A595D	PE-PGRS family protein PE_PGRS3	1/37	4/71	2/29	1/11	0/5	0/8
NC_000962.3	-	334641	G<->C	GCC<->GGC	A557G	Rv0278c	Rv0278c	Rv0278c A557G	PE-PGRS family protein PE_PGRS3	34/37	71/71	29/29	11/11	5/5	8/8
NC_000962.3	-	334654	A<->T	TTC<->ATC	F553I	Rv0278c	Rv0278c	Rv0278c F553I	PE-PGRS family protein PE_PGRS3	8/37	16/71	6/29	6/11	1/5	4/8
NC_000962.3	-	334659	C<->G	TGG<->TCG	W551S	Rv0278c	Rv0278c	Rv0278c W551S	PE-PGRS family protein PE_PGRS3	0/37	1/71	1/29	0/11	0/5	0/8
NC_000962.3	-	334660	A<->C	TGG<->GGG	W551G	Rv0278c	Rv0278c	Rv0278c W551G	PE-PGRS family protein PE_PGRS3	0/37	0/71	0/29	1/11	0/5	0/8
NC_000962.3	-	334677	T<->G	GAC<->GCC	D545A	Rv0278c	Rv0278c	Rv0278c D545A	PE-PGRS family protein PE_PGRS3	0/37	2/71	1/29	1/11	0/5	0/8
NC_000962.3	-	334735	G<->A	CTC<->TTC	L526F	Rv0278c	Rv0278c	Rv0278c L526F	PE-PGRS family protein PE_PGRS3	33/37	60/71	24/29	8/11	4/5	7/8
NC_000962.3	-	334921	T<->C	ACC<->GCC	T464A	Rv0278c	Rv0278c	Rv0278c T464A	PE-PGRS family protein PE_PGRS3	0/37	1/71	0/29	0/11	0/5	0/8
NC_000962.3	-	334969	T<->C	AAC<->GAC	N448D	Rv0278c	Rv0278c	Rv0278c N448D	PE-PGRS family protein PE_PGRS3	22/37	46/71	14/29	5/11	3/5	7/8
NC_000962.3	-	335047	C<->A	GTT<->TTT	V422F	Rv0278c	Rv0278c	Rv0278c V422F	PE-PGRS family protein PE_PGRS3	0/37	1/71	0/29	0/11	0/5	0/8
NC_000962.3	-	335050	C<->T	GGA<->AGA	G421R	Rv0278c	Rv0278c	Rv0278c G421R	PE-PGRS family protein PE_PGRS3	0/37	2/71	1/29	0/11	0/5	0/8
NC_000962.3	-	335055	T<->G	AAC<->ACC	N419T	Rv0278c	Rv0278c	Rv0278c N419T	PE-PGRS family protein PE_PGRS3	0/37	1/71	0/29	0/11	0/5	0/8
NC_000962.3	-	335056	T<->C	AAC<->GAC	N419D	Rv0278c	Rv0278c	Rv0278c N419D	PE-PGRS family protein PE_PGRS3	0/37	1/71	0/29	0/11	0/5	0/8
NC_000962.3	-	335065	C<->A	GCC<->TCC	A416S	Rv0278c	Rv0278c	Rv0278c A416S	PE-PGRS family protein PE_PGRS3	0/37	1/71	0/29	0/11	0/5	0/8
NC_000962.3	-	335074	A<->C	TCC<->GCC	S413A	Rv0278c	Rv0278c	Rv0278c S413A	PE-PGRS family protein PE_PGRS3	0/37	0/71	1/29	0/11	0/5	0/8
NC_000962.3	-	335152	A<->C	TCC<->GCC	S387A	Rv0278c	Rv0278c	Rv0278c S387A	PE-PGRS family protein PE_PGRS3	6/37	8/71	1/29	1/11	0/5	1/8
NC_000962.3	-	335166	A<->T	TTC<->TAC	F382Y	Rv0278c	Rv0278c	Rv0278c F382Y	PE-PGRS family protein PE_PGRS3	4/37	2/71	1/29	0/11	0/5	0/8
NC_000962.3	-	335167	A<->T	TTC<->ATC	F382I	Rv0278c	Rv0278c	Rv0278c F382I	PE-PGRS family protein PE_PGRS3	4/37	3/71	1/29	0/11	0/5	0/8
NC_000962.3	-	335190	G<->T	GCC<->GAC	A374D	Rv0278c	Rv0278c	Rv0278c A374D	PE-PGRS family protein PE_PGRS3	2/37	0/71	0/29	0/11	0/5	0/8
NC_000962.3	-	335200	C<->T	GCC<->ACC	A371T	Rv0278c	Rv0278c	Rv0278c A371T	PE-PGRS family protein PE_PGRS3	2/37	0/71	0/29	0/11	0/5	0/8
NC_000962.3	-	335275	C<->A	GCC<->TCC	A346S	Rv0278c	Rv0278c	Rv0278c A346S	PE-PGRS family protein PE_PGRS3	19/37	37/71	19/29	9/11	4/5	2/8
NC_000962.3	-	335280	A<->G	ATG<->ACG	M344T	Rv0278c	Rv0278c	Rv0278c M344T	PE-PGRS family protein PE_PGRS3	19/37	37/71	19/29	9/11	4/5	3/8
NC_000962.3	-	335308	C<->T	GAC<->AAC	D335N	Rv0278c	Rv0278c	Rv0278c D335N	PE-PGRS family protein PE_PGRS3	0/37	1/71	0/29	0/11	0/5	0/8
NC_000962.3	-	335421	C<->T	GGC<->GAC	G297D	Rv0278c	Rv0278c	Rv0278c G297D	PE-PGRS family protein PE_PGRS3	0/37	0/71	1/29	0/11	0/5	0/8
NC_000962.3	-	335541	G<->A	GCC<->GTC	A257V	Rv0278c	Rv0278c	Rv0278c A257V	PE-PGRS family protein PE_PGRS3	1/37	1/71	0/29	0/11	0/5	0/8
NC_000962.3	-	335604	A<->G	GTC<->GCC	V236A	Rv0278c	Rv0278c	Rv0278c V236A	PE-PGRS family protein PE_PGRS3	0/37	1/71	0/29	0/11	0/5	0/8
NC_000962.3	-	335628	C<->G	GGC<->GCC	G228A	Rv0278c	Rv0278c	Rv0278c G228A	PE-PGRS family protein PE_PGRS3	1/37	0/71	0/29	0/11	0/5	0/8
NC_000962.3	-	335643	G<->T	GCT<->GAT	A223D	Rv0278c	Rv0278c	Rv0278c A223D	PE-PGRS family protein PE_PGRS3	24/37	47/71	21/29	7/11	3/5	7/8
NC_000962.3	-	335653	C<->A	GCC<->TCC	A220S	Rv0278c	Rv0278c	Rv0278c A220S	PE-PGRS family protein PE_PGRS3	0/37	1/71	0/29	0/11	0/5	0/8
NC_000962.3	-	335712	G<->T	GCC<->GAC	A200D	Rv0278c	Rv0278c	Rv0278c A200D	PE-PGRS family protein PE_PGRS3	0/37	0/71	0/29	0/11	0/5	1/8
NC_000962.3	-	335725	T<->C	ATG<->GTG	M196V	Rv0278c	Rv0278c	Rv0278c M196V	PE-PGRS family protein PE_PGRS3	20/37	39/71	16/29	8/11	2/5	6/8
NC_000962.3	-	335725	T<->G	ATG<->CTG	M196L	Rv0278c	Rv0278c	Rv0278c M196L	PE-PGRS family protein PE_PGRS3	1/37	0/71	0/29	0/11	0/5	0/8
NC_000962.3	-	335740	C<->T	GCC<->ACC	A191T	Rv0278c	Rv0278c	Rv0278c A191T	PE-PGRS family protein PE_PGRS3	22/37	40/71	16/29	9/11	2/5	4/8
NC_000962.3	-	335749	A<->C	TCC<->GCC	S188A	Rv0278c	Rv0278c	Rv0278c S188A	PE-PGRS family protein PE_PGRS3	24/37	41/71	20/29	8/11	3/5	5/8
NC_000962.3	-	335761	C<->T	GGG<->AGG	G184R	Rv0278c	Rv0278c	Rv0278c G184R	PE-PGRS family protein PE_PGRS3	0/37	1/71	0/29	0/11	0/5	0/8
NC_000962.3	-	335766	C<->G	AGC<->ACC	S182T	Rv0278c	Rv0278c	Rv0278c S182T	PE-PGRS family protein PE_PGRS3	0/37	2/71	1/29	0/11	0/5	0/8
NC_000962.3	-	335799	T<->C	AAC<->AGC	N171S	Rv0278c	Rv0278c	Rv0278c N171S	PE-PGRS family protein PE_PGRS3	1/37	3/71	2/29	1/11	0/5	0/8
NC_000962.3	-	335829	C<->A	GGC<->GTC	G161V	Rv0278c	Rv0278c	Rv0278c G161V	PE-PGRS family protein PE_PGRS3	0/37	1/71	0/29	0/11	0/5	0/8
NC_000962.3	-	335847	C<->A	GGC<->GTC	G155V	Rv0278c	Rv0278c	Rv0278c G155V	PE-PGRS family protein PE_PGRS3	10/37	25/71	8/29	7/11	2/5	5/8
NC_000962.3	-	335856	C<->G	GGC<->GCC	G152A	Rv0278c	Rv0278c	Rv0278c G152A	PE-PGRS family protein PE_PGRS3	1/37	1/71	0/29	0/11	0/5	0/8
NC_000962.3	-	335856	C<->T	GGC<->GAC	G152D	Rv0278c	Rv0278c	Rv0278c G152D	PE-PGRS family protein PE_PGRS3	0/37	2/71	0/29	0/11	0/5	0/8
NC_000962.3	-	335919	T<->G	GAC<->GCC	D131A	Rv0278c	Rv0278c	Rv0278c D131A	PE-PGRS family protein PE_PGRS3	22/37	41/71	20/29	7/11	4/5	5/8
NC_000962.3	-	335920	C<->G	GAC<->CAC	D131H	Rv0278c	Rv0278c	Rv0278c D131H	PE-PGRS family protein PE_PGRS3	22/37	41/71	20/29	7/11	4/5	6/8
NC_000962.3	-	335922	C<->G	GGG<->GCG	G130A	Rv0278c	Rv0278c	Rv0278c G130A	PE-PGRS family protein PE_PGRS3	23/37	40/71	20/29	7/11	4/5	6/8
NC_000962.3	-	335929	T<->C	AAT<->GAT	N128D	Rv0278c	Rv0278c	Rv0278c N128D	PE-PGRS family protein PE_PGRS3	24/37	44/71	21/29	7/11	4/5	6/8
NC_000962.3	-	335956	C<->T	GCC<->ACC	A119T	Rv0278c	Rv0278c	Rv0278c A119T	PE-PGRS family protein PE_PGRS3	2/37	6/71	2/29	0/11	0/5	1/8
NC_000962.3	-	336012	T<->G	GAT<->GCT	D100A	Rv0278c	Rv0278c	Rv0278c D100A	PE-PGRS family protein PE_PGRS3	1/37	0/71	2/29	0/11	0/5	0/8
NC_000962.3	-	336081	A<->G	GTG<->GCG	V77A	Rv0278c	Rv0278c	Rv0278c V77A	PE-PGRS family protein PE_PGRS3	35/37	67/71	27/29	10/11	5/5	8/8
NC_000962.3	-	336082	C<->T	GTG<->ATG	V77M	Rv0278c	Rv0278c	Rv0278c V77M	PE-PGRS family protein PE_PGRS3	35/37	65/71	27/29	10/11	5/5	8/8
NC_000962.3	-	336191	C<->T	ATG<->ATA	M40I	Rv0278c	Rv0278c	Rv0278c M40I	PE-PGRS family protein PE_PGRS3	0/37	1/71	2/29	1/11	0/5	0/8
NC_000962.3	-	336201	G<->A	ACG<->ATG	T37M	Rv0278c	Rv0278c	Rv0278c T37M	PE-PGRS family protein PE_PGRS3	0/37	1/71	0/29	0/11	0/5	0/8
NC_000962.3	-	336246	C<->T	GGA<->GAA	G22E	Rv0278c	Rv0278c	Rv0278c G22E	PE-PGRS family protein PE_PGRS3	2/37	0/71	0/29	0/11	0/5	2/8
NC_000962.3	-	336568	C<->T	GGC<->AGC	G836S	Rv0279c	PE_PGRS4	PE_PGRS4 G836S	PE-PGRS family protein PE_PGRS4	0/37	1/71	0/29	0/11	0/5	0/8
NC_000962.3	-	336590	G<->C	ATC<->ATG	I828M	Rv0279c	PE_PGRS4	PE_PGRS4 I828M	PE-PGRS family protein PE_PGRS4	34/37	69/71	28/29	10/11	5/5	8/8
NC_000962.3	-	336592	T<->G	ATC<->CTC	I828L	Rv0279c	PE_PGRS4	PE_PGRS4 I828L	PE-PGRS family protein PE_PGRS4	34/37	69/71	28/29	10/11	5/5	8/8
NC_000962.3	-	336681	G<->C	CCC<->CGC	P798R	Rv0279c	PE_PGRS4	PE_PGRS4 P798R	PE-PGRS family protein PE_PGRS4	11/37	17/71	8/29	3/11	2/5	1/8
NC_000962.3	-	336682	G<->C	CCC<->GCC	P798A	Rv0279c	PE_PGRS4	PE_PGRS4 P798A	PE-PGRS family protein PE_PGRS4	1/37	2/71	1/29	1/11	0/5	0/8
NC_000962.3	-	336684	A<->C	GTC<->GGC	V797G	Rv0279c	PE_PGRS4	PE_PGRS4 V797G	PE-PGRS family protein PE_PGRS4	1/37	2/71	1/29	1/11	0/5	0/8
NC_000962.3	-	336684	A<->G	GTC<->GCC	V797A	Rv0279c	PE_PGRS4	PE_PGRS4 V797A	PE-PGRS family protein PE_PGRS4	0/37	0/71	2/29	1/11	0/5	0/8
NC_000962.3	-	336688	A<->T	TCG<->ACG	S796T	Rv0279c	PE_PGRS4	PE_PGRS4 S796T	PE-PGRS family protein PE_PGRS4	1/37	0/71	0/29	0/11	0/5	0/8
NC_000962.3	-	336712	C<->T	GCT<->ACT	A788T	Rv0279c	PE_PGRS4	PE_PGRS4 A788T	PE-PGRS family protein PE_PGRS4	1/37	4/71	3/29	1/11	0/5	0/8
NC_000962.3	-	336772	C<->T	GAC<->AAC	D768N	Rv0279c	PE_PGRS4	PE_PGRS4 D768N	PE-PGRS family protein PE_PGRS4	4/37	5/71	1/29	1/11	0/5	2/8
NC_000962.3	-	336834	A<->T	TTC<->TAC	F747Y	Rv0279c	PE_PGRS4	PE_PGRS4 F747Y	PE-PGRS family protein PE_PGRS4	1/37	2/71	0/29	0/11	0/5	0/8
NC_000962.3	-	336846	G<->A	TCG<->TTG	S743L	Rv0279c	PE_PGRS4	PE_PGRS4 S743L	PE-PGRS family protein PE_PGRS4	1/37	2/71	0/29	0/11	0/5	0/8
NC_000962.3	-	336861	C<->G	GGC<->GCC	G738A	Rv0279c	PE_PGRS4	PE_PGRS4 G738A	PE-PGRS family protein PE_PGRS4	0/37	1/71	2/29	1/11	0/5	0/8
NC_000962.3	-	336873	A<->C	GTC<->GGC	V734G	Rv0279c	PE_PGRS4	PE_PGRS4 V734G	PE-PGRS family protein PE_PGRS4	0/37	1/71	0/29	0/11	0/5	0/8
NC_000962.3	-	336916	C<->T	GGC<->AGC	G720S	Rv0279c	PE_PGRS4	PE_PGRS4 G720S	PE-PGRS family protein PE_PGRS4	0/37	1/71	0/29	0/11	0/5	0/8
NC_000962.3	-	336921	G<->C	GCC<->GGC	A718G	Rv0279c	PE_PGRS4	PE_PGRS4 A718G	PE-PGRS family protein PE_PGRS4	0/37	1/71	0/29	0/11	0/5	0/8
NC_000962.3	-	336970	C<->G	GGC<->CGC	G702R	Rv0279c	PE_PGRS4	PE_PGRS4 G702R	PE-PGRS family protein PE_PGRS4	1/37	2/71	2/29	0/11	1/5	0/8
NC_000962.3	-	336987	G<->C	ACC<->AGC	T696S	Rv0279c	PE_PGRS4	PE_PGRS4 T696S	PE-PGRS family protein PE_PGRS4	0/37	1/71	0/29	0/11	0/5	0/8
NC_000962.3	-	337045	G<->T	CAC<->AAC	H677N	Rv0279c	PE_PGRS4	PE_PGRS4 H677N	PE-PGRS family protein PE_PGRS4	1/37	0/71	0/29	0/11	0/5	0/8
NC_000962.3	-	337152	G<->C	GCC<->GGC	A641G	Rv0279c	PE_PGRS4	PE_PGRS4 A641G	PE-PGRS family protein PE_PGRS4	0/37	0/71	0/29	0/11	0/5	1/8
NC_000962.3	-	337239	G<->A	GCC<->GTC	A612V	Rv0279c	PE_PGRS4	PE_PGRS4 A612V	PE-PGRS family protein PE_PGRS4	0/37	1/71	0/29	0/11	0/5	0/8
NC_000962.3	-	337302	G<->A	GCC<->GTC	A591V	Rv0279c	PE_PGRS4	PE_PGRS4 A591V	PE-PGRS family protein PE_PGRS4	1/37	0/71	0/29	0/11	0/5	0/8
NC_000962.3	-	337773	C<->T	GGT<->GAT	G434D	Rv0279c	PE_PGRS4	PE_PGRS4 G434D	PE-PGRS family protein PE_PGRS4	0/37	0/71	1/29	0/11	0/5	0/8
NC_000962.3	-	337797	C<->G	AGC<->ACC	S426T	Rv0279c	PE_PGRS4	PE_PGRS4 S426T	PE-PGRS family protein PE_PGRS4	1/37	8/71	0/29	0/11	3/5	0/8
NC_000962.3	-	337818	G<->C	GCC<->GGC	A419G	Rv0279c	PE_PGRS4	PE_PGRS4 A419G	PE-PGRS family protein PE_PGRS4	0/37	1/71	0/29	0/11	0/5	0/8
NC_000962.3	-	337831	T<->C	AAC<->GAC	N415D	Rv0279c	PE_PGRS4	PE_PGRS4 N415D	PE-PGRS family protein PE_PGRS4	2/37	0/71	0/29	0/11	0/5	0/8
NC_000962.3	-	337905	C<->G	GGA<->GCA	G390A	Rv0279c	PE_PGRS4	PE_PGRS4 G390A	PE-PGRS family protein PE_PGRS4	0/37	1/71	0/29	0/11	0/5	0/8
NC_000962.3	-	337959	A<->C	ATC<->AGC	I372S	Rv0279c	PE_PGRS4	PE_PGRS4 I372S	PE-PGRS family protein PE_PGRS4	27/37	51/71	27/29	10/11	4/5	3/8
NC_000962.3	-	338010	C<->G	GGC<->GCC	G355A	Rv0279c	PE_PGRS4	PE_PGRS4 G355A	PE-PGRS family protein PE_PGRS4	0/37	0/71	1/29	0/11	0/5	0/8
NC_000962.3	-	338020	A<->C	TGC<->GGC	C352G	Rv0279c	PE_PGRS4	PE_PGRS4 C352G	PE-PGRS family protein PE_PGRS4	32/37	59/71	28/29	11/11	4/5	5/8
NC_000962.3	-	338100	T<->C	AAC<->AGC	N325S	Rv0279c	PE_PGRS4	PE_PGRS4 N325S	PE-PGRS family protein PE_PGRS4	33/37	63/71	28/29	11/11	5/5	5/8
NC_000962.3	-	338104	A<->C	TCC<->GCC	S324A	Rv0279c	PE_PGRS4	PE_PGRS4 S324A	PE-PGRS family protein PE_PGRS4	0/37	1/71	0/29	0/11	0/5	0/8
NC_000962.3	-	338112	C<->T	AGC<->AAC	S321N	Rv0279c	PE_PGRS4	PE_PGRS4 S321N	PE-PGRS family protein PE_PGRS4	0/37	1/71	0/29	0/11	0/5	0/8
NC_000962.3	-	338175	T<->G	AAC<->ACC	N300T	Rv0279c	PE_PGRS4	PE_PGRS4 N300T	PE-PGRS family protein PE_PGRS4	0/37	1/71	0/29	0/11	0/5	0/8
NC_000962.3	-	338310	G<->T	GCC<->GAC	A255D	Rv0279c	PE_PGRS4	PE_PGRS4 A255D	PE-PGRS family protein PE_PGRS4	0/37	1/71	0/29	0/11	0/5	0/8
NC_000962.3	-	338313	C<->G	GGC<->GCC	G254A	Rv0279c	PE_PGRS4	PE_PGRS4 G254A	PE-PGRS family protein PE_PGRS4	0/37	1/71	0/29	0/11	0/5	0/8
NC_000962.3	-	338322	C<->A	GGG<->GTG	G251V	Rv0279c	PE_PGRS4	PE_PGRS4 G251V	PE-PGRS family protein PE_PGRS4	2/37	3/71	0/29	1/11	1/5	0/8
NC_000962.3	-	338325	C<->G	GGC<->GCC	G250A	Rv0279c	PE_PGRS4	PE_PGRS4 G250A	PE-PGRS family protein PE_PGRS4	2/37	2/71	0/29	1/11	1/5	0/8
NC_000962.3	-	338328	T<->G	AAC<->ACC	N249T	Rv0279c	PE_PGRS4	PE_PGRS4 N249T	PE-PGRS family protein PE_PGRS4	0/37	0/71	1/29	0/11	0/5	0/8
NC_000962.3	-	338329	T<->A	AAC<->TAC	N249Y	Rv0279c	PE_PGRS4	PE_PGRS4 N249Y	PE-PGRS family protein PE_PGRS4	0/37	0/71	1/29	0/11	0/5	0/8
NC_000962.3	-	338338	A<->C	TCC<->GCC	S246A	Rv0279c	PE_PGRS4	PE_PGRS4 S246A	PE-PGRS family protein PE_PGRS4	0/37	1/71	0/29	0/11	0/5	1/8
NC_000962.3	-	338338	A<->T	TCC<->ACC	S246T	Rv0279c	PE_PGRS4	PE_PGRS4 S246T	PE-PGRS family protein PE_PGRS4	2/37	3/71	0/29	1/11	1/5	0/8
NC_000962.3	-	338346	G<->A	GCC<->GTC	A243V	Rv0279c	PE_PGRS4	PE_PGRS4 A243V	PE-PGRS family protein PE_PGRS4	0/37	1/71	0/29	0/11	0/5	0/8
NC_000962.3	-	338356	T<->C	ACC<->GCC	T240A	Rv0279c	PE_PGRS4	PE_PGRS4 T240A	PE-PGRS family protein PE_PGRS4	0/37	1/71	0/29	0/11	0/5	0/8
NC_000962.3	-	338358	C<->G	GGC<->GCC	G239A	Rv0279c	PE_PGRS4	PE_PGRS4 G239A	PE-PGRS family protein PE_PGRS4	0/37	1/71	0/29	0/11	0/5	0/8
NC_000962.3	-	338361	G<->C	GCC<->GGC	A238G	Rv0279c	PE_PGRS4	PE_PGRS4 A238G	PE-PGRS family protein PE_PGRS4	0/37	1/71	0/29	0/11	0/5	0/8
NC_000962.3	-	338401	C<->T	GCC<->ACC	A225T	Rv0279c	PE_PGRS4	PE_PGRS4 A225T	PE-PGRS family protein PE_PGRS4	7/37	9/71	2/29	1/11	0/5	1/8
NC_000962.3	-	338407	G<->T	CTG<->ATG	L223M	Rv0279c	PE_PGRS4	PE_PGRS4 L223M	PE-PGRS family protein PE_PGRS4	4/37	9/71	1/29	1/11	0/5	1/8
NC_000962.3	-	338451	A<->G	TTC<->TCC	F208S	Rv0279c	PE_PGRS4	PE_PGRS4 F208S	PE-PGRS family protein PE_PGRS4	0/37	0/71	1/29	0/11	0/5	0/8
NC_000962.3	-	338473	G<->C	CCC<->GCC	P201A	Rv0279c	PE_PGRS4	PE_PGRS4 P201A	PE-PGRS family protein PE_PGRS4	1/37	0/71	0/29	0/11	0/5	0/8
NC_000962.3	-	338508	G<->C	GCC<->GGC	A189G	Rv0279c	PE_PGRS4	PE_PGRS4 A189G	PE-PGRS family protein PE_PGRS4	0/37	0/71	0/29	1/11	0/5	0/8
NC_000962.3	-	338554	T<->C	AGG<->GGG	R174G	Rv0279c	PE_PGRS4	PE_PGRS4 R174G	PE-PGRS family protein PE_PGRS4	0/37	1/71	0/29	0/11	0/5	0/8
NC_000962.3	-	338565	C<->G	GGC<->GCC	G170A	Rv0279c	PE_PGRS4	PE_PGRS4 G170A	PE-PGRS family protein PE_PGRS4	0/37	0/71	1/29	0/11	0/5	0/8
NC_000962.3	-	338604	C<->A	GGC<->GTC	G157V	Rv0279c	PE_PGRS4	PE_PGRS4 G157V	PE-PGRS family protein PE_PGRS4	0/37	0/71	0/29	0/11	1/5	0/8
NC_000962.3	-	338619	C<->T	GGG<->GAG	G152E	Rv0279c	PE_PGRS4	PE_PGRS4 G152E	PE-PGRS family protein PE_PGRS4	0/37	2/71	0/29	0/11	0/5	0/8
NC_000962.3	-	338682	T<->G	GAC<->GCC	D131A	Rv0279c	PE_PGRS4	PE_PGRS4 D131A	PE-PGRS family protein PE_PGRS4	33/37	69/71	28/29	11/11	5/5	8/8
NC_000962.3	-	338683	C<->G	GAC<->CAC	D131H	Rv0279c	PE_PGRS4	PE_PGRS4 D131H	PE-PGRS family protein PE_PGRS4	33/37	68/71	28/29	11/11	5/5	8/8
NC_000962.3	-	338685	C<->G	GGG<->GCG	G130A	Rv0279c	PE_PGRS4	PE_PGRS4 G130A	PE-PGRS family protein PE_PGRS4	33/37	69/71	28/29	11/11	5/5	8/8
NC_000962.3	-	338692	T<->C	AAT<->GAT	N128D	Rv0279c	PE_PGRS4	PE_PGRS4 N128D	PE-PGRS family protein PE_PGRS4	33/37	69/71	28/29	11/11	5/5	8/8
NC_000962.3	-	338719	T<->C	ACC<->GCC	T119A	Rv0279c	PE_PGRS4	PE_PGRS4 T119A	PE-PGRS family protein PE_PGRS4	29/37	69/71	25/29	9/11	3/5	8/8
NC_000962.3	-	338775	G<->T	GCC<->GAC	A100D	Rv0279c	PE_PGRS4	PE_PGRS4 A100D	PE-PGRS family protein PE_PGRS4	0/37	1/71	2/29	1/11	0/5	0/8
NC_000962.3	-	338790	G<->A	ACC<->ATC	T95I	Rv0279c	PE_PGRS4	PE_PGRS4 T95I	PE-PGRS family protein PE_PGRS4	1/37	2/71	2/29	0/11	0/5	0/8
NC_000962.3	-	338791	T<->C	ACC<->GCC	T95A	Rv0279c	PE_PGRS4	PE_PGRS4 T95A	PE-PGRS family protein PE_PGRS4	1/37	3/71	2/29	0/11	0/5	0/8
NC_000962.3	-	338844	A<->G	GTG<->GCG	V77A	Rv0279c	PE_PGRS4	PE_PGRS4 V77A	PE-PGRS family protein PE_PGRS4	35/37	70/71	29/29	11/11	5/5	8/8
NC_000962.3	-	338845	C<->T	GTG<->ATG	V77M	Rv0279c	PE_PGRS4	PE_PGRS4 V77M	PE-PGRS family protein PE_PGRS4	35/37	70/71	29/29	11/11	5/5	8/8
NC_000962.3	-	338956	G<->T	CTG<->ATG	L40M	Rv0279c	PE_PGRS4	PE_PGRS4 L40M	PE-PGRS family protein PE_PGRS4	1/37	1/71	0/29	0/11	0/5	0/8
NC_000962.3	-	338997	G<->C	GCC<->GGC	A26G	Rv0279c	PE_PGRS4	PE_PGRS4 A26G	PE-PGRS family protein PE_PGRS4	1/37	1/71	0/29	0/11	0/5	0/8
NC_000962.3	-	338998	C<->T	GCC<->ACC	A26T	Rv0279c	PE_PGRS4	PE_PGRS4 A26T	PE-PGRS family protein PE_PGRS4	1/37	1/71	0/29	0/11	0/5	0/8
NC_000962.3	-	339009	T<->C	GAG<->GGG	E22G	Rv0279c	PE_PGRS4	PE_PGRS4 E22G	PE-PGRS family protein PE_PGRS4	0/37	1/71	0/29	0/11	0/5	0/8
NC_000962.3	+	339769	C<->G	CTC<->GTC	L136V	Rv0280	PPE3	PPE3 L136V	PPE family protein PPE3	0/37	1/71	0/29	0/11	0/5	0/8
NC_000962.3	+	339889	T<->A	TTG<->ATG	L176M	Rv0280	PPE3	PPE3 L176M	PPE family protein PPE3	0/37	1/71	0/29	0/11	0/5	0/8
NC_000962.3	+	340132	G<->A	GAA<->AAA	E257K	Rv0280	PPE3	PPE3 E257K	PPE family protein PPE3	5/37	20/71	2/29	1/11	0/5	5/8
NC_000962.3	+	340216	G<->A	GTT<->ATT	V285I	Rv0280	PPE3	PPE3 V285I	PPE family protein PPE3	0/37	0/71	0/29	0/11	3/5	0/8
NC_000962.3	+	340372	T<->C	TCG<->CCG	S337P	Rv0280	PPE3	PPE3 S337P	PPE family protein PPE3	33/37	70/71	29/29	11/11	5/5	8/8
NC_000962.3	+	340481	C<->T	GCC<->GTC	A373V	Rv0280	PPE3	PPE3 A373V	PPE family protein PPE3	0/37	0/71	0/29	0/11	0/5	1/8
NC_000962.3	+	340918	T<->C	TCG<->CCG	S519P	Rv0280	PPE3	PPE3 S519P	PPE family protein PPE3	0/37	1/71	0/29	0/11	0/5	0/8
NC_000962.3	+	341179	C<->T	CCC<->CTC	P61L	Rv0281	Rv0281	Rv0281 P61L	S-adenosylmethionine-dependent methyltransferase	2/37	0/71	0/29	0/11	0/5	0/8
NC_000962.3	+	342146	A<->C	GAA<->GCA	E6A	Rv0282	eccA3	eccA3 E6A	ESX-3 secretion system protein EccA	32/37	66/71	26/29	11/11	5/5	7/8
NC_000962.3	+	342184	A<->G	ATG<->GTG	M19V	Rv0282	eccA3	eccA3 M19V	ESX-3 secretion system protein EccA	0/37	2/71	0/29	0/11	0/5	0/8
NC_000962.3	+	342860	C<->T	GCG<->GTG	A244V	Rv0282	eccA3	eccA3 A244V	ESX-3 secretion system protein EccA	0/37	2/71	0/29	0/11	0/5	0/8
NC_000962.3	+	342924	G<->C	GAG<->GAC	E265D	Rv0282	eccA3	eccA3 E265D	ESX-3 secretion system protein EccA	0/37	1/71	0/29	0/11	0/5	0/8
NC_000962.3	+	343000	A<->G	ACC<->GCC	T291A	Rv0282	eccA3	eccA3 T291A	ESX-3 secretion system protein EccA	1/37	0/71	0/29	0/11	0/5	0/8
NC_000962.3	+	343144	C<->T	CTC<->TTC	L339F	Rv0282	eccA3	eccA3 L339F	ESX-3 secretion system protein EccA	0/37	5/71	0/29	0/11	0/5	0/8
NC_000962.3	+	343916	C<->T	GCC<->GTC	A596V	Rv0282	eccA3	eccA3 A596V	ESX-3 secretion system protein EccA	0/37	1/71	0/29	0/11	0/5	0/8
NC_000962.3	+	343941	G<->C	GAG<->GAC	E604D	Rv0282	eccA3	eccA3 E604D	ESX-3 secretion system protein EccA	0/37	1/71	0/29	0/11	0/5	0/8
NC_000962.3	+	344893	G<->C	GGT<->GCT	G291A	Rv0283	eccB3	eccB3 G291A	ESX-3 secretion system protein EccB3	0/37	0/71	0/29	0/11	0/5	1/8
NC_000962.3	+	345897	A<->C	AAC<->ACC	N88T	Rv0284	eccC3	eccC3 N88T	ESX-3 secretion system protein EccC3	1/37	0/71	0/29	0/11	0/5	0/8
NC_000962.3	+	345904	G<->C	AAG<->AAC	K90N	Rv0284	eccC3	eccC3 K90N	ESX-3 secretion system protein EccC3	1/37	0/71	0/29	0/11	0/5	0/8
NC_000962.3	+	346095	A<->G	GAC<->GGC	D154G	Rv0284	eccC3	eccC3 D154G	ESX-3 secretion system protein EccC3	1/37	0/71	0/29	0/11	0/5	0/8
NC_000962.3	+	346275	C<->G	CCG<->CGG	P214R	Rv0284	eccC3	eccC3 P214R	ESX-3 secretion system protein EccC3	36/37	71/71	29/29	11/11	5/5	8/8
NC_000962.3	+	346332	C<->G	GCT<->GGT	A233G	Rv0284	eccC3	eccC3 A233G	ESX-3 secretion system protein EccC3	2/37	0/71	0/29	0/11	0/5	0/8
NC_000962.3	+	346539	C<->T	GCG<->GTG	A302V	Rv0284	eccC3	eccC3 A302V	ESX-3 secretion system protein EccC3	0/37	2/71	0/29	0/11	0/5	0/8
NC_000962.3	+	346950	C<->T	CCG<->CTG	P439L	Rv0284	eccC3	eccC3 P439L	ESX-3 secretion system protein EccC3	1/37	0/71	0/29	0/11	0/5	0/8
NC_000962.3	+	347143	G<->C	GAG<->GAC	E503D	Rv0284	eccC3	eccC3 E503D	ESX-3 secretion system protein EccC3	1/37	0/71	0/29	1/11	0/5	0/8
NC_000962.3	+	347921	C<->G	CGC<->GGC	R763G	Rv0284	eccC3	eccC3 R763G	ESX-3 secretion system protein EccC3	0/37	1/71	0/29	0/11	0/5	0/8
NC_000962.3	+	347988	C<->T	GCG<->GTG	A785V	Rv0284	eccC3	eccC3 A785V	ESX-3 secretion system protein EccC3	0/37	1/71	0/29	0/11	0/5	0/8
NC_000962.3	+	348552	G<->A	AGC<->AAC	S973N	Rv0284	eccC3	eccC3 S973N	ESX-3 secretion system protein EccC3	1/37	0/71	0/29	0/11	0/5	0/8
NC_000962.3	+	348670	C<->A	GAC<->GAA	D1012E	Rv0284	eccC3	eccC3 D1012E	ESX-3 secretion system protein EccC3	0/37	1/71	0/29	0/11	0/5	0/8
NC_000962.3	+	348843	C<->T	GCC<->GTC	A1070V	Rv0284	eccC3	eccC3 A1070V	ESX-3 secretion system protein EccC3	2/37	0/71	0/29	0/11	0/5	0/8
NC_000962.3	+	348930	C<->A	GCC<->GAC	A1099D	Rv0284	eccC3	eccC3 A1099D	ESX-3 secretion system protein EccC3	0/37	1/71	0/29	0/11	0/5	0/8
NC_000962.3	+	348963	G<->A	AGG<->AAG	R1110K	Rv0284	eccC3	eccC3 R1110K	ESX-3 secretion system protein EccC3	1/37	0/71	0/29	0/11	0/5	0/8
NC_000962.3	+	348992	A<->C	ATC<->CTC	I1120L	Rv0284	eccC3	eccC3 I1120L	ESX-3 secretion system protein EccC3	0/37	1/71	0/29	0/11	0/5	0/8
NC_000962.3	+	349200	G<->A	CGC<->CAC	R1189H	Rv0284	eccC3	eccC3 R1189H	ESX-3 secretion system protein EccC3	0/37	1/71	1/29	0/11	0/5	0/8
NC_000962.3	+	350088	C<->A	CTG<->ATG	L52M	Rv0286	PPE4	PPE4 L52M	PPE family protein PPE4	29/37	46/71	23/29	9/11	5/5	2/8
NC_000962.3	+	350776	C<->T	GCC<->GTC	A281V	Rv0286	PPE4	PPE4 A281V	PPE family protein PPE4	1/37	0/71	0/29	0/11	0/5	0/8
NC_000962.3	+	350967	T<->G	TCT<->GCT	S345A	Rv0286	PPE4	PPE4 S345A	PPE family protein PPE4	0/37	1/71	0/29	0/11	0/5	0/8
NC_000962.3	+	350983	C<->T	CCG<->CTG	P350L	Rv0286	PPE4	PPE4 P350L	PPE family protein PPE4	0/37	2/71	0/29	0/11	0/5	0/8
NC_000962.3	+	351079	G<->A	GGT<->GAT	G382D	Rv0286	PPE4	PPE4 G382D	PPE family protein PPE4	0/37	1/71	0/29	0/11	0/5	0/8
NC_000962.3	+	351201	G<->A	GAC<->AAC	D423N	Rv0286	PPE4	PPE4 D423N	PPE family protein PPE4	2/37	0/71	0/29	0/11	0/5	0/8
NC_000962.3	+	351872	C<->T	CCC<->TCC	P9S	Rv0288	esxH	esxH P9S	ESAT-6-like protein EsxH	2/37	5/71	1/29	0/11	0/5	0/8
NC_000962.3	+	351875	G<->A	GCG<->ACG	A10T	Rv0288	esxH	esxH A10T	ESAT-6-like protein EsxH	0/37	0/71	1/29	0/11	0/5	0/8
NC_000962.3	+	351876	C<->T	GCG<->GTG	A10V	Rv0288	esxH	esxH A10V	ESAT-6-like protein EsxH	0/37	1/71	0/29	0/11	0/5	0/8
NC_000962.3	+	352239	C<->G	CTG<->GTG	L31V	Rv0289	espG3	espG3 L31V	ESX-3 secretion-associated protein EspG3	1/37	0/71	0/29	0/11	0/5	0/8
NC_000962.3	+	352726	C<->T	CCG<->CTG	P193L	Rv0289	espG3	espG3 P193L	ESX-3 secretion-associated protein EspG3	0/37	1/71	0/29	0/11	0/5	0/8
NC_000962.3	+	352938	A<->G	ATC<->GTC	I264V	Rv0289	espG3	espG3 I264V	ESX-3 secretion-associated protein EspG3	0/37	0/71	0/29	1/11	0/5	0/8
NC_000962.3	+	353119	A<->G	ATT<->GTT	I13V	Rv0290	eccD3	eccD3 I13V	ESX-3 secretion system protein EccD	0/37	1/71	0/29	0/11	0/5	0/8
NC_000962.3	+	353197	C<->T	CGC<->TGC	R39C	Rv0290	eccD3	eccD3 R39C	ESX-3 secretion system protein EccD	29/37	46/71	23/29	9/11	5/5	2/8
NC_000962.3	+	353309	G<->A	AGC<->AAC	S76N	Rv0290	eccD3	eccD3 S76N	ESX-3 secretion system protein EccD	0/37	6/71	0/29	0/11	0/5	4/8
NC_000962.3	+	353365	G<->A	GCC<->ACC	A95T	Rv0290	eccD3	eccD3 A95T	ESX-3 secretion system protein EccD	2/37	6/71	0/29	0/11	0/5	4/8
NC_000962.3	+	353767	C<->T	CCC<->TCC	P229S	Rv0290	eccD3	eccD3 P229S	ESX-3 secretion system protein EccD	0/37	1/71	0/29	0/11	0/5	1/8
NC_000962.3	+	353833	G<->A	GCG<->ACG	A251T	Rv0290	eccD3	eccD3 A251T	ESX-3 secretion system protein EccD	3/37	8/71	3/29	1/11	0/5	2/8
NC_000962.3	+	354302	C<->A	GCG<->GAG	A407E	Rv0290	eccD3	eccD3 A407E	ESX-3 secretion system protein EccD	0/37	4/71	0/29	0/11	0/5	0/8
NC_000962.3	+	354606	C<->G	CCG<->GCG	P37A	Rv0291	mycP3	mycP3 P37A	membrane-anchored mycosin MycP	2/37	0/71	0/29	0/11	0/5	0/8
NC_000962.3	+	354706	C<->T	CCC<->CTC	P70L	Rv0291	mycP3	mycP3 P70L	membrane-anchored mycosin MycP	0/37	1/71	0/29	0/11	0/5	0/8
NC_000962.3	+	354994	C<->T	ACA<->ATA	T166I	Rv0291	mycP3	mycP3 T166I	membrane-anchored mycosin MycP	0/37	0/71	0/29	2/11	0/5	0/8
NC_000962.3	+	355144	C<->T	GCG<->GTG	A216V	Rv0291	mycP3	mycP3 A216V	membrane-anchored mycosin MycP	0/37	2/71	0/29	0/11	0/5	0/8
NC_000962.3	+	355372	G<->A	GGG<->GAG	G292E	Rv0291	mycP3	mycP3 G292E	membrane-anchored mycosin MycP	0/37	0/71	2/29	0/11	0/5	0/8
NC_000962.3	+	355677	G<->T	GTG<->TTG	V394L	Rv0291	mycP3	mycP3 V394L	membrane-anchored mycosin MycP	4/37	9/71	2/29	0/11	0/5	0/8
NC_000962.3	+	355803	G<->T	GCA<->TCA	A436S	Rv0291	mycP3	mycP3 A436S	membrane-anchored mycosin MycP	0/37	1/71	0/29	0/11	0/5	1/8
NC_000962.3	+	356201	T<->A	TTG<->ATG	L108M	Rv0292	eccE3	eccE3 L108M	ESX-3 secretion system protein EccE	0/37	3/71	1/29	0/11	0/5	0/8
NC_000962.3	+	356483	C<->G	CGG<->GGG	R202G	Rv0292	eccE3	eccE3 R202G	ESX-3 secretion system protein EccE	0/37	1/71	0/29	0/11	0/5	0/8
NC_000962.3	+	356528	A<->G	AAT<->GAT	N217D	Rv0292	eccE3	eccE3 N217D	ESX-3 secretion system protein EccE	36/37	71/71	29/29	11/11	5/5	8/8
NC_000962.3	-	356933	G<->C	CTG<->GTG	L378V	Rv0293c	eccE3	eccE3 L378V	hypothetical protein Rv0293c	0/37	1/71	0/29	0/11	0/5	0/8
NC_000962.3	-	356965	C<->T	CGC<->CAC	R367H	Rv0293c	eccE3	eccE3 R367H	hypothetical protein Rv0293c	0/37	1/71	0/29	0/11	0/5	0/8
NC_000962.3	-	356980	C<->G	TGG<->TCG	W362S	Rv0293c	eccE3	eccE3 W362S	hypothetical protein Rv0293c	2/37	0/71	0/29	0/11	0/5	0/8
NC_000962.3	-	357032	T<->C	ATC<->GTC	I345V	Rv0293c	eccE3	eccE3 I345V	hypothetical protein Rv0293c	0/37	0/71	0/29	1/11	0/5	0/8
NC_000962.3	-	357343	A<->T	GTG<->GAG	V241E	Rv0293c	eccE3	eccE3 V241E	hypothetical protein Rv0293c	0/37	1/71	0/29	0/11	0/5	0/8
NC_000962.3	-	357583	T<->G	CAC<->CCC	H161P	Rv0293c	eccE3	eccE3 H161P	hypothetical protein Rv0293c	0/37	2/71	0/29	0/11	0/5	0/8
NC_000962.3	-	357592	T<->C	CAC<->CGC	H158R	Rv0293c	eccE3	eccE3 H158R	hypothetical protein Rv0293c	0/37	1/71	0/29	0/11	0/5	0/8
NC_000962.3	-	357597	A<->C	ATT<->ATG	I156M	Rv0293c	eccE3	eccE3 I156M	hypothetical protein Rv0293c	0/37	1/71	0/29	0/11	0/5	0/8
NC_000962.3	-	357772	G<->C	CCG<->CGG	P98R	Rv0293c	eccE3	eccE3 P98R	hypothetical protein Rv0293c	0/37	1/71	0/29	0/11	0/5	0/8
NC_000962.3	-	357823	C<->G	AGC<->ACC	S81T	Rv0293c	eccE3	eccE3 S81T	hypothetical protein Rv0293c	3/37	1/71	0/29	0/11	1/5	0/8
NC_000962.3	-	357827	C<->G	GGC<->CGC	G80R	Rv0293c	eccE3	eccE3 G80R	hypothetical protein Rv0293c	2/37	0/71	0/29	0/11	0/5	0/8
NC_000962.3	-	357877	G<->C	GCG<->GGG	A63G	Rv0293c	eccE3	eccE3 A63G	hypothetical protein Rv0293c	0/37	0/71	2/29	0/11	0/5	0/8
NC_000962.3	-	357881	A<->C	TCC<->GCC	S62A	Rv0293c	eccE3	eccE3 S62A	hypothetical protein Rv0293c	0/37	0/71	2/29	0/11	0/5	0/8
NC_000962.3	-	357938	C<->T	GTC<->ATC	V43I	Rv0293c	eccE3	eccE3 V43I	hypothetical protein Rv0293c	0/37	1/71	3/29	0/11	0/5	2/8
NC_000962.3	-	357950	G<->A	CAG<->TAG	Q39*	Rv0293c	eccE3	eccE3 Q39*	hypothetical protein Rv0293c	0/37	1/71	0/29	0/11	0/5	0/8
NC_000962.3	-	358064	T<->C	ATG<->GTG	M1V	Rv0293c	eccE3	eccE3 M1V	hypothetical protein Rv0293c	0/37	0/71	0/29	1/11	0/5	0/8
NC_000962.3	+	358410	C<->A	GAC<->GAA	D80E	Rv0294	tam	tam D80E	trans-aconitate methyltransferase	0/37	2/71	0/29	1/11	0/5	0/8
NC_000962.3	+	358473	G<->C	TGG<->TGC	W101C	Rv0294	tam	tam W101C	trans-aconitate methyltransferase	30/37	46/71	23/29	10/11	5/5	2/8
NC_000962.3	+	358861	G<->T	GCC<->TCC	A231S	Rv0294	tam	tam A231S	trans-aconitate methyltransferase	0/37	1/71	0/29	0/11	0/5	0/8
NC_000962.3	+	358926	A<->C	GAA<->GAC	E252D	Rv0294	tam	tam E252D	trans-aconitate methyltransferase	4/37	9/71	2/29	0/11	0/5	0/8
NC_000962.3	-	359105	C<->G	TGG<->TCG	W215S	Rv0295c	tam	tam W215S	hypothetical protein Rv0295c	2/37	0/71	0/29	0/11	0/5	0/8
NC_000962.3	-	359270	T<->C	CAG<->CGG	Q160R	Rv0295c	tam	tam Q160R	hypothetical protein Rv0295c	0/37	0/71	1/29	0/11	0/5	0/8
NC_000962.3	-	359346	C<->A	GAA<->TAA	E135*	Rv0295c	tam	tam E135*	hypothetical protein Rv0295c	0/37	2/71	0/29	0/11	0/5	0/8
NC_000962.3	-	359351	C<->T	GGC<->GAC	G133D	Rv0295c	tam	tam G133D	hypothetical protein Rv0295c	0/37	2/71	0/29	0/11	0/5	0/8
NC_000962.3	-	359909	C<->T	CGA<->CAA	R416Q	Rv0296c	atsG	atsG R416Q	sulfatase	0/37	0/71	3/29	0/11	0/5	0/8
NC_000962.3	-	360094	C<->T	TGG<->TGA	W354*	Rv0296c	atsG	atsG W354*	sulfatase	0/37	1/71	0/29	0/11	0/5	0/8
NC_000962.3	-	360098	G<->A	CCG<->CTG	P353L	Rv0296c	atsG	atsG P353L	sulfatase	0/37	0/71	3/29	0/11	0/5	0/8
NC_000962.3	-	360120	G<->A	CCC<->TCC	P346S	Rv0296c	atsG	atsG P346S	sulfatase	0/37	1/71	0/29	0/11	0/5	0/8
NC_000962.3	-	360145	T<->G	GAA<->GAC	E337D	Rv0296c	atsG	atsG E337D	sulfatase	0/37	1/71	0/29	0/11	0/5	0/8
NC_000962.3	-	360488	T<->C	GAC<->GGC	D223G	Rv0296c	atsG	atsG D223G	sulfatase	0/37	2/71	0/29	0/11	0/5	0/8
NC_000962.3	-	360699	G<->A	CGG<->TGG	R153W	Rv0296c	atsG	atsG R153W	sulfatase	0/37	0/71	0/29	1/11	0/5	0/8
NC_000962.3	-	360720	C<->T	GTG<->ATG	V146M	Rv0296c	atsG	atsG V146M	sulfatase	2/37	5/71	1/29	0/11	0/5	0/8
NC_000962.3	-	360891	C<->T	GGG<->AGG	G89R	Rv0296c	atsG	atsG G89R	sulfatase	2/37	0/71	0/29	0/11	0/5	0/8
NC_000962.3	+	361493	C<->G	CTG<->GTG	L54V	Rv0297	PE_PGRS5	PE_PGRS5 L54V	PE-PGRS family protein PE_PGRS5	0/37	0/71	3/29	0/11	0/5	0/8
NC_000962.3	+	361647	C<->T	GCC<->GTC	A105V	Rv0297	PE_PGRS5	PE_PGRS5 A105V	PE-PGRS family protein PE_PGRS5	2/37	2/71	3/29	0/11	1/5	0/8
NC_000962.3	+	361805	G<->A	GCC<->ACC	A158T	Rv0297	PE_PGRS5	PE_PGRS5 A158T	PE-PGRS family protein PE_PGRS5	1/37	1/71	0/29	1/11	0/5	0/8
NC_000962.3	+	361833	G<->A	GGC<->GAC	G167D	Rv0297	PE_PGRS5	PE_PGRS5 G167D	PE-PGRS family protein PE_PGRS5	0/37	0/71	1/29	0/11	0/5	0/8
NC_000962.3	+	361851	G<->T	GGA<->GTA	G173V	Rv0297	PE_PGRS5	PE_PGRS5 G173V	PE-PGRS family protein PE_PGRS5	0/37	4/71	0/29	1/11	0/5	1/8
NC_000962.3	+	362007	G<->A	GGC<->GAC	G225D	Rv0297	PE_PGRS5	PE_PGRS5 G225D	PE-PGRS family protein PE_PGRS5	4/37	14/71	3/29	1/11	0/5	1/8
NC_000962.3	+	362379	T<->G	GTC<->GGC	V349G	Rv0297	PE_PGRS5	PE_PGRS5 V349G	PE-PGRS family protein PE_PGRS5	0/37	1/71	0/29	0/11	0/5	0/8
NC_000962.3	+	362493	C<->A	CCG<->CAG	P387Q	Rv0297	PE_PGRS5	PE_PGRS5 P387Q	PE-PGRS family protein PE_PGRS5	1/37	0/71	1/29	0/11	0/5	0/8
NC_000962.3	+	362628	A<->G	CAT<->CGT	H432R	Rv0297	PE_PGRS5	PE_PGRS5 H432R	PE-PGRS family protein PE_PGRS5	0/37	0/71	0/29	0/11	1/5	0/8
NC_000962.3	+	362667	C<->T	GCG<->GTG	A445V	Rv0297	PE_PGRS5	PE_PGRS5 A445V	PE-PGRS family protein PE_PGRS5	1/37	1/71	0/29	1/11	0/5	0/8
NC_000962.3	+	362940	C<->T	CCC<->CTC	P536L	Rv0297	PE_PGRS5	PE_PGRS5 P536L	PE-PGRS family protein PE_PGRS5	0/37	4/71	1/29	0/11	0/5	0/8
NC_000962.3	+	363409	C<->T	ACC<->ATC	T53I	Rv0298	Rv0298	Rv0298 T53I	antitoxin	0/37	1/71	0/29	0/11	0/5	0/8
NC_000962.3	+	363563	G<->A	GCG<->ACG	A30T	Rv0299	Rv0299	Rv0299 A30T	toxin	30/37	46/71	23/29	10/11	5/5	2/8
NC_000962.3	+	363753	C<->T	TCG<->TTG	S93L	Rv0299	Rv0299	Rv0299 S93L	toxin	0/37	1/71	0/29	0/11	0/5	0/8
NC_000962.3	+	363856	G<->A	GAC<->AAC	D11N	Rv0300	vapB2	vapB2 D11N	antitoxin VapB2	0/37	1/71	1/29	0/11	0/5	0/8
NC_000962.3	+	364207	G<->T	CGA<->CTA	R55L	Rv0301	vapC2	vapC2 R55L	ribonuclease VapC2	2/37	0/71	0/29	0/11	0/5	0/8
NC_000962.3	+	364389	G<->A	GTC<->ATC	V116I	Rv0301	vapC2	vapC2 V116I	ribonuclease VapC2	0/37	2/71	0/29	0/11	0/5	0/8
NC_000962.3	+	364854	C<->G	CAT<->GAT	H84D	Rv0302	Rv0302	Rv0302 H84D	transcriptional regulator	0/37	4/71	0/29	0/11	0/5	3/8
NC_000962.3	+	365074	C<->T	GCC<->GTC	A157V	Rv0302	Rv0302	Rv0302 A157V	transcriptional regulator	0/37	0/71	1/29	0/11	0/5	0/8
NC_000962.3	+	365206	C<->T	GCC<->GTC	A201V	Rv0302	Rv0302	Rv0302 A201V	transcriptional regulator	0/37	0/71	1/29	0/11	0/5	0/8
NC_000962.3	+	365244	G<->C	GGA<->GCA	G4A	Rv0303	Rv0303	Rv0303 G4A	dehydrogenase/reductase	0/37	1/71	0/29	0/11	0/5	0/8
NC_000962.3	+	366051	A<->C	AAG<->ACG	K273T	Rv0303	Rv0303	Rv0303 K273T	dehydrogenase/reductase	0/37	1/71	0/29	0/11	0/5	0/8
NC_000962.3	-	366278	C<->G	GGT<->CGT	G2163R	Rv0304c	PPE5	PPE5 G2163R	PPE family protein PPE5	0/37	1/71	1/29	0/11	0/5	0/8
NC_000962.3	-	366376	G<->C	TCG<->TGG	S2130W	Rv0304c	PPE5	PPE5 S2130W	PPE family protein PPE5	2/37	0/71	0/29	0/11	0/5	0/8
NC_000962.3	-	366524	T<->A	AAC<->TAC	N2081Y	Rv0304c	PPE5	PPE5 N2081Y	PPE family protein PPE5	0/37	0/71	0/29	1/11	0/5	0/8
NC_000962.3	-	366653	C<->A	GGC<->TGC	G2038C	Rv0304c	PPE5	PPE5 G2038C	PPE family protein PPE5	0/37	0/71	0/29	1/11	0/5	0/8
NC_000962.3	-	366917	T<->C	ACC<->GCC	T1950A	Rv0304c	PPE5	PPE5 T1950A	PPE family protein PPE5	29/37	42/71	23/29	10/11	5/5	2/8
NC_000962.3	-	366922	G<->C	GCC<->GGC	A1948G	Rv0304c	PPE5	PPE5 A1948G	PPE family protein PPE5	29/37	41/71	23/29	10/11	5/5	2/8
NC_000962.3	-	366940	C<->T	AGC<->AAC	S1942N	Rv0304c	PPE5	PPE5 S1942N	PPE family protein PPE5	10/37	9/71	5/29	3/11	0/5	1/8
NC_000962.3	-	366941	T<->C	AGC<->GGC	S1942G	Rv0304c	PPE5	PPE5 S1942G	PPE family protein PPE5	1/37	1/71	1/29	0/11	0/5	0/8
NC_000962.3	-	366946	A<->G	TTC<->TCC	F1940S	Rv0304c	PPE5	PPE5 F1940S	PPE family protein PPE5	1/37	0/71	2/29	0/11	0/5	0/8
NC_000962.3	-	366947	A<->T	TTC<->ATC	F1940I	Rv0304c	PPE5	PPE5 F1940I	PPE family protein PPE5	1/37	0/71	2/29	0/11	0/5	0/8
NC_000962.3	-	367177	A<->C	GTC<->GGC	V1863G	Rv0304c	PPE5	PPE5 V1863G	PPE family protein PPE5	2/37	0/71	0/29	0/11	1/5	0/8
NC_000962.3	-	367210	C<->T	GGC<->GAC	G1852D	Rv0304c	PPE5	PPE5 G1852D	PPE family protein PPE5	0/37	1/71	0/29	0/11	0/5	0/8
NC_000962.3	-	367471	G<->A	TCC<->TTC	S1765F	Rv0304c	PPE5	PPE5 S1765F	PPE family protein PPE5	4/37	14/71	3/29	1/11	0/5	1/8
NC_000962.3	-	367718	G<->T	CTT<->ATT	L1683I	Rv0304c	PPE5	PPE5 L1683I	PPE family protein PPE5	30/37	41/71	23/29	10/11	5/5	2/8
NC_000962.3	-	368116	A<->C	ATC<->AGC	I1550S	Rv0304c	PPE5	PPE5 I1550S	PPE family protein PPE5	0/37	2/71	1/29	1/11	0/5	0/8
NC_000962.3	-	368117	T<->C	ATC<->GTC	I1550V	Rv0304c	PPE5	PPE5 I1550V	PPE family protein PPE5	0/37	1/71	1/29	1/11	0/5	0/8
NC_000962.3	-	368314	A<->C	TTG<->TGG	L1484W	Rv0304c	PPE5	PPE5 L1484W	PPE family protein PPE5	0/37	0/71	1/29	0/11	0/5	0/8
NC_000962.3	-	368327	G<->T	CAC<->AAC	H1480N	Rv0304c	PPE5	PPE5 H1480N	PPE family protein PPE5	0/37	0/71	0/29	0/11	1/5	0/8
NC_000962.3	-	368353	C<->T	GGG<->GAG	G1471E	Rv0304c	PPE5	PPE5 G1471E	PPE family protein PPE5	0/37	0/71	1/29	0/11	0/5	0/8
NC_000962.3	-	368614	C<->A	GGC<->GTC	G1384V	Rv0304c	PPE5	PPE5 G1384V	PPE family protein PPE5	0/37	2/71	0/29	0/11	0/5	0/8
NC_000962.3	-	368719	T<->G	AAC<->ACC	N1349T	Rv0304c	PPE5	PPE5 N1349T	PPE family protein PPE5	0/37	0/71	0/29	0/11	0/5	1/8
NC_000962.3	-	368948	T<->C	ATC<->GTC	I1273V	Rv0304c	PPE5	PPE5 I1273V	PPE family protein PPE5	4/37	14/71	3/29	1/11	0/5	1/8
NC_000962.3	-	369094	A<->C	TTT<->TGT	F1224C	Rv0304c	PPE5	PPE5 F1224C	PPE family protein PPE5	2/37	0/71	0/29	0/11	0/5	0/8
NC_000962.3	-	369290	A<->C	TAC<->GAC	Y1159D	Rv0304c	PPE5	PPE5 Y1159D	PPE family protein PPE5	0/37	1/71	0/29	0/11	0/5	0/8
NC_000962.3	-	369299	A<->T	TCC<->ACC	S1156T	Rv0304c	PPE5	PPE5 S1156T	PPE family protein PPE5	0/37	1/71	0/29	0/11	0/5	0/8
NC_000962.3	-	369886	C<->G	GGG<->GCG	G960A	Rv0304c	PPE5	PPE5 G960A	PPE family protein PPE5	29/37	46/71	23/29	9/11	5/5	2/8
NC_000962.3	-	370350	G<->C	GAC<->GAG	D805E	Rv0304c	PPE5	PPE5 D805E	PPE family protein PPE5	1/37	0/71	0/29	0/11	0/5	0/8
NC_000962.3	-	370582	A<->G	TTC<->TCC	F728S	Rv0304c	PPE5	PPE5 F728S	PPE family protein PPE5	2/37	0/71	0/29	0/11	0/5	0/8
NC_000962.3	-	370903	T<->A	GAC<->GTC	D621V	Rv0304c	PPE5	PPE5 D621V	PPE family protein PPE5	0/37	1/71	0/29	0/11	0/5	0/8
NC_000962.3	-	371030	C<->T	GGA<->AGA	G579R	Rv0304c	PPE5	PPE5 G579R	PPE family protein PPE5	1/37	0/71	1/29	0/11	0/5	0/8
NC_000962.3	-	371160	C<->G	TTG<->TTC	L535F	Rv0304c	PPE5	PPE5 L535F	PPE family protein PPE5	3/37	1/71	0/29	0/11	0/5	0/8
NC_000962.3	-	371276	T<->C	ACC<->GCC	T497A	Rv0304c	PPE5	PPE5 T497A	PPE family protein PPE5	1/37	0/71	0/29	0/11	0/5	0/8
NC_000962.3	-	371881	C<->G	GGC<->GCC	G295A	Rv0304c	PPE5	PPE5 G295A	PPE family protein PPE5	0/37	0/71	0/29	1/11	0/5	0/8
NC_000962.3	-	372019	G<->A	TCC<->TTC	S249F	Rv0304c	PPE5	PPE5 S249F	PPE family protein PPE5	0/37	0/71	1/29	0/11	0/5	0/8
NC_000962.3	-	372503	C<->T	GGC<->AGC	G88S	Rv0304c	PPE5	PPE5 G88S	PPE family protein PPE5	0/37	1/71	1/29	0/11	0/5	0/8
NC_000962.3	-	372641	A<->G	TCG<->CCG	S42P	Rv0304c	PPE5	PPE5 S42P	PPE family protein PPE5	0/37	0/71	0/29	0/11	0/5	1/8
NC_000962.3	-	372965	C<->T	TGT<->TAT	C916Y	Rv0305c	PPE6	PPE6 C916Y	PPE family protein PPE6	0/37	0/71	0/29	2/11	0/5	0/8
NC_000962.3	-	373329	A<->C	TTC<->GTC	F795V	Rv0305c	PPE6	PPE6 F795V	PPE family protein PPE6	0/37	0/71	0/29	0/11	3/5	0/8
NC_000962.3	-	373570	C<->A	TTG<->TTT	L714F	Rv0305c	PPE6	PPE6 L714F	PPE family protein PPE6	1/37	0/71	1/29	0/11	0/5	0/8
NC_000962.3	-	373641	C<->T	GGG<->AGG	G691R	Rv0305c	PPE6	PPE6 G691R	PPE family protein PPE6	1/37	0/71	0/29	0/11	0/5	0/8
NC_000962.3	-	374195	G<->A	CCG<->CTG	P506L	Rv0305c	PPE6	PPE6 P506L	PPE family protein PPE6	1/37	0/71	0/29	0/11	0/5	0/8
NC_000962.3	-	374330	G<->A	CCC<->CTC	P461L	Rv0305c	PPE6	PPE6 P461L	PPE family protein PPE6	0/37	1/71	0/29	0/11	0/5	0/8
NC_000962.3	-	374846	C<->T	AGC<->AAC	S289N	Rv0305c	PPE6	PPE6 S289N	PPE family protein PPE6	0/37	0/71	0/29	0/11	0/5	1/8
NC_000962.3	-	374865	C<->A	GGC<->TGC	G283C	Rv0305c	PPE6	PPE6 G283C	PPE family protein PPE6	2/37	0/71	0/29	0/11	1/5	0/8
NC_000962.3	-	375095	C<->G	GGC<->GCC	G206A	Rv0305c	PPE6	PPE6 G206A	PPE family protein PPE6	0/37	0/71	1/29	0/11	0/5	0/8
NC_000962.3	-	375456	C<->G	GCC<->CCC	A86P	Rv0305c	PPE6	PPE6 A86P	PPE family protein PPE6	0/37	1/71	0/29	0/11	0/5	0/8
NC_000962.3	-	375457	C<->G	CAG<->CAC	Q85H	Rv0305c	PPE6	PPE6 Q85H	PPE family protein PPE6	0/37	1/71	0/29	0/11	0/5	0/8
NC_000962.3	-	375501	G<->A	CCC<->TCC	P71S	Rv0305c	PPE6	PPE6 P71S	PPE family protein PPE6	0/37	1/71	0/29	0/11	0/5	0/8
NC_000962.3	+	376210	C<->G	GAC<->GAG	D99E	Rv0306	Rv0306	Rv0306 D99E	oxidoreductase	1/37	0/71	0/29	0/11	0/5	0/8
NC_000962.3	+	376337	C<->T	CGG<->TGG	R142W	Rv0306	Rv0306	Rv0306 R142W	oxidoreductase	2/37	0/71	0/29	0/11	0/5	0/8
NC_000962.3	-	377033	C<->T	TGG<->TAG	W8*	Rv0307c	Rv0307c	Rv0307c W8*	hypothetical protein Rv0307c	0/37	1/71	0/29	0/11	0/5	0/8
NC_000962.3	+	377819	C<->A	ACG<->AAG	T236K	Rv0308	Rv0308	Rv0308 T236K	integral membrane protein	0/37	0/71	0/29	1/11	0/5	0/8
NC_000962.3	+	378274	C<->G	CCG<->CGG	P115R	Rv0309	Rv0309	Rv0309 P115R	hypothetical protein Rv0309	0/37	1/71	0/29	0/11	0/5	0/8
NC_000962.3	+	378357	T<->G	TCC<->GCC	S143A	Rv0309	Rv0309	Rv0309 S143A	hypothetical protein Rv0309	4/37	14/71	3/29	1/11	0/5	1/8
NC_000962.3	+	378373	G<->A	AGC<->AAC	S148N	Rv0309	Rv0309	Rv0309 S148N	hypothetical protein Rv0309	0/37	1/71	0/29	0/11	0/5	0/8
NC_000962.3	+	378407	G<->T	CAG<->CAT	Q159H	Rv0309	Rv0309	Rv0309 Q159H	hypothetical protein Rv0309	0/37	1/71	0/29	0/11	0/5	1/8
NC_000962.3	+	378457	A<->G	AAA<->AGA	K176R	Rv0309	Rv0309	Rv0309 K176R	hypothetical protein Rv0309	0/37	0/71	0/29	1/11	0/5	0/8
NC_000962.3	+	378559	C<->T	CCT<->CTT	P210L	Rv0309	Rv0309	Rv0309 P210L	hypothetical protein Rv0309	0/37	4/71	1/29	0/11	0/5	0/8
NC_000962.3	-	378787	T<->C	CAC<->CGC	H121R	Rv0310c	Rv0310c	Rv0310c H121R	hypothetical protein Rv0310c	0/37	0/71	1/29	0/11	0/5	0/8
NC_000962.3	-	378830	C<->T	GTC<->ATC	V107I	Rv0310c	Rv0310c	Rv0310c V107I	hypothetical protein Rv0310c	1/37	0/71	0/29	0/11	0/5	0/8
NC_000962.3	-	379009	C<->G	GGC<->GCC	G47A	Rv0310c	Rv0310c	Rv0310c G47A	hypothetical protein Rv0310c	0/37	2/71	0/29	0/11	0/5	0/8
NC_000962.3	+	379208	G<->T	GAG<->TAG	E13*	Rv0311	Rv0311	Rv0311 E13*	hypothetical protein Rv0311	0/37	1/71	0/29	0/11	0/5	0/8
NC_000962.3	+	379307	C<->G	CTG<->GTG	L46V	Rv0311	Rv0311	Rv0311 L46V	hypothetical protein Rv0311	0/37	1/71	0/29	0/11	0/5	0/8
NC_000962.3	+	379355	A<->C	AAG<->CAG	K62Q	Rv0311	Rv0311	Rv0311 K62Q	hypothetical protein Rv0311	0/37	1/71	0/29	0/11	0/5	0/8
NC_000962.3	+	379356	A<->G	AAG<->AGG	K62R	Rv0311	Rv0311	Rv0311 K62R	hypothetical protein Rv0311	0/37	1/71	0/29	0/11	0/5	0/8
NC_000962.3	+	379380	T<->A	TTC<->TAC	F70Y	Rv0311	Rv0311	Rv0311 F70Y	hypothetical protein Rv0311	1/37	1/71	0/29	0/11	0/5	0/8
NC_000962.3	+	379528	G<->T	GAG<->GAT	E119D	Rv0311	Rv0311	Rv0311 E119D	hypothetical protein Rv0311	0/37	6/71	0/29	0/11	0/5	4/8
NC_000962.3	+	380042	G<->A	GGC<->AGC	G291S	Rv0311	Rv0311	Rv0311 G291S	hypothetical protein Rv0311	0/37	1/71	0/29	0/11	0/5	0/8
NC_000962.3	+	380772	G<->A	GAC<->AAC	D73N	Rv0312	Rv0312	Rv0312 D73N	hypothetical protein Rv0312	3/37	9/71	2/29	0/11	0/5	0/8
NC_000962.3	+	381030	A<->G	AGT<->GGT	S159G	Rv0312	Rv0312	Rv0312 S159G	hypothetical protein Rv0312	4/37	14/71	3/29	1/11	0/5	1/8
NC_000962.3	+	381444	G<->A	GCG<->ACG	A297T	Rv0312	Rv0312	Rv0312 A297T	hypothetical protein Rv0312	0/37	1/71	0/29	0/11	0/5	0/8
NC_000962.3	+	381529	C<->T	ACT<->ATT	T325I	Rv0312	Rv0312	Rv0312 T325I	hypothetical protein Rv0312	0/37	0/71	0/29	2/11	0/5	0/8
NC_000962.3	+	381666	A<->G	ACC<->GCC	T371A	Rv0312	Rv0312	Rv0312 T371A	hypothetical protein Rv0312	0/37	1/71	0/29	0/11	0/5	0/8
NC_000962.3	+	381705	A<->G	ATC<->GTC	I384V	Rv0312	Rv0312	Rv0312 I384V	hypothetical protein Rv0312	1/37	1/71	0/29	0/11	0/5	0/8
NC_000962.3	+	382129	C<->A	CCG<->CAG	P525Q	Rv0312	Rv0312	Rv0312 P525Q	hypothetical protein Rv0312	1/37	0/71	0/29	0/11	0/5	0/8
NC_000962.3	-	383270	C<->T	GGT<->GAT	G91D	Rv0314c	Rv0314c	Rv0314c G91D	membrane protein	0/37	1/71	0/29	0/11	0/5	0/8
NC_000962.3	-	383345	G<->C	CCG<->CGG	P66R	Rv0314c	Rv0314c	Rv0314c P66R	membrane protein	1/37	0/71	0/29	0/11	0/5	0/8
NC_000962.3	-	383385	G<->A	CCG<->TCG	P53S	Rv0314c	Rv0314c	Rv0314c P53S	membrane protein	0/37	1/71	0/29	0/11	0/5	0/8
NC_000962.3	+	383663	C<->T	GCT<->GTT	A21V	Rv0315	Rv0315	Rv0315 A21V	beta-1,3-glucanase	1/37	0/71	0/29	0/11	0/5	0/8
NC_000962.3	+	383716	C<->T	CCG<->TCG	P39S	Rv0315	Rv0315	Rv0315 P39S	beta-1,3-glucanase	0/37	6/71	0/29	0/11	0/5	4/8
NC_000962.3	+	384380	A<->C	AAG<->ACG	K260T	Rv0315	Rv0315	Rv0315 K260T	beta-1,3-glucanase	36/37	71/71	29/29	11/11	5/5	8/8
NC_000962.3	+	384842	C<->T	CCG<->CTG	P103L	Rv0316	Rv0316	Rv0316 P103L	muconolactone isomerase	0/37	1/71	1/29	0/11	0/5	0/8
NC_000962.3	-	386432	C<->G	GGG<->GCG	G223A	Rv0318c	Rv0318c	Rv0318c G223A	integral membrane protein	36/37	71/71	29/29	11/11	5/5	8/8
NC_000962.3	+	387148	A<->G	ATG<->GTG	M1V	Rv0319	pcp	pcp M1V	pyrrolidone-carboxylate peptidase	0/37	0/71	2/29	0/11	0/5	0/8
NC_000962.3	+	387583	T<->G	TGC<->GGC	C146G	Rv0319	pcp	pcp C146G	pyrrolidone-carboxylate peptidase	2/37	0/71	0/29	0/11	0/5	0/8
NC_000962.3	+	387740	T<->G	GTC<->GGC	V198G	Rv0319	pcp	pcp V198G	pyrrolidone-carboxylate peptidase	0/37	0/71	1/29	0/11	0/5	0/8
NC_000962.3	+	387808	C<->A	CAG<->AAG	Q221K	Rv0319	pcp	pcp Q221K	pyrrolidone-carboxylate peptidase	0/37	1/71	0/29	0/11	0/5	0/8
NC_000962.3	+	388766	G<->C	AGC<->ACC	S62T	Rv0321	dcd	dcd S62T	deoxycytidine triphosphate deaminase	0/37	1/71	0/29	0/11	0/5	0/8
NC_000962.3	+	389740	C<->A	CAC<->AAC	H161N	Rv0322	udgA	udgA H161N	UDP-glucose 6-dehydrogenase UdgA	0/37	1/71	0/29	0/11	0/5	0/8
NC_000962.3	+	389742	C<->G	CAC<->CAG	H161Q	Rv0322	udgA	udgA H161Q	UDP-glucose 6-dehydrogenase UdgA	0/37	1/71	0/29	0/11	0/5	0/8
NC_000962.3	+	390461	A<->G	GAA<->GGA	E401G	Rv0322	udgA	udgA E401G	UDP-glucose 6-dehydrogenase UdgA	0/37	0/71	0/29	1/11	0/5	0/8
NC_000962.3	-	390828	T<->C	AGT<->GGT	S142G	Rv0323c	udgA	udgA S142G	hypothetical protein Rv0323c	37/37	71/71	29/29	11/11	5/5	8/8
NC_000962.3	-	390990	C<->G	GAT<->CAT	D88H	Rv0323c	udgA	udgA D88H	hypothetical protein Rv0323c	0/37	1/71	0/29	0/11	0/5	0/8
NC_000962.3	+	391410	A<->G	AAG<->AGG	K20R	Rv0324	Rv0324	Rv0324 K20R	transcriptional regulator	1/37	0/71	0/29	0/11	0/5	0/8
NC_000962.3	+	391470	C<->G	GCG<->GGG	A40G	Rv0324	Rv0324	Rv0324 A40G	transcriptional regulator	1/37	0/71	0/29	0/11	0/5	0/8
NC_000962.3	+	391839	G<->A	CGG<->CAG	R163Q	Rv0324	Rv0324	Rv0324 R163Q	transcriptional regulator	0/37	1/71	0/29	0/11	0/5	0/8
NC_000962.3	+	391853	A<->G	ACT<->GCT	T168A	Rv0324	Rv0324	Rv0324 T168A	transcriptional regulator	33/37	68/71	28/29	11/11	5/5	8/8
NC_000962.3	+	392490	T<->C	GTG<->GCG	V73A	Rv0326	Rv0326	Rv0326 V73A	hypothetical protein Rv0326	1/37	3/71	1/29	0/11	0/5	0/8
NC_000962.3	-	392860	T<->C	ATC<->GTC	I396V	Rv0327c	cyp135A1	cyp135A1 I396V	cytochrome P450 Cyp135A1	0/37	0/71	0/29	0/11	0/5	1/8
NC_000962.3	-	392893	C<->A	GGC<->TGC	G385C	Rv0327c	cyp135A1	cyp135A1 G385C	cytochrome P450 Cyp135A1	0/37	0/71	0/29	1/11	0/5	0/8
NC_000962.3	-	392990	G<->T	CAC<->CAA	H352Q	Rv0327c	cyp135A1	cyp135A1 H352Q	cytochrome P450 Cyp135A1	0/37	4/71	0/29	1/11	0/5	1/8
NC_000962.3	-	393033	A<->G	GTC<->GCC	V338A	Rv0327c	cyp135A1	cyp135A1 V338A	cytochrome P450 Cyp135A1	0/37	0/71	1/29	0/11	0/5	0/8
NC_000962.3	-	393621	C<->T	AGT<->AAT	S142N	Rv0327c	cyp135A1	cyp135A1 S142N	cytochrome P450 Cyp135A1	1/37	0/71	0/29	0/11	0/5	0/8
NC_000962.3	-	393759	T<->G	GAC<->GCC	D96A	Rv0327c	cyp135A1	cyp135A1 D96A	cytochrome P450 Cyp135A1	0/37	0/71	2/29	0/11	0/5	0/8
NC_000962.3	-	393941	C<->T	ATG<->ATA	M35I	Rv0327c	cyp135A1	cyp135A1 M35I	cytochrome P450 Cyp135A1	4/37	14/71	3/29	1/11	0/5	1/8
NC_000962.3	-	394780	G<->A	CTT<->TTT	L181F	Rv0329c	Rv0329c	Rv0329c L181F	hypothetical protein Rv0329c	0/37	0/71	0/29	1/11	0/5	0/8
NC_000962.3	-	394863	G<->A	TCG<->TTG	S153L	Rv0329c	Rv0329c	Rv0329c S153L	hypothetical protein Rv0329c	0/37	3/71	1/29	0/11	0/5	0/8
NC_000962.3	-	395062	C<->T	GCG<->ACG	A87T	Rv0329c	Rv0329c	Rv0329c A87T	hypothetical protein Rv0329c	1/37	0/71	0/29	0/11	0/5	0/8
NC_000962.3	-	395805	C<->T	GGC<->AGC	G95S	Rv0330c	Rv0330c	Rv0330c G95S	hypothetical protein Rv0330c	0/37	1/71	0/29	0/11	0/5	0/8
NC_000962.3	-	395985	C<->G	GCC<->CCC	A35P	Rv0330c	Rv0330c	Rv0330c A35P	hypothetical protein Rv0330c	0/37	3/71	1/29	0/11	0/5	0/8
NC_000962.3	+	396634	A<->G	GAG<->GGG	E145G	Rv0331	Rv0331	Rv0331 E145G	dehydrogenase/reductase	0/37	1/71	0/29	0/11	0/5	1/8
NC_000962.3	+	396660	G<->A	GCC<->ACC	A154T	Rv0331	Rv0331	Rv0331 A154T	dehydrogenase/reductase	0/37	0/71	0/29	1/11	0/5	0/8
NC_000962.3	+	396750	G<->A	GTA<->ATA	V184I	Rv0331	Rv0331	Rv0331 V184I	dehydrogenase/reductase	4/37	14/71	3/29	1/11	0/5	1/8
NC_000962.3	+	396772	C<->T	CCT<->CTT	P191L	Rv0331	Rv0331	Rv0331 P191L	dehydrogenase/reductase	0/37	2/71	0/29	0/11	0/5	0/8
NC_000962.3	+	396806	G<->C	GAG<->GAC	E202D	Rv0331	Rv0331	Rv0331 E202D	dehydrogenase/reductase	0/37	1/71	0/29	0/11	0/5	0/8
NC_000962.3	+	396811	G<->C	GGC<->GCC	G204A	Rv0331	Rv0331	Rv0331 G204A	dehydrogenase/reductase	1/37	1/71	0/29	0/11	0/5	0/8
NC_000962.3	+	397071	A<->G	ACC<->GCC	T291A	Rv0331	Rv0331	Rv0331 T291A	dehydrogenase/reductase	0/37	0/71	1/29	0/11	0/5	0/8
NC_000962.3	+	397275	G<->C	GCG<->CCG	A359P	Rv0331	Rv0331	Rv0331 A359P	dehydrogenase/reductase	1/37	1/71	2/29	1/11	0/5	0/8
NC_000962.3	+	397824	G<->A	CGG<->CAG	R128Q	Rv0332	Rv0332	Rv0332 R128Q	hypothetical protein Rv0332	0/37	0/71	0/29	1/11	0/5	0/8
NC_000962.3	+	398189	G<->A	GGG<->AGG	G250R	Rv0332	Rv0332	Rv0332 G250R	hypothetical protein Rv0332	0/37	1/71	0/29	0/11	0/5	0/8
NC_000962.3	+	398299	C<->T	CTC<->TTC	L16F	Rv0333	Rv0333	Rv0333 L16F	hypothetical protein Rv0333	2/37	0/71	0/29	0/11	0/5	0/8
NC_000962.3	+	398399	G<->C	GGG<->GCG	G49A	Rv0333	Rv0333	Rv0333 G49A	hypothetical protein Rv0333	0/37	0/71	3/29	0/11	0/5	0/8
NC_000962.3	+	398401	T<->C	TGG<->CGG	W50R	Rv0333	Rv0333	Rv0333 W50R	hypothetical protein Rv0333	0/37	1/71	0/29	0/11	0/5	0/8
NC_000962.3	+	398772	A<->T	ACC<->TCC	T39S	Rv0334	rmlA	rmlA T39S	glucose-1-phosphate thymidylyltransferase	0/37	1/71	0/29	0/11	0/5	0/8
NC_000962.3	+	398904	C<->T	CCT<->TCT	P83S	Rv0334	rmlA	rmlA P83S	glucose-1-phosphate thymidylyltransferase	0/37	1/71	0/29	0/11	0/5	0/8
NC_000962.3	+	399144	C<->T	CCG<->TCG	P163S	Rv0334	rmlA	rmlA P163S	glucose-1-phosphate thymidylyltransferase	0/37	0/71	1/29	0/11	0/5	0/8
NC_000962.3	+	399225	G<->A	GCG<->ACG	A190T	Rv0334	rmlA	rmlA A190T	glucose-1-phosphate thymidylyltransferase	0/37	1/71	2/29	1/11	0/5	0/8
NC_000962.3	-	399642	G<->A	CCC<->TCC	P137S	Rv0335c	PE6	PE6 P137S	PE family protein PE6	0/37	1/71	0/29	0/11	0/5	0/8
NC_000962.3	-	399690	C<->T	GCC<->ACC	A121T	Rv0335c	PE6	PE6 A121T	PE family protein PE6	0/37	1/71	0/29	0/11	0/5	0/8
NC_000962.3	+	400325	C<->A	GCG<->GAG	A45E	Rv0336	Rv0336	Rv0336 A45E	hypothetical protein Rv0336	0/37	0/71	0/29	1/11	0/5	0/8
NC_000962.3	+	400736	A<->G	CAG<->CGG	Q182R	Rv0336	Rv0336	Rv0336 Q182R	hypothetical protein Rv0336	1/37	1/71	0/29	0/11	0/5	0/8
NC_000962.3	+	401318	A<->G	TAC<->TGC	Y376C	Rv0336	Rv0336	Rv0336 Y376C	hypothetical protein Rv0336	0/37	4/71	0/29	0/11	0/5	4/8
NC_000962.3	+	401324	G<->T	CGT<->CTT	R378L	Rv0336	Rv0336	Rv0336 R378L	hypothetical protein Rv0336	0/37	4/71	0/29	0/11	0/5	0/8
NC_000962.3	+	401549	G<->C	CGC<->CCC	R453P	Rv0336	Rv0336	Rv0336 R453P	hypothetical protein Rv0336	0/37	1/71	0/29	0/11	0/5	0/8
NC_000962.3	+	401678	C<->A	CCC<->CAC	P496H	Rv0336	Rv0336	Rv0336 P496H	hypothetical protein Rv0336	1/37	3/71	2/29	0/11	0/5	0/8
NC_000962.3	+	401693	C<->G	CCG<->CGG	P501R	Rv0336	Rv0336	Rv0336 P501R	hypothetical protein Rv0336	0/37	1/71	0/29	0/11	0/5	1/8
NC_000962.3	-	401971	C<->T	GCA<->ACA	A398T	Rv0337c	aspC	aspC A398T	aspartate aminotransferase	1/37	0/71	0/29	0/11	0/5	0/8
NC_000962.3	-	402432	T<->C	AAG<->AGG	K244R	Rv0337c	aspC	aspC K244R	aspartate aminotransferase	0/37	1/71	0/29	0/11	0/5	0/8
NC_000962.3	-	402679	A<->C	TCG<->GCG	S162A	Rv0337c	aspC	aspC S162A	aspartate aminotransferase	0/37	0/71	0/29	1/11	0/5	0/8
NC_000962.3	-	403019	G<->C	CAC<->CAG	H48Q	Rv0337c	aspC	aspC H48Q	aspartate aminotransferase	0/37	1/71	0/29	0/11	0/5	0/8
NC_000962.3	-	403236	C<->T	GGG<->GAG	G869E	Rv0338c	Rv0338c	Rv0338c G869E	iron-sulfur-binding reductase	0/37	1/71	0/29	0/11	0/5	0/8
NC_000962.3	-	403240	T<->C	AAA<->GAA	K868E	Rv0338c	Rv0338c	Rv0338c K868E	iron-sulfur-binding reductase	0/37	0/71	1/29	0/11	0/5	0/8
NC_000962.3	-	403516	C<->T	GTG<->ATG	V776M	Rv0338c	Rv0338c	Rv0338c V776M	iron-sulfur-binding reductase	0/37	1/71	0/29	0/11	0/5	0/8
NC_000962.3	-	403771	C<->A	GTG<->TTG	V691L	Rv0338c	Rv0338c	Rv0338c V691L	iron-sulfur-binding reductase	0/37	0/71	1/29	0/11	0/5	0/8
NC_000962.3	-	403980	G<->A	GCC<->GTC	A621V	Rv0338c	Rv0338c	Rv0338c A621V	iron-sulfur-binding reductase	36/37	71/71	29/29	11/11	5/5	8/8
NC_000962.3	-	404164	T<->G	ACC<->CCC	T560P	Rv0338c	Rv0338c	Rv0338c T560P	iron-sulfur-binding reductase	0/37	3/71	1/29	0/11	0/5	0/8
NC_000962.3	-	404199	T<->C	GAG<->GGG	E548G	Rv0338c	Rv0338c	Rv0338c E548G	iron-sulfur-binding reductase	0/37	0/71	1/29	0/11	0/5	0/8
NC_000962.3	-	404326	T<->C	AGG<->GGG	R506G	Rv0338c	Rv0338c	Rv0338c R506G	iron-sulfur-binding reductase	35/37	70/71	29/29	11/11	5/5	8/8
NC_000962.3	-	404332	C<->T	GTC<->ATC	V504I	Rv0338c	Rv0338c	Rv0338c V504I	iron-sulfur-binding reductase	0/37	1/71	0/29	0/11	0/5	0/8
NC_000962.3	-	404373	T<->C	AAG<->AGG	K490R	Rv0338c	Rv0338c	Rv0338c K490R	iron-sulfur-binding reductase	1/37	0/71	0/29	0/11	0/5	0/8
NC_000962.3	-	404374	T<->G	AAG<->CAG	K490Q	Rv0338c	Rv0338c	Rv0338c K490Q	iron-sulfur-binding reductase	1/37	0/71	0/29	0/11	0/5	0/8
NC_000962.3	-	404378	G<->C	GAC<->GAG	D488E	Rv0338c	Rv0338c	Rv0338c D488E	iron-sulfur-binding reductase	1/37	0/71	0/29	0/11	0/5	0/8
NC_000962.3	-	404449	A<->G	TAC<->CAC	Y465H	Rv0338c	Rv0338c	Rv0338c Y465H	iron-sulfur-binding reductase	0/37	0/71	0/29	1/11	0/5	0/8
NC_000962.3	-	405548	C<->G	GAG<->GAC	E98D	Rv0338c	Rv0338c	Rv0338c E98D	iron-sulfur-binding reductase	0/37	1/71	0/29	0/11	0/5	0/8
NC_000962.3	-	405553	C<->G	GAG<->CAG	E97Q	Rv0338c	Rv0338c	Rv0338c E97Q	iron-sulfur-binding reductase	0/37	1/71	0/29	0/11	0/5	0/8
NC_000962.3	-	405750	T<->G	TAC<->TCC	Y31S	Rv0338c	Rv0338c	Rv0338c Y31S	iron-sulfur-binding reductase	1/37	1/71	0/29	1/11	0/5	0/8
NC_000962.3	-	405754	G<->A	CTT<->TTT	L30F	Rv0338c	Rv0338c	Rv0338c L30F	iron-sulfur-binding reductase	1/37	0/71	0/29	0/11	0/5	0/8
NC_000962.3	-	406023	G<->C	TCC<->TGC	S809C	Rv0339c	Rv0339c	Rv0339c S809C	transcriptional regulator	0/37	0/71	1/29	0/11	0/5	0/8
NC_000962.3	-	406029	G<->C	GCT<->GGT	A807G	Rv0339c	Rv0339c	Rv0339c A807G	transcriptional regulator	0/37	1/71	0/29	0/11	0/5	0/8
NC_000962.3	-	406251	T<->C	GAT<->GGT	D733G	Rv0339c	Rv0339c	Rv0339c D733G	transcriptional regulator	30/37	46/71	23/29	10/11	5/5	2/8
NC_000962.3	-	406389	G<->A	GCG<->GTG	A687V	Rv0339c	Rv0339c	Rv0339c A687V	transcriptional regulator	3/37	10/71	2/29	0/11	0/5	0/8
NC_000962.3	-	406585	C<->T	GCC<->ACC	A622T	Rv0339c	Rv0339c	Rv0339c A622T	transcriptional regulator	1/37	1/71	0/29	0/11	0/5	0/8
NC_000962.3	-	406599	G<->A	TCG<->TTG	S617L	Rv0339c	Rv0339c	Rv0339c S617L	transcriptional regulator	0/37	0/71	1/29	0/11	0/5	0/8
NC_000962.3	-	406653	C<->A	CGC<->CTC	R599L	Rv0339c	Rv0339c	Rv0339c R599L	transcriptional regulator	0/37	1/71	0/29	0/11	0/5	0/8
NC_000962.3	-	406765	C<->T	GGT<->AGT	G562S	Rv0339c	Rv0339c	Rv0339c G562S	transcriptional regulator	0/37	0/71	3/29	0/11	0/5	0/8
NC_000962.3	-	406992	G<->T	CCG<->CAG	P486Q	Rv0339c	Rv0339c	Rv0339c P486Q	transcriptional regulator	4/37	9/71	2/29	0/11	0/5	0/8
NC_000962.3	-	407416	C<->G	GCG<->CCG	A345P	Rv0339c	Rv0339c	Rv0339c A345P	transcriptional regulator	2/37	0/71	0/29	0/11	0/5	0/8
NC_000962.3	-	407877	T<->C	GAA<->GGA	E191G	Rv0339c	Rv0339c	Rv0339c E191G	transcriptional regulator	0/37	1/71	0/29	0/11	0/5	1/8
NC_000962.3	-	408072	C<->T	CGG<->CAG	R126Q	Rv0339c	Rv0339c	Rv0339c R126Q	transcriptional regulator	1/37	0/71	0/29	0/11	0/5	0/8
NC_000962.3	+	408751	A<->G	AGA<->GGA	R40G	Rv0340	Rv0340	Rv0340 R40G	hypothetical protein Rv0340	0/37	2/71	0/29	0/11	0/5	0/8
NC_000962.3	+	409666	G<->T	GGC<->GTC	G102V	Rv0341	iniB	iniB G102V	isoniazid inducible protein IniB	0/37	2/71	0/29	0/11	0/5	0/8
NC_000962.3	+	410661	A<->G	ACG<->GCG	T434A	Rv0341	iniB	iniB T434A	isoniazid inducible protein IniB	0/37	1/71	0/29	0/11	0/5	0/8
NC_000962.3	+	411178	C<->G	GCC<->GGC	A114G	Rv0342	iniA	iniA A114G	isoniazid inductible protein IniA	0/37	3/71	1/29	0/11	0/5	0/8
NC_000962.3	+	411213	C<->T	CCC<->TCC	P126S	Rv0342	iniA	iniA P126S	isoniazid inductible protein IniA	0/37	0/71	0/29	1/11	0/5	0/8
NC_000962.3	+	411298	A<->C	GAG<->GCG	E154A	Rv0342	iniA	iniA E154A	isoniazid inductible protein IniA	0/37	1/71	0/29	0/11	0/5	0/8
NC_000962.3	+	411361	A<->C	GAT<->GCT	D175A	Rv0342	iniA	iniA D175A	isoniazid inductible protein IniA	0/37	1/71	0/29	0/11	0/5	0/8
NC_000962.3	+	411663	A<->C	AAC<->CAC	N276H	Rv0342	iniA	iniA N276H	isoniazid inductible protein IniA	0/37	0/71	1/29	0/11	0/5	0/8
NC_000962.3	+	411879	A<->C	AAA<->CAA	K348Q	Rv0342	iniA	iniA K348Q	isoniazid inductible protein IniA	0/37	0/71	0/29	1/11	0/5	0/8
NC_000962.3	+	412280	T<->G	CAT<->CAG	H481Q	Rv0342	iniA	iniA H481Q	isoniazid inductible protein IniA	4/37	14/71	3/29	1/11	0/5	1/8
NC_000962.3	+	412354	T<->G	CTT<->CGT	L506R	Rv0342	iniA	iniA L506R	isoniazid inductible protein IniA	0/37	3/71	1/29	0/11	0/5	0/8
NC_000962.3	+	412778	C<->G	CGC<->GGC	R8G	Rv0343	iniC	iniC R8G	iIsoniazid inductible protein IniC	0/37	2/71	0/29	0/11	0/5	0/8
NC_000962.3	+	413678	G<->A	GAG<->AAG	E308K	Rv0343	iniC	iniC E308K	iIsoniazid inductible protein IniC	0/37	2/71	0/29	0/11	0/5	0/8
NC_000962.3	+	413787	C<->A	GCG<->GAG	A344E	Rv0343	iniC	iniC A344E	iIsoniazid inductible protein IniC	0/37	0/71	1/29	0/11	0/5	0/8
NC_000962.3	+	413819	C<->T	CAG<->TAG	Q355*	Rv0343	iniC	iniC Q355*	iIsoniazid inductible protein IniC	0/37	0/71	2/29	0/11	0/5	0/8
NC_000962.3	+	414113	G<->A	GCC<->ACC	A453T	Rv0343	iniC	iniC A453T	iIsoniazid inductible protein IniC	0/37	1/71	0/29	0/11	0/5	0/8
NC_000962.3	+	414182	C<->T	CGC<->TGC	R476C	Rv0343	iniC	iniC R476C	iIsoniazid inductible protein IniC	0/37	4/71	0/29	1/11	0/5	1/8
NC_000962.3	-	415624	T<->C	ATC<->GTC	I448V	Rv0346c	ansP2	ansP2 I448V	L-asparagine permease	0/37	1/71	0/29	0/11	0/5	0/8
NC_000962.3	-	415640	C<->T	ATG<->ATA	M442I	Rv0346c	ansP2	ansP2 M442I	L-asparagine permease	0/37	1/71	0/29	0/11	0/5	0/8
NC_000962.3	-	415699	C<->A	GCT<->TCT	A423S	Rv0346c	ansP2	ansP2 A423S	L-asparagine permease	1/37	0/71	1/29	0/11	0/5	0/8
NC_000962.3	-	416391	C<->A	GGC<->GTC	G192V	Rv0346c	ansP2	ansP2 G192V	L-asparagine permease	0/37	8/71	0/29	0/11	3/5	0/8
NC_000962.3	-	416436	A<->G	CTG<->CCG	L177P	Rv0346c	ansP2	ansP2 L177P	L-asparagine permease	0/37	1/71	0/29	0/11	0/5	0/8
NC_000962.3	-	416580	C<->G	CGG<->CCG	R129P	Rv0346c	ansP2	ansP2 R129P	L-asparagine permease	0/37	1/71	0/29	1/11	0/5	0/8
NC_000962.3	+	417404	G<->T	CGT<->CTT	R34L	Rv0347	Rv0347	Rv0347 R34L	membrane protein	0/37	0/71	2/29	0/11	0/5	0/8
NC_000962.3	+	417662	G<->A	GGC<->GAC	G120D	Rv0347	Rv0347	Rv0347 G120D	membrane protein	0/37	0/71	0/29	1/11	0/5	0/8
NC_000962.3	+	418967	C<->T	CCC<->TCC	P7S	Rv0349	Rv0349	Rv0349 P7S	hypothetical protein Rv0349	2/37	0/71	0/29	0/11	0/5	0/8
NC_000962.3	+	419004	A<->G	GAG<->GGG	E19G	Rv0349	Rv0349	Rv0349 E19G	hypothetical protein Rv0349	0/37	1/71	0/29	0/11	0/5	0/8
NC_000962.3	+	419387	A<->G	ACC<->GCC	T147A	Rv0349	Rv0349	Rv0349 T147A	hypothetical protein Rv0349	2/37	0/71	1/29	0/11	0/5	0/8
NC_000962.3	+	419580	A<->G	CAT<->CGT	H211R	Rv0349	Rv0349	Rv0349 H211R	hypothetical protein Rv0349	0/37	3/71	0/29	0/11	0/5	0/8
NC_000962.3	+	419883	T<->G	TCG<->GCG	S17A	Rv0350	dnaK	dnaK S17A	chaperone protein DnaK	0/37	1/71	0/29	1/11	0/5	0/8
NC_000962.3	+	419904	C<->T	CCG<->TCG	P24S	Rv0350	dnaK	dnaK P24S	chaperone protein DnaK	0/37	1/71	0/29	0/11	0/5	0/8
NC_000962.3	+	419955	G<->T	GCG<->TCG	A41S	Rv0350	dnaK	dnaK A41S	chaperone protein DnaK	0/37	2/71	0/29	0/11	0/5	0/8
NC_000962.3	+	420030	G<->A	GTG<->ATG	V66M	Rv0350	dnaK	dnaK V66M	chaperone protein DnaK	0/37	0/71	0/29	1/11	0/5	0/8
NC_000962.3	+	420230	C<->G	GAC<->GAG	D132E	Rv0350	dnaK	dnaK D132E	chaperone protein DnaK	0/37	1/71	0/29	0/11	0/5	0/8
NC_000962.3	+	420237	C<->G	CAG<->GAG	Q135E	Rv0350	dnaK	dnaK Q135E	chaperone protein DnaK	0/37	1/71	0/29	0/11	0/5	0/8
NC_000962.3	+	420243	G<->T	GCC<->TCC	A137S	Rv0350	dnaK	dnaK A137S	chaperone protein DnaK	0/37	0/71	0/29	1/11	0/5	0/8
NC_000962.3	+	420267	G<->A	GTC<->ATC	V145I	Rv0350	dnaK	dnaK V145I	chaperone protein DnaK	0/37	1/71	0/29	0/11	0/5	0/8
NC_000962.3	+	420308	C<->G	GAC<->GAG	D158E	Rv0350	dnaK	dnaK D158E	chaperone protein DnaK	0/37	1/71	0/29	0/11	0/5	0/8
NC_000962.3	+	420347	G<->C	TTG<->TTC	L171F	Rv0350	dnaK	dnaK L171F	chaperone protein DnaK	1/37	0/71	0/29	0/11	0/5	0/8
NC_000962.3	+	420405	C<->T	CGT<->TGT	R191C	Rv0350	dnaK	dnaK R191C	chaperone protein DnaK	3/37	14/71	3/29	1/11	0/5	1/8
NC_000962.3	+	420427	A<->G	CAC<->CGC	H198R	Rv0350	dnaK	dnaK H198R	chaperone protein DnaK	0/37	1/71	0/29	0/11	0/5	0/8
NC_000962.3	+	420695	C<->G	GAC<->GAG	D287E	Rv0350	dnaK	dnaK D287E	chaperone protein DnaK	0/37	1/71	0/29	0/11	0/5	0/8
NC_000962.3	+	420948	A<->T	AGC<->TGC	S372C	Rv0350	dnaK	dnaK S372C	chaperone protein DnaK	1/37	0/71	0/29	0/11	0/5	0/8
NC_000962.3	+	420949	G<->C	AGC<->ACC	S372T	Rv0350	dnaK	dnaK S372T	chaperone protein DnaK	1/37	0/71	0/29	0/11	0/5	0/8
NC_000962.3	+	420981	A<->G	ACC<->GCC	T383A	Rv0350	dnaK	dnaK T383A	chaperone protein DnaK	0/37	1/71	0/29	0/11	0/5	0/8
NC_000962.3	+	420985	G<->A	AGG<->AAG	R384K	Rv0350	dnaK	dnaK R384K	chaperone protein DnaK	1/37	2/71	0/29	0/11	0/5	0/8
NC_000962.3	+	421005	A<->G	ACG<->GCG	T391A	Rv0350	dnaK	dnaK T391A	chaperone protein DnaK	0/37	1/71	0/29	0/11	0/5	0/8
NC_000962.3	+	421046	C<->G	GAC<->GAG	D404E	Rv0350	dnaK	dnaK D404E	chaperone protein DnaK	0/37	1/71	0/29	0/11	0/5	0/8
NC_000962.3	+	421078	A<->T	TAT<->TTT	Y415F	Rv0350	dnaK	dnaK Y415F	chaperone protein DnaK	0/37	0/71	0/29	1/11	0/5	0/8
NC_000962.3	+	421101	G<->T	GCG<->TCG	A423S	Rv0350	dnaK	dnaK A423S	chaperone protein DnaK	0/37	0/71	0/29	1/11	0/5	0/8
NC_000962.3	+	421122	T<->A	TCC<->ACC	S430T	Rv0350	dnaK	dnaK S430T	chaperone protein DnaK	1/37	0/71	0/29	0/11	0/5	0/8
NC_000962.3	+	421123	C<->G	TCC<->TGC	S430C	Rv0350	dnaK	dnaK S430C	chaperone protein DnaK	1/37	0/71	0/29	0/11	0/5	0/8
NC_000962.3	+	421161	A<->G	ATT<->GTT	I443V	Rv0350	dnaK	dnaK I443V	chaperone protein DnaK	1/37	1/71	0/29	0/11	0/5	0/8
NC_000962.3	+	421163	T<->G	ATT<->ATG	I443M	Rv0350	dnaK	dnaK I443M	chaperone protein DnaK	1/37	1/71	0/29	0/11	0/5	0/8
NC_000962.3	+	421215	A<->T	ACC<->TCC	T461S	Rv0350	dnaK	dnaK T461S	chaperone protein DnaK	0/37	1/71	0/29	0/11	0/5	0/8
NC_000962.3	+	421521	A<->G	ATC<->GTC	I563V	Rv0350	dnaK	dnaK I563V	chaperone protein DnaK	0/37	1/71	0/29	0/11	0/5	0/8
NC_000962.3	+	422058	A<->C	AAG<->ACG	K117T	Rv0351	grpE	grpE K117T	stress response protein GrpE	0/37	0/71	0/29	1/11	0/5	0/8
NC_000962.3	+	422106	T<->C	GTG<->GCG	V133A	Rv0351	grpE	grpE V133A	stress response protein GrpE	1/37	0/71	0/29	0/11	0/5	0/8
NC_000962.3	+	422276	G<->C	GTG<->CTG	V190L	Rv0351	grpE	grpE V190L	stress response protein GrpE	0/37	0/71	2/29	0/11	0/5	0/8
NC_000962.3	+	422678	G<->A	CGC<->CAC	R76H	Rv0352	dnaJ1	dnaJ1 R76H	chaperone protein DnaJ	29/37	46/71	21/29	9/11	5/5	2/8
NC_000962.3	+	423082	G<->T	GGC<->TGC	G211C	Rv0352	dnaJ1	dnaJ1 G211C	chaperone protein DnaJ	0/37	1/71	0/29	0/11	0/5	0/8
NC_000962.3	+	423235	G<->C	GCC<->CCC	A262P	Rv0352	dnaJ1	dnaJ1 A262P	chaperone protein DnaJ	1/37	0/71	0/29	0/11	0/5	0/8
NC_000962.3	+	423334	G<->A	GAC<->AAC	D295N	Rv0352	dnaJ1	dnaJ1 D295N	chaperone protein DnaJ	3/37	10/71	2/29	0/11	0/5	0/8
NC_000962.3	+	423413	C<->A	ACG<->AAG	T321K	Rv0352	dnaJ1	dnaJ1 T321K	chaperone protein DnaJ	0/37	1/71	0/29	0/11	0/5	0/8
NC_000962.3	+	423657	G<->A	GAC<->AAC	D7N	Rv0353	hspR	hspR D7N	heat shock protein transcriptional repressor HspR	0/37	0/71	3/29	0/11	0/5	0/8
NC_000962.3	+	423937	C<->T	GCG<->GTG	A100V	Rv0353	hspR	hspR A100V	heat shock protein transcriptional repressor HspR	0/37	0/71	0/29	1/11	0/5	0/8
NC_000962.3	+	423951	A<->T	AAC<->TAC	N105Y	Rv0353	hspR	hspR N105Y	heat shock protein transcriptional repressor HspR	0/37	0/71	2/29	0/11	0/5	0/8
NC_000962.3	+	424011	C<->A	CGC<->AGC	R125S	Rv0353	hspR	hspR R125S	heat shock protein transcriptional repressor HspR	0/37	1/71	0/29	0/11	0/5	0/8
NC_000962.3	-	424682	C<->T	GTG<->ATG	V5M	Rv0354c	PPE7	PPE7 V5M	PPE family protein PPE7	2/37	1/71	0/29	0/11	0/5	0/8
NC_000962.3	-	424849	C<->A	CAG<->CAT	Q3277H	Rv0355c	PPE8	PPE8 Q3277H	PPE family protein PPE8	0/37	1/71	0/29	0/11	0/5	0/8
NC_000962.3	-	424932	T<->A	ATC<->TTC	I3250F	Rv0355c	PPE8	PPE8 I3250F	PPE family protein PPE8	4/37	14/71	3/29	1/11	0/5	1/8
NC_000962.3	-	425342	G<->A	ACC<->ATC	T3113I	Rv0355c	PPE8	PPE8 T3113I	PPE family protein PPE8	1/37	5/71	1/29	0/11	0/5	0/8
NC_000962.3	-	425345	C<->G	GGC<->GCC	G3112A	Rv0355c	PPE8	PPE8 G3112A	PPE family protein PPE8	0/37	2/71	0/29	0/11	0/5	0/8
[truncated: 16,973 more rows]
