# Supplementary material for: Whole Genome Sequencing of Mycobacterium tuberculosis Clinical Isolates From India Reveals Genetic Heterogeneity and Region-Specific Variations That Might Affect Drug Susceptibility
Source: Front Microbiol. 2019 Feb 26;10:309. doi: 10.3389/fmicb.2019.00309 (PMC6399466; doi:10.3389/fmicb.2019.00309)
Supplement: TABLE S3 — (A) List of insertions identified in our study in the CDS region. (B) List of insertions identified in our study in the intergenic region. [file Table_3.XLS]

## Sheet: A
Advani et al., 2018. Whole genome sequencing of Mycobacterium tuberculosis clinical isolates from India reveals genetic heterogeneity and region-specific variations that might affect drug susceptibility
Supplementary Table 3(A): List of insertions identified in our study in the CDS region
Sample_ID	Profile	Lineage	Position	Reference	Variant	Number of bp inserted	RV_ID	Gene	Description	GMTV_Compared_Results
12036	MDR	East-African-Indian	17896	-	AG	2 bp Insertion	Rv0015c	pknA	serine/threonine-protein kinase PknA	Not matched
12970	MDR	East-African-Indian	18230	-	ATCACCATGCCGGTCTGGGTGACCGGCGCGGCGTCGACGGCCTTGGCGATACCGAAGTCGGTCAGCT	67 bp Insertion	Rv0015c	pknA	serine/threonine-protein kinase PknA	Not matched
PU-164	MDR	East-African-Indian	30118	-	GT	2 bp Insertion	Rv0026	Rv0026	hypothetical protein Rv0026	Not matched
12515	Isoniazid mono-resistant	East-African-Indian	30118	-	GT	2 bp Insertion	Rv0026	Rv0026	hypothetical protein Rv0026	Not matched
PU-154	Isoniazid mono-resistant	East-African-Indian	30118	-	GT	2 bp Insertion	Rv0026	Rv0026	hypothetical protein Rv0026	Not matched
12530	Rifampicin mono-resistant	East-African-Indian	30118	-	GT	2 bp Insertion	Rv0026	Rv0026	hypothetical protein Rv0026	Not matched
11766	MDR	Indo-Oceanic	30980	-	CCGAT	5 bp Insertion	Rv0026	Rv0026	hypothetical protein Rv0026	Position matched
12067	MDR	Indo-Oceanic	30980	-	CCGAT	5 bp Insertion	Rv0026	Rv0026	hypothetical protein Rv0026	Position matched
12991	MDR	Indo-Oceanic	30980	-	CCGAT	5 bp Insertion	Rv0026	Rv0026	hypothetical protein Rv0026	Position matched
13661	MDR	East-African-Indian	30980	-	CCGAT	5 bp Insertion	Rv0026	Rv0026	hypothetical protein Rv0026	Position matched
13668	MDR	Indo-Oceanic	30980	-	CCGAT	5 bp Insertion	Rv0026	Rv0026	hypothetical protein Rv0026	Position matched
13971	MDR	Indo-Oceanic	30980	-	CCGAT	5 bp Insertion	Rv0026	Rv0026	hypothetical protein Rv0026	Position matched
14075	MDR	Indo-Oceanic	30980	-	CCGAT	5 bp Insertion	Rv0026	Rv0026	hypothetical protein Rv0026	Position matched
14128	MDR	Indo-Oceanic	30980	-	CCGAT	5 bp Insertion	Rv0026	Rv0026	hypothetical protein Rv0026	Position matched
14141	MDR	Indo-Oceanic	30980	-	CCGAT	5 bp Insertion	Rv0026	Rv0026	hypothetical protein Rv0026	Position matched
14183	MDR	Indo-Oceanic	30980	-	CCGAT	5 bp Insertion	Rv0026	Rv0026	hypothetical protein Rv0026	Position matched
16028	MDR	Indo-Oceanic	30980	-	CCGAT	5 bp Insertion	Rv0026	Rv0026	hypothetical protein Rv0026	Position matched
P-9	MDR	Indo-Oceanic	30980	-	CCGAT	5 bp Insertion	Rv0026	Rv0026	hypothetical protein Rv0026	Position matched
PU-65	MDR	Indo-Oceanic	30980	-	CCGAT	5 bp Insertion	Rv0026	Rv0026	hypothetical protein Rv0026	Position matched
14509	Isoniazid mono-resistant	Indo-Oceanic	30980	-	CCGAT	5 bp Insertion	Rv0026	Rv0026	hypothetical protein Rv0026	Position matched
PU-73	Isoniazid mono-resistant	Indo-Oceanic	30980	-	CCGAT	5 bp Insertion	Rv0026	Rv0026	hypothetical protein Rv0026	Position matched
16340	Rifampicin mono-resistant	Indo-Oceanic	30980	-	CCGAT	5 bp Insertion	Rv0026	Rv0026	hypothetical protein Rv0026	Position matched
16109	Streptomycin mono-resistant	East-African-Indian	30980	-	CCGAT	5 bp Insertion	Rv0026	Rv0026	hypothetical protein Rv0026	Position matched
PU-54	Pre-XDR	Indo-Oceanic	30980	-	CCGAT	5 bp Insertion	Rv0026	Rv0026	hypothetical protein Rv0026	Position matched
11060	Sensitive to first line drugs	Indo-Oceanic	30980	-	CCGAT	5 bp Insertion	Rv0026	Rv0026	hypothetical protein Rv0026	Position matched
11610	Sensitive to first line drugs	East-African-Indian	30980	-	CCGAT	5 bp Insertion	Rv0026	Rv0026	hypothetical protein Rv0026	Position matched
12033	Sensitive to first line drugs	Indo-Oceanic	30980	-	CCGAT	5 bp Insertion	Rv0026	Rv0026	hypothetical protein Rv0026	Position matched
12670	Sensitive to first line drugs	Indo-Oceanic	30980	-	CCGAT	5 bp Insertion	Rv0026	Rv0026	hypothetical protein Rv0026	Position matched
13742	Sensitive to first line drugs	Indo-Oceanic	30980	-	CCGAT	5 bp Insertion	Rv0026	Rv0026	hypothetical protein Rv0026	Position matched
15872	Sensitive to first line drugs	East-African-Indian	31286	-	AACCGTGCCGTCGTCGCACGACGCTCTTCCGATCT	35 bp Insertion	Rv0027	Rv0027	hypothetical protein	Not matched
13059	Isoniazid mono-resistant	East-African-Indian	31300	-	GA	2 bp Insertion	Rv0027	Rv0027	hypothetical protein	Not matched
16345	Isoniazid mono-resistant	East-African-Indian	31300	-	GA	2 bp Insertion	Rv0027	Rv0027	hypothetical protein	Not matched
PU-73	Isoniazid mono-resistant	Indo-Oceanic	34926	-	AGGCAAAGG	9 bp Insertion	Rv0032	bioF2	8-amino-7-oxononanoate synthase	Position matched
13075	MDR	East-African-Indian	37453	-	CACCA	5 bp Insertion	Rv0035	fadD34	fatty-acid--CoA ligase FadD34	Not matched
12161	Sensitive to first line drugs	East-African-Indian	37453	-	CACCA	5 bp Insertion	Rv0035	fadD34	fatty-acid--CoA ligase FadD34	Not matched
13011	Sensitive to first line drugs	East-African-Indian	37453	-	CACCA	5 bp Insertion	Rv0035	fadD34	fatty-acid--CoA ligase FadD34	Not matched
16131	MDR	Euro-American (H37Rv-like)	37553	-	TTCATGACTCGGCTCGGCCCAC	22 bp Insertion	Rv0035	fadD34	fatty-acid--CoA ligase FadD34	Position matched
16268	MDR	Euro-American (H37Rv-like)	37553	-	TTCATGACTCGGCTCGGCCCAC	22 bp Insertion	Rv0035	fadD34	fatty-acid--CoA ligase FadD34	Position matched
16268	MDR	Euro-American (H37Rv-like)	37554	-	TTCATGACTCGGCTCGGCCCAC	22 bp Insertion	Rv0035	fadD34	fatty-acid--CoA ligase FadD34	Not matched
16268	MDR	Euro-American (H37Rv-like)	37558	-	GTCATGACTCGGCTCGGCCCAC	22 bp Insertion	Rv0035	fadD34	fatty-acid--CoA ligase FadD34	Not matched
16268	MDR	Euro-American (H37Rv-like)	37559	-	ATCATGACTCGGCTCGGCCCAC	22 bp Insertion	Rv0035	fadD34	fatty-acid--CoA ligase FadD34	Not matched
16268	MDR	Euro-American (H37Rv-like)	37563	-	GTCATGACTCGGCTCGGCCCAC	22 bp Insertion	Rv0035	fadD34	fatty-acid--CoA ligase FadD34	Not matched
16131	MDR	Euro-American (H37Rv-like)	37564	-	GTCATGACTCGGCTCGGCCCAC	22 bp Insertion	Rv0035	fadD34	fatty-acid--CoA ligase FadD34	Not matched
16131	MDR	Euro-American (H37Rv-like)	37567	-	CTCATGACTCGGCTCGGCCCAC	22 bp Insertion	Rv0035	fadD34	fatty-acid--CoA ligase FadD34	Not matched
12058	MDR	East-African-Indian	48089	-	CT	2 bp Insertion	Rv0043c	Rv0043c	HTH-type transcriptional regulator	Not matched
13627	MDR	East-African-Indian	48957	-	TG	2 bp Insertion	Rv0044c	Rv0044c	oxidoreductase	Position matched
13073	Isoniazid mono-resistant	East-African-Indian	48957	-	TG	2 bp Insertion	Rv0044c	Rv0044c	oxidoreductase	Position matched
13485	Isoniazid mono-resistant	East-African-Indian	48957	-	TG	2 bp Insertion	Rv0044c	Rv0044c	oxidoreductase	Position matched
15098	Sensitive to first line drugs	East-African-Indian	49770	-	CAAGGTCCACCGCCAGCGCCGGCTCACCCAGGCCGACGATCACGGTGTCCCAGGTATGGGCGTTCTGTCCGCCGCCGTGCAGA	83 bp Insertion	Rv0045c	Rv0045c	hydrolase	Not matched
13661	MDR	East-African-Indian	49772	-	GAAGGTCCACCGCCAGCGCCGGCTCACCCAGGCCGACGATCACGGTGTCCCAGGTATGGGCGTTCTGTCCGCCGCCGTGCAGA	83 bp Insertion	Rv0045c	Rv0045c	hydrolase	Not matched
15062	Sensitive to first line drugs	East-African-Indian	52371	-	GC	2 bp Insertion	Rv0048c	Rv0048c	membrane protein	Not matched
12492	MDR	East-African-Indian	55533	-	TGCC	4 bp Insertion	Rv0050	ponA1	bifunctional penicillin-insensitive transglycosylase/penicillin-sensitive transpeptidase	Position matched
12510	MDR	East-African-Indian	55533	-	TGCC	4 bp Insertion	Rv0050	ponA1	bifunctional penicillin-insensitive transglycosylase/penicillin-sensitive transpeptidase	Position matched
12510	MDR	East-African-Indian	55533	-	TGCCGCC	7 bp Insertion	Rv0050	ponA1	bifunctional penicillin-insensitive transglycosylase/penicillin-sensitive transpeptidase	Position matched
12584	MDR	East-African-Indian	55533	-	TGCCGCC	7 bp Insertion	Rv0050	ponA1	bifunctional penicillin-insensitive transglycosylase/penicillin-sensitive transpeptidase	Position matched
12972	MDR	East-African-Indian	55533	-	TGCC	4 bp Insertion	Rv0050	ponA1	bifunctional penicillin-insensitive transglycosylase/penicillin-sensitive transpeptidase	Position matched
12972	MDR	East-African-Indian	55533	-	TGCCTCC	7 bp Insertion	Rv0050	ponA1	bifunctional penicillin-insensitive transglycosylase/penicillin-sensitive transpeptidase	Position matched
12973	MDR	East-African-Indian	55533	-	TGCC	4 bp Insertion	Rv0050	ponA1	bifunctional penicillin-insensitive transglycosylase/penicillin-sensitive transpeptidase	Position matched
12973	MDR	East-African-Indian	55533	-	TGCCGCC	7 bp Insertion	Rv0050	ponA1	bifunctional penicillin-insensitive transglycosylase/penicillin-sensitive transpeptidase	Position matched
13032	MDR	East-African-Indian	55533	-	TGCCGCC	7 bp Insertion	Rv0050	ponA1	bifunctional penicillin-insensitive transglycosylase/penicillin-sensitive transpeptidase	Position matched
13122	MDR	East-African-Indian	55533	-	TGCC	4 bp Insertion	Rv0050	ponA1	bifunctional penicillin-insensitive transglycosylase/penicillin-sensitive transpeptidase	Position matched
13122	MDR	East-African-Indian	55533	-	TGCCGCC	7 bp Insertion	Rv0050	ponA1	bifunctional penicillin-insensitive transglycosylase/penicillin-sensitive transpeptidase	Position matched
13606	MDR	Euro-American	55533	-	TGCC	4 bp Insertion	Rv0050	ponA1	bifunctional penicillin-insensitive transglycosylase/penicillin-sensitive transpeptidase	Position matched
13661	MDR	East-African-Indian	55533	-	TGCC	4 bp Insertion	Rv0050	ponA1	bifunctional penicillin-insensitive transglycosylase/penicillin-sensitive transpeptidase	Position matched
13679	MDR	East-African-Indian	55533	-	TGCC	4 bp Insertion	Rv0050	ponA1	bifunctional penicillin-insensitive transglycosylase/penicillin-sensitive transpeptidase	Position matched
13781	MDR	East-African-Indian	55533	-	TGCC	4 bp Insertion	Rv0050	ponA1	bifunctional penicillin-insensitive transglycosylase/penicillin-sensitive transpeptidase	Position matched
13781	MDR	East-African-Indian	55533	-	TGCCGCC	7 bp Insertion	Rv0050	ponA1	bifunctional penicillin-insensitive transglycosylase/penicillin-sensitive transpeptidase	Position matched
13797	MDR	East-African-Indian	55533	-	TGCC	4 bp Insertion	Rv0050	ponA1	bifunctional penicillin-insensitive transglycosylase/penicillin-sensitive transpeptidase	Position matched
13854	MDR	Euro-American	55533	-	TGCCGCC	7 bp Insertion	Rv0050	ponA1	bifunctional penicillin-insensitive transglycosylase/penicillin-sensitive transpeptidase	Position matched
14075	MDR	Indo-Oceanic	55533	-	TGCC	4 bp Insertion	Rv0050	ponA1	bifunctional penicillin-insensitive transglycosylase/penicillin-sensitive transpeptidase	Position matched
14075	MDR	Indo-Oceanic	55533	-	TGCCGCC	7 bp Insertion	Rv0050	ponA1	bifunctional penicillin-insensitive transglycosylase/penicillin-sensitive transpeptidase	Position matched
14097	MDR	East-African-Indian	55533	-	TGCCGCC	7 bp Insertion	Rv0050	ponA1	bifunctional penicillin-insensitive transglycosylase/penicillin-sensitive transpeptidase	Position matched
14128	MDR	Indo-Oceanic	55533	-	TGCCGCC	7 bp Insertion	Rv0050	ponA1	bifunctional penicillin-insensitive transglycosylase/penicillin-sensitive transpeptidase	Position matched
14128	MDR	Indo-Oceanic	55533	-	TGCCGCCGCC	10 bp Insertion	Rv0050	ponA1	bifunctional penicillin-insensitive transglycosylase/penicillin-sensitive transpeptidase	Position matched
14141	MDR	Indo-Oceanic	55533	-	TGCC	4 bp Insertion	Rv0050	ponA1	bifunctional penicillin-insensitive transglycosylase/penicillin-sensitive transpeptidase	Position matched
14183	MDR	Indo-Oceanic	55533	-	TGCCGCC	7 bp Insertion	Rv0050	ponA1	bifunctional penicillin-insensitive transglycosylase/penicillin-sensitive transpeptidase	Position matched
14232	MDR	East-African-Indian	55533	-	TGCCGCC	7 bp Insertion	Rv0050	ponA1	bifunctional penicillin-insensitive transglycosylase/penicillin-sensitive transpeptidase	Position matched
14240	MDR	East-Asian (Beijing)	55533	-	TGCCGCCGCC	10 bp Insertion	Rv0050	ponA1	bifunctional penicillin-insensitive transglycosylase/penicillin-sensitive transpeptidase	Position matched
14298	MDR	East-Asian (Beijing)	55533	-	TGCCGCC	7 bp Insertion	Rv0050	ponA1	bifunctional penicillin-insensitive transglycosylase/penicillin-sensitive transpeptidase	Position matched
14845	MDR	East-African-Indian	55533	-	TGCC	4 bp Insertion	Rv0050	ponA1	bifunctional penicillin-insensitive transglycosylase/penicillin-sensitive transpeptidase	Position matched
14845	MDR	East-African-Indian	55533	-	TGCCGCC	7 bp Insertion	Rv0050	ponA1	bifunctional penicillin-insensitive transglycosylase/penicillin-sensitive transpeptidase	Position matched
15331	MDR	East-African-Indian	55533	-	TGCC	4 bp Insertion	Rv0050	ponA1	bifunctional penicillin-insensitive transglycosylase/penicillin-sensitive transpeptidase	Position matched
15331	MDR	East-African-Indian	55533	-	TGCCGCC	7 bp Insertion	Rv0050	ponA1	bifunctional penicillin-insensitive transglycosylase/penicillin-sensitive transpeptidase	Position matched
15437	MDR	East-African-Indian	55533	-	TGCC	4 bp Insertion	Rv0050	ponA1	bifunctional penicillin-insensitive transglycosylase/penicillin-sensitive transpeptidase	Position matched
15453	MDR	East-African-Indian	55533	-	TGCCGCC	7 bp Insertion	Rv0050	ponA1	bifunctional penicillin-insensitive transglycosylase/penicillin-sensitive transpeptidase	Position matched
16028	MDR	Indo-Oceanic	55533	-	TGCCGCC	7 bp Insertion	Rv0050	ponA1	bifunctional penicillin-insensitive transglycosylase/penicillin-sensitive transpeptidase	Position matched
16056	MDR	East-African-Indian	55533	-	TGCC	4 bp Insertion	Rv0050	ponA1	bifunctional penicillin-insensitive transglycosylase/penicillin-sensitive transpeptidase	Position matched
16056	MDR	East-African-Indian	55533	-	TGCCGCC	7 bp Insertion	Rv0050	ponA1	bifunctional penicillin-insensitive transglycosylase/penicillin-sensitive transpeptidase	Position matched
16115	MDR	East-African-Indian	55533	-	TACCGCC	7 bp Insertion	Rv0050	ponA1	bifunctional penicillin-insensitive transglycosylase/penicillin-sensitive transpeptidase	Position matched
8404	MDR	East-African-Indian	55533	-	TGCC	4 bp Insertion	Rv0050	ponA1	bifunctional penicillin-insensitive transglycosylase/penicillin-sensitive transpeptidase	Position matched
8404	MDR	East-African-Indian	55533	-	TGCCGCC	7 bp Insertion	Rv0050	ponA1	bifunctional penicillin-insensitive transglycosylase/penicillin-sensitive transpeptidase	Position matched
12515	Isoniazid mono-resistant	East-African-Indian	55533	-	TGCC	4 bp Insertion	Rv0050	ponA1	bifunctional penicillin-insensitive transglycosylase/penicillin-sensitive transpeptidase	Position matched
12515	Isoniazid mono-resistant	East-African-Indian	55533	-	TGCCGCC	7 bp Insertion	Rv0050	ponA1	bifunctional penicillin-insensitive transglycosylase/penicillin-sensitive transpeptidase	Position matched
14509	Isoniazid mono-resistant	Indo-Oceanic	55533	-	TGCC	4 bp Insertion	Rv0050	ponA1	bifunctional penicillin-insensitive transglycosylase/penicillin-sensitive transpeptidase	Position matched
14984	Isoniazid mono-resistant	East-African-Indian	55533	-	TGCC	4 bp Insertion	Rv0050	ponA1	bifunctional penicillin-insensitive transglycosylase/penicillin-sensitive transpeptidase	Position matched
15382	Isoniazid mono-resistant	East-African-Indian	55533	-	TGCC	4 bp Insertion	Rv0050	ponA1	bifunctional penicillin-insensitive transglycosylase/penicillin-sensitive transpeptidase	Position matched
16210	Isoniazid mono-resistant	East-African-Indian	55533	-	TGCC	4 bp Insertion	Rv0050	ponA1	bifunctional penicillin-insensitive transglycosylase/penicillin-sensitive transpeptidase	Position matched
16210	Isoniazid mono-resistant	East-African-Indian	55533	-	TGCCGCC	7 bp Insertion	Rv0050	ponA1	bifunctional penicillin-insensitive transglycosylase/penicillin-sensitive transpeptidase	Position matched
16345	Isoniazid mono-resistant	East-African-Indian	55533	-	TGCC	4 bp Insertion	Rv0050	ponA1	bifunctional penicillin-insensitive transglycosylase/penicillin-sensitive transpeptidase	Position matched
8548	Isoniazid mono-resistant	East-African-Indian	55533	-	TGCC	4 bp Insertion	Rv0050	ponA1	bifunctional penicillin-insensitive transglycosylase/penicillin-sensitive transpeptidase	Position matched
P-15	Isoniazid mono-resistant	Euro-American	55533	-	TGCC	4 bp Insertion	Rv0050	ponA1	bifunctional penicillin-insensitive transglycosylase/penicillin-sensitive transpeptidase	Position matched
12541	Isoniazid mono-resistant	East-African-Indian	55533	-	TGCC	4 bp Insertion	Rv0050	ponA1	bifunctional penicillin-insensitive transglycosylase/penicillin-sensitive transpeptidase	Position matched
12267	Rifampicin mono-resistant	East-African-Indian	55533	-	TGCC	4 bp Insertion	Rv0050	ponA1	bifunctional penicillin-insensitive transglycosylase/penicillin-sensitive transpeptidase	Position matched
12267	Rifampicin mono-resistant	East-African-Indian	55533	-	TGCCGCC	7 bp Insertion	Rv0050	ponA1	bifunctional penicillin-insensitive transglycosylase/penicillin-sensitive transpeptidase	Position matched
12639	Rifampicin mono-resistant	East-African-Indian	55533	-	TGCCGCC	7 bp Insertion	Rv0050	ponA1	bifunctional penicillin-insensitive transglycosylase/penicillin-sensitive transpeptidase	Position matched
13412	Rifampicin mono-resistant	East-African-Indian	55533	-	TGCC	4 bp Insertion	Rv0050	ponA1	bifunctional penicillin-insensitive transglycosylase/penicillin-sensitive transpeptidase	Position matched
14334	Rifampicin mono-resistant	East-African-Indian	55533	-	TGCC	4 bp Insertion	Rv0050	ponA1	bifunctional penicillin-insensitive transglycosylase/penicillin-sensitive transpeptidase	Position matched
14334	Rifampicin mono-resistant	East-African-Indian	55533	-	TGCCGCC	7 bp Insertion	Rv0050	ponA1	bifunctional penicillin-insensitive transglycosylase/penicillin-sensitive transpeptidase	Position matched
12084	Streptomycin mono-resistant	East-African-Indian	55533	-	TGCC	4 bp Insertion	Rv0050	ponA1	bifunctional penicillin-insensitive transglycosylase/penicillin-sensitive transpeptidase	Position matched
12138	Streptomycin mono-resistant	East-African-Indian	55533	-	TGCCGAC	7 bp Insertion	Rv0050	ponA1	bifunctional penicillin-insensitive transglycosylase/penicillin-sensitive transpeptidase	Position matched
16166	Pre-XDR	East-African-Indian	55533	-	TGCC	4 bp Insertion	Rv0050	ponA1	bifunctional penicillin-insensitive transglycosylase/penicillin-sensitive transpeptidase	Position matched
16485	Pre-XDR	East-African-Indian	55533	-	TGCC	4 bp Insertion	Rv0050	ponA1	bifunctional penicillin-insensitive transglycosylase/penicillin-sensitive transpeptidase	Position matched
Oflo	Pre-XDR	East-Asian (Beijing)	55533	-	TGCC	4 bp Insertion	Rv0050	ponA1	bifunctional penicillin-insensitive transglycosylase/penicillin-sensitive transpeptidase	Position matched
Oflo	Pre-XDR	East-Asian (Beijing)	55533	-	TGCCGCC	7 bp Insertion	Rv0050	ponA1	bifunctional penicillin-insensitive transglycosylase/penicillin-sensitive transpeptidase	Position matched
Oflo	Pre-XDR	East-Asian (Beijing)	55533	-	TGCCGCCGCC	10 bp Insertion	Rv0050	ponA1	bifunctional penicillin-insensitive transglycosylase/penicillin-sensitive transpeptidase	Position matched
PU-168	Pre-XDR	East-Asian (Beijing)	55533	-	TCCCGCCGCC	10 bp Insertion	Rv0050	ponA1	bifunctional penicillin-insensitive transglycosylase/penicillin-sensitive transpeptidase	Position matched
PU-43	Pre-XDR	Euro-American	55533	-	TGCCGCC	7 bp Insertion	Rv0050	ponA1	bifunctional penicillin-insensitive transglycosylase/penicillin-sensitive transpeptidase	Position matched
11060	Sensitive to first line drugs	Indo-Oceanic	55533	-	TGCCGCC	7 bp Insertion	Rv0050	ponA1	bifunctional penicillin-insensitive transglycosylase/penicillin-sensitive transpeptidase	Position matched
11610	Sensitive to first line drugs	East-African-Indian	55533	-	TGCCGCC	7 bp Insertion	Rv0050	ponA1	bifunctional penicillin-insensitive transglycosylase/penicillin-sensitive transpeptidase	Position matched
11975	Sensitive to first line drugs	East-African-Indian	55533	-	TGCC	4 bp Insertion	Rv0050	ponA1	bifunctional penicillin-insensitive transglycosylase/penicillin-sensitive transpeptidase	Position matched
12033	Sensitive to first line drugs	Indo-Oceanic	55533	-	TGCC	4 bp Insertion	Rv0050	ponA1	bifunctional penicillin-insensitive transglycosylase/penicillin-sensitive transpeptidase	Position matched
12305	Sensitive to first line drugs	East-African-Indian	55533	-	TGCC	4 bp Insertion	Rv0050	ponA1	bifunctional penicillin-insensitive transglycosylase/penicillin-sensitive transpeptidase	Position matched
12305	Sensitive to first line drugs	East-African-Indian	55533	-	TGCCGCC	7 bp Insertion	Rv0050	ponA1	bifunctional penicillin-insensitive transglycosylase/penicillin-sensitive transpeptidase	Position matched
12359	Sensitive to first line drugs	East-African-Indian	55533	-	TGCC	4 bp Insertion	Rv0050	ponA1	bifunctional penicillin-insensitive transglycosylase/penicillin-sensitive transpeptidase	Position matched
12495	Sensitive to first line drugs	East-African-Indian	55533	-	TGCCGCC	7 bp Insertion	Rv0050	ponA1	bifunctional penicillin-insensitive transglycosylase/penicillin-sensitive transpeptidase	Position matched
12863	Sensitive to first line drugs	Euro-American (X-type)	55533	-	TGCC	4 bp Insertion	Rv0050	ponA1	bifunctional penicillin-insensitive transglycosylase/penicillin-sensitive transpeptidase	Position matched
12863	Sensitive to first line drugs	Euro-American (X-type)	55533	-	TGCCGCC	7 bp Insertion	Rv0050	ponA1	bifunctional penicillin-insensitive transglycosylase/penicillin-sensitive transpeptidase	Position matched
13526	Sensitive to first line drugs	East-African-Indian	55533	-	TGCC	4 bp Insertion	Rv0050	ponA1	bifunctional penicillin-insensitive transglycosylase/penicillin-sensitive transpeptidase	Position matched
13624	Sensitive to first line drugs	East-African-Indian	55533	-	TGCCGCC	7 bp Insertion	Rv0050	ponA1	bifunctional penicillin-insensitive transglycosylase/penicillin-sensitive transpeptidase	Position matched
13675	Sensitive to first line drugs	East-African-Indian	55533	-	TGCCGCC	7 bp Insertion	Rv0050	ponA1	bifunctional penicillin-insensitive transglycosylase/penicillin-sensitive transpeptidase	Position matched
14244	Sensitive to first line drugs	East-African-Indian	55533	-	TGCC	4 bp Insertion	Rv0050	ponA1	bifunctional penicillin-insensitive transglycosylase/penicillin-sensitive transpeptidase	Position matched
14463	Sensitive to first line drugs	Euro-American	55533	-	TGCC	4 bp Insertion	Rv0050	ponA1	bifunctional penicillin-insensitive transglycosylase/penicillin-sensitive transpeptidase	Position matched
15062	Sensitive to first line drugs	East-African-Indian	55533	-	TGCC	4 bp Insertion	Rv0050	ponA1	bifunctional penicillin-insensitive transglycosylase/penicillin-sensitive transpeptidase	Position matched
15465	Sensitive to first line drugs	East-African-Indian	55533	-	TGCC	4 bp Insertion	Rv0050	ponA1	bifunctional penicillin-insensitive transglycosylase/penicillin-sensitive transpeptidase	Position matched
15465	Sensitive to first line drugs	East-African-Indian	55533	-	TGCCGCC	7 bp Insertion	Rv0050	ponA1	bifunctional penicillin-insensitive transglycosylase/penicillin-sensitive transpeptidase	Position matched
15872	Sensitive to first line drugs	East-African-Indian	55533	-	TGCC	4 bp Insertion	Rv0050	ponA1	bifunctional penicillin-insensitive transglycosylase/penicillin-sensitive transpeptidase	Position matched
15872	Sensitive to first line drugs	East-African-Indian	55533	-	TGCCGCC	7 bp Insertion	Rv0050	ponA1	bifunctional penicillin-insensitive transglycosylase/penicillin-sensitive transpeptidase	Position matched
16398	Sensitive to first line drugs	East-African-Indian	55533	-	TGCC	4 bp Insertion	Rv0050	ponA1	bifunctional penicillin-insensitive transglycosylase/penicillin-sensitive transpeptidase	Position matched
11766	MDR	Indo-Oceanic	55540	-	GCCGCCGCCT	10 bp Insertion	Rv0050	ponA1	bifunctional penicillin-insensitive transglycosylase/penicillin-sensitive transpeptidase	Position matched
12067	MDR	Indo-Oceanic	55540	-	GCCGCCGCCT	10 bp Insertion	Rv0050	ponA1	bifunctional penicillin-insensitive transglycosylase/penicillin-sensitive transpeptidase	Position matched
12696	MDR	East-Asian (Beijing)	55540	-	GCCGCCGCCT	10 bp Insertion	Rv0050	ponA1	bifunctional penicillin-insensitive transglycosylase/penicillin-sensitive transpeptidase	Position matched
12991	MDR	Indo-Oceanic	55540	-	GCCGCCGCCT	10 bp Insertion	Rv0050	ponA1	bifunctional penicillin-insensitive transglycosylase/penicillin-sensitive transpeptidase	Position matched
13971	MDR	Indo-Oceanic	55540	-	GCCGCCGCCT	10 bp Insertion	Rv0050	ponA1	bifunctional penicillin-insensitive transglycosylase/penicillin-sensitive transpeptidase	Position matched
13977	MDR	East-Asian (Beijing)	55540	-	GCCGCCGCCT	10 bp Insertion	Rv0050	ponA1	bifunctional penicillin-insensitive transglycosylase/penicillin-sensitive transpeptidase	Position matched
14075	MDR	Indo-Oceanic	55540	-	GCCGCCGCCT	10 bp Insertion	Rv0050	ponA1	bifunctional penicillin-insensitive transglycosylase/penicillin-sensitive transpeptidase	Position matched
14128	MDR	Indo-Oceanic	55540	-	GCCGCCGCCT	10 bp Insertion	Rv0050	ponA1	bifunctional penicillin-insensitive transglycosylase/penicillin-sensitive transpeptidase	Position matched
14141	MDR	Indo-Oceanic	55540	-	GCCGCCGCCT	10 bp Insertion	Rv0050	ponA1	bifunctional penicillin-insensitive transglycosylase/penicillin-sensitive transpeptidase	Position matched
14183	MDR	Indo-Oceanic	55540	-	GCCGCCGCCT	10 bp Insertion	Rv0050	ponA1	bifunctional penicillin-insensitive transglycosylase/penicillin-sensitive transpeptidase	Position matched
14240	MDR	East-Asian (Beijing)	55540	-	GCCGCCGCCT	10 bp Insertion	Rv0050	ponA1	bifunctional penicillin-insensitive transglycosylase/penicillin-sensitive transpeptidase	Position matched
14298	MDR	East-Asian (Beijing)	55540	-	GCCGCCGCCT	10 bp Insertion	Rv0050	ponA1	bifunctional penicillin-insensitive transglycosylase/penicillin-sensitive transpeptidase	Position matched
15926	MDR	East-Asian (Beijing)	55540	-	GCCGCCGCCT	10 bp Insertion	Rv0050	ponA1	bifunctional penicillin-insensitive transglycosylase/penicillin-sensitive transpeptidase	Position matched
16028	MDR	Indo-Oceanic	55540	-	GCCGCCGCCT	10 bp Insertion	Rv0050	ponA1	bifunctional penicillin-insensitive transglycosylase/penicillin-sensitive transpeptidase	Position matched
16055	MDR	East-Asian (Beijing)	55540	-	GCCGCCGCCT	10 bp Insertion	Rv0050	ponA1	bifunctional penicillin-insensitive transglycosylase/penicillin-sensitive transpeptidase	Position matched
P-9	MDR	Indo-Oceanic	55540	-	GCCGCCGCCT	10 bp Insertion	Rv0050	ponA1	bifunctional penicillin-insensitive transglycosylase/penicillin-sensitive transpeptidase	Position matched
PU-65	MDR	Indo-Oceanic	55540	-	GCCGCCGCCT	10 bp Insertion	Rv0050	ponA1	bifunctional penicillin-insensitive transglycosylase/penicillin-sensitive transpeptidase	Position matched
14509	Isoniazid mono-resistant	Indo-Oceanic	55540	-	GCCGCCGCCT	10 bp Insertion	Rv0050	ponA1	bifunctional penicillin-insensitive transglycosylase/penicillin-sensitive transpeptidase	Position matched
PU-73	Isoniazid mono-resistant	Indo-Oceanic	55540	-	GCCGCCGCCT	10 bp Insertion	Rv0050	ponA1	bifunctional penicillin-insensitive transglycosylase/penicillin-sensitive transpeptidase	Position matched
16340	Rifampicin mono-resistant	Indo-Oceanic	55540	-	GCCGCCT	7 bp Insertion	Rv0050	ponA1	bifunctional penicillin-insensitive transglycosylase/penicillin-sensitive transpeptidase	Position matched
16109	Streptomycin mono-resistant	East-African-Indian	55540	-	GCCGCCGCCT	10 bp Insertion	Rv0050	ponA1	bifunctional penicillin-insensitive transglycosylase/penicillin-sensitive transpeptidase	Position matched
16371	Pre-XDR	East-Asian (Beijing)	55540	-	GCCGCCGCCT	10 bp Insertion	Rv0050	ponA1	bifunctional penicillin-insensitive transglycosylase/penicillin-sensitive transpeptidase	Position matched
5553	Pre-XDR	East-Asian (Beijing)	55540	-	GCCGCCGCCT	10 bp Insertion	Rv0050	ponA1	bifunctional penicillin-insensitive transglycosylase/penicillin-sensitive transpeptidase	Position matched
Oflo	Pre-XDR	East-Asian (Beijing)	55540	-	GCCGCCGCCT	10 bp Insertion	Rv0050	ponA1	bifunctional penicillin-insensitive transglycosylase/penicillin-sensitive transpeptidase	Position matched
PU-168	Pre-XDR	East-Asian (Beijing)	55540	-	GCCGCCGCCT	10 bp Insertion	Rv0050	ponA1	bifunctional penicillin-insensitive transglycosylase/penicillin-sensitive transpeptidase	Position matched
PU-54	Pre-XDR	Indo-Oceanic	55540	-	GCCGCCGCCT	10 bp Insertion	Rv0050	ponA1	bifunctional penicillin-insensitive transglycosylase/penicillin-sensitive transpeptidase	Position matched
11060	Sensitive to first line drugs	Indo-Oceanic	55540	-	GCCGCCGCCT	10 bp Insertion	Rv0050	ponA1	bifunctional penicillin-insensitive transglycosylase/penicillin-sensitive transpeptidase	Position matched
11610	Sensitive to first line drugs	East-African-Indian	55540	-	GCCGCCGCCT	10 bp Insertion	Rv0050	ponA1	bifunctional penicillin-insensitive transglycosylase/penicillin-sensitive transpeptidase	Position matched
12033	Sensitive to first line drugs	Indo-Oceanic	55540	-	GCCGCCGCCT	10 bp Insertion	Rv0050	ponA1	bifunctional penicillin-insensitive transglycosylase/penicillin-sensitive transpeptidase	Position matched
12670	Sensitive to first line drugs	Indo-Oceanic	55540	-	GCCGCCGCCT	10 bp Insertion	Rv0050	ponA1	bifunctional penicillin-insensitive transglycosylase/penicillin-sensitive transpeptidase	Position matched
13742	Sensitive to first line drugs	Indo-Oceanic	55540	-	GCCGCCGCCT	10 bp Insertion	Rv0050	ponA1	bifunctional penicillin-insensitive transglycosylase/penicillin-sensitive transpeptidase	Position matched
11078	MDR	East-African-Indian	55543	-	GCCGCCT	7 bp Insertion	Rv0050	ponA1	bifunctional penicillin-insensitive transglycosylase/penicillin-sensitive transpeptidase	Position matched
12036	MDR	East-African-Indian	55543	-	GCCGCCT	7 bp Insertion	Rv0050	ponA1	bifunctional penicillin-insensitive transglycosylase/penicillin-sensitive transpeptidase	Position matched
12058	MDR	East-African-Indian	55543	-	GCCGCCT	7 bp Insertion	Rv0050	ponA1	bifunctional penicillin-insensitive transglycosylase/penicillin-sensitive transpeptidase	Position matched
12235	MDR	East-African-Indian	55543	-	GCCGCCT	7 bp Insertion	Rv0050	ponA1	bifunctional penicillin-insensitive transglycosylase/penicillin-sensitive transpeptidase	Position matched
12492	MDR	East-African-Indian	55543	-	GCCGCCT	7 bp Insertion	Rv0050	ponA1	bifunctional penicillin-insensitive transglycosylase/penicillin-sensitive transpeptidase	Position matched
12510	MDR	East-African-Indian	55543	-	GCCGCCT	7 bp Insertion	Rv0050	ponA1	bifunctional penicillin-insensitive transglycosylase/penicillin-sensitive transpeptidase	Position matched
12584	MDR	East-African-Indian	55543	-	GCCGCCT	7 bp Insertion	Rv0050	ponA1	bifunctional penicillin-insensitive transglycosylase/penicillin-sensitive transpeptidase	Position matched
12599	MDR	East-African-Indian	55543	-	GCCGCCT	7 bp Insertion	Rv0050	ponA1	bifunctional penicillin-insensitive transglycosylase/penicillin-sensitive transpeptidase	Position matched
12807	MDR	Indo-Oceanic	55543	-	GCCGCCT	7 bp Insertion	Rv0050	ponA1	bifunctional penicillin-insensitive transglycosylase/penicillin-sensitive transpeptidase	Position matched
12890	MDR	East-African-Indian	55543	-	GCCGCCT	7 bp Insertion	Rv0050	ponA1	bifunctional penicillin-insensitive transglycosylase/penicillin-sensitive transpeptidase	Position matched
12955	MDR	East-African-Indian	55543	-	GCCGCCT	7 bp Insertion	Rv0050	ponA1	bifunctional penicillin-insensitive transglycosylase/penicillin-sensitive transpeptidase	Position matched
12970	MDR	East-African-Indian	55543	-	GCCGCCT	7 bp Insertion	Rv0050	ponA1	bifunctional penicillin-insensitive transglycosylase/penicillin-sensitive transpeptidase	Position matched
12972	MDR	East-African-Indian	55543	-	GCCGCCT	7 bp Insertion	Rv0050	ponA1	bifunctional penicillin-insensitive transglycosylase/penicillin-sensitive transpeptidase	Position matched
12973	MDR	East-African-Indian	55543	-	GCCGCCT	7 bp Insertion	Rv0050	ponA1	bifunctional penicillin-insensitive transglycosylase/penicillin-sensitive transpeptidase	Position matched
13032	MDR	East-African-Indian	55543	-	GCCGCCT	7 bp Insertion	Rv0050	ponA1	bifunctional penicillin-insensitive transglycosylase/penicillin-sensitive transpeptidase	Position matched
13057	MDR	East-African-Indian	55543	-	GCCGCCT	7 bp Insertion	Rv0050	ponA1	bifunctional penicillin-insensitive transglycosylase/penicillin-sensitive transpeptidase	Position matched
13075	MDR	East-African-Indian	55543	-	GCCGCCT	7 bp Insertion	Rv0050	ponA1	bifunctional penicillin-insensitive transglycosylase/penicillin-sensitive transpeptidase	Position matched
13122	MDR	East-African-Indian	55543	-	GCCGCCT	7 bp Insertion	Rv0050	ponA1	bifunctional penicillin-insensitive transglycosylase/penicillin-sensitive transpeptidase	Position matched
13540	MDR	East-African-Indian	55543	-	GCCGCCT	7 bp Insertion	Rv0050	ponA1	bifunctional penicillin-insensitive transglycosylase/penicillin-sensitive transpeptidase	Position matched
13627	MDR	East-African-Indian	55543	-	GCCGCCT	7 bp Insertion	Rv0050	ponA1	bifunctional penicillin-insensitive transglycosylase/penicillin-sensitive transpeptidase	Position matched
13661	MDR	East-African-Indian	55543	-	GCCGCCT	7 bp Insertion	Rv0050	ponA1	bifunctional penicillin-insensitive transglycosylase/penicillin-sensitive transpeptidase	Position matched
13668	MDR	Indo-Oceanic	55543	-	GCCGCCT	7 bp Insertion	Rv0050	ponA1	bifunctional penicillin-insensitive transglycosylase/penicillin-sensitive transpeptidase	Position matched
13679	MDR	East-African-Indian	55543	-	GCCGCCT	7 bp Insertion	Rv0050	ponA1	bifunctional penicillin-insensitive transglycosylase/penicillin-sensitive transpeptidase	Position matched
13781	MDR	East-African-Indian	55543	-	GCCGCCT	7 bp Insertion	Rv0050	ponA1	bifunctional penicillin-insensitive transglycosylase/penicillin-sensitive transpeptidase	Position matched
13797	MDR	East-African-Indian	55543	-	GCCGCCT	7 bp Insertion	Rv0050	ponA1	bifunctional penicillin-insensitive transglycosylase/penicillin-sensitive transpeptidase	Position matched
13897	MDR	East-African-Indian	55543	-	GCCGCCT	7 bp Insertion	Rv0050	ponA1	bifunctional penicillin-insensitive transglycosylase/penicillin-sensitive transpeptidase	Position matched
14032	MDR	East-African-Indian	55543	-	GCCGCCT	7 bp Insertion	Rv0050	ponA1	bifunctional penicillin-insensitive transglycosylase/penicillin-sensitive transpeptidase	Position matched
14097	MDR	East-African-Indian	55543	-	GCCGCCT	7 bp Insertion	Rv0050	ponA1	bifunctional penicillin-insensitive transglycosylase/penicillin-sensitive transpeptidase	Position matched
14131	MDR	East-African-Indian	55543	-	GCCGCCT	7 bp Insertion	Rv0050	ponA1	bifunctional penicillin-insensitive transglycosylase/penicillin-sensitive transpeptidase	Position matched
14220	MDR	Indo-Oceanic	55543	-	GCCGCCT	7 bp Insertion	Rv0050	ponA1	bifunctional penicillin-insensitive transglycosylase/penicillin-sensitive transpeptidase	Position matched
14232	MDR	East-African-Indian	55543	-	GCCGCCT	7 bp Insertion	Rv0050	ponA1	bifunctional penicillin-insensitive transglycosylase/penicillin-sensitive transpeptidase	Position matched
14236	MDR	East-African-Indian	55543	-	GCCGCCT	7 bp Insertion	Rv0050	ponA1	bifunctional penicillin-insensitive transglycosylase/penicillin-sensitive transpeptidase	Position matched
14289	MDR	East-African-Indian	55543	-	GCCGCCT	7 bp Insertion	Rv0050	ponA1	bifunctional penicillin-insensitive transglycosylase/penicillin-sensitive transpeptidase	Position matched
14679	MDR	East-African-Indian	55543	-	GCCGCCT	7 bp Insertion	Rv0050	ponA1	bifunctional penicillin-insensitive transglycosylase/penicillin-sensitive transpeptidase	Position matched
14845	MDR	East-African-Indian	55543	-	GCCGCCT	7 bp Insertion	Rv0050	ponA1	bifunctional penicillin-insensitive transglycosylase/penicillin-sensitive transpeptidase	Position matched
15331	MDR	East-African-Indian	55543	-	GCCGCCT	7 bp Insertion	Rv0050	ponA1	bifunctional penicillin-insensitive transglycosylase/penicillin-sensitive transpeptidase	Position matched
15336	MDR	East-African-Indian	55543	-	GCCGCCT	7 bp Insertion	Rv0050	ponA1	bifunctional penicillin-insensitive transglycosylase/penicillin-sensitive transpeptidase	Position matched
15348	MDR	East-African-Indian	55543	-	GCCGCCT	7 bp Insertion	Rv0050	ponA1	bifunctional penicillin-insensitive transglycosylase/penicillin-sensitive transpeptidase	Position matched
15391	MDR	East-African-Indian	55543	-	GCCGCCT	7 bp Insertion	Rv0050	ponA1	bifunctional penicillin-insensitive transglycosylase/penicillin-sensitive transpeptidase	Position matched
15437	MDR	East-African-Indian	55543	-	GCCGCCT	7 bp Insertion	Rv0050	ponA1	bifunctional penicillin-insensitive transglycosylase/penicillin-sensitive transpeptidase	Position matched
15453	MDR	East-African-Indian	55543	-	GCCGCCT	7 bp Insertion	Rv0050	ponA1	bifunctional penicillin-insensitive transglycosylase/penicillin-sensitive transpeptidase	Position matched
16056	MDR	East-African-Indian	55543	-	GCCGCCT	7 bp Insertion	Rv0050	ponA1	bifunctional penicillin-insensitive transglycosylase/penicillin-sensitive transpeptidase	Position matched
16115	MDR	East-African-Indian	55543	-	GCCGCCT	7 bp Insertion	Rv0050	ponA1	bifunctional penicillin-insensitive transglycosylase/penicillin-sensitive transpeptidase	Position matched
8404	MDR	East-African-Indian	55543	-	GCCGCCT	7 bp Insertion	Rv0050	ponA1	bifunctional penicillin-insensitive transglycosylase/penicillin-sensitive transpeptidase	Position matched
P-10	MDR	East-African-Indian	55543	-	GCCGCCT	7 bp Insertion	Rv0050	ponA1	bifunctional penicillin-insensitive transglycosylase/penicillin-sensitive transpeptidase	Position matched
P-18	MDR	East-African-Indian	55543	-	GCCGCCT	7 bp Insertion	Rv0050	ponA1	bifunctional penicillin-insensitive transglycosylase/penicillin-sensitive transpeptidase	Position matched
PU-164	MDR	East-African-Indian	55543	-	GCCGCCT	7 bp Insertion	Rv0050	ponA1	bifunctional penicillin-insensitive transglycosylase/penicillin-sensitive transpeptidase	Position matched
PU-169	MDR	East-African-Indian	55543	-	GCCGCCT	7 bp Insertion	Rv0050	ponA1	bifunctional penicillin-insensitive transglycosylase/penicillin-sensitive transpeptidase	Position matched
11867	Isoniazid mono-resistant	East-African-Indian	55543	-	GCCGCCT	7 bp Insertion	Rv0050	ponA1	bifunctional penicillin-insensitive transglycosylase/penicillin-sensitive transpeptidase	Position matched
12163	Isoniazid mono-resistant	East-African-Indian	55543	-	GCCGCCT	7 bp Insertion	Rv0050	ponA1	bifunctional penicillin-insensitive transglycosylase/penicillin-sensitive transpeptidase	Position matched
12515	Isoniazid mono-resistant	East-African-Indian	55543	-	GCCGCCT	7 bp Insertion	Rv0050	ponA1	bifunctional penicillin-insensitive transglycosylase/penicillin-sensitive transpeptidase	Position matched
13055	Isoniazid mono-resistant	East-African-Indian	55543	-	GCCGCCT	7 bp Insertion	Rv0050	ponA1	bifunctional penicillin-insensitive transglycosylase/penicillin-sensitive transpeptidase	Position matched
13059	Isoniazid mono-resistant	East-African-Indian	55543	-	GCCGCCT	7 bp Insertion	Rv0050	ponA1	bifunctional penicillin-insensitive transglycosylase/penicillin-sensitive transpeptidase	Position matched
13073	Isoniazid mono-resistant	East-African-Indian	55543	-	GCCGCCT	7 bp Insertion	Rv0050	ponA1	bifunctional penicillin-insensitive transglycosylase/penicillin-sensitive transpeptidase	Position matched
13466	Isoniazid mono-resistant	East-African-Indian	55543	-	GCCGCCT	7 bp Insertion	Rv0050	ponA1	bifunctional penicillin-insensitive transglycosylase/penicillin-sensitive transpeptidase	Position matched
13485	Isoniazid mono-resistant	East-African-Indian	55543	-	GCCGCCT	7 bp Insertion	Rv0050	ponA1	bifunctional penicillin-insensitive transglycosylase/penicillin-sensitive transpeptidase	Position matched
13709	Isoniazid mono-resistant	East-African-Indian	55543	-	GCCGCCT	7 bp Insertion	Rv0050	ponA1	bifunctional penicillin-insensitive transglycosylase/penicillin-sensitive transpeptidase	Position matched
14105	Isoniazid mono-resistant	East-African-Indian	55543	-	GCCGCCT	7 bp Insertion	Rv0050	ponA1	bifunctional penicillin-insensitive transglycosylase/penicillin-sensitive transpeptidase	Position matched
14305	Isoniazid mono-resistant	East-African-Indian	55543	-	GCCGCCT	7 bp Insertion	Rv0050	ponA1	bifunctional penicillin-insensitive transglycosylase/penicillin-sensitive transpeptidase	Position matched
14478	Isoniazid mono-resistant	East-African-Indian	55543	-	GCCGCCT	7 bp Insertion	Rv0050	ponA1	bifunctional penicillin-insensitive transglycosylase/penicillin-sensitive transpeptidase	Position matched
14737	Isoniazid mono-resistant	East-African-Indian	55543	-	GCCGCCT	7 bp Insertion	Rv0050	ponA1	bifunctional penicillin-insensitive transglycosylase/penicillin-sensitive transpeptidase	Position matched
14984	Isoniazid mono-resistant	East-African-Indian	55543	-	GCCGCCT	7 bp Insertion	Rv0050	ponA1	bifunctional penicillin-insensitive transglycosylase/penicillin-sensitive transpeptidase	Position matched
15382	Isoniazid mono-resistant	East-African-Indian	55543	-	GCCGCCT	7 bp Insertion	Rv0050	ponA1	bifunctional penicillin-insensitive transglycosylase/penicillin-sensitive transpeptidase	Position matched
16210	Isoniazid mono-resistant	East-African-Indian	55543	-	GCCGCCT	7 bp Insertion	Rv0050	ponA1	bifunctional penicillin-insensitive transglycosylase/penicillin-sensitive transpeptidase	Position matched
16335	Isoniazid mono-resistant	East-African-Indian	55543	-	GCCGCCT	7 bp Insertion	Rv0050	ponA1	bifunctional penicillin-insensitive transglycosylase/penicillin-sensitive transpeptidase	Position matched
16345	Isoniazid mono-resistant	East-African-Indian	55543	-	GCCGCCT	7 bp Insertion	Rv0050	ponA1	bifunctional penicillin-insensitive transglycosylase/penicillin-sensitive transpeptidase	Position matched
8548	Isoniazid mono-resistant	East-African-Indian	55543	-	GCCGCCT	7 bp Insertion	Rv0050	ponA1	bifunctional penicillin-insensitive transglycosylase/penicillin-sensitive transpeptidase	Position matched
HP-1122	Isoniazid mono-resistant	East-African-Indian	55543	-	GCCGCCT	7 bp Insertion	Rv0050	ponA1	bifunctional penicillin-insensitive transglycosylase/penicillin-sensitive transpeptidase	Position matched
PU-154	Isoniazid mono-resistant	East-African-Indian	55543	-	GCCGCCT	7 bp Insertion	Rv0050	ponA1	bifunctional penicillin-insensitive transglycosylase/penicillin-sensitive transpeptidase	Position matched
12267	Rifampicin mono-resistant	East-African-Indian	55543	-	GCCGCCT	7 bp Insertion	Rv0050	ponA1	bifunctional penicillin-insensitive transglycosylase/penicillin-sensitive transpeptidase	Position matched
12530	Rifampicin mono-resistant	East-African-Indian	55543	-	GCCGCCT	7 bp Insertion	Rv0050	ponA1	bifunctional penicillin-insensitive transglycosylase/penicillin-sensitive transpeptidase	Position matched
12639	Rifampicin mono-resistant	East-African-Indian	55543	-	GCCGCCT	7 bp Insertion	Rv0050	ponA1	bifunctional penicillin-insensitive transglycosylase/penicillin-sensitive transpeptidase	Position matched
12649	Rifampicin mono-resistant	East-African-Indian	55543	-	GCCGCCT	7 bp Insertion	Rv0050	ponA1	bifunctional penicillin-insensitive transglycosylase/penicillin-sensitive transpeptidase	Position matched
13217	Rifampicin mono-resistant	East-African-Indian	55543	-	GCCGCCT	7 bp Insertion	Rv0050	ponA1	bifunctional penicillin-insensitive transglycosylase/penicillin-sensitive transpeptidase	Position matched
13412	Rifampicin mono-resistant	East-African-Indian	55543	-	GCCGCCT	7 bp Insertion	Rv0050	ponA1	bifunctional penicillin-insensitive transglycosylase/penicillin-sensitive transpeptidase	Position matched
14231	Rifampicin mono-resistant	East-African-Indian	55543	-	GCCGCCT	7 bp Insertion	Rv0050	ponA1	bifunctional penicillin-insensitive transglycosylase/penicillin-sensitive transpeptidase	Position matched
14334	Rifampicin mono-resistant	East-African-Indian	55543	-	GCCGCCT	7 bp Insertion	Rv0050	ponA1	bifunctional penicillin-insensitive transglycosylase/penicillin-sensitive transpeptidase	Position matched
15798	Rifampicin mono-resistant	East-African-Indian	55543	-	GCCGCCT	7 bp Insertion	Rv0050	ponA1	bifunctional penicillin-insensitive transglycosylase/penicillin-sensitive transpeptidase	Position matched
10828	Streptomycin mono-resistant	East-African-Indian	55543	-	GCCGCCT	7 bp Insertion	Rv0050	ponA1	bifunctional penicillin-insensitive transglycosylase/penicillin-sensitive transpeptidase	Position matched
12084	Streptomycin mono-resistant	East-African-Indian	55543	-	GCCGCCT	7 bp Insertion	Rv0050	ponA1	bifunctional penicillin-insensitive transglycosylase/penicillin-sensitive transpeptidase	Position matched
12138	Streptomycin mono-resistant	East-African-Indian	55543	-	GCCGCCT	7 bp Insertion	Rv0050	ponA1	bifunctional penicillin-insensitive transglycosylase/penicillin-sensitive transpeptidase	Position matched
13719	Streptomycin mono-resistant	East-African-Indian	55543	-	GCCGCCT	7 bp Insertion	Rv0050	ponA1	bifunctional penicillin-insensitive transglycosylase/penicillin-sensitive transpeptidase	Position matched
16166	Pre-XDR	East-African-Indian	55543	-	GCCGCCT	7 bp Insertion	Rv0050	ponA1	bifunctional penicillin-insensitive transglycosylase/penicillin-sensitive transpeptidase	Position matched
16485	Pre-XDR	East-African-Indian	55543	-	GCCGCCT	7 bp Insertion	Rv0050	ponA1	bifunctional penicillin-insensitive transglycosylase/penicillin-sensitive transpeptidase	Position matched
Oflo	Pre-XDR	East-Asian (Beijing)	55543	-	GCCGCCT	7 bp Insertion	Rv0050	ponA1	bifunctional penicillin-insensitive transglycosylase/penicillin-sensitive transpeptidase	Position matched
11975	Sensitive to first line drugs	East-African-Indian	55543	-	GCCGCCT	7 bp Insertion	Rv0050	ponA1	bifunctional penicillin-insensitive transglycosylase/penicillin-sensitive transpeptidase	Position matched
12023	Sensitive to first line drugs	East-African-Indian	55543	-	GCCGCCT	7 bp Insertion	Rv0050	ponA1	bifunctional penicillin-insensitive transglycosylase/penicillin-sensitive transpeptidase	Position matched
12033	Sensitive to first line drugs	Indo-Oceanic	55543	-	GCCGCCT	7 bp Insertion	Rv0050	ponA1	bifunctional penicillin-insensitive transglycosylase/penicillin-sensitive transpeptidase	Position matched
12061	Sensitive to first line drugs	East-African-Indian	55543	-	GCCGCCT	7 bp Insertion	Rv0050	ponA1	bifunctional penicillin-insensitive transglycosylase/penicillin-sensitive transpeptidase	Position matched
12161	Sensitive to first line drugs	East-African-Indian	55543	-	GCCGCCT	7 bp Insertion	Rv0050	ponA1	bifunctional penicillin-insensitive transglycosylase/penicillin-sensitive transpeptidase	Position matched
12305	Sensitive to first line drugs	East-African-Indian	55543	-	GCCGCCT	7 bp Insertion	Rv0050	ponA1	bifunctional penicillin-insensitive transglycosylase/penicillin-sensitive transpeptidase	Position matched
12359	Sensitive to first line drugs	East-African-Indian	55543	-	GCCGCCT	7 bp Insertion	Rv0050	ponA1	bifunctional penicillin-insensitive transglycosylase/penicillin-sensitive transpeptidase	Position matched
12495	Sensitive to first line drugs	East-African-Indian	55543	-	GCCGCCT	7 bp Insertion	Rv0050	ponA1	bifunctional penicillin-insensitive transglycosylase/penicillin-sensitive transpeptidase	Position matched
12518	Sensitive to first line drugs	East-African-Indian	55543	-	GCCGCCT	7 bp Insertion	Rv0050	ponA1	bifunctional penicillin-insensitive transglycosylase/penicillin-sensitive transpeptidase	Position matched
12668	Sensitive to first line drugs	East-African-Indian	55543	-	GCCGCCT	7 bp Insertion	Rv0050	ponA1	bifunctional penicillin-insensitive transglycosylase/penicillin-sensitive transpeptidase	Position matched
12917	Sensitive to first line drugs	East-African-Indian	55543	-	GCCGCCT	7 bp Insertion	Rv0050	ponA1	bifunctional penicillin-insensitive transglycosylase/penicillin-sensitive transpeptidase	Position matched
13011	Sensitive to first line drugs	East-African-Indian	55543	-	GCCGCCT	7 bp Insertion	Rv0050	ponA1	bifunctional penicillin-insensitive transglycosylase/penicillin-sensitive transpeptidase	Position matched
13271	Sensitive to first line drugs	East-African-Indian	55543	-	GCCGCCT	7 bp Insertion	Rv0050	ponA1	bifunctional penicillin-insensitive transglycosylase/penicillin-sensitive transpeptidase	Position matched
13526	Sensitive to first line drugs	East-African-Indian	55543	-	GCCGCCT	7 bp Insertion	Rv0050	ponA1	bifunctional penicillin-insensitive transglycosylase/penicillin-sensitive transpeptidase	Position matched
13624	Sensitive to first line drugs	East-African-Indian	55543	-	GCCGCCT	7 bp Insertion	Rv0050	ponA1	bifunctional penicillin-insensitive transglycosylase/penicillin-sensitive transpeptidase	Position matched
13626	Sensitive to first line drugs	East-African-Indian	55543	-	GCCGCCT	7 bp Insertion	Rv0050	ponA1	bifunctional penicillin-insensitive transglycosylase/penicillin-sensitive transpeptidase	Position matched
13675	Sensitive to first line drugs	East-African-Indian	55543	-	GCCGCCT	7 bp Insertion	Rv0050	ponA1	bifunctional penicillin-insensitive transglycosylase/penicillin-sensitive transpeptidase	Position matched
13742	Sensitive to first line drugs	Indo-Oceanic	55543	-	GCCGCCT	7 bp Insertion	Rv0050	ponA1	bifunctional penicillin-insensitive transglycosylase/penicillin-sensitive transpeptidase	Position matched
13933	Sensitive to first line drugs	East-African-Indian	55543	-	GCCGCCT	7 bp Insertion	Rv0050	ponA1	bifunctional penicillin-insensitive transglycosylase/penicillin-sensitive transpeptidase	Position matched
14244	Sensitive to first line drugs	East-African-Indian	55543	-	GCCGCCT	7 bp Insertion	Rv0050	ponA1	bifunctional penicillin-insensitive transglycosylase/penicillin-sensitive transpeptidase	Position matched
14985	Sensitive to first line drugs	East-African-Indian	55543	-	GCCGCCT	7 bp Insertion	Rv0050	ponA1	bifunctional penicillin-insensitive transglycosylase/penicillin-sensitive transpeptidase	Position matched
15062	Sensitive to first line drugs	East-African-Indian	55543	-	GCCGCCT	7 bp Insertion	Rv0050	ponA1	bifunctional penicillin-insensitive transglycosylase/penicillin-sensitive transpeptidase	Position matched
15098	Sensitive to first line drugs	East-African-Indian	55543	-	GCCGCCT	7 bp Insertion	Rv0050	ponA1	bifunctional penicillin-insensitive transglycosylase/penicillin-sensitive transpeptidase	Position matched
15310	Sensitive to first line drugs	East-African-Indian	55543	-	GCCGCCT	7 bp Insertion	Rv0050	ponA1	bifunctional penicillin-insensitive transglycosylase/penicillin-sensitive transpeptidase	Position matched
15465	Sensitive to first line drugs	East-African-Indian	55543	-	GCCGCCT	7 bp Insertion	Rv0050	ponA1	bifunctional penicillin-insensitive transglycosylase/penicillin-sensitive transpeptidase	Position matched
15872	Sensitive to first line drugs	East-African-Indian	55543	-	GCCGCCT	7 bp Insertion	Rv0050	ponA1	bifunctional penicillin-insensitive transglycosylase/penicillin-sensitive transpeptidase	Position matched
16398	Sensitive to first line drugs	East-African-Indian	55543	-	GCCGCCT	7 bp Insertion	Rv0050	ponA1	bifunctional penicillin-insensitive transglycosylase/penicillin-sensitive transpeptidase	Position matched
16441	Sensitive to first line drugs	East-African-Indian	55543	-	GCCGCCT	7 bp Insertion	Rv0050	ponA1	bifunctional penicillin-insensitive transglycosylase/penicillin-sensitive transpeptidase	Position matched
11078	MDR	East-African-Indian	55553	-	CCGT	4 bp Insertion	Rv0050	ponA1	bifunctional penicillin-insensitive transglycosylase/penicillin-sensitive transpeptidase	Position matched
11766	MDR	Indo-Oceanic	55553	-	CCGCCGCCGT	10 bp Insertion	Rv0050	ponA1	bifunctional penicillin-insensitive transglycosylase/penicillin-sensitive transpeptidase	Position matched
12058	MDR	East-African-Indian	55553	-	CCGT	4 bp Insertion	Rv0050	ponA1	bifunctional penicillin-insensitive transglycosylase/penicillin-sensitive transpeptidase	Position matched
12492	MDR	East-African-Indian	55553	-	CCGCCGT	7 bp Insertion	Rv0050	ponA1	bifunctional penicillin-insensitive transglycosylase/penicillin-sensitive transpeptidase	Position matched
12492	MDR	East-African-Indian	55553	-	CCGT	4 bp Insertion	Rv0050	ponA1	bifunctional penicillin-insensitive transglycosylase/penicillin-sensitive transpeptidase	Position matched
12510	MDR	East-African-Indian	55553	-	CCGCCGT	7 bp Insertion	Rv0050	ponA1	bifunctional penicillin-insensitive transglycosylase/penicillin-sensitive transpeptidase	Position matched
12584	MDR	East-African-Indian	55553	-	CCGCCGT	7 bp Insertion	Rv0050	ponA1	bifunctional penicillin-insensitive transglycosylase/penicillin-sensitive transpeptidase	Position matched
12584	MDR	East-African-Indian	55553	-	CCGT	4 bp Insertion	Rv0050	ponA1	bifunctional penicillin-insensitive transglycosylase/penicillin-sensitive transpeptidase	Position matched
12807	MDR	Indo-Oceanic	55553	-	CCGCCGT	7 bp Insertion	Rv0050	ponA1	bifunctional penicillin-insensitive transglycosylase/penicillin-sensitive transpeptidase	Position matched
12970	MDR	East-African-Indian	55553	-	CCGCCGT	7 bp Insertion	Rv0050	ponA1	bifunctional penicillin-insensitive transglycosylase/penicillin-sensitive transpeptidase	Position matched
12972	MDR	East-African-Indian	55553	-	CCGCCGT	7 bp Insertion	Rv0050	ponA1	bifunctional penicillin-insensitive transglycosylase/penicillin-sensitive transpeptidase	Position matched
12972	MDR	East-African-Indian	55553	-	CCGT	4 bp Insertion	Rv0050	ponA1	bifunctional penicillin-insensitive transglycosylase/penicillin-sensitive transpeptidase	Position matched
12973	MDR	East-African-Indian	55553	-	CCGCCGT	7 bp Insertion	Rv0050	ponA1	bifunctional penicillin-insensitive transglycosylase/penicillin-sensitive transpeptidase	Position matched
12973	MDR	East-African-Indian	55553	-	CCGT	4 bp Insertion	Rv0050	ponA1	bifunctional penicillin-insensitive transglycosylase/penicillin-sensitive transpeptidase	Position matched
12991	MDR	Indo-Oceanic	55553	-	CCGCCGCCGT	10 bp Insertion	Rv0050	ponA1	bifunctional penicillin-insensitive transglycosylase/penicillin-sensitive transpeptidase	Position matched
13075	MDR	East-African-Indian	55553	-	CCGCCGT	7 bp Insertion	Rv0050	ponA1	bifunctional penicillin-insensitive transglycosylase/penicillin-sensitive transpeptidase	Position matched
13075	MDR	East-African-Indian	55553	-	CCGT	4 bp Insertion	Rv0050	ponA1	bifunctional penicillin-insensitive transglycosylase/penicillin-sensitive transpeptidase	Position matched
13122	MDR	East-African-Indian	55553	-	CCGCCGT	7 bp Insertion	Rv0050	ponA1	bifunctional penicillin-insensitive transglycosylase/penicillin-sensitive transpeptidase	Position matched
13540	MDR	East-African-Indian	55553	-	CCGCCGT	7 bp Insertion	Rv0050	ponA1	bifunctional penicillin-insensitive transglycosylase/penicillin-sensitive transpeptidase	Position matched
13540	MDR	East-African-Indian	55553	-	CCGT	4 bp Insertion	Rv0050	ponA1	bifunctional penicillin-insensitive transglycosylase/penicillin-sensitive transpeptidase	Position matched
13606	MDR	Euro-American	55553	-	CCGT	4 bp Insertion	Rv0050	ponA1	bifunctional penicillin-insensitive transglycosylase/penicillin-sensitive transpeptidase	Position matched
13661	MDR	East-African-Indian	55553	-	CCGCCGT	7 bp Insertion	Rv0050	ponA1	bifunctional penicillin-insensitive transglycosylase/penicillin-sensitive transpeptidase	Position matched
13661	MDR	East-African-Indian	55553	-	CCGT	4 bp Insertion	Rv0050	ponA1	bifunctional penicillin-insensitive transglycosylase/penicillin-sensitive transpeptidase	Position matched
13668	MDR	Indo-Oceanic	55553	-	CCGCCGT	7 bp Insertion	Rv0050	ponA1	bifunctional penicillin-insensitive transglycosylase/penicillin-sensitive transpeptidase	Position matched
13679	MDR	East-African-Indian	55553	-	CCGCCGT	7 bp Insertion	Rv0050	ponA1	bifunctional penicillin-insensitive transglycosylase/penicillin-sensitive transpeptidase	Position matched
13679	MDR	East-African-Indian	55553	-	CCGT	4 bp Insertion	Rv0050	ponA1	bifunctional penicillin-insensitive transglycosylase/penicillin-sensitive transpeptidase	Position matched
13781	MDR	East-African-Indian	55553	-	CCGCCGT	7 bp Insertion	Rv0050	ponA1	bifunctional penicillin-insensitive transglycosylase/penicillin-sensitive transpeptidase	Position matched
13781	MDR	East-African-Indian	55553	-	CCGT	4 bp Insertion	Rv0050	ponA1	bifunctional penicillin-insensitive transglycosylase/penicillin-sensitive transpeptidase	Position matched
13854	MDR	Euro-American	55553	-	CCGCCGT	7 bp Insertion	Rv0050	ponA1	bifunctional penicillin-insensitive transglycosylase/penicillin-sensitive transpeptidase	Position matched
13854	MDR	Euro-American	55553	-	CCGT	4 bp Insertion	Rv0050	ponA1	bifunctional penicillin-insensitive transglycosylase/penicillin-sensitive transpeptidase	Position matched
14032	MDR	East-African-Indian	55553	-	CCGCCGT	7 bp Insertion	Rv0050	ponA1	bifunctional penicillin-insensitive transglycosylase/penicillin-sensitive transpeptidase	Position matched
14075	MDR	Indo-Oceanic	55553	-	CCGCCGCCGT	10 bp Insertion	Rv0050	ponA1	bifunctional penicillin-insensitive transglycosylase/penicillin-sensitive transpeptidase	Position matched
14075	MDR	Indo-Oceanic	55553	-	CCGCCGT	7 bp Insertion	Rv0050	ponA1	bifunctional penicillin-insensitive transglycosylase/penicillin-sensitive transpeptidase	Position matched
14075	MDR	Indo-Oceanic	55553	-	CCGT	4 bp Insertion	Rv0050	ponA1	bifunctional penicillin-insensitive transglycosylase/penicillin-sensitive transpeptidase	Position matched
14097	MDR	East-African-Indian	55553	-	CCGCCGT	7 bp Insertion	Rv0050	ponA1	bifunctional penicillin-insensitive transglycosylase/penicillin-sensitive transpeptidase	Position matched
14128	MDR	Indo-Oceanic	55553	-	CCGCCGCCGT	10 bp Insertion	Rv0050	ponA1	bifunctional penicillin-insensitive transglycosylase/penicillin-sensitive transpeptidase	Position matched
14128	MDR	Indo-Oceanic	55553	-	CCGCCGT	7 bp Insertion	Rv0050	ponA1	bifunctional penicillin-insensitive transglycosylase/penicillin-sensitive transpeptidase	Position matched
14128	MDR	Indo-Oceanic	55553	-	CCGT	4 bp Insertion	Rv0050	ponA1	bifunctional penicillin-insensitive transglycosylase/penicillin-sensitive transpeptidase	Position matched
14141	MDR	Indo-Oceanic	55553	-	CCGCCGCCGT	10 bp Insertion	Rv0050	ponA1	bifunctional penicillin-insensitive transglycosylase/penicillin-sensitive transpeptidase	Position matched
14141	MDR	Indo-Oceanic	55553	-	CCGCCGT	7 bp Insertion	Rv0050	ponA1	bifunctional penicillin-insensitive transglycosylase/penicillin-sensitive transpeptidase	Position matched
14141	MDR	Indo-Oceanic	55553	-	CCGT	4 bp Insertion	Rv0050	ponA1	bifunctional penicillin-insensitive transglycosylase/penicillin-sensitive transpeptidase	Position matched
14220	MDR	Indo-Oceanic	55553	-	CCGT	4 bp Insertion	Rv0050	ponA1	bifunctional penicillin-insensitive transglycosylase/penicillin-sensitive transpeptidase	Position matched
14232	MDR	East-African-Indian	55553	-	CCGCCGT	7 bp Insertion	Rv0050	ponA1	bifunctional penicillin-insensitive transglycosylase/penicillin-sensitive transpeptidase	Position matched
14232	MDR	East-African-Indian	55553	-	CCGT	4 bp Insertion	Rv0050	ponA1	bifunctional penicillin-insensitive transglycosylase/penicillin-sensitive transpeptidase	Position matched
14236	MDR	East-African-Indian	55553	-	CCGCCGT	7 bp Insertion	Rv0050	ponA1	bifunctional penicillin-insensitive transglycosylase/penicillin-sensitive transpeptidase	Position matched
14236	MDR	East-African-Indian	55553	-	CCGT	4 bp Insertion	Rv0050	ponA1	bifunctional penicillin-insensitive transglycosylase/penicillin-sensitive transpeptidase	Position matched
14240	MDR	East-Asian (Beijing)	55553	-	CCGT	4 bp Insertion	Rv0050	ponA1	bifunctional penicillin-insensitive transglycosylase/penicillin-sensitive transpeptidase	Position matched
14298	MDR	East-Asian (Beijing)	55553	-	CCGT	4 bp Insertion	Rv0050	ponA1	bifunctional penicillin-insensitive transglycosylase/penicillin-sensitive transpeptidase	Position matched
14679	MDR	East-African-Indian	55553	-	CCGCCGT	7 bp Insertion	Rv0050	ponA1	bifunctional penicillin-insensitive transglycosylase/penicillin-sensitive transpeptidase	Position matched
14845	MDR	East-African-Indian	55553	-	CCGCCGT	7 bp Insertion	Rv0050	ponA1	bifunctional penicillin-insensitive transglycosylase/penicillin-sensitive transpeptidase	Position matched
14845	MDR	East-African-Indian	55553	-	CCGT	4 bp Insertion	Rv0050	ponA1	bifunctional penicillin-insensitive transglycosylase/penicillin-sensitive transpeptidase	Position matched
15331	MDR	East-African-Indian	55553	-	CCGCCGT	7 bp Insertion	Rv0050	ponA1	bifunctional penicillin-insensitive transglycosylase/penicillin-sensitive transpeptidase	Position matched
15331	MDR	East-African-Indian	55553	-	CCGT	4 bp Insertion	Rv0050	ponA1	bifunctional penicillin-insensitive transglycosylase/penicillin-sensitive transpeptidase	Position matched
15336	MDR	East-African-Indian	55553	-	CCGT	4 bp Insertion	Rv0050	ponA1	bifunctional penicillin-insensitive transglycosylase/penicillin-sensitive transpeptidase	Position matched
15453	MDR	East-African-Indian	55553	-	CCGCCGT	7 bp Insertion	Rv0050	ponA1	bifunctional penicillin-insensitive transglycosylase/penicillin-sensitive transpeptidase	Position matched
15453	MDR	East-African-Indian	55553	-	CCGT	4 bp Insertion	Rv0050	ponA1	bifunctional penicillin-insensitive transglycosylase/penicillin-sensitive transpeptidase	Position matched
16056	MDR	East-African-Indian	55553	-	CCGCCGT	7 bp Insertion	Rv0050	ponA1	bifunctional penicillin-insensitive transglycosylase/penicillin-sensitive transpeptidase	Position matched
16056	MDR	East-African-Indian	55553	-	CCGT	4 bp Insertion	Rv0050	ponA1	bifunctional penicillin-insensitive transglycosylase/penicillin-sensitive transpeptidase	Position matched
16268	MDR	Euro-American (H37Rv-like)	55553	-	CCGT	4 bp Insertion	Rv0050	ponA1	bifunctional penicillin-insensitive transglycosylase/penicillin-sensitive transpeptidase	Position matched
8404	MDR	East-African-Indian	55553	-	CCGCCGT	7 bp Insertion	Rv0050	ponA1	bifunctional penicillin-insensitive transglycosylase/penicillin-sensitive transpeptidase	Position matched
8404	MDR	East-African-Indian	55553	-	CCGT	4 bp Insertion	Rv0050	ponA1	bifunctional penicillin-insensitive transglycosylase/penicillin-sensitive transpeptidase	Position matched
P-10	MDR	East-African-Indian	55553	-	CCGCCGT	7 bp Insertion	Rv0050	ponA1	bifunctional penicillin-insensitive transglycosylase/penicillin-sensitive transpeptidase	Position matched
P-9	MDR	Indo-Oceanic	55553	-	CCGT	4 bp Insertion	Rv0050	ponA1	bifunctional penicillin-insensitive transglycosylase/penicillin-sensitive transpeptidase	Position matched
PU-169	MDR	East-African-Indian	55553	-	CCGT	4 bp Insertion	Rv0050	ponA1	bifunctional penicillin-insensitive transglycosylase/penicillin-sensitive transpeptidase	Position matched
PU-65	MDR	Indo-Oceanic	55553	-	CCGT	4 bp Insertion	Rv0050	ponA1	bifunctional penicillin-insensitive transglycosylase/penicillin-sensitive transpeptidase	Position matched
12163	Isoniazid mono-resistant	East-African-Indian	55553	-	CCGT	4 bp Insertion	Rv0050	ponA1	bifunctional penicillin-insensitive transglycosylase/penicillin-sensitive transpeptidase	Position matched
13073	Isoniazid mono-resistant	East-African-Indian	55553	-	CCGCCGT	7 bp Insertion	Rv0050	ponA1	bifunctional penicillin-insensitive transglycosylase/penicillin-sensitive transpeptidase	Position matched
13073	Isoniazid mono-resistant	East-African-Indian	55553	-	CCGT	4 bp Insertion	Rv0050	ponA1	bifunctional penicillin-insensitive transglycosylase/penicillin-sensitive transpeptidase	Position matched
13466	Isoniazid mono-resistant	East-African-Indian	55553	-	CCGT	4 bp Insertion	Rv0050	ponA1	bifunctional penicillin-insensitive transglycosylase/penicillin-sensitive transpeptidase	Position matched
13709	Isoniazid mono-resistant	East-African-Indian	55553	-	CCGCCGT	7 bp Insertion	Rv0050	ponA1	bifunctional penicillin-insensitive transglycosylase/penicillin-sensitive transpeptidase	Position matched
14105	Isoniazid mono-resistant	East-African-Indian	55553	-	CCGT	4 bp Insertion	Rv0050	ponA1	bifunctional penicillin-insensitive transglycosylase/penicillin-sensitive transpeptidase	Position matched
14305	Isoniazid mono-resistant	East-African-Indian	55553	-	CCGCCGT	7 bp Insertion	Rv0050	ponA1	bifunctional penicillin-insensitive transglycosylase/penicillin-sensitive transpeptidase	Position matched
14305	Isoniazid mono-resistant	East-African-Indian	55553	-	CCGT	4 bp Insertion	Rv0050	ponA1	bifunctional penicillin-insensitive transglycosylase/penicillin-sensitive transpeptidase	Position matched
14478	Isoniazid mono-resistant	East-African-Indian	55553	-	CCGCCGT	7 bp Insertion	Rv0050	ponA1	bifunctional penicillin-insensitive transglycosylase/penicillin-sensitive transpeptidase	Position matched
14478	Isoniazid mono-resistant	East-African-Indian	55553	-	CCGT	4 bp Insertion	Rv0050	ponA1	bifunctional penicillin-insensitive transglycosylase/penicillin-sensitive transpeptidase	Position matched
14509	Isoniazid mono-resistant	Indo-Oceanic	55553	-	CCGCCGCCGT	10 bp Insertion	Rv0050	ponA1	bifunctional penicillin-insensitive transglycosylase/penicillin-sensitive transpeptidase	Position matched
14509	Isoniazid mono-resistant	Indo-Oceanic	55553	-	CCGT	4 bp Insertion	Rv0050	ponA1	bifunctional penicillin-insensitive transglycosylase/penicillin-sensitive transpeptidase	Position matched
16210	Isoniazid mono-resistant	East-African-Indian	55553	-	CCGCCGT	7 bp Insertion	Rv0050	ponA1	bifunctional penicillin-insensitive transglycosylase/penicillin-sensitive transpeptidase	Position matched
16210	Isoniazid mono-resistant	East-African-Indian	55553	-	CCGT	4 bp Insertion	Rv0050	ponA1	bifunctional penicillin-insensitive transglycosylase/penicillin-sensitive transpeptidase	Position matched
16335	Isoniazid mono-resistant	East-African-Indian	55553	-	CCGT	4 bp Insertion	Rv0050	ponA1	bifunctional penicillin-insensitive transglycosylase/penicillin-sensitive transpeptidase	Position matched
P-15	Isoniazid mono-resistant	Euro-American	55553	-	CCGT	4 bp Insertion	Rv0050	ponA1	bifunctional penicillin-insensitive transglycosylase/penicillin-sensitive transpeptidase	Position matched
13569	Isoniazid mono-resistant	Indo-Oceanic	55553	-	CCGT	4 bp Insertion	Rv0050	ponA1	bifunctional penicillin-insensitive transglycosylase/penicillin-sensitive transpeptidase	Position matched
13569	Isoniazid mono-resistant	Indo-Oceanic	55553	-	CCGCCGCCGT	10 bp Insertion	Rv0050	ponA1	bifunctional penicillin-insensitive transglycosylase/penicillin-sensitive transpeptidase	Position matched
12541	Isoniazid mono-resistant	East-African-Indian	55553	-	CCGT	4 bp Insertion	Rv0050	ponA1	bifunctional penicillin-insensitive transglycosylase/penicillin-sensitive transpeptidase	Position matched
12541	Isoniazid mono-resistant	East-African-Indian	55553	-	CCGCCGT	7 bp Insertion	Rv0050	ponA1	bifunctional penicillin-insensitive transglycosylase/penicillin-sensitive transpeptidase	Position matched
12267	Rifampicin mono-resistant	East-African-Indian	55553	-	CCGCCGT	7 bp Insertion	Rv0050	ponA1	bifunctional penicillin-insensitive transglycosylase/penicillin-sensitive transpeptidase	Position matched
12267	Rifampicin mono-resistant	East-African-Indian	55553	-	CCGT	4 bp Insertion	Rv0050	ponA1	bifunctional penicillin-insensitive transglycosylase/penicillin-sensitive transpeptidase	Position matched
12639	Rifampicin mono-resistant	East-African-Indian	55553	-	CCGCCGT	7 bp Insertion	Rv0050	ponA1	bifunctional penicillin-insensitive transglycosylase/penicillin-sensitive transpeptidase	Position matched
12639	Rifampicin mono-resistant	East-African-Indian	55553	-	CCGT	4 bp Insertion	Rv0050	ponA1	bifunctional penicillin-insensitive transglycosylase/penicillin-sensitive transpeptidase	Position matched
12649	Rifampicin mono-resistant	East-African-Indian	55553	-	CCGCCGT	7 bp Insertion	Rv0050	ponA1	bifunctional penicillin-insensitive transglycosylase/penicillin-sensitive transpeptidase	Position matched
14231	Rifampicin mono-resistant	East-African-Indian	55553	-	CCGCCGT	7 bp Insertion	Rv0050	ponA1	bifunctional penicillin-insensitive transglycosylase/penicillin-sensitive transpeptidase	Position matched
14231	Rifampicin mono-resistant	East-African-Indian	55553	-	CCGT	4 bp Insertion	Rv0050	ponA1	bifunctional penicillin-insensitive transglycosylase/penicillin-sensitive transpeptidase	Position matched
14334	Rifampicin mono-resistant	East-African-Indian	55553	-	CCGCCGT	7 bp Insertion	Rv0050	ponA1	bifunctional penicillin-insensitive transglycosylase/penicillin-sensitive transpeptidase	Position matched
14334	Rifampicin mono-resistant	East-African-Indian	55553	-	CCGT	4 bp Insertion	Rv0050	ponA1	bifunctional penicillin-insensitive transglycosylase/penicillin-sensitive transpeptidase	Position matched
16340	Rifampicin mono-resistant	Indo-Oceanic	55553	-	CCGCCGT	7 bp Insertion	Rv0050	ponA1	bifunctional penicillin-insensitive transglycosylase/penicillin-sensitive transpeptidase	Position matched
12138	Streptomycin mono-resistant	East-African-Indian	55553	-	CCGT	4 bp Insertion	Rv0050	ponA1	bifunctional penicillin-insensitive transglycosylase/penicillin-sensitive transpeptidase	Position matched
16109	Streptomycin mono-resistant	East-African-Indian	55553	-	CCGCCGCCGT	10 bp Insertion	Rv0050	ponA1	bifunctional penicillin-insensitive transglycosylase/penicillin-sensitive transpeptidase	Position matched
16166	Pre-XDR	East-African-Indian	55553	-	CCGT	4 bp Insertion	Rv0050	ponA1	bifunctional penicillin-insensitive transglycosylase/penicillin-sensitive transpeptidase	Position matched
16485	Pre-XDR	East-African-Indian	55553	-	CCGT	4 bp Insertion	Rv0050	ponA1	bifunctional penicillin-insensitive transglycosylase/penicillin-sensitive transpeptidase	Position matched
Oflo	Pre-XDR	East-Asian (Beijing)	55553	-	CCGCCGCCGT	10 bp Insertion	Rv0050	ponA1	bifunctional penicillin-insensitive transglycosylase/penicillin-sensitive transpeptidase	Position matched
Oflo	Pre-XDR	East-Asian (Beijing)	55553	-	CCGCCGT	7 bp Insertion	Rv0050	ponA1	bifunctional penicillin-insensitive transglycosylase/penicillin-sensitive transpeptidase	Position matched
Oflo	Pre-XDR	East-Asian (Beijing)	55553	-	CCGT	4 bp Insertion	Rv0050	ponA1	bifunctional penicillin-insensitive transglycosylase/penicillin-sensitive transpeptidase	Position matched
PU-168	Pre-XDR	East-Asian (Beijing)	55553	-	CCGCCGCCGT	10 bp Insertion	Rv0050	ponA1	bifunctional penicillin-insensitive transglycosylase/penicillin-sensitive transpeptidase	Position matched
PU-168	Pre-XDR	East-Asian (Beijing)	55553	-	CCGT	4 bp Insertion	Rv0050	ponA1	bifunctional penicillin-insensitive transglycosylase/penicillin-sensitive transpeptidase	Position matched
PU-43	Pre-XDR	Euro-American	55553	-	CCGCCGT	7 bp Insertion	Rv0050	ponA1	bifunctional penicillin-insensitive transglycosylase/penicillin-sensitive transpeptidase	Position matched
11060	Sensitive to first line drugs	Indo-Oceanic	55553	-	CCGT	4 bp Insertion	Rv0050	ponA1	bifunctional penicillin-insensitive transglycosylase/penicillin-sensitive transpeptidase	Position matched
11610	Sensitive to first line drugs	East-African-Indian	55553	-	CCGT	4 bp Insertion	Rv0050	ponA1	bifunctional penicillin-insensitive transglycosylase/penicillin-sensitive transpeptidase	Position matched
11975	Sensitive to first line drugs	East-African-Indian	55553	-	CCGCCGT	7 bp Insertion	Rv0050	ponA1	bifunctional penicillin-insensitive transglycosylase/penicillin-sensitive transpeptidase	Position matched
11975	Sensitive to first line drugs	East-African-Indian	55553	-	CCGT	4 bp Insertion	Rv0050	ponA1	bifunctional penicillin-insensitive transglycosylase/penicillin-sensitive transpeptidase	Position matched
12033	Sensitive to first line drugs	Indo-Oceanic	55553	-	CCGCCGCCGT	10 bp Insertion	Rv0050	ponA1	bifunctional penicillin-insensitive transglycosylase/penicillin-sensitive transpeptidase	Position matched
12305	Sensitive to first line drugs	East-African-Indian	55553	-	CCGCCGT	7 bp Insertion	Rv0050	ponA1	bifunctional penicillin-insensitive transglycosylase/penicillin-sensitive transpeptidase	Position matched
12305	Sensitive to first line drugs	East-African-Indian	55553	-	CCGT	4 bp Insertion	Rv0050	ponA1	bifunctional penicillin-insensitive transglycosylase/penicillin-sensitive transpeptidase	Position matched
12495	Sensitive to first line drugs	East-African-Indian	55553	-	CCGT	4 bp Insertion	Rv0050	ponA1	bifunctional penicillin-insensitive transglycosylase/penicillin-sensitive transpeptidase	Position matched
12668	Sensitive to first line drugs	East-African-Indian	55553	-	CCGCCGT	7 bp Insertion	Rv0050	ponA1	bifunctional penicillin-insensitive transglycosylase/penicillin-sensitive transpeptidase	Position matched
12863	Sensitive to first line drugs	Euro-American (X-type)	55553	-	CCGCCGT	7 bp Insertion	Rv0050	ponA1	bifunctional penicillin-insensitive transglycosylase/penicillin-sensitive transpeptidase	Position matched
12863	Sensitive to first line drugs	Euro-American (X-type)	55553	-	CCGT	4 bp Insertion	Rv0050	ponA1	bifunctional penicillin-insensitive transglycosylase/penicillin-sensitive transpeptidase	Position matched
13526	Sensitive to first line drugs	East-African-Indian	55553	-	CCGCCGT	7 bp Insertion	Rv0050	ponA1	bifunctional penicillin-insensitive transglycosylase/penicillin-sensitive transpeptidase	Position matched
13526	Sensitive to first line drugs	East-African-Indian	55553	-	CCGT	4 bp Insertion	Rv0050	ponA1	bifunctional penicillin-insensitive transglycosylase/penicillin-sensitive transpeptidase	Position matched
13624	Sensitive to first line drugs	East-African-Indian	55553	-	CCGCCGT	7 bp Insertion	Rv0050	ponA1	bifunctional penicillin-insensitive transglycosylase/penicillin-sensitive transpeptidase	Position matched
13626	Sensitive to first line drugs	East-African-Indian	55553	-	CCGCCGT	7 bp Insertion	Rv0050	ponA1	bifunctional penicillin-insensitive transglycosylase/penicillin-sensitive transpeptidase	Position matched
13626	Sensitive to first line drugs	East-African-Indian	55553	-	CCGT	4 bp Insertion	Rv0050	ponA1	bifunctional penicillin-insensitive transglycosylase/penicillin-sensitive transpeptidase	Position matched
13675	Sensitive to first line drugs	East-African-Indian	55553	-	CCGT	4 bp Insertion	Rv0050	ponA1	bifunctional penicillin-insensitive transglycosylase/penicillin-sensitive transpeptidase	Position matched
13742	Sensitive to first line drugs	Indo-Oceanic	55553	-	CCGT	4 bp Insertion	Rv0050	ponA1	bifunctional penicillin-insensitive transglycosylase/penicillin-sensitive transpeptidase	Position matched
14463	Sensitive to first line drugs	Euro-American	55553	-	CCGT	4 bp Insertion	Rv0050	ponA1	bifunctional penicillin-insensitive transglycosylase/penicillin-sensitive transpeptidase	Position matched
15098	Sensitive to first line drugs	East-African-Indian	55553	-	CCGT	4 bp Insertion	Rv0050	ponA1	bifunctional penicillin-insensitive transglycosylase/penicillin-sensitive transpeptidase	Position matched
15310	Sensitive to first line drugs	East-African-Indian	55553	-	CCGCCGT	7 bp Insertion	Rv0050	ponA1	bifunctional penicillin-insensitive transglycosylase/penicillin-sensitive transpeptidase	Position matched
15310	Sensitive to first line drugs	East-African-Indian	55553	-	CCGT	4 bp Insertion	Rv0050	ponA1	bifunctional penicillin-insensitive transglycosylase/penicillin-sensitive transpeptidase	Position matched
15465	Sensitive to first line drugs	East-African-Indian	55553	-	CCGCCGT	7 bp Insertion	Rv0050	ponA1	bifunctional penicillin-insensitive transglycosylase/penicillin-sensitive transpeptidase	Position matched
15872	Sensitive to first line drugs	East-African-Indian	55553	-	CCGT	4 bp Insertion	Rv0050	ponA1	bifunctional penicillin-insensitive transglycosylase/penicillin-sensitive transpeptidase	Position matched
16028	MDR	Indo-Oceanic	55555	-	GCCGCCGTCT	10 bp Insertion	Rv0050	ponA1	bifunctional penicillin-insensitive transglycosylase/penicillin-sensitive transpeptidase	Position matched
10828	Streptomycin mono-resistant	East-African-Indian	57213	-	TA	2 bp Insertion	Rv0051	ponA1	transmembrane protein	Not matched
12084	Streptomycin mono-resistant	East-African-Indian	57213	-	TA	2 bp Insertion	Rv0051	ponA1	transmembrane protein	Not matched
12061	Sensitive to first line drugs	East-African-Indian	58596	-	ACAC	4 bp Insertion	Rv0054	ssb	single-strand DNA-binding protein	Not matched
15098	Sensitive to first line drugs	East-African-Indian	58596	-	ACAC	4 bp Insertion	Rv0054	ssb	single-strand DNA-binding protein	Not matched
PU-168	Pre-XDR	East-Asian (Beijing)	67066	-	AGTGGCCGGAGACCTGGCATCGCCACAATCG	31 bp Insertion	Rv0063	Rv0063	oxidoreductase	Position matched
12696	MDR	East-Asian (Beijing)	68337	-	TC	2 bp Insertion	Rv0063	Rv0063	oxidoreductase	Position matched
13977	MDR	East-Asian (Beijing)	68337	-	TC	2 bp Insertion	Rv0063	Rv0063	oxidoreductase	Position matched
14240	MDR	East-Asian (Beijing)	68337	-	TC	2 bp Insertion	Rv0063	Rv0063	oxidoreductase	Position matched
14298	MDR	East-Asian (Beijing)	68337	-	TC	2 bp Insertion	Rv0063	Rv0063	oxidoreductase	Position matched
15926	MDR	East-Asian (Beijing)	68337	-	TC	2 bp Insertion	Rv0063	Rv0063	oxidoreductase	Position matched
16055	MDR	East-Asian (Beijing)	68337	-	TC	2 bp Insertion	Rv0063	Rv0063	oxidoreductase	Position matched
16371	Pre-XDR	East-Asian (Beijing)	68337	-	TC	2 bp Insertion	Rv0063	Rv0063	oxidoreductase	Position matched
5553	Pre-XDR	East-Asian (Beijing)	68337	-	TC	2 bp Insertion	Rv0063	Rv0063	oxidoreductase	Position matched
Oflo	Pre-XDR	East-Asian (Beijing)	68337	-	TC	2 bp Insertion	Rv0063	Rv0063	oxidoreductase	Position matched
PU-168	Pre-XDR	East-Asian (Beijing)	68337	-	TC	2 bp Insertion	Rv0063	Rv0063	oxidoreductase	Position matched
12649	Rifampicin mono-resistant	East-African-Indian	76093	-	GAAA	4 bp Insertion	Rv0068	Rv0068	oxidoreductase	Not matched
16056	MDR	East-African-Indian	76708	-	CGGGGTCCCCCGCGCCGGCCGACGTGTGCTCTTCCGATCTCG	42 bp Insertion	Rv0069c	sdaA	L-serine dehydratase	Not matched
11078	MDR	East-African-Indian	79504	-	TCGGTGGACCCGGTGGACC	19 bp Insertion	Rv0071	Rv0071	maturase	Position matched
11766	MDR	Indo-Oceanic	79504	-	TCGGTGGACC	10 bp Insertion	Rv0071	Rv0071	maturase	Position matched
11766	MDR	Indo-Oceanic	79504	-	TCGGTGGACCCGGTGGACC	19 bp Insertion	Rv0071	Rv0071	maturase	Position matched
11766	MDR	Indo-Oceanic	79504	-	TCGGTGGACCCGGTGGACCCGGTGGACC	28 bp Insertion	Rv0071	Rv0071	maturase	Position matched
12036	MDR	East-African-Indian	79504	-	TCGGTGGACCCGGTGGACCCGGTGGACC	28 bp Insertion	Rv0071	Rv0071	maturase	Position matched
12058	MDR	East-African-Indian	79504	-	TCGGTGGACC	10 bp Insertion	Rv0071	Rv0071	maturase	Position matched
12058	MDR	East-African-Indian	79504	-	TCGGTGGACCCGGTGGACC	19 bp Insertion	Rv0071	Rv0071	maturase	Position matched
12067	MDR	Indo-Oceanic	79504	-	TCGGTGGACC	10 bp Insertion	Rv0071	Rv0071	maturase	Position matched
12067	MDR	Indo-Oceanic	79504	-	TCGGTGGACCCGGTGGACC	19 bp Insertion	Rv0071	Rv0071	maturase	Position matched
12235	MDR	East-African-Indian	79504	-	TCGGTGGACC	10 bp Insertion	Rv0071	Rv0071	maturase	Position matched
12492	MDR	East-African-Indian	79504	-	TCGGTGGACC	10 bp Insertion	Rv0071	Rv0071	maturase	Position matched
12492	MDR	East-African-Indian	79504	-	TCGGTGGACCCGGTGGACC	19 bp Insertion	Rv0071	Rv0071	maturase	Position matched
12492	MDR	East-African-Indian	79504	-	TCGGTGGACCCGGTGGACCCGGTGGACC	28 bp Insertion	Rv0071	Rv0071	maturase	Position matched
12510	MDR	East-African-Indian	79504	-	TCGGTGGACC	10 bp Insertion	Rv0071	Rv0071	maturase	Position matched
12510	MDR	East-African-Indian	79504	-	TCGGTGGACCCGGTGGACC	19 bp Insertion	Rv0071	Rv0071	maturase	Position matched
12584	MDR	East-African-Indian	79504	-	TCGGTGGACC	10 bp Insertion	Rv0071	Rv0071	maturase	Position matched
12584	MDR	East-African-Indian	79504	-	TCGGTGGACCCGGTGGACC	19 bp Insertion	Rv0071	Rv0071	maturase	Position matched
12599	MDR	East-African-Indian	79504	-	TCGGTGGACC	10 bp Insertion	Rv0071	Rv0071	maturase	Position matched
12599	MDR	East-African-Indian	79504	-	TCGGTGGACCCGGTGGACC	19 bp Insertion	Rv0071	Rv0071	maturase	Position matched
12599	MDR	East-African-Indian	79504	-	TCGGTGGACCCGGTGGACCCGGTGGACC	28 bp Insertion	Rv0071	Rv0071	maturase	Position matched
12696	MDR	East-Asian (Beijing)	79504	-	TCGGTGGACCCGGTGGACC	19 bp Insertion	Rv0071	Rv0071	maturase	Position matched
12807	MDR	Indo-Oceanic	79504	-	TCGGTGGACC	10 bp Insertion	Rv0071	Rv0071	maturase	Position matched
12807	MDR	Indo-Oceanic	79504	-	TCGGTGGACCCGGTGGACC	19 bp Insertion	Rv0071	Rv0071	maturase	Position matched
12807	MDR	Indo-Oceanic	79504	-	TCGGTGGACCCGGTGGACCCGGTGGACC	28 bp Insertion	Rv0071	Rv0071	maturase	Position matched
12890	MDR	East-African-Indian	79504	-	TCGGTGGACCCGGTGGACCCGGTGGACC	28 bp Insertion	Rv0071	Rv0071	maturase	Position matched
12955	MDR	East-African-Indian	79504	-	TCGGTGGACC	10 bp Insertion	Rv0071	Rv0071	maturase	Position matched
12955	MDR	East-African-Indian	79504	-	TCGGTGGACCCGGTGGACC	19 bp Insertion	Rv0071	Rv0071	maturase	Position matched
12955	MDR	East-African-Indian	79504	-	TCGGTGGACCCGGTGGACCCGGTGGACC	28 bp Insertion	Rv0071	Rv0071	maturase	Position matched
12970	MDR	East-African-Indian	79504	-	TCGGTGGACC	10 bp Insertion	Rv0071	Rv0071	maturase	Position matched
12970	MDR	East-African-Indian	79504	-	TCGGTGGACCCGGTGGACC	19 bp Insertion	Rv0071	Rv0071	maturase	Position matched
12970	MDR	East-African-Indian	79504	-	TCGGTGGACCCGGTGGACCCGGTGGACC	28 bp Insertion	Rv0071	Rv0071	maturase	Position matched
12972	MDR	East-African-Indian	79504	-	TCGGTGGACC	10 bp Insertion	Rv0071	Rv0071	maturase	Position matched
12972	MDR	East-African-Indian	79504	-	TCGGTGGACCCGGTGGACC	19 bp Insertion	Rv0071	Rv0071	maturase	Position matched
12972	MDR	East-African-Indian	79504	-	TCGGTGGACCCGGTGGACCCGGTGGACC	28 bp Insertion	Rv0071	Rv0071	maturase	Position matched
12973	MDR	East-African-Indian	79504	-	TCGGTGGACC	10 bp Insertion	Rv0071	Rv0071	maturase	Position matched
12973	MDR	East-African-Indian	79504	-	TCGGTGGACCCGGTGGACC	19 bp Insertion	Rv0071	Rv0071	maturase	Position matched
12991	MDR	Indo-Oceanic	79504	-	TCGGTGGACC	10 bp Insertion	Rv0071	Rv0071	maturase	Position matched
12991	MDR	Indo-Oceanic	79504	-	TCGGTGGACCCGGTGGACC	19 bp Insertion	Rv0071	Rv0071	maturase	Position matched
13032	MDR	East-African-Indian	79504	-	TCGGTGGACC	10 bp Insertion	Rv0071	Rv0071	maturase	Position matched
13032	MDR	East-African-Indian	79504	-	TCGGTGGACCCGGTGGACC	19 bp Insertion	Rv0071	Rv0071	maturase	Position matched
13032	MDR	East-African-Indian	79504	-	TCGGTGGACCCGGTGGACCCGGTGGACC	28 bp Insertion	Rv0071	Rv0071	maturase	Position matched
13075	MDR	East-African-Indian	79504	-	TCGGTGGACC	10 bp Insertion	Rv0071	Rv0071	maturase	Position matched
13075	MDR	East-African-Indian	79504	-	TCGGTGGACCCGGTGGACC	19 bp Insertion	Rv0071	Rv0071	maturase	Position matched
13075	MDR	East-African-Indian	79504	-	TCGGTGGACCCGGTGGACCCGGTGGACC	28 bp Insertion	Rv0071	Rv0071	maturase	Position matched
13122	MDR	East-African-Indian	79504	-	TCGGTGGACC	10 bp Insertion	Rv0071	Rv0071	maturase	Position matched
13122	MDR	East-African-Indian	79504	-	TCGGTGGACCCGGTGGACC	19 bp Insertion	Rv0071	Rv0071	maturase	Position matched
13122	MDR	East-African-Indian	79504	-	TCGGTGGACCCGGTGGACCCGGTGGACC	28 bp Insertion	Rv0071	Rv0071	maturase	Position matched
13540	MDR	East-African-Indian	79504	-	TCGGTGGACC	10 bp Insertion	Rv0071	Rv0071	maturase	Position matched
13540	MDR	East-African-Indian	79504	-	TCGGTGGACCCGGTGGACCCGGTGGACC	28 bp Insertion	Rv0071	Rv0071	maturase	Position matched
13627	MDR	East-African-Indian	79504	-	TCGGTGGACCCGGTGGACCCGGTGGACC	28 bp Insertion	Rv0071	Rv0071	maturase	Position matched
13661	MDR	East-African-Indian	79504	-	TCGGTGGACC	10 bp Insertion	Rv0071	Rv0071	maturase	Position matched
13661	MDR	East-African-Indian	79504	-	TCGGTGGACCCGGTGGACC	19 bp Insertion	Rv0071	Rv0071	maturase	Position matched
13661	MDR	East-African-Indian	79504	-	TCGGTGGACCCGGTGGACCCGGTGGACC	28 bp Insertion	Rv0071	Rv0071	maturase	Position matched
13668	MDR	Indo-Oceanic	79504	-	TCGGTGGACC	10 bp Insertion	Rv0071	Rv0071	maturase	Position matched
13668	MDR	Indo-Oceanic	79504	-	TCGGTGGACCCGGTGGACC	19 bp Insertion	Rv0071	Rv0071	maturase	Position matched
13679	MDR	East-African-Indian	79504	-	TCGGTGGACC	10 bp Insertion	Rv0071	Rv0071	maturase	Position matched
13679	MDR	East-African-Indian	79504	-	TCGGTGGACCCGGTGGACC	19 bp Insertion	Rv0071	Rv0071	maturase	Position matched
13781	MDR	East-African-Indian	79504	-	TCGGTGGACC	10 bp Insertion	Rv0071	Rv0071	maturase	Position matched
13781	MDR	East-African-Indian	79504	-	TCGGTGGACCCGGTGGACC	19 bp Insertion	Rv0071	Rv0071	maturase	Position matched
13797	MDR	East-African-Indian	79504	-	TCGGTGGACC	10 bp Insertion	Rv0071	Rv0071	maturase	Position matched
13854	MDR	Euro-American	79504	-	TCGGTGGACC	10 bp Insertion	Rv0071	Rv0071	maturase	Position matched
13854	MDR	Euro-American	79504	-	TCGGTGGACCCGGTGGACC	19 bp Insertion	Rv0071	Rv0071	maturase	Position matched
13971	MDR	Indo-Oceanic	79504	-	TCGGTGGACCCGGTGGACC	19 bp Insertion	Rv0071	Rv0071	maturase	Position matched
14032	MDR	East-African-Indian	79504	-	TCGGTGGACCCGGTGGACC	19 bp Insertion	Rv0071	Rv0071	maturase	Position matched
14032	MDR	East-African-Indian	79504	-	TCGGTGGACCCGGTGGACCCGGTGGACC	28 bp Insertion	Rv0071	Rv0071	maturase	Position matched
14075	MDR	Indo-Oceanic	79504	-	TCGGTGGACC	10 bp Insertion	Rv0071	Rv0071	maturase	Position matched
14075	MDR	Indo-Oceanic	79504	-	TCGGTGGACCCGGTGGACC	19 bp Insertion	Rv0071	Rv0071	maturase	Position matched
14097	MDR	East-African-Indian	79504	-	TCGGTGGACC	10 bp Insertion	Rv0071	Rv0071	maturase	Position matched
14097	MDR	East-African-Indian	79504	-	TCGGTGGACCCGGTGGACC	19 bp Insertion	Rv0071	Rv0071	maturase	Position matched
14097	MDR	East-African-Indian	79504	-	TCGGTGGACCCGGTGGACCCGGTGGACC	28 bp Insertion	Rv0071	Rv0071	maturase	Position matched
14128	MDR	Indo-Oceanic	79504	-	TCGGTGGACC	10 bp Insertion	Rv0071	Rv0071	maturase	Position matched
14128	MDR	Indo-Oceanic	79504	-	TCGGTGGACCCGGTGGACC	19 bp Insertion	Rv0071	Rv0071	maturase	Position matched
14131	MDR	East-African-Indian	79504	-	TCGGTGGACCCGGTGGACCCGGTGGACC	28 bp Insertion	Rv0071	Rv0071	maturase	Position matched
14141	MDR	Indo-Oceanic	79504	-	TCGGTGGACC	10 bp Insertion	Rv0071	Rv0071	maturase	Position matched
14141	MDR	Indo-Oceanic	79504	-	TCGGTGGACCCGGTGGACC	19 bp Insertion	Rv0071	Rv0071	maturase	Position matched
14141	MDR	Indo-Oceanic	79504	-	TCGGTGGACCCGGTGGACCCGGTGGACC	28 bp Insertion	Rv0071	Rv0071	maturase	Position matched
14141	MDR	Indo-Oceanic	79504	-	TCGGTGGACCCGGTGGACCCGGTGGACCCGGTGGACC	37 bp Insertion	Rv0071	Rv0071	maturase	Position matched
14183	MDR	Indo-Oceanic	79504	-	TCGGTGGACC	10 bp Insertion	Rv0071	Rv0071	maturase	Position matched
14183	MDR	Indo-Oceanic	79504	-	TCGGTGGACCCGGTGGACC	19 bp Insertion	Rv0071	Rv0071	maturase	Position matched
14220	MDR	Indo-Oceanic	79504	-	TCGGTGGACC	10 bp Insertion	Rv0071	Rv0071	maturase	Position matched
14220	MDR	Indo-Oceanic	79504	-	TCGGTGGACCCGGTGGACC	19 bp Insertion	Rv0071	Rv0071	maturase	Position matched
14220	MDR	Indo-Oceanic	79504	-	TCGGTGGACCCGGTGGACCCGGTGGACC	28 bp Insertion	Rv0071	Rv0071	maturase	Position matched
14232	MDR	East-African-Indian	79504	-	TCGGTGGACC	10 bp Insertion	Rv0071	Rv0071	maturase	Position matched
14232	MDR	East-African-Indian	79504	-	TCGGTGGACCCGGTGGACC	19 bp Insertion	Rv0071	Rv0071	maturase	Position matched
14232	MDR	East-African-Indian	79504	-	TCGGTGGACCCGGTGGACCCGGTGGACC	28 bp Insertion	Rv0071	Rv0071	maturase	Position matched
14236	MDR	East-African-Indian	79504	-	TCGGTGGACC	10 bp Insertion	Rv0071	Rv0071	maturase	Position matched
14236	MDR	East-African-Indian	79504	-	TCGGTGGACCCGGTGGACC	19 bp Insertion	Rv0071	Rv0071	maturase	Position matched
14236	MDR	East-African-Indian	79504	-	TCGGTGGACCCGGTGGACCCGGTGGACC	28 bp Insertion	Rv0071	Rv0071	maturase	Position matched
14240	MDR	East-Asian (Beijing)	79504	-	TCGGTGGACCCGGTGGACC	19 bp Insertion	Rv0071	Rv0071	maturase	Position matched
14289	MDR	East-African-Indian	79504	-	TCGGTGGACCCGGTGGACC	19 bp Insertion	Rv0071	Rv0071	maturase	Position matched
14289	MDR	East-African-Indian	79504	-	TCGGTGGACCCGGTGGACCCGGTGGACC	28 bp Insertion	Rv0071	Rv0071	maturase	Position matched
14298	MDR	East-Asian (Beijing)	79504	-	TCGGTGGACCCGGTGGACC	19 bp Insertion	Rv0071	Rv0071	maturase	Position matched
14298	MDR	East-Asian (Beijing)	79504	-	TCGGTGGACCCGGTGGACCCGGTGGACC	28 bp Insertion	Rv0071	Rv0071	maturase	Position matched
14679	MDR	East-African-Indian	79504	-	TCGGTGGACCCGGTGGACC	19 bp Insertion	Rv0071	Rv0071	maturase	Position matched
14845	MDR	East-African-Indian	79504	-	TCGGTGGACC	10 bp Insertion	Rv0071	Rv0071	maturase	Position matched
14845	MDR	East-African-Indian	79504	-	TCGGTGGACCCGGTGGACC	19 bp Insertion	Rv0071	Rv0071	maturase	Position matched
14845	MDR	East-African-Indian	79504	-	TCGGTGGACCCGGTGGACCCGGTGGACC	28 bp Insertion	Rv0071	Rv0071	maturase	Position matched
15331	MDR	East-African-Indian	79504	-	TCGGTGGACC	10 bp Insertion	Rv0071	Rv0071	maturase	Position matched
15331	MDR	East-African-Indian	79504	-	TCGGTGGACCCGGTGGACC	19 bp Insertion	Rv0071	Rv0071	maturase	Position matched
15336	MDR	East-African-Indian	79504	-	TCGGTGGACCCGGTGGACC	19 bp Insertion	Rv0071	Rv0071	maturase	Position matched
15336	MDR	East-African-Indian	79504	-	TCGGTGGACCCGGTGGACCCGGTGGACC	28 bp Insertion	Rv0071	Rv0071	maturase	Position matched
15348	MDR	East-African-Indian	79504	-	TCGGTGGACCCGGTGGACCCGGTGGACC	28 bp Insertion	Rv0071	Rv0071	maturase	Position matched
15391	MDR	East-African-Indian	79504	-	TCGGTGGACCCGGTGGACCCGGTGGACC	28 bp Insertion	Rv0071	Rv0071	maturase	Position matched
15437	MDR	East-African-Indian	79504	-	TCGGTGGACC	10 bp Insertion	Rv0071	Rv0071	maturase	Position matched
15437	MDR	East-African-Indian	79504	-	TCGGTGGACCCGGTGGACC	19 bp Insertion	Rv0071	Rv0071	maturase	Position matched
15453	MDR	East-African-Indian	79504	-	TCGGTGGACCCGGTGGACC	19 bp Insertion	Rv0071	Rv0071	maturase	Position matched
15453	MDR	East-African-Indian	79504	-	TCGGTGGACCCGGTGGACCCGGTGGACC	28 bp Insertion	Rv0071	Rv0071	maturase	Position matched
16028	MDR	Indo-Oceanic	79504	-	TCGGTGGACC	10 bp Insertion	Rv0071	Rv0071	maturase	Position matched
16028	MDR	Indo-Oceanic	79504	-	TCGGTGGACCCGGTGGACC	19 bp Insertion	Rv0071	Rv0071	maturase	Position matched
16028	MDR	Indo-Oceanic	79504	-	TCGGTGGACCCGGTGGACCCGGTGGACC	28 bp Insertion	Rv0071	Rv0071	maturase	Position matched
16055	MDR	East-Asian (Beijing)	79504	-	TCGGTGGACCCGGTGGACC	19 bp Insertion	Rv0071	Rv0071	maturase	Position matched
16056	MDR	East-African-Indian	79504	-	TCGGTGGACC	10 bp Insertion	Rv0071	Rv0071	maturase	Position matched
16056	MDR	East-African-Indian	79504	-	TCGGTGGACCCGGTGGACC	19 bp Insertion	Rv0071	Rv0071	maturase	Position matched
16056	MDR	East-African-Indian	79504	-	TCGGTGGACCCGGTGGACCCGGTGGACC	28 bp Insertion	Rv0071	Rv0071	maturase	Position matched
16115	MDR	East-African-Indian	79504	-	TCGGTGGACC	10 bp Insertion	Rv0071	Rv0071	maturase	Position matched
16115	MDR	East-African-Indian	79504	-	TCGGTGGACCCGGTGGACC	19 bp Insertion	Rv0071	Rv0071	maturase	Position matched
16115	MDR	East-African-Indian	79504	-	TCGGTGGACCCGGTGGACCCGGTGGACC	28 bp Insertion	Rv0071	Rv0071	maturase	Position matched
16268	MDR	Euro-American (H37Rv-like)	79504	-	TCGGTGGACC	10 bp Insertion	Rv0071	Rv0071	maturase	Position matched
8404	MDR	East-African-Indian	79504	-	TCGGTGGACC	10 bp Insertion	Rv0071	Rv0071	maturase	Position matched
8404	MDR	East-African-Indian	79504	-	TCGGTGGACCCGGTGGACC	19 bp Insertion	Rv0071	Rv0071	maturase	Position matched
P-10	MDR	East-African-Indian	79504	-	TCGGTGGACC	10 bp Insertion	Rv0071	Rv0071	maturase	Position matched
P-10	MDR	East-African-Indian	79504	-	TCGGTGGACCCGGTGGACC	19 bp Insertion	Rv0071	Rv0071	maturase	Position matched
P-18	MDR	East-African-Indian	79504	-	TCGGTGGACC	10 bp Insertion	Rv0071	Rv0071	maturase	Position matched
P-9	MDR	Indo-Oceanic	79504	-	TCGGTGGACC	10 bp Insertion	Rv0071	Rv0071	maturase	Position matched
P-9	MDR	Indo-Oceanic	79504	-	TCGGTGGACCCGGTGGACC	19 bp Insertion	Rv0071	Rv0071	maturase	Position matched
PU-164	MDR	East-African-Indian	79504	-	TCGGTGGACC	10 bp Insertion	Rv0071	Rv0071	maturase	Position matched
PU-164	MDR	East-African-Indian	79504	-	TCGGTGGACCCGGTGGACC	19 bp Insertion	Rv0071	Rv0071	maturase	Position matched
PU-164	MDR	East-African-Indian	79504	-	TCGGTGGACCCGGTGGACCCGGTGGACC	28 bp Insertion	Rv0071	Rv0071	maturase	Position matched
PU-169	MDR	East-African-Indian	79504	-	TCGGTGGACCCGGTGGACCCGGTGGACC	28 bp Insertion	Rv0071	Rv0071	maturase	Position matched
12969	MDR	East-African-Indian	79504	-	TCGGTGGACC	10 bp Insertion	Rv0071	Rv0071	maturase	Position matched
11867	Isoniazid mono-resistant	East-African-Indian	79504	-	TCGGTGGACCCGGTGGACCCGGTGGACC	28 bp Insertion	Rv0071	Rv0071	maturase	Position matched
12163	Isoniazid mono-resistant	East-African-Indian	79504	-	TCGGTGGACC	10 bp Insertion	Rv0071	Rv0071	maturase	Position matched
12163	Isoniazid mono-resistant	East-African-Indian	79504	-	TCGGTGGACCCGGTGGACC	19 bp Insertion	Rv0071	Rv0071	maturase	Position matched
12163	Isoniazid mono-resistant	East-African-Indian	79504	-	TCGGTGGACCCGGTGGACCCGGTGGACC	28 bp Insertion	Rv0071	Rv0071	maturase	Position matched
12515	Isoniazid mono-resistant	East-African-Indian	79504	-	TCGGTGGACC	10 bp Insertion	Rv0071	Rv0071	maturase	Position matched
12515	Isoniazid mono-resistant	East-African-Indian	79504	-	TCGGTGGACCCGGTGGACC	19 bp Insertion	Rv0071	Rv0071	maturase	Position matched
12515	Isoniazid mono-resistant	East-African-Indian	79504	-	TCGGTGGACCCGGTGGACCCGGTGGACC	28 bp Insertion	Rv0071	Rv0071	maturase	Position matched
12515	Isoniazid mono-resistant	East-African-Indian	79504	-	TCGGTGGACCCGGTGGACCCGGTGGACCCGGTGGACC	37 bp Insertion	Rv0071	Rv0071	maturase	Position matched
13055	Isoniazid mono-resistant	East-African-Indian	79504	-	TCGGTGGACCCGGTGGACC	19 bp Insertion	Rv0071	Rv0071	maturase	Position matched
13055	Isoniazid mono-resistant	East-African-Indian	79504	-	TCGGTGGACCCGGTGGACCCGGTGGACC	28 bp Insertion	Rv0071	Rv0071	maturase	Position matched
13058	Isoniazid mono-resistant	Euro-American (H37Rv-like)	79504	-	TCGGTGGACC	10 bp Insertion	Rv0071	Rv0071	maturase	Position matched
13058	Isoniazid mono-resistant	Euro-American (H37Rv-like)	79504	-	TCGGTGGACCCGGTGGACC	19 bp Insertion	Rv0071	Rv0071	maturase	Position matched
13059	Isoniazid mono-resistant	East-African-Indian	79504	-	TCGGTGGACCCGGTGGACCCGGTGGACC	28 bp Insertion	Rv0071	Rv0071	maturase	Position matched
13073	Isoniazid mono-resistant	East-African-Indian	79504	-	TCGGTGGACC	10 bp Insertion	Rv0071	Rv0071	maturase	Position matched
13073	Isoniazid mono-resistant	East-African-Indian	79504	-	TCGGTGGACCCGGTGGACCCGGTGGACC	28 bp Insertion	Rv0071	Rv0071	maturase	Position matched
13466	Isoniazid mono-resistant	East-African-Indian	79504	-	TCGGTGGACC	10 bp Insertion	Rv0071	Rv0071	maturase	Position matched
13466	Isoniazid mono-resistant	East-African-Indian	79504	-	TCGGTGGACCCGGTGGACC	19 bp Insertion	Rv0071	Rv0071	maturase	Position matched
13466	Isoniazid mono-resistant	East-African-Indian	79504	-	TCGGTGGACCCGGTGGACCCGGTGGACC	28 bp Insertion	Rv0071	Rv0071	maturase	Position matched
13485	Isoniazid mono-resistant	East-African-Indian	79504	-	TCGGTGGACC	10 bp Insertion	Rv0071	Rv0071	maturase	Position matched
13485	Isoniazid mono-resistant	East-African-Indian	79504	-	TCGGTGGACCCGGTGGACC	19 bp Insertion	Rv0071	Rv0071	maturase	Position matched
13485	Isoniazid mono-resistant	East-African-Indian	79504	-	TCGGTGGACCCGGTGGACCCGGTGGACC	28 bp Insertion	Rv0071	Rv0071	maturase	Position matched
13709	Isoniazid mono-resistant	East-African-Indian	79504	-	TCGGTGGACC	10 bp Insertion	Rv0071	Rv0071	maturase	Position matched
13709	Isoniazid mono-resistant	East-African-Indian	79504	-	TCGGTGGACCCGGTGGACC	19 bp Insertion	Rv0071	Rv0071	maturase	Position matched
13709	Isoniazid mono-resistant	East-African-Indian	79504	-	TCGGTGGACCCGGTGGACCCGGTGGACC	28 bp Insertion	Rv0071	Rv0071	maturase	Position matched
14105	Isoniazid mono-resistant	East-African-Indian	79504	-	TCGGTGGACC	10 bp Insertion	Rv0071	Rv0071	maturase	Position matched
14105	Isoniazid mono-resistant	East-African-Indian	79504	-	TCGGTGGACCCGGTGGACC	19 bp Insertion	Rv0071	Rv0071	maturase	Position matched
14275	Isoniazid mono-resistant	Euro-American (H37Rv-like)	79504	-	TCGGTGGACC	10 bp Insertion	Rv0071	Rv0071	maturase	Position matched
14275	Isoniazid mono-resistant	Euro-American (H37Rv-like)	79504	-	TCGGTGGACCCGGTGGACC	19 bp Insertion	Rv0071	Rv0071	maturase	Position matched
14305	Isoniazid mono-resistant	East-African-Indian	79504	-	TCGGTGGACC	10 bp Insertion	Rv0071	Rv0071	maturase	Position matched
14305	Isoniazid mono-resistant	East-African-Indian	79504	-	TCGGTGGACCCGGTGGACC	19 bp Insertion	Rv0071	Rv0071	maturase	Position matched
14478	Isoniazid mono-resistant	East-African-Indian	79504	-	TCGGTGGACCCGGTGGACCCGGTGGACC	28 bp Insertion	Rv0071	Rv0071	maturase	Position matched
14509	Isoniazid mono-resistant	Indo-Oceanic	79504	-	TCGGTGGACC	10 bp Insertion	Rv0071	Rv0071	maturase	Position matched
14509	Isoniazid mono-resistant	Indo-Oceanic	79504	-	TCGGTGGACCCGGTGGACC	19 bp Insertion	Rv0071	Rv0071	maturase	Position matched
14737	Isoniazid mono-resistant	East-African-Indian	79504	-	TCGGTGGACCCGGTGGACC	19 bp Insertion	Rv0071	Rv0071	maturase	Position matched
14984	Isoniazid mono-resistant	East-African-Indian	79504	-	TCGGTGGACC	10 bp Insertion	Rv0071	Rv0071	maturase	Position matched
14984	Isoniazid mono-resistant	East-African-Indian	79504	-	TCGGTGGACCCGGTGGACC	19 bp Insertion	Rv0071	Rv0071	maturase	Position matched
14984	Isoniazid mono-resistant	East-African-Indian	79504	-	TCGGTGGACCCGGTGGACCCGGTGGACC	28 bp Insertion	Rv0071	Rv0071	maturase	Position matched
15382	Isoniazid mono-resistant	East-African-Indian	79504	-	TCGGTGGACC	10 bp Insertion	Rv0071	Rv0071	maturase	Position matched
15382	Isoniazid mono-resistant	East-African-Indian	79504	-	TCGGTGGACCCGGTGGACC	19 bp Insertion	Rv0071	Rv0071	maturase	Position matched
15382	Isoniazid mono-resistant	East-African-Indian	79504	-	TCGGTGGACCCGGTGGACCCGGTGGACC	28 bp Insertion	Rv0071	Rv0071	maturase	Position matched
16210	Isoniazid mono-resistant	East-African-Indian	79504	-	TCGGTGGACC	10 bp Insertion	Rv0071	Rv0071	maturase	Position matched
16210	Isoniazid mono-resistant	East-African-Indian	79504	-	TCGGTGGACCCGGTGGACC	19 bp Insertion	Rv0071	Rv0071	maturase	Position matched
16210	Isoniazid mono-resistant	East-African-Indian	79504	-	TCGGTGGACCCGGTGGACCCGGTGGACC	28 bp Insertion	Rv0071	Rv0071	maturase	Position matched
16335	Isoniazid mono-resistant	East-African-Indian	79504	-	TCGGTGGACC	10 bp Insertion	Rv0071	Rv0071	maturase	Position matched
16335	Isoniazid mono-resistant	East-African-Indian	79504	-	TCGGTGGACCCGGTGGACC	19 bp Insertion	Rv0071	Rv0071	maturase	Position matched
16345	Isoniazid mono-resistant	East-African-Indian	79504	-	TCGGTGGACC	10 bp Insertion	Rv0071	Rv0071	maturase	Position matched
16345	Isoniazid mono-resistant	East-African-Indian	79504	-	TCGGTGGACCCGGTGGACCCGGTGGACC	28 bp Insertion	Rv0071	Rv0071	maturase	Position matched
8548	Isoniazid mono-resistant	East-African-Indian	79504	-	TCGGTGGACC	10 bp Insertion	Rv0071	Rv0071	maturase	Position matched
8548	Isoniazid mono-resistant	East-African-Indian	79504	-	TCGGTGGACCCGGTGGACC	19 bp Insertion	Rv0071	Rv0071	maturase	Position matched
HP-1122	Isoniazid mono-resistant	East-African-Indian	79504	-	TCGGTGGACCCGGTGGACC	19 bp Insertion	Rv0071	Rv0071	maturase	Position matched
HP-1122	Isoniazid mono-resistant	East-African-Indian	79504	-	TCGGTGGACCCGGTGGACCCGGTGGACC	28 bp Insertion	Rv0071	Rv0071	maturase	Position matched
PU-154	Isoniazid mono-resistant	East-African-Indian	79504	-	TCGGTGGACCCGGTGGACC	19 bp Insertion	Rv0071	Rv0071	maturase	Position matched
PU-73	Isoniazid mono-resistant	Indo-Oceanic	79504	-	TCGGTGGACC	10 bp Insertion	Rv0071	Rv0071	maturase	Position matched
PU-73	Isoniazid mono-resistant	Indo-Oceanic	79504	-	TCGGTGGACCCGGTGGACC	19 bp Insertion	Rv0071	Rv0071	maturase	Position matched
PU-161	Isoniazid mono-resistant	East-African-Indian	79504	-	TCGGTGGACCCGGTGGACCCGGTGGACC	28 bp Insertion	Rv0071	Rv0071	maturase	Position matched
13569	Isoniazid mono-resistant	Indo-Oceanic	79504	-	TCGGTGGACCCGGTGGACC	19 bp Insertion	Rv0071	Rv0071	maturase	Position matched
12267	Rifampicin mono-resistant	East-African-Indian	79504	-	TCGGTGGACC	10 bp Insertion	Rv0071	Rv0071	maturase	Position matched
12267	Rifampicin mono-resistant	East-African-Indian	79504	-	TCGGTGGACCCGGTGGACC	19 bp Insertion	Rv0071	Rv0071	maturase	Position matched
12530	Rifampicin mono-resistant	East-African-Indian	79504	-	TCGGTGGACC	10 bp Insertion	Rv0071	Rv0071	maturase	Position matched
12530	Rifampicin mono-resistant	East-African-Indian	79504	-	TCGGTGGACCCGGTGGACC	19 bp Insertion	Rv0071	Rv0071	maturase	Position matched
12530	Rifampicin mono-resistant	East-African-Indian	79504	-	TCGGTGGACCCGGTGGACCCGGTGGACC	28 bp Insertion	Rv0071	Rv0071	maturase	Position matched
12639	Rifampicin mono-resistant	East-African-Indian	79504	-	TCGGTGGACC	10 bp Insertion	Rv0071	Rv0071	maturase	Position matched
12639	Rifampicin mono-resistant	East-African-Indian	79504	-	TCGGTGGACCCGGTGGACC	19 bp Insertion	Rv0071	Rv0071	maturase	Position matched
12639	Rifampicin mono-resistant	East-African-Indian	79504	-	TCGGTGGACCCGGTGGACCCGGTGGACC	28 bp Insertion	Rv0071	Rv0071	maturase	Position matched
12649	Rifampicin mono-resistant	East-African-Indian	79504	-	TCGGTGGACCCGGTGGACCCGGTGGACC	28 bp Insertion	Rv0071	Rv0071	maturase	Position matched
13217	Rifampicin mono-resistant	East-African-Indian	79504	-	TCGGTGGACCCGGTGGACCCGGTGGACC	28 bp Insertion	Rv0071	Rv0071	maturase	Position matched
14231	Rifampicin mono-resistant	East-African-Indian	79504	-	TCGGTGGACC	10 bp Insertion	Rv0071	Rv0071	maturase	Position matched
14231	Rifampicin mono-resistant	East-African-Indian	79504	-	TCGGTGGACCCGGTGGACC	19 bp Insertion	Rv0071	Rv0071	maturase	Position matched
14231	Rifampicin mono-resistant	East-African-Indian	79504	-	TCGGTGGACCCGGTGGACCCGGTGGACC	28 bp Insertion	Rv0071	Rv0071	maturase	Position matched
14334	Rifampicin mono-resistant	East-African-Indian	79504	-	TCGGTGGACC	10 bp Insertion	Rv0071	Rv0071	maturase	Position matched
14334	Rifampicin mono-resistant	East-African-Indian	79504	-	TCGGTGGACCCGGTGGACC	19 bp Insertion	Rv0071	Rv0071	maturase	Position matched
15798	Rifampicin mono-resistant	East-African-Indian	79504	-	TCGGTGGACC	10 bp Insertion	Rv0071	Rv0071	maturase	Position matched
15798	Rifampicin mono-resistant	East-African-Indian	79504	-	TCGGTGGACCCGGTGGACC	19 bp Insertion	Rv0071	Rv0071	maturase	Position matched
15798	Rifampicin mono-resistant	East-African-Indian	79504	-	TCGGTGGACCCGGTGGACCCGGTGGACC	28 bp Insertion	Rv0071	Rv0071	maturase	Position matched
16340	Rifampicin mono-resistant	Indo-Oceanic	79504	-	TCGGTGGACC	10 bp Insertion	Rv0071	Rv0071	maturase	Position matched
16340	Rifampicin mono-resistant	Indo-Oceanic	79504	-	TCGGTGGACCCGGTGGACC	19 bp Insertion	Rv0071	Rv0071	maturase	Position matched
10828	Streptomycin mono-resistant	East-African-Indian	79504	-	TCGGTGGACCCGGTGGACC	19 bp Insertion	Rv0071	Rv0071	maturase	Position matched
12084	Streptomycin mono-resistant	East-African-Indian	79504	-	TCGGTGGACC	10 bp Insertion	Rv0071	Rv0071	maturase	Position matched
12084	Streptomycin mono-resistant	East-African-Indian	79504	-	TCGGTGGACCCGGTGGACC	19 bp Insertion	Rv0071	Rv0071	maturase	Position matched
12084	Streptomycin mono-resistant	East-African-Indian	79504	-	TCGGTGGACCCGGTGGACCCGGTGGACC	28 bp Insertion	Rv0071	Rv0071	maturase	Position matched
12138	Streptomycin mono-resistant	East-African-Indian	79504	-	TCGGTGGACC	10 bp Insertion	Rv0071	Rv0071	maturase	Position matched
12138	Streptomycin mono-resistant	East-African-Indian	79504	-	TCGGTGGACCCGGTGGACCCGGTGGACC	28 bp Insertion	Rv0071	Rv0071	maturase	Position matched
13719	Streptomycin mono-resistant	East-African-Indian	79504	-	TCGGTGGACCCGGTGGACC	19 bp Insertion	Rv0071	Rv0071	maturase	Position matched
13719	Streptomycin mono-resistant	East-African-Indian	79504	-	TCGGTGGACCCGGTGGACCCGGTGGACC	28 bp Insertion	Rv0071	Rv0071	maturase	Position matched
16109	Streptomycin mono-resistant	East-African-Indian	79504	-	TCGGTGGACC	10 bp Insertion	Rv0071	Rv0071	maturase	Position matched
16109	Streptomycin mono-resistant	East-African-Indian	79504	-	TCGGTGGACCCGGTGGACC	19 bp Insertion	Rv0071	Rv0071	maturase	Position matched
16109	Streptomycin mono-resistant	East-African-Indian	79504	-	TCGGTGGACCCGGTGGACCCGGTGGACC	28 bp Insertion	Rv0071	Rv0071	maturase	Position matched
16166	Pre-XDR	East-African-Indian	79504	-	TCGGTGGACCCGGTGGACCCGGTGGACC	28 bp Insertion	Rv0071	Rv0071	maturase	Position matched
16485	Pre-XDR	East-African-Indian	79504	-	TCGGTGGACC	10 bp Insertion	Rv0071	Rv0071	maturase	Position matched
16485	Pre-XDR	East-African-Indian	79504	-	TCGGTGGACCCGGTGGACCCGGTGGACC	28 bp Insertion	Rv0071	Rv0071	maturase	Position matched
Oflo	Pre-XDR	East-Asian (Beijing)	79504	-	TCGGTGGACC	10 bp Insertion	Rv0071	Rv0071	maturase	Position matched
Oflo	Pre-XDR	East-Asian (Beijing)	79504	-	TCGGTGGACCCGGTGGACC	19 bp Insertion	Rv0071	Rv0071	maturase	Position matched
PU-168	Pre-XDR	East-Asian (Beijing)	79504	-	TCGGTGGACCCGGTGGACCCGGTGGACC	28 bp Insertion	Rv0071	Rv0071	maturase	Position matched
PU-43	Pre-XDR	Euro-American	79504	-	TCGGTGGACC	10 bp Insertion	Rv0071	Rv0071	maturase	Position matched
PU-43	Pre-XDR	Euro-American	79504	-	TCGGTGGACCCGGTGGACC	19 bp Insertion	Rv0071	Rv0071	maturase	Position matched
PU-54	Pre-XDR	Indo-Oceanic	79504	-	TCGGTGGACC	10 bp Insertion	Rv0071	Rv0071	maturase	Position matched
PU-54	Pre-XDR	Indo-Oceanic	79504	-	TCGGTGGACCCGGTGGACC	19 bp Insertion	Rv0071	Rv0071	maturase	Position matched
11060	Sensitive to first line drugs	Indo-Oceanic	79504	-	TCGGTGGACC	10 bp Insertion	Rv0071	Rv0071	maturase	Position matched
11060	Sensitive to first line drugs	Indo-Oceanic	79504	-	TCGGTGGACCCGGTGGACC	19 bp Insertion	Rv0071	Rv0071	maturase	Position matched
11060	Sensitive to first line drugs	Indo-Oceanic	79504	-	TCGGTGGACCCGGTGGACCCGGTGGACC	28 bp Insertion	Rv0071	Rv0071	maturase	Position matched
11610	Sensitive to first line drugs	East-African-Indian	79504	-	TCGGTGGACC	10 bp Insertion	Rv0071	Rv0071	maturase	Position matched
11610	Sensitive to first line drugs	East-African-Indian	79504	-	TCGGTGGACCCGGTGGACC	19 bp Insertion	Rv0071	Rv0071	maturase	Position matched
11610	Sensitive to first line drugs	East-African-Indian	79504	-	TCGGTGGACCCGGTGGACCCGGTGGACC	28 bp Insertion	Rv0071	Rv0071	maturase	Position matched
11975	Sensitive to first line drugs	East-African-Indian	79504	-	TCGGTGGACC	10 bp Insertion	Rv0071	Rv0071	maturase	Position matched
11975	Sensitive to first line drugs	East-African-Indian	79504	-	TCGGTGGACCCGGTGGACC	19 bp Insertion	Rv0071	Rv0071	maturase	Position matched
11975	Sensitive to first line drugs	East-African-Indian	79504	-	TCGGTGGACCCGGTGGACCCGGTGGACC	28 bp Insertion	Rv0071	Rv0071	maturase	Position matched
12023	Sensitive to first line drugs	East-African-Indian	79504	-	TCGGTGGACC	10 bp Insertion	Rv0071	Rv0071	maturase	Position matched
12033	Sensitive to first line drugs	Indo-Oceanic	79504	-	TCGGTGGACC	10 bp Insertion	Rv0071	Rv0071	maturase	Position matched
12033	Sensitive to first line drugs	Indo-Oceanic	79504	-	TCGGTGGACCCGGTGGACC	19 bp Insertion	Rv0071	Rv0071	maturase	Position matched
12033	Sensitive to first line drugs	Indo-Oceanic	79504	-	TCGGTGGACCCGGTGGACCCGGTGGACC	28 bp Insertion	Rv0071	Rv0071	maturase	Position matched
12061	Sensitive to first line drugs	East-African-Indian	79504	-	TCGGTGGACCCGGTGGACC	19 bp Insertion	Rv0071	Rv0071	maturase	Position matched
12061	Sensitive to first line drugs	East-African-Indian	79504	-	TCGGTGGACCCGGTGGACCCGGTGGACC	28 bp Insertion	Rv0071	Rv0071	maturase	Position matched
12161	Sensitive to first line drugs	East-African-Indian	79504	-	TCGGTGGACCCGGTGGACCCGGTGGACC	28 bp Insertion	Rv0071	Rv0071	maturase	Position matched
12305	Sensitive to first line drugs	East-African-Indian	79504	-	TCGGTGGACC	10 bp Insertion	Rv0071	Rv0071	maturase	Position matched
12359	Sensitive to first line drugs	East-African-Indian	79504	-	TCGGTGGACC	10 bp Insertion	Rv0071	Rv0071	maturase	Position matched
12359	Sensitive to first line drugs	East-African-Indian	79504	-	TCGGTGGACCCGGTGGACC	19 bp Insertion	Rv0071	Rv0071	maturase	Position matched
12359	Sensitive to first line drugs	East-African-Indian	79504	-	TCGGTGGACCCGGTGGACCCGGTGGACC	28 bp Insertion	Rv0071	Rv0071	maturase	Position matched
12495	Sensitive to first line drugs	East-African-Indian	79504	-	TCGGTGGACC	10 bp Insertion	Rv0071	Rv0071	maturase	Position matched
12495	Sensitive to first line drugs	East-African-Indian	79504	-	TCGGTGGACCCGGTGGACCCGGTGGACC	28 bp Insertion	Rv0071	Rv0071	maturase	Position matched
12518	Sensitive to first line drugs	East-African-Indian	79504	-	TCGGTGGACCCGGTGGACCCGGTGGACC	28 bp Insertion	Rv0071	Rv0071	maturase	Position matched
12668	Sensitive to first line drugs	East-African-Indian	79504	-	TCGGTGGACCCGGTGGACCCGGTGGACC	28 bp Insertion	Rv0071	Rv0071	maturase	Position matched
12670	Sensitive to first line drugs	Indo-Oceanic	79504	-	TCGGTGGACC	10 bp Insertion	Rv0071	Rv0071	maturase	Position matched
12670	Sensitive to first line drugs	Indo-Oceanic	79504	-	TCGGTGGACCCGGTGGACC	19 bp Insertion	Rv0071	Rv0071	maturase	Position matched
12863	Sensitive to first line drugs	Euro-American (X-type)	79504	-	TCGGTGGACC	10 bp Insertion	Rv0071	Rv0071	maturase	Position matched
12863	Sensitive to first line drugs	Euro-American (X-type)	79504	-	TCGGTGGACCCGGTGGACC	19 bp Insertion	Rv0071	Rv0071	maturase	Position matched
12917	Sensitive to first line drugs	East-African-Indian	79504	-	TCGGTGGACCCGGTGGACC	19 bp Insertion	Rv0071	Rv0071	maturase	Position matched
12917	Sensitive to first line drugs	East-African-Indian	79504	-	TCGGTGGACCCGGTGGACCCGGTGGACC	28 bp Insertion	Rv0071	Rv0071	maturase	Position matched
13011	Sensitive to first line drugs	East-African-Indian	79504	-	TCGGTGGACCCGGTGGACC	19 bp Insertion	Rv0071	Rv0071	maturase	Position matched
13271	Sensitive to first line drugs	East-African-Indian	79504	-	TCGGTGGACC	10 bp Insertion	Rv0071	Rv0071	maturase	Position matched
13271	Sensitive to first line drugs	East-African-Indian	79504	-	TCGGTGGACCCGGTGGACCCGGTGGACC	28 bp Insertion	Rv0071	Rv0071	maturase	Position matched
13526	Sensitive to first line drugs	East-African-Indian	79504	-	TCGGTGGACC	10 bp Insertion	Rv0071	Rv0071	maturase	Position matched
13526	Sensitive to first line drugs	East-African-Indian	79504	-	TCGGTGGACCCGGTGGACC	19 bp Insertion	Rv0071	Rv0071	maturase	Position matched
13526	Sensitive to first line drugs	East-African-Indian	79504	-	TCGGTGGACCCGGTGGACCCGGTGGACC	28 bp Insertion	Rv0071	Rv0071	maturase	Position matched
13624	Sensitive to first line drugs	East-African-Indian	79504	-	TCGGTGGACC	10 bp Insertion	Rv0071	Rv0071	maturase	Position matched
13624	Sensitive to first line drugs	East-African-Indian	79504	-	TCGGTGGACCCGGTGGACC	19 bp Insertion	Rv0071	Rv0071	maturase	Position matched
13624	Sensitive to first line drugs	East-African-Indian	79504	-	TCGGTGGACCCGGTGGACCCGGTGGACC	28 bp Insertion	Rv0071	Rv0071	maturase	Position matched
13626	Sensitive to first line drugs	East-African-Indian	79504	-	TCGGTGGACC	10 bp Insertion	Rv0071	Rv0071	maturase	Position matched
13626	Sensitive to first line drugs	East-African-Indian	79504	-	TCGGTGGACCCGGTGGACC	19 bp Insertion	Rv0071	Rv0071	maturase	Position matched
13626	Sensitive to first line drugs	East-African-Indian	79504	-	TCGGTGGACCCGGTGGACCCGGTGGACC	28 bp Insertion	Rv0071	Rv0071	maturase	Position matched
13675	Sensitive to first line drugs	East-African-Indian	79504	-	TCGGTGGACCCGGTGGACCCGGTGGACC	28 bp Insertion	Rv0071	Rv0071	maturase	Position matched
13742	Sensitive to first line drugs	Indo-Oceanic	79504	-	TCGGTGGACC	10 bp Insertion	Rv0071	Rv0071	maturase	Position matched
13742	Sensitive to first line drugs	Indo-Oceanic	79504	-	TCGGTGGACCCGGTGGACC	19 bp Insertion	Rv0071	Rv0071	maturase	Position matched
13742	Sensitive to first line drugs	Indo-Oceanic	79504	-	TCGGTGGACCCGGTGGACCCGGTGGACC	28 bp Insertion	Rv0071	Rv0071	maturase	Position matched
13933	Sensitive to first line drugs	East-African-Indian	79504	-	TCGGTGGACCCGGTGGACCCGGTGGACC	28 bp Insertion	Rv0071	Rv0071	maturase	Position matched
14244	Sensitive to first line drugs	East-African-Indian	79504	-	TCGGTGGACCCGGTGGACC	19 bp Insertion	Rv0071	Rv0071	maturase	Position matched
14244	Sensitive to first line drugs	East-African-Indian	79504	-	TCGGTGGACCCGGTGGACCCGGTGGACC	28 bp Insertion	Rv0071	Rv0071	maturase	Position matched
14985	Sensitive to first line drugs	East-African-Indian	79504	-	TCGGTGGACC	10 bp Insertion	Rv0071	Rv0071	maturase	Position matched
14985	Sensitive to first line drugs	East-African-Indian	79504	-	TCGGTGGACCCGGTGGACC	19 bp Insertion	Rv0071	Rv0071	maturase	Position matched
14985	Sensitive to first line drugs	East-African-Indian	79504	-	TCGGTGGACCCGGTGGACCCGGTGGACC	28 bp Insertion	Rv0071	Rv0071	maturase	Position matched
15062	Sensitive to first line drugs	East-African-Indian	79504	-	TCGGTGGACCCGGTGGACC	19 bp Insertion	Rv0071	Rv0071	maturase	Position matched
15062	Sensitive to first line drugs	East-African-Indian	79504	-	TCGGTGGACCCGGTGGACCCGGTGGACCCGGTGGACC	37 bp Insertion	Rv0071	Rv0071	maturase	Position matched
15098	Sensitive to first line drugs	East-African-Indian	79504	-	TCGGTGGACC	10 bp Insertion	Rv0071	Rv0071	maturase	Position matched
15098	Sensitive to first line drugs	East-African-Indian	79504	-	TCGGTGGACCCGGTGGACC	19 bp Insertion	Rv0071	Rv0071	maturase	Position matched
15098	Sensitive to first line drugs	East-African-Indian	79504	-	TCGGTGGACCCGGTGGACCCGGTGGACC	28 bp Insertion	Rv0071	Rv0071	maturase	Position matched
15310	Sensitive to first line drugs	East-African-Indian	79504	-	TCGGTGGACC	10 bp Insertion	Rv0071	Rv0071	maturase	Position matched
15310	Sensitive to first line drugs	East-African-Indian	79504	-	TCGGTGGACCCGGTGGACC	19 bp Insertion	Rv0071	Rv0071	maturase	Position matched
15310	Sensitive to first line drugs	East-African-Indian	79504	-	TCGGTGGACCCGGTGGACCCGGTGGACC	28 bp Insertion	Rv0071	Rv0071	maturase	Position matched
15465	Sensitive to first line drugs	East-African-Indian	79504	-	TCGGTGGACC	10 bp Insertion	Rv0071	Rv0071	maturase	Position matched
15465	Sensitive to first line drugs	East-African-Indian	79504	-	TCGGTGGACCCGGTGGACC	19 bp Insertion	Rv0071	Rv0071	maturase	Position matched
15872	Sensitive to first line drugs	East-African-Indian	79504	-	TCGGTGGACC	10 bp Insertion	Rv0071	Rv0071	maturase	Position matched
15872	Sensitive to first line drugs	East-African-Indian	79504	-	TCGGTGGACCCGGTGGACC	19 bp Insertion	Rv0071	Rv0071	maturase	Position matched
16398	Sensitive to first line drugs	East-African-Indian	79504	-	TCGGTGGACCCGGTGGACC	19 bp Insertion	Rv0071	Rv0071	maturase	Position matched
16398	Sensitive to first line drugs	East-African-Indian	79504	-	TCGGTGGACCCGGTGGACCCGGTGGACC	28 bp Insertion	Rv0071	Rv0071	maturase	Position matched
16441	Sensitive to first line drugs	East-African-Indian	79504	-	TCGGTGGACCCGGTGGACC	19 bp Insertion	Rv0071	Rv0071	maturase	Position matched
14128	MDR	Indo-Oceanic	79505	-	CCGGTGGACCCGGTGGACC	19 bp Insertion	Rv0071	Rv0071	maturase	Position matched
P-9	MDR	Indo-Oceanic	79505	-	CCGGTGGACCCGGTGGACC	19 bp Insertion	Rv0071	Rv0071	maturase	Position matched
12510	MDR	East-African-Indian	79506	-	GCGGTGGACC	10 bp Insertion	Rv0071	Rv0071	maturase	Position matched
12972	MDR	East-African-Indian	79506	-	GCGGTGGACCCGGTGGACC	19 bp Insertion	Rv0071	Rv0071	maturase	Position matched
14289	MDR	East-African-Indian	79506	-	GCGGTGGACC	10 bp Insertion	Rv0071	Rv0071	maturase	Position matched
14845	MDR	East-African-Indian	79506	-	GCGGTGGACCCGGTGGACCCGGTGGACC	28 bp Insertion	Rv0071	Rv0071	maturase	Position matched
11975	Sensitive to first line drugs	East-African-Indian	79506	-	GCGGTGGACCCGGTGGACC	19 bp Insertion	Rv0071	Rv0071	maturase	Position matched
15098	Sensitive to first line drugs	East-African-Indian	79506	-	GCGGTGGACCCGGTGGACCCGGTGGACC	28 bp Insertion	Rv0071	Rv0071	maturase	Position matched
12510	MDR	East-African-Indian	79507	-	GCGGTGGACC	10 bp Insertion	Rv0071	Rv0071	maturase	Not matched
12584	MDR	East-African-Indian	79507	-	GCGGTGGACC	10 bp Insertion	Rv0071	Rv0071	maturase	Not matched
12584	MDR	East-African-Indian	79507	-	GCGGTGGACCCGGTGGACC	19 bp Insertion	Rv0071	Rv0071	maturase	Not matched
12972	MDR	East-African-Indian	79507	-	GCGGTGGACC	10 bp Insertion	Rv0071	Rv0071	maturase	Not matched
12973	MDR	East-African-Indian	79507	-	GCGGTGGACC	10 bp Insertion	Rv0071	Rv0071	maturase	Not matched
13075	MDR	East-African-Indian	79507	-	GCGGTGGACCCGGTGGACCCGGTGGACC	28 bp Insertion	Rv0071	Rv0071	maturase	Not matched
13122	MDR	East-African-Indian	79507	-	GCGGTGGACC	10 bp Insertion	Rv0071	Rv0071	maturase	Not matched
13661	MDR	East-African-Indian	79507	-	GCGGTGGACC	10 bp Insertion	Rv0071	Rv0071	maturase	Not matched
13679	MDR	East-African-Indian	79507	-	GCGGTGGACCCGGTGGACC	19 bp Insertion	Rv0071	Rv0071	maturase	Not matched
13781	MDR	East-African-Indian	79507	-	GCGGTGGACCCGGTGGACC	19 bp Insertion	Rv0071	Rv0071	maturase	Not matched
14232	MDR	East-African-Indian	79507	-	GCGGTGGACCCGGTGGACCCGGTGGACC	28 bp Insertion	Rv0071	Rv0071	maturase	Not matched
15331	MDR	East-African-Indian	79507	-	GCGGTGGACCCGGTGGACC	19 bp Insertion	Rv0071	Rv0071	maturase	Not matched
15348	MDR	East-African-Indian	79507	-	GCGGTGGACCCGGTGGACCCGGTGGACC	28 bp Insertion	Rv0071	Rv0071	maturase	Not matched
16056	MDR	East-African-Indian	79507	-	GCGGTGGACCCGGTGGACC	19 bp Insertion	Rv0071	Rv0071	maturase	Not matched
14305	Isoniazid mono-resistant	East-African-Indian	79507	-	GCGGTGGACCCGGTGGACC	19 bp Insertion	Rv0071	Rv0071	maturase	Not matched
14509	Isoniazid mono-resistant	Indo-Oceanic	79507	-	GCGGTGGACCCGGTGGACC	19 bp Insertion	Rv0071	Rv0071	maturase	Not matched
16210	Isoniazid mono-resistant	East-African-Indian	79507	-	GCGGTGGACCCGGTGGACC	19 bp Insertion	Rv0071	Rv0071	maturase	Not matched
12267	Rifampicin mono-resistant	East-African-Indian	79507	-	GCGGTGGACCCGGTGGACC	19 bp Insertion	Rv0071	Rv0071	maturase	Not matched
14334	Rifampicin mono-resistant	East-African-Indian	79507	-	GCGGTGGACC	10 bp Insertion	Rv0071	Rv0071	maturase	Not matched
11060	Sensitive to first line drugs	Indo-Oceanic	79507	-	GCGGTGGACCCGGTGGACCCGGTGGACC	28 bp Insertion	Rv0071	Rv0071	maturase	Not matched
11610	Sensitive to first line drugs	East-African-Indian	79507	-	GCGGTGGACCCGGTGGACCCGGTGGACC	28 bp Insertion	Rv0071	Rv0071	maturase	Not matched
11975	Sensitive to first line drugs	East-African-Indian	79507	-	GCGGTGGACCCGGTGGACC	19 bp Insertion	Rv0071	Rv0071	maturase	Not matched
12359	Sensitive to first line drugs	East-African-Indian	79507	-	GCGGTGGACC	10 bp Insertion	Rv0071	Rv0071	maturase	Not matched
12863	Sensitive to first line drugs	Euro-American (X-type)	79507	-	GCGGTGGACC	10 bp Insertion	Rv0071	Rv0071	maturase	Not matched
12863	Sensitive to first line drugs	Euro-American (X-type)	79507	-	GCGGTGGACCCGGTGGACC	19 bp Insertion	Rv0071	Rv0071	maturase	Not matched
13526	Sensitive to first line drugs	East-African-Indian	79507	-	GCGGTGGACC	10 bp Insertion	Rv0071	Rv0071	maturase	Not matched
15098	Sensitive to first line drugs	East-African-Indian	79507	-	GCGGTGGACCCGGTGGACC	19 bp Insertion	Rv0071	Rv0071	maturase	Not matched
15465	Sensitive to first line drugs	East-African-Indian	79507	-	GCGGTGGACC	10 bp Insertion	Rv0071	Rv0071	maturase	Not matched
15465	Sensitive to first line drugs	East-African-Indian	79507	-	GCGGTGGACCCGGTGGACC	19 bp Insertion	Rv0071	Rv0071	maturase	Not matched
15872	Sensitive to first line drugs	East-African-Indian	79507	-	GCGGTGGACC	10 bp Insertion	Rv0071	Rv0071	maturase	Not matched
12058	MDR	East-African-Indian	79508	-	TCGGTGGACCCGGTGGACC	19 bp Insertion	Rv0071	Rv0071	maturase	Position matched
12973	MDR	East-African-Indian	79508	-	TCGGTGGACCCGGTGGACC	19 bp Insertion	Rv0071	Rv0071	maturase	Position matched
12991	MDR	Indo-Oceanic	79508	-	TCGGTGGACC	10 bp Insertion	Rv0071	Rv0071	maturase	Position matched
13661	MDR	East-African-Indian	79508	-	TCGGTGGACCCGGTGGACC	19 bp Insertion	Rv0071	Rv0071	maturase	Position matched
14075	MDR	Indo-Oceanic	79508	-	TCGGTGGACCCGGTGGACC	19 bp Insertion	Rv0071	Rv0071	maturase	Position matched
14128	MDR	Indo-Oceanic	79508	-	TCGGTGGACCCGGTGGACC	19 bp Insertion	Rv0071	Rv0071	maturase	Position matched
14232	MDR	East-African-Indian	79508	-	TCGGTGGACC	10 bp Insertion	Rv0071	Rv0071	maturase	Position matched
14236	MDR	East-African-Indian	79508	-	TCGGTGGACC	10 bp Insertion	Rv0071	Rv0071	maturase	Position matched
14845	MDR	East-African-Indian	79508	-	TCGGTGGACC	10 bp Insertion	Rv0071	Rv0071	maturase	Position matched
15331	MDR	East-African-Indian	79508	-	TCGGTGGACCCGGTGGACC	19 bp Insertion	Rv0071	Rv0071	maturase	Position matched
15453	MDR	East-African-Indian	79508	-	TCGGTGGACC	10 bp Insertion	Rv0071	Rv0071	maturase	Position matched
16056	MDR	East-African-Indian	79508	-	TCGGTGGACCCGGTGGACC	19 bp Insertion	Rv0071	Rv0071	maturase	Position matched
8404	MDR	East-African-Indian	79508	-	TCGGTGGACC	10 bp Insertion	Rv0071	Rv0071	maturase	Position matched
13058	Isoniazid mono-resistant	Euro-American (H37Rv-like)	79508	-	TCGGTGGACCCGGTGGACC	19 bp Insertion	Rv0071	Rv0071	maturase	Position matched
14509	Isoniazid mono-resistant	Indo-Oceanic	79508	-	TCGGTGGACCCGGTGGACC	19 bp Insertion	Rv0071	Rv0071	maturase	Position matched
12530	Rifampicin mono-resistant	East-African-Indian	79508	-	TCGGTGGACCCGGTGGACC	19 bp Insertion	Rv0071	Rv0071	maturase	Position matched
12639	Rifampicin mono-resistant	East-African-Indian	79508	-	TCGGTGGACC	10 bp Insertion	Rv0071	Rv0071	maturase	Position matched
14231	Rifampicin mono-resistant	East-African-Indian	79508	-	TCGGTGGACC	10 bp Insertion	Rv0071	Rv0071	maturase	Position matched
14334	Rifampicin mono-resistant	East-African-Indian	79508	-	TCGGTGGACC	10 bp Insertion	Rv0071	Rv0071	maturase	Position matched
14334	Rifampicin mono-resistant	East-African-Indian	79508	-	TCGGTGGACCCGGTGGACC	19 bp Insertion	Rv0071	Rv0071	maturase	Position matched
12084	Streptomycin mono-resistant	East-African-Indian	79508	-	TCGGTGGACC	10 bp Insertion	Rv0071	Rv0071	maturase	Position matched
12138	Streptomycin mono-resistant	East-African-Indian	79508	-	TCGGTGGACC	10 bp Insertion	Rv0071	Rv0071	maturase	Position matched
12305	Sensitive to first line drugs	East-African-Indian	79508	-	TCGGTGGACCCGGTGGACC	19 bp Insertion	Rv0071	Rv0071	maturase	Position matched
15872	Sensitive to first line drugs	East-African-Indian	79508	-	TCGGTGGACCCGGTGGACC	19 bp Insertion	Rv0071	Rv0071	maturase	Position matched
12890	MDR	East-African-Indian	79509	-	GCGGTGGACCCGGTGGACCCGGTGGACC	28 bp Insertion	Rv0071	Rv0071	maturase	Position matched
12973	MDR	East-African-Indian	79509	-	GCGGTGGACCCGGTGGACC	19 bp Insertion	Rv0071	Rv0071	maturase	Position matched
13122	MDR	East-African-Indian	79509	-	GCGGTGGACCCGGTGGACC	19 bp Insertion	Rv0071	Rv0071	maturase	Position matched
13122	MDR	East-African-Indian	79509	-	GCGGTGGACCCGGTGGACCCGGTGGACC	28 bp Insertion	Rv0071	Rv0071	maturase	Position matched
13661	MDR	East-African-Indian	79509	-	GCGGTGGACCCGGTGGACC	19 bp Insertion	Rv0071	Rv0071	maturase	Position matched
13661	MDR	East-African-Indian	79509	-	GCGGTGGACCCGGTGGACCCGGTGGACC	28 bp Insertion	Rv0071	Rv0071	maturase	Position matched
13781	MDR	East-African-Indian	79509	-	GCGGTGGACCCGGTGGACC	19 bp Insertion	Rv0071	Rv0071	maturase	Position matched
14128	MDR	Indo-Oceanic	79509	-	GCGGTGGACC	10 bp Insertion	Rv0071	Rv0071	maturase	Position matched
15331	MDR	East-African-Indian	79509	-	GCGGTGGACCCGGTGGACC	19 bp Insertion	Rv0071	Rv0071	maturase	Position matched
15336	MDR	East-African-Indian	79509	-	GCGGTGGACCCGGTGGACC	19 bp Insertion	Rv0071	Rv0071	maturase	Position matched
8404	MDR	East-African-Indian	79509	-	GCGGTGGACCCGGTGGACC	19 bp Insertion	Rv0071	Rv0071	maturase	Position matched
12033	Sensitive to first line drugs	Indo-Oceanic	79509	-	GCGGTGGACCCGGTGGACC	19 bp Insertion	Rv0071	Rv0071	maturase	Position matched
12359	Sensitive to first line drugs	East-African-Indian	79509	-	GCGGTGGACC	10 bp Insertion	Rv0071	Rv0071	maturase	Position matched
12359	Sensitive to first line drugs	East-African-Indian	79509	-	GCGGTGGACCCGGTGGACC	19 bp Insertion	Rv0071	Rv0071	maturase	Position matched
13526	Sensitive to first line drugs	East-African-Indian	79509	-	GCGGTGGACCCGGTGGACCCGGTGGACC	28 bp Insertion	Rv0071	Rv0071	maturase	Position matched
13624	Sensitive to first line drugs	East-African-Indian	79509	-	GCGGTGGACCCGGTGGACC	19 bp Insertion	Rv0071	Rv0071	maturase	Position matched
15465	Sensitive to first line drugs	East-African-Indian	79509	-	GCGGTGGACCCGGTGGACC	19 bp Insertion	Rv0071	Rv0071	maturase	Position matched
11766	MDR	Indo-Oceanic	79510	-	GCGGTGGACCCGGTGGACCCGGTGGACC	28 bp Insertion	Rv0071	Rv0071	maturase	Position matched
12058	MDR	East-African-Indian	79510	-	GCGGTGGACCCGGTGGACC	19 bp Insertion	Rv0071	Rv0071	maturase	Position matched
12510	MDR	East-African-Indian	79510	-	GCGGTGGACC	10 bp Insertion	Rv0071	Rv0071	maturase	Position matched
12510	MDR	East-African-Indian	79510	-	GCGGTGGACCCGGTGGACC	19 bp Insertion	Rv0071	Rv0071	maturase	Position matched
12599	MDR	East-African-Indian	79510	-	GCGGTGGACCCGGTGGACC	19 bp Insertion	Rv0071	Rv0071	maturase	Position matched
12955	MDR	East-African-Indian	79510	-	GCGGTGGACCCGGTGGACC	19 bp Insertion	Rv0071	Rv0071	maturase	Position matched
14289	MDR	East-African-Indian	79510	-	GCGGTGGACCCGGTGGACC	19 bp Insertion	Rv0071	Rv0071	maturase	Position matched
15331	MDR	East-African-Indian	79510	-	GCGGTGGACC	10 bp Insertion	Rv0071	Rv0071	maturase	Position matched
13058	Isoniazid mono-resistant	Euro-American (H37Rv-like)	79510	-	GCGGTGGACCCGGTGGACC	19 bp Insertion	Rv0071	Rv0071	maturase	Position matched
12267	Rifampicin mono-resistant	East-African-Indian	79510	-	GCGGTGGACC	10 bp Insertion	Rv0071	Rv0071	maturase	Position matched
12267	Rifampicin mono-resistant	East-African-Indian	79510	-	GCGGTGGACCCGGTGGACC	19 bp Insertion	Rv0071	Rv0071	maturase	Position matched
12639	Rifampicin mono-resistant	East-African-Indian	79510	-	GCGGTGGACCCGGTGGACC	19 bp Insertion	Rv0071	Rv0071	maturase	Position matched
12138	Streptomycin mono-resistant	East-African-Indian	79510	-	GCGGTGGACCCGGTGGACCCGGTGGACC	28 bp Insertion	Rv0071	Rv0071	maturase	Position matched
16109	Streptomycin mono-resistant	East-African-Indian	79510	-	GCGGTGGACCCGGTGGACCCGGTGGACC	28 bp Insertion	Rv0071	Rv0071	maturase	Position matched
Oflo	Pre-XDR	East-Asian (Beijing)	79510	-	GCGGTGGACCCGGTGGACC	19 bp Insertion	Rv0071	Rv0071	maturase	Position matched
11975	Sensitive to first line drugs	East-African-Indian	79510	-	GCGGTGGACCCGGTGGACC	19 bp Insertion	Rv0071	Rv0071	maturase	Position matched
13626	Sensitive to first line drugs	East-African-Indian	79510	-	GCGGTGGACC	10 bp Insertion	Rv0071	Rv0071	maturase	Position matched
13626	Sensitive to first line drugs	East-African-Indian	79510	-	GCGGTGGACCCGGTGGACCCGGTGGACC	28 bp Insertion	Rv0071	Rv0071	maturase	Position matched
15310	Sensitive to first line drugs	East-African-Indian	79510	-	GCGGTGGACCCGGTGGACC	19 bp Insertion	Rv0071	Rv0071	maturase	Position matched
15465	Sensitive to first line drugs	East-African-Indian	79510	-	GCGGTGGACCCGGTGGACC	19 bp Insertion	Rv0071	Rv0071	maturase	Position matched
12510	MDR	East-African-Indian	79511	-	ACGGTGGACC	10 bp Insertion	Rv0071	Rv0071	maturase	Position matched
12510	MDR	East-African-Indian	79511	-	ACGGTGGACCCGGTGGACC	19 bp Insertion	Rv0071	Rv0071	maturase	Position matched
12599	MDR	East-African-Indian	79511	-	ACGGTGGACCCGGTGGACCCGGTGGACC	28 bp Insertion	Rv0071	Rv0071	maturase	Position matched
13679	MDR	East-African-Indian	79511	-	ACGGTGGACCCGGTGGACC	19 bp Insertion	Rv0071	Rv0071	maturase	Position matched
13781	MDR	East-African-Indian	79511	-	ACGGTGGACCCGGTGGACC	19 bp Insertion	Rv0071	Rv0071	maturase	Position matched
14128	MDR	Indo-Oceanic	79511	-	ACGGTGGACCCGGTGGACC	19 bp Insertion	Rv0071	Rv0071	maturase	Position matched
15331	MDR	East-African-Indian	79511	-	ACGGTGGACCCGGTGGACC	19 bp Insertion	Rv0071	Rv0071	maturase	Position matched
16115	MDR	East-African-Indian	79511	-	ACGGTGGACC	10 bp Insertion	Rv0071	Rv0071	maturase	Position matched
13058	Isoniazid mono-resistant	Euro-American (H37Rv-like)	79511	-	ACCCGGTGGACCCGGTGGG	19 bp Insertion	Rv0071	Rv0071	maturase	Position matched
14334	Rifampicin mono-resistant	East-African-Indian	79511	-	ACGGTGGACCCGGTGGACC	19 bp Insertion	Rv0071	Rv0071	maturase	Position matched
12033	Sensitive to first line drugs	Indo-Oceanic	79511	-	ACGGTGGACC	10 bp Insertion	Rv0071	Rv0071	maturase	Position matched
12863	Sensitive to first line drugs	Euro-American (X-type)	79511	-	ACGGTGGACCCGGTGGACC	19 bp Insertion	Rv0071	Rv0071	maturase	Position matched
13624	Sensitive to first line drugs	East-African-Indian	79511	-	ACGGTGGACCCGGTGGACCCGGTGGACC	28 bp Insertion	Rv0071	Rv0071	maturase	Position matched
15465	Sensitive to first line drugs	East-African-Indian	79511	-	ACGGTGGACC	10 bp Insertion	Rv0071	Rv0071	maturase	Position matched
15465	Sensitive to first line drugs	East-African-Indian	79511	-	ACGGTGGACCCGGTGGACC	19 bp Insertion	Rv0071	Rv0071	maturase	Position matched
15872	Sensitive to first line drugs	East-African-Indian	79511	-	ACGGTGGACCCGGTGGACC	19 bp Insertion	Rv0071	Rv0071	maturase	Position matched
12036	MDR	East-African-Indian	79512	-	CCGGTGGACC	10 bp Insertion	Rv0071	Rv0071	maturase	Position matched
12955	MDR	East-African-Indian	79512	-	CCGGTGGACC	10 bp Insertion	Rv0071	Rv0071	maturase	Position matched
14141	MDR	Indo-Oceanic	79512	-	CCGGTGGACCCGGTGGACC	19 bp Insertion	Rv0071	Rv0071	maturase	Position matched
15453	MDR	East-African-Indian	79512	-	CCGGTGGACCCGGTGGACCCGGTGGACC	28 bp Insertion	Rv0071	Rv0071	maturase	Position matched
12084	Streptomycin mono-resistant	East-African-Indian	79512	-	CCGGTGGACC	10 bp Insertion	Rv0071	Rv0071	maturase	Position matched
12863	Sensitive to first line drugs	Euro-American (X-type)	79512	-	CCGGTGGACC	10 bp Insertion	Rv0071	Rv0071	maturase	Position matched
13526	Sensitive to first line drugs	East-African-Indian	79512	-	CCGGTGGACCCGGTGGACCCGGTGGACC	28 bp Insertion	Rv0071	Rv0071	maturase	Position matched
13624	Sensitive to first line drugs	East-African-Indian	79512	-	CCGGTGGACCCGGTGGACCCGGTGGACC	28 bp Insertion	Rv0071	Rv0071	maturase	Position matched
15465	Sensitive to first line drugs	East-African-Indian	79512	-	CCGGTGGACCCGGTGGACC	19 bp Insertion	Rv0071	Rv0071	maturase	Position matched
12584	MDR	East-African-Indian	79513	-	CCGGTGGACC	10 bp Insertion	Rv0071	Rv0071	maturase	Position matched
12973	MDR	East-African-Indian	79513	-	CCGGTGGACC	10 bp Insertion	Rv0071	Rv0071	maturase	Position matched
13679	MDR	East-African-Indian	79513	-	CCGGTGGACC	10 bp Insertion	Rv0071	Rv0071	maturase	Position matched
14097	MDR	East-African-Indian	79513	-	CCGGTGGACC	10 bp Insertion	Rv0071	Rv0071	maturase	Position matched
14334	Rifampicin mono-resistant	East-African-Indian	79513	-	CCGGTGGACCCGGTGGACC	19 bp Insertion	Rv0071	Rv0071	maturase	Position matched
12863	Sensitive to first line drugs	Euro-American (X-type)	79513	-	CCGGTGGACC	10 bp Insertion	Rv0071	Rv0071	maturase	Position matched
12863	Sensitive to first line drugs	Euro-American (X-type)	79513	-	CCGGTGGACCCGGTGGACC	19 bp Insertion	Rv0071	Rv0071	maturase	Position matched
15098	Sensitive to first line drugs	East-African-Indian	79513	-	CCGGTGGACCCGGTGGACCCGGTGGACC	28 bp Insertion	Rv0071	Rv0071	maturase	Position matched
15872	Sensitive to first line drugs	East-African-Indian	79513	-	CCGGTGGACC	10 bp Insertion	Rv0071	Rv0071	maturase	Position matched
14128	MDR	Indo-Oceanic	79514	-	CCGGTGGACCCGGTGGACC	19 bp Insertion	Rv0071	Rv0071	maturase	Position matched
15331	MDR	East-African-Indian	79514	-	CCGGTGGACCCGGTGGACC	19 bp Insertion	Rv0071	Rv0071	maturase	Position matched
14334	Rifampicin mono-resistant	East-African-Indian	79514	-	CCGGTGGACCCGGTGGACC	19 bp Insertion	Rv0071	Rv0071	maturase	Position matched
12305	Sensitive to first line drugs	East-African-Indian	79514	-	CCGGTGGACCCGGTGGACC	19 bp Insertion	Rv0071	Rv0071	maturase	Position matched
15872	Sensitive to first line drugs	East-African-Indian	79514	-	CCGGTGGACCCGGTGGACC	19 bp Insertion	Rv0071	Rv0071	maturase	Position matched
P-19	Sensitive to first line drugs	Euro-American (H37Rv-like)	90415	-	ACGG	4 bp Insertion	Rv0083	Rv0083	oxidoreductase	Not matched
13059	Isoniazid mono-resistant	East-African-Indian	92776	-	TC	2 bp Insertion	Rv0084	hycD	formate hydrogenlyase HycD	Not matched
16345	Isoniazid mono-resistant	East-African-Indian	92776	-	TC	2 bp Insertion	Rv0084	hycD	formate hydrogenlyase HycD	Not matched
15324	MDR	Euro-American (H37Rv-like)	94271	-	TG	2 bp Insertion	Rv0086	hycQ	hydrogenase HycQ	Not matched
15324	MDR	Euro-American (H37Rv-like)	94275	-	GT	2 bp Insertion	Rv0086	hycQ	hydrogenase HycQ	Not matched
13075	MDR	East-African-Indian	99036	-	TG	2 bp Insertion	Rv0090	Rv0090	membrane protein	Not matched
12161	Sensitive to first line drugs	East-African-Indian	99036	-	TG	2 bp Insertion	Rv0090	Rv0090	membrane protein	Not matched
13011	Sensitive to first line drugs	East-African-Indian	99036	-	TG	2 bp Insertion	Rv0090	Rv0090	membrane protein	Not matched
P-18	MDR	East-African-Indian	101499	-	CG	2 bp Insertion	Rv0092	ctpA	cation transporter ATPase A	Position matched
11078	MDR	East-African-Indian	125830	-	GA	2 bp Insertion	Rv0107c	ctpI	cation-transporter ATPase I	Position matched
11766	MDR	Indo-Oceanic	125830	-	GA	2 bp Insertion	Rv0107c	ctpI	cation-transporter ATPase I	Position matched
12036	MDR	East-African-Indian	125830	-	GA	2 bp Insertion	Rv0107c	ctpI	cation-transporter ATPase I	Position matched
12058	MDR	East-African-Indian	125830	-	GA	2 bp Insertion	Rv0107c	ctpI	cation-transporter ATPase I	Position matched
12067	MDR	Indo-Oceanic	125830	-	GA	2 bp Insertion	Rv0107c	ctpI	cation-transporter ATPase I	Position matched
12235	MDR	East-African-Indian	125830	-	GA	2 bp Insertion	Rv0107c	ctpI	cation-transporter ATPase I	Position matched
12492	MDR	East-African-Indian	125830	-	GA	2 bp Insertion	Rv0107c	ctpI	cation-transporter ATPase I	Position matched
12510	MDR	East-African-Indian	125830	-	GA	2 bp Insertion	Rv0107c	ctpI	cation-transporter ATPase I	Position matched
12584	MDR	East-African-Indian	125830	-	GA	2 bp Insertion	Rv0107c	ctpI	cation-transporter ATPase I	Position matched
12599	MDR	East-African-Indian	125830	-	GA	2 bp Insertion	Rv0107c	ctpI	cation-transporter ATPase I	Position matched
12696	MDR	East-Asian (Beijing)	125830	-	GA	2 bp Insertion	Rv0107c	ctpI	cation-transporter ATPase I	Position matched
12807	MDR	Indo-Oceanic	125830	-	GA	2 bp Insertion	Rv0107c	ctpI	cation-transporter ATPase I	Position matched
12890	MDR	East-African-Indian	125830	-	GA	2 bp Insertion	Rv0107c	ctpI	cation-transporter ATPase I	Position matched
12955	MDR	East-African-Indian	125830	-	GA	2 bp Insertion	Rv0107c	ctpI	cation-transporter ATPase I	Position matched
12970	MDR	East-African-Indian	125830	-	GA	2 bp Insertion	Rv0107c	ctpI	cation-transporter ATPase I	Position matched
12972	MDR	East-African-Indian	125830	-	GA	2 bp Insertion	Rv0107c	ctpI	cation-transporter ATPase I	Position matched
12973	MDR	East-African-Indian	125830	-	GA	2 bp Insertion	Rv0107c	ctpI	cation-transporter ATPase I	Position matched
12991	MDR	Indo-Oceanic	125830	-	GA	2 bp Insertion	Rv0107c	ctpI	cation-transporter ATPase I	Position matched
13032	MDR	East-African-Indian	125830	-	GA	2 bp Insertion	Rv0107c	ctpI	cation-transporter ATPase I	Position matched
13057	MDR	East-African-Indian	125830	-	GA	2 bp Insertion	Rv0107c	ctpI	cation-transporter ATPase I	Position matched
13075	MDR	East-African-Indian	125830	-	GA	2 bp Insertion	Rv0107c	ctpI	cation-transporter ATPase I	Position matched
13122	MDR	East-African-Indian	125830	-	GA	2 bp Insertion	Rv0107c	ctpI	cation-transporter ATPase I	Position matched
13540	MDR	East-African-Indian	125830	-	GA	2 bp Insertion	Rv0107c	ctpI	cation-transporter ATPase I	Position matched
13606	MDR	Euro-American	125830	-	GA	2 bp Insertion	Rv0107c	ctpI	cation-transporter ATPase I	Position matched
13627	MDR	East-African-Indian	125830	-	GA	2 bp Insertion	Rv0107c	ctpI	cation-transporter ATPase I	Position matched
13661	MDR	East-African-Indian	125830	-	GA	2 bp Insertion	Rv0107c	ctpI	cation-transporter ATPase I	Position matched
13668	MDR	Indo-Oceanic	125830	-	GA	2 bp Insertion	Rv0107c	ctpI	cation-transporter ATPase I	Position matched
13679	MDR	East-African-Indian	125830	-	GA	2 bp Insertion	Rv0107c	ctpI	cation-transporter ATPase I	Position matched
13781	MDR	East-African-Indian	125830	-	GA	2 bp Insertion	Rv0107c	ctpI	cation-transporter ATPase I	Position matched
13797	MDR	East-African-Indian	125830	-	GA	2 bp Insertion	Rv0107c	ctpI	cation-transporter ATPase I	Position matched
13854	MDR	Euro-American	125830	-	GA	2 bp Insertion	Rv0107c	ctpI	cation-transporter ATPase I	Position matched
13897	MDR	East-African-Indian	125830	-	GA	2 bp Insertion	Rv0107c	ctpI	cation-transporter ATPase I	Position matched
13971	MDR	Indo-Oceanic	125830	-	GA	2 bp Insertion	Rv0107c	ctpI	cation-transporter ATPase I	Position matched
13977	MDR	East-Asian (Beijing)	125830	-	GA	2 bp Insertion	Rv0107c	ctpI	cation-transporter ATPase I	Position matched
14032	MDR	East-African-Indian	125830	-	GA	2 bp Insertion	Rv0107c	ctpI	cation-transporter ATPase I	Position matched
14075	MDR	Indo-Oceanic	125830	-	GA	2 bp Insertion	Rv0107c	ctpI	cation-transporter ATPase I	Position matched
14097	MDR	East-African-Indian	125830	-	GA	2 bp Insertion	Rv0107c	ctpI	cation-transporter ATPase I	Position matched
14128	MDR	Indo-Oceanic	125830	-	GA	2 bp Insertion	Rv0107c	ctpI	cation-transporter ATPase I	Position matched
14131	MDR	East-African-Indian	125830	-	GA	2 bp Insertion	Rv0107c	ctpI	cation-transporter ATPase I	Position matched
14141	MDR	Indo-Oceanic	125830	-	GA	2 bp Insertion	Rv0107c	ctpI	cation-transporter ATPase I	Position matched
14183	MDR	Indo-Oceanic	125830	-	GA	2 bp Insertion	Rv0107c	ctpI	cation-transporter ATPase I	Position matched
14220	MDR	Indo-Oceanic	125830	-	GA	2 bp Insertion	Rv0107c	ctpI	cation-transporter ATPase I	Position matched
14232	MDR	East-African-Indian	125830	-	GA	2 bp Insertion	Rv0107c	ctpI	cation-transporter ATPase I	Position matched
14236	MDR	East-African-Indian	125830	-	GA	2 bp Insertion	Rv0107c	ctpI	cation-transporter ATPase I	Position matched
14240	MDR	East-Asian (Beijing)	125830	-	GA	2 bp Insertion	Rv0107c	ctpI	cation-transporter ATPase I	Position matched
14289	MDR	East-African-Indian	125830	-	GA	2 bp Insertion	Rv0107c	ctpI	cation-transporter ATPase I	Position matched
14298	MDR	East-Asian (Beijing)	125830	-	GA	2 bp Insertion	Rv0107c	ctpI	cation-transporter ATPase I	Position matched
14679	MDR	East-African-Indian	125830	-	GA	2 bp Insertion	Rv0107c	ctpI	cation-transporter ATPase I	Position matched
14845	MDR	East-African-Indian	125830	-	GA	2 bp Insertion	Rv0107c	ctpI	cation-transporter ATPase I	Position matched
15324	MDR	Euro-American (H37Rv-like)	125830	-	GA	2 bp Insertion	Rv0107c	ctpI	cation-transporter ATPase I	Position matched
15331	MDR	East-African-Indian	125830	-	GA	2 bp Insertion	Rv0107c	ctpI	cation-transporter ATPase I	Position matched
15336	MDR	East-African-Indian	125830	-	GA	2 bp Insertion	Rv0107c	ctpI	cation-transporter ATPase I	Position matched
15348	MDR	East-African-Indian	125830	-	GA	2 bp Insertion	Rv0107c	ctpI	cation-transporter ATPase I	Position matched
15391	MDR	East-African-Indian	125830	-	GA	2 bp Insertion	Rv0107c	ctpI	cation-transporter ATPase I	Position matched
15437	MDR	East-African-Indian	125830	-	GA	2 bp Insertion	Rv0107c	ctpI	cation-transporter ATPase I	Position matched
15453	MDR	East-African-Indian	125830	-	GA	2 bp Insertion	Rv0107c	ctpI	cation-transporter ATPase I	Position matched
15926	MDR	East-Asian (Beijing)	125830	-	GA	2 bp Insertion	Rv0107c	ctpI	cation-transporter ATPase I	Position matched
16028	MDR	Indo-Oceanic	125830	-	GA	2 bp Insertion	Rv0107c	ctpI	cation-transporter ATPase I	Position matched
16055	MDR	East-Asian (Beijing)	125830	-	GA	2 bp Insertion	Rv0107c	ctpI	cation-transporter ATPase I	Position matched
16056	MDR	East-African-Indian	125830	-	GA	2 bp Insertion	Rv0107c	ctpI	cation-transporter ATPase I	Position matched
16115	MDR	East-African-Indian	125830	-	GA	2 bp Insertion	Rv0107c	ctpI	cation-transporter ATPase I	Position matched
16131	MDR	Euro-American (H37Rv-like)	125830	-	GA	2 bp Insertion	Rv0107c	ctpI	cation-transporter ATPase I	Position matched
16268	MDR	Euro-American (H37Rv-like)	125830	-	GA	2 bp Insertion	Rv0107c	ctpI	cation-transporter ATPase I	Position matched
8404	MDR	East-African-Indian	125830	-	GA	2 bp Insertion	Rv0107c	ctpI	cation-transporter ATPase I	Position matched
P-10	MDR	East-African-Indian	125830	-	GA	2 bp Insertion	Rv0107c	ctpI	cation-transporter ATPase I	Position matched
P-18	MDR	East-African-Indian	125830	-	GA	2 bp Insertion	Rv0107c	ctpI	cation-transporter ATPase I	Position matched
P-9	MDR	Indo-Oceanic	125830	-	GA	2 bp Insertion	Rv0107c	ctpI	cation-transporter ATPase I	Position matched
PU-164	MDR	East-African-Indian	125830	-	GA	2 bp Insertion	Rv0107c	ctpI	cation-transporter ATPase I	Position matched
PU-169	MDR	East-African-Indian	125830	-	GA	2 bp Insertion	Rv0107c	ctpI	cation-transporter ATPase I	Position matched
PU-65	MDR	Indo-Oceanic	125830	-	GA	2 bp Insertion	Rv0107c	ctpI	cation-transporter ATPase I	Position matched
12969	MDR	East-African-Indian	125830	-	GA	2 bp Insertion	Rv0107c	ctpI	cation-transporter ATPase I	Position matched
11867	Isoniazid mono-resistant	East-African-Indian	125830	-	GA	2 bp Insertion	Rv0107c	ctpI	cation-transporter ATPase I	Position matched
12163	Isoniazid mono-resistant	East-African-Indian	125830	-	GA	2 bp Insertion	Rv0107c	ctpI	cation-transporter ATPase I	Position matched
12515	Isoniazid mono-resistant	East-African-Indian	125830	-	GA	2 bp Insertion	Rv0107c	ctpI	cation-transporter ATPase I	Position matched
13055	Isoniazid mono-resistant	East-African-Indian	125830	-	GA	2 bp Insertion	Rv0107c	ctpI	cation-transporter ATPase I	Position matched
13058	Isoniazid mono-resistant	Euro-American (H37Rv-like)	125830	-	GA	2 bp Insertion	Rv0107c	ctpI	cation-transporter ATPase I	Position matched
13059	Isoniazid mono-resistant	East-African-Indian	125830	-	GA	2 bp Insertion	Rv0107c	ctpI	cation-transporter ATPase I	Position matched
13073	Isoniazid mono-resistant	East-African-Indian	125830	-	GA	2 bp Insertion	Rv0107c	ctpI	cation-transporter ATPase I	Position matched
13466	Isoniazid mono-resistant	East-African-Indian	125830	-	GA	2 bp Insertion	Rv0107c	ctpI	cation-transporter ATPase I	Position matched
13485	Isoniazid mono-resistant	East-African-Indian	125830	-	GA	2 bp Insertion	Rv0107c	ctpI	cation-transporter ATPase I	Position matched
13709	Isoniazid mono-resistant	East-African-Indian	125830	-	GA	2 bp Insertion	Rv0107c	ctpI	cation-transporter ATPase I	Position matched
14105	Isoniazid mono-resistant	East-African-Indian	125830	-	GA	2 bp Insertion	Rv0107c	ctpI	cation-transporter ATPase I	Position matched
14275	Isoniazid mono-resistant	Euro-American (H37Rv-like)	125830	-	GA	2 bp Insertion	Rv0107c	ctpI	cation-transporter ATPase I	Position matched
14305	Isoniazid mono-resistant	East-African-Indian	125830	-	GA	2 bp Insertion	Rv0107c	ctpI	cation-transporter ATPase I	Position matched
14478	Isoniazid mono-resistant	East-African-Indian	125830	-	GA	2 bp Insertion	Rv0107c	ctpI	cation-transporter ATPase I	Position matched
14509	Isoniazid mono-resistant	Indo-Oceanic	125830	-	GA	2 bp Insertion	Rv0107c	ctpI	cation-transporter ATPase I	Position matched
14737	Isoniazid mono-resistant	East-African-Indian	125830	-	GA	2 bp Insertion	Rv0107c	ctpI	cation-transporter ATPase I	Position matched
14984	Isoniazid mono-resistant	East-African-Indian	125830	-	GA	2 bp Insertion	Rv0107c	ctpI	cation-transporter ATPase I	Position matched
15382	Isoniazid mono-resistant	East-African-Indian	125830	-	GA	2 bp Insertion	Rv0107c	ctpI	cation-transporter ATPase I	Position matched
16210	Isoniazid mono-resistant	East-African-Indian	125830	-	GA	2 bp Insertion	Rv0107c	ctpI	cation-transporter ATPase I	Position matched
16335	Isoniazid mono-resistant	East-African-Indian	125830	-	GA	2 bp Insertion	Rv0107c	ctpI	cation-transporter ATPase I	Position matched
16345	Isoniazid mono-resistant	East-African-Indian	125830	-	GA	2 bp Insertion	Rv0107c	ctpI	cation-transporter ATPase I	Position matched
8548	Isoniazid mono-resistant	East-African-Indian	125830	-	GA	2 bp Insertion	Rv0107c	ctpI	cation-transporter ATPase I	Position matched
HP-1122	Isoniazid mono-resistant	East-African-Indian	125830	-	GA	2 bp Insertion	Rv0107c	ctpI	cation-transporter ATPase I	Position matched
P-15	Isoniazid mono-resistant	Euro-American	125830	-	GA	2 bp Insertion	Rv0107c	ctpI	cation-transporter ATPase I	Position matched
PU-154	Isoniazid mono-resistant	East-African-Indian	125830	-	GA	2 bp Insertion	Rv0107c	ctpI	cation-transporter ATPase I	Position matched
PU-73	Isoniazid mono-resistant	Indo-Oceanic	125830	-	GA	2 bp Insertion	Rv0107c	ctpI	cation-transporter ATPase I	Position matched
PU-161	Isoniazid mono-resistant	East-African-Indian	125830	-	GA	2 bp Insertion	Rv0107c	ctpI	cation-transporter ATPase I	Position matched
12541	Isoniazid mono-resistant	East-African-Indian	125830	-	GA	2 bp Insertion	Rv0107c	ctpI	cation-transporter ATPase I	Position matched
13569	Isoniazid mono-resistant	Indo-Oceanic	125830	-	GA	2 bp Insertion	Rv0107c	ctpI	cation-transporter ATPase I	Position matched
12267	Rifampicin mono-resistant	East-African-Indian	125830	-	GA	2 bp Insertion	Rv0107c	ctpI	cation-transporter ATPase I	Position matched
12530	Rifampicin mono-resistant	East-African-Indian	125830	-	GA	2 bp Insertion	Rv0107c	ctpI	cation-transporter ATPase I	Position matched
12639	Rifampicin mono-resistant	East-African-Indian	125830	-	GA	2 bp Insertion	Rv0107c	ctpI	cation-transporter ATPase I	Position matched
12649	Rifampicin mono-resistant	East-African-Indian	125830	-	GA	2 bp Insertion	Rv0107c	ctpI	cation-transporter ATPase I	Position matched
13217	Rifampicin mono-resistant	East-African-Indian	125830	-	GA	2 bp Insertion	Rv0107c	ctpI	cation-transporter ATPase I	Position matched
13412	Rifampicin mono-resistant	East-African-Indian	125830	-	GA	2 bp Insertion	Rv0107c	ctpI	cation-transporter ATPase I	Position matched
14231	Rifampicin mono-resistant	East-African-Indian	125830	-	GA	2 bp Insertion	Rv0107c	ctpI	cation-transporter ATPase I	Position matched
14334	Rifampicin mono-resistant	East-African-Indian	125830	-	GA	2 bp Insertion	Rv0107c	ctpI	cation-transporter ATPase I	Position matched
15798	Rifampicin mono-resistant	East-African-Indian	125830	-	GA	2 bp Insertion	Rv0107c	ctpI	cation-transporter ATPase I	Position matched
16340	Rifampicin mono-resistant	Indo-Oceanic	125830	-	GA	2 bp Insertion	Rv0107c	ctpI	cation-transporter ATPase I	Position matched
10828	Streptomycin mono-resistant	East-African-Indian	125830	-	GA	2 bp Insertion	Rv0107c	ctpI	cation-transporter ATPase I	Position matched
12084	Streptomycin mono-resistant	East-African-Indian	125830	-	GA	2 bp Insertion	Rv0107c	ctpI	cation-transporter ATPase I	Position matched
12138	Streptomycin mono-resistant	East-African-Indian	125830	-	GA	2 bp Insertion	Rv0107c	ctpI	cation-transporter ATPase I	Position matched
13719	Streptomycin mono-resistant	East-African-Indian	125830	-	GA	2 bp Insertion	Rv0107c	ctpI	cation-transporter ATPase I	Position matched
16109	Streptomycin mono-resistant	East-African-Indian	125830	-	GA	2 bp Insertion	Rv0107c	ctpI	cation-transporter ATPase I	Position matched
16166	Pre-XDR	East-African-Indian	125830	-	GA	2 bp Insertion	Rv0107c	ctpI	cation-transporter ATPase I	Position matched
16371	Pre-XDR	East-Asian (Beijing)	125830	-	GA	2 bp Insertion	Rv0107c	ctpI	cation-transporter ATPase I	Position matched
16485	Pre-XDR	East-African-Indian	125830	-	GA	2 bp Insertion	Rv0107c	ctpI	cation-transporter ATPase I	Position matched
5553	Pre-XDR	East-Asian (Beijing)	125830	-	GA	2 bp Insertion	Rv0107c	ctpI	cation-transporter ATPase I	Position matched
Oflo	Pre-XDR	East-Asian (Beijing)	125830	-	GA	2 bp Insertion	Rv0107c	ctpI	cation-transporter ATPase I	Position matched
PU-168	Pre-XDR	East-Asian (Beijing)	125830	-	GA	2 bp Insertion	Rv0107c	ctpI	cation-transporter ATPase I	Position matched
PU-43	Pre-XDR	Euro-American	125830	-	GA	2 bp Insertion	Rv0107c	ctpI	cation-transporter ATPase I	Position matched
PU-54	Pre-XDR	Indo-Oceanic	125830	-	GA	2 bp Insertion	Rv0107c	ctpI	cation-transporter ATPase I	Position matched
11060	Sensitive to first line drugs	Indo-Oceanic	125830	-	GA	2 bp Insertion	Rv0107c	ctpI	cation-transporter ATPase I	Position matched
11610	Sensitive to first line drugs	East-African-Indian	125830	-	GA	2 bp Insertion	Rv0107c	ctpI	cation-transporter ATPase I	Position matched
11975	Sensitive to first line drugs	East-African-Indian	125830	-	GA	2 bp Insertion	Rv0107c	ctpI	cation-transporter ATPase I	Position matched
12023	Sensitive to first line drugs	East-African-Indian	125830	-	GA	2 bp Insertion	Rv0107c	ctpI	cation-transporter ATPase I	Position matched
12033	Sensitive to first line drugs	Indo-Oceanic	125830	-	GA	2 bp Insertion	Rv0107c	ctpI	cation-transporter ATPase I	Position matched
12061	Sensitive to first line drugs	East-African-Indian	125830	-	GA	2 bp Insertion	Rv0107c	ctpI	cation-transporter ATPase I	Position matched
12161	Sensitive to first line drugs	East-African-Indian	125830	-	GA	2 bp Insertion	Rv0107c	ctpI	cation-transporter ATPase I	Position matched
12305	Sensitive to first line drugs	East-African-Indian	125830	-	GA	2 bp Insertion	Rv0107c	ctpI	cation-transporter ATPase I	Position matched
12359	Sensitive to first line drugs	East-African-Indian	125830	-	GA	2 bp Insertion	Rv0107c	ctpI	cation-transporter ATPase I	Position matched
12495	Sensitive to first line drugs	East-African-Indian	125830	-	GA	2 bp Insertion	Rv0107c	ctpI	cation-transporter ATPase I	Position matched
12518	Sensitive to first line drugs	East-African-Indian	125830	-	GA	2 bp Insertion	Rv0107c	ctpI	cation-transporter ATPase I	Position matched
12668	Sensitive to first line drugs	East-African-Indian	125830	-	GA	2 bp Insertion	Rv0107c	ctpI	cation-transporter ATPase I	Position matched
12670	Sensitive to first line drugs	Indo-Oceanic	125830	-	GA	2 bp Insertion	Rv0107c	ctpI	cation-transporter ATPase I	Position matched
12863	Sensitive to first line drugs	Euro-American (X-type)	125830	-	GA	2 bp Insertion	Rv0107c	ctpI	cation-transporter ATPase I	Position matched
12917	Sensitive to first line drugs	East-African-Indian	125830	-	GA	2 bp Insertion	Rv0107c	ctpI	cation-transporter ATPase I	Position matched
13011	Sensitive to first line drugs	East-African-Indian	125830	-	GA	2 bp Insertion	Rv0107c	ctpI	cation-transporter ATPase I	Position matched
13271	Sensitive to first line drugs	East-African-Indian	125830	-	GA	2 bp Insertion	Rv0107c	ctpI	cation-transporter ATPase I	Position matched
13526	Sensitive to first line drugs	East-African-Indian	125830	-	GA	2 bp Insertion	Rv0107c	ctpI	cation-transporter ATPase I	Position matched
13624	Sensitive to first line drugs	East-African-Indian	125830	-	GA	2 bp Insertion	Rv0107c	ctpI	cation-transporter ATPase I	Position matched
13626	Sensitive to first line drugs	East-African-Indian	125830	-	GA	2 bp Insertion	Rv0107c	ctpI	cation-transporter ATPase I	Position matched
13675	Sensitive to first line drugs	East-African-Indian	125830	-	GA	2 bp Insertion	Rv0107c	ctpI	cation-transporter ATPase I	Position matched
13742	Sensitive to first line drugs	Indo-Oceanic	125830	-	GA	2 bp Insertion	Rv0107c	ctpI	cation-transporter ATPase I	Position matched
13933	Sensitive to first line drugs	East-African-Indian	125830	-	GA	2 bp Insertion	Rv0107c	ctpI	cation-transporter ATPase I	Position matched
14244	Sensitive to first line drugs	East-African-Indian	125830	-	GA	2 bp Insertion	Rv0107c	ctpI	cation-transporter ATPase I	Position matched
14463	Sensitive to first line drugs	Euro-American	125830	-	GA	2 bp Insertion	Rv0107c	ctpI	cation-transporter ATPase I	Position matched
14985	Sensitive to first line drugs	East-African-Indian	125830	-	GA	2 bp Insertion	Rv0107c	ctpI	cation-transporter ATPase I	Position matched
15062	Sensitive to first line drugs	East-African-Indian	125830	-	GA	2 bp Insertion	Rv0107c	ctpI	cation-transporter ATPase I	Position matched
15098	Sensitive to first line drugs	East-African-Indian	125830	-	GA	2 bp Insertion	Rv0107c	ctpI	cation-transporter ATPase I	Position matched
15310	Sensitive to first line drugs	East-African-Indian	125830	-	GA	2 bp Insertion	Rv0107c	ctpI	cation-transporter ATPase I	Position matched
15465	Sensitive to first line drugs	East-African-Indian	125830	-	GA	2 bp Insertion	Rv0107c	ctpI	cation-transporter ATPase I	Position matched
15872	Sensitive to first line drugs	East-African-Indian	125830	-	GA	2 bp Insertion	Rv0107c	ctpI	cation-transporter ATPase I	Position matched
16396	Sensitive to first line drugs	Euro-American (H37Rv-like)	125830	-	GA	2 bp Insertion	Rv0107c	ctpI	cation-transporter ATPase I	Position matched
16398	Sensitive to first line drugs	East-African-Indian	125830	-	GA	2 bp Insertion	Rv0107c	ctpI	cation-transporter ATPase I	Position matched
16441	Sensitive to first line drugs	East-African-Indian	125830	-	GA	2 bp Insertion	Rv0107c	ctpI	cation-transporter ATPase I	Position matched
P-19	Sensitive to first line drugs	Euro-American (H37Rv-like)	125830	-	GA	2 bp Insertion	Rv0107c	ctpI	cation-transporter ATPase I	Position matched
12530	Rifampicin mono-resistant	East-African-Indian	125833	-	AC	2 bp Insertion	Rv0107c	ctpI	cation-transporter ATPase I	Position matched
13055	Isoniazid mono-resistant	East-African-Indian	127903	-	TCCGCCGGGACCCCCTCCGCCGCGCCCAGGTCGATGACATCGCCGACTCGCAGCGACTTCGCCGACACCGTGGCCGTCCGGGTGGCGTGCCGGGCCGCCTCCAGTCGACGTCGGGTAGTCGCTA	124 bp Insertion	Rv0107c	ctpI	cation-transporter ATPase I	Not matched
14232	MDR	East-African-Indian	137320	-	TG	2 bp Insertion	Rv0113	gmhA	phosphoheptose isomerase	Not matched
11766	MDR	Indo-Oceanic	139556	-	AC	2 bp Insertion	Rv0115	hddA	D-alpha-D-heptose-7-phosphate kinase HddA	Position matched
12067	MDR	Indo-Oceanic	139556	-	AC	2 bp Insertion	Rv0115	hddA	D-alpha-D-heptose-7-phosphate kinase HddA	Position matched
12991	MDR	Indo-Oceanic	139556	-	AC	2 bp Insertion	Rv0115	hddA	D-alpha-D-heptose-7-phosphate kinase HddA	Position matched
13668	MDR	Indo-Oceanic	139556	-	AC	2 bp Insertion	Rv0115	hddA	D-alpha-D-heptose-7-phosphate kinase HddA	Position matched
13971	MDR	Indo-Oceanic	139556	-	AC	2 bp Insertion	Rv0115	hddA	D-alpha-D-heptose-7-phosphate kinase HddA	Position matched
14075	MDR	Indo-Oceanic	139556	-	AC	2 bp Insertion	Rv0115	hddA	D-alpha-D-heptose-7-phosphate kinase HddA	Position matched
14128	MDR	Indo-Oceanic	139556	-	AC	2 bp Insertion	Rv0115	hddA	D-alpha-D-heptose-7-phosphate kinase HddA	Position matched
14141	MDR	Indo-Oceanic	139556	-	AC	2 bp Insertion	Rv0115	hddA	D-alpha-D-heptose-7-phosphate kinase HddA	Position matched
14183	MDR	Indo-Oceanic	139556	-	AC	2 bp Insertion	Rv0115	hddA	D-alpha-D-heptose-7-phosphate kinase HddA	Position matched
16028	MDR	Indo-Oceanic	139556	-	AC	2 bp Insertion	Rv0115	hddA	D-alpha-D-heptose-7-phosphate kinase HddA	Position matched
P-9	MDR	Indo-Oceanic	139556	-	AC	2 bp Insertion	Rv0115	hddA	D-alpha-D-heptose-7-phosphate kinase HddA	Position matched
PU-65	MDR	Indo-Oceanic	139556	-	AC	2 bp Insertion	Rv0115	hddA	D-alpha-D-heptose-7-phosphate kinase HddA	Position matched
14509	Isoniazid mono-resistant	Indo-Oceanic	139556	-	AC	2 bp Insertion	Rv0115	hddA	D-alpha-D-heptose-7-phosphate kinase HddA	Position matched
PU-73	Isoniazid mono-resistant	Indo-Oceanic	139556	-	AC	2 bp Insertion	Rv0115	hddA	D-alpha-D-heptose-7-phosphate kinase HddA	Position matched
13569	Isoniazid mono-resistant	Indo-Oceanic	139556	-	AC	2 bp Insertion	Rv0115	hddA	D-alpha-D-heptose-7-phosphate kinase HddA	Position matched
16340	Rifampicin mono-resistant	Indo-Oceanic	139556	-	AC	2 bp Insertion	Rv0115	hddA	D-alpha-D-heptose-7-phosphate kinase HddA	Position matched
16109	Streptomycin mono-resistant	East-African-Indian	139556	-	AC	2 bp Insertion	Rv0115	hddA	D-alpha-D-heptose-7-phosphate kinase HddA	Position matched
PU-54	Pre-XDR	Indo-Oceanic	139556	-	AC	2 bp Insertion	Rv0115	hddA	D-alpha-D-heptose-7-phosphate kinase HddA	Position matched
11060	Sensitive to first line drugs	Indo-Oceanic	139556	-	AC	2 bp Insertion	Rv0115	hddA	D-alpha-D-heptose-7-phosphate kinase HddA	Position matched
11610	Sensitive to first line drugs	East-African-Indian	139556	-	AC	2 bp Insertion	Rv0115	hddA	D-alpha-D-heptose-7-phosphate kinase HddA	Position matched
12033	Sensitive to first line drugs	Indo-Oceanic	139556	-	AC	2 bp Insertion	Rv0115	hddA	D-alpha-D-heptose-7-phosphate kinase HddA	Position matched
12670	Sensitive to first line drugs	Indo-Oceanic	139556	-	AC	2 bp Insertion	Rv0115	hddA	D-alpha-D-heptose-7-phosphate kinase HddA	Position matched
13742	Sensitive to first line drugs	Indo-Oceanic	139556	-	AC	2 bp Insertion	Rv0115	hddA	D-alpha-D-heptose-7-phosphate kinase HddA	Position matched
12991	MDR	Indo-Oceanic	150184	-	GGGCGGTGCGGGCGGTGCCGCCGGGCTGTGGGGCGCCGGCGGCGGCGGTGGCAAT	55 bp Insertion	Rv0124	PE_PGRS2	PE-PGRS family protein PE_PGRS2	Position matched
12991	MDR	Indo-Oceanic	150194	-	GGGCGGTGCGGGCGGTGCCGCCGGGCTGTGGGGCGCCGGCGGCGGCGGTGGCAAT	55 bp Insertion	Rv0124	PE_PGRS2	PE-PGRS family protein PE_PGRS2	Not matched
14128	MDR	Indo-Oceanic	150194	-	GGGCGGTGCGGGCGGTGCCGCCGGGCTGTGGGGCGCCGGCGGCGGCGGTGGCAAT	55 bp Insertion	Rv0124	PE_PGRS2	PE-PGRS family protein PE_PGRS2	Not matched
12991	MDR	Indo-Oceanic	150196	-	GGGCGGTGCGGGCGGTGCCGCCGGGCTGTGGGGCGCCGGCGGCGGCGGTGGCAAT	55 bp Insertion	Rv0124	PE_PGRS2	PE-PGRS family protein PE_PGRS2	Not matched
12863	Sensitive to first line drugs	Euro-American (X-type)	150338	-	GCGGCGGCGC	10 bp Insertion	Rv0124	PE_PGRS2	PE-PGRS family protein PE_PGRS2	Position matched
14128	MDR	Indo-Oceanic	150512	-	CCGGCGGCGA	10 bp Insertion	Rv0124	PE_PGRS2	PE-PGRS family protein PE_PGRS2	Not matched
12807	MDR	Indo-Oceanic	150831	-	TGACGGCGGGCCCGGTGGGAACGGGGGCGCTGGCGGCCAGCTATACGGCAACGGCGGC	58 bp Insertion	Rv0124	PE_PGRS2	PE-PGRS family protein PE_PGRS2	Not matched
14131	MDR	East-African-Indian	150831	-	TGACGGCGGGCCCGGTGGGAACGGGGGCGCTGGCGGCCAGCTATACGGCAACGGCGGC	58 bp Insertion	Rv0124	PE_PGRS2	PE-PGRS family protein PE_PGRS2	Not matched
14220	MDR	Indo-Oceanic	150831	-	TGACGGCGGGCCCGGTGGGAACGGGGGCGCTGGCGGCCAGCTATACGGCAACGGCGGC	58 bp Insertion	Rv0124	PE_PGRS2	PE-PGRS family protein PE_PGRS2	Not matched
16055	MDR	East-Asian (Beijing)	150831	-	TGACGGCGGGCCCGGTGGGAACGGGGGCGCTGGCGGCCAGCTATACGGCAACGGCGGC	58 bp Insertion	Rv0124	PE_PGRS2	PE-PGRS family protein PE_PGRS2	Not matched
13466	Isoniazid mono-resistant	East-African-Indian	150831	-	TGACGGCGGGCCCGGTGGGAACGGGGGCGCTGGCGGCCAGCTATACGGCAACGGCGGC	58 bp Insertion	Rv0124	PE_PGRS2	PE-PGRS family protein PE_PGRS2	Not matched
13709	Isoniazid mono-resistant	East-African-Indian	150831	-	TGACGGCGGGCCCGGTGGGAACGGGGGCGCTGGCGGCCAGCTATACGGCAACGGCGGC	58 bp Insertion	Rv0124	PE_PGRS2	PE-PGRS family protein PE_PGRS2	Not matched
14244	Sensitive to first line drugs	East-African-Indian	150831	-	TGACGGCGGGCCCGGTGGGAACGGGGGCGCTGGCGGCCAGCTATACGGCAACGGCGGC	58 bp Insertion	Rv0124	PE_PGRS2	PE-PGRS family protein PE_PGRS2	Not matched
14220	MDR	Indo-Oceanic	150875	-	ACGGCAACGGCGGCGACGGCGGGCCCGGCGGTCAGGGCGGTCAGGCGTTCGGCGCTAACAATATCGG	67 bp Insertion	Rv0124	PE_PGRS2	PE-PGRS family protein PE_PGRS2	Not matched
13466	Isoniazid mono-resistant	East-African-Indian	150875	-	ACGGCAACGGCGGCGACGGCGGGCCCGGCGGTCAGGGCGGTCAGGCGTTCGGCGCTAACAATATCGG	67 bp Insertion	Rv0124	PE_PGRS2	PE-PGRS family protein PE_PGRS2	Not matched
12530	Rifampicin mono-resistant	East-African-Indian	150875	-	ACGGCAACGGCGGCGACGGCGGGCCCGGCGGTCAGGGCGGTCAGGCGTTCGGCGCTAACAATATCGG	67 bp Insertion	Rv0124	PE_PGRS2	PE-PGRS family protein PE_PGRS2	Not matched
12649	Rifampicin mono-resistant	East-African-Indian	150876	-	CGGCAACGGCGGCGACGGCGGGCCCGGCGGTCAGGGCGGTCAGGCGTTCGGCGCTAACAATATCGGCGGCACCGGCGGGGCCGGCGGCAACGGCGGGCCGGCCATCCTGAGTGGCAATGGT	121 bp Insertion	Rv0124	PE_PGRS2	PE-PGRS family protein PE_PGRS2	Not matched
15382	Isoniazid mono-resistant	East-African-Indian	150890	-	ACGGCGGCGCTGGCGGCGCCGGCGGCGCAGGTGGTGGGGCCGGTGGGGTCGGCGGTGCCGG	61 bp Insertion	Rv0124	PE_PGRS2	PE-PGRS family protein PE_PGRS2	Position matched
12033	Sensitive to first line drugs	Indo-Oceanic	150890	-	ACGGCGGCGCTGGCGGCGCCGGCGGCGCAGGTGGTGGGGCCGGTGGGGTCGGCGGTGCCGG	61 bp Insertion	Rv0124	PE_PGRS2	PE-PGRS family protein PE_PGRS2	Position matched
13075	MDR	East-African-Indian	150899	-	CCGGCGGTCAGGGCGGTCAGGCGTTCGGCGCTAACAATATCGG	43 bp Insertion	Rv0124	PE_PGRS2	PE-PGRS family protein PE_PGRS2	Not matched
14220	MDR	Indo-Oceanic	150899	-	CCGGCGGTCAGGGCGGTCAGGCGTTCGGCGCTAACAATATCGG	43 bp Insertion	Rv0124	PE_PGRS2	PE-PGRS family protein PE_PGRS2	Not matched
14845	MDR	East-African-Indian	150899	-	CCGGCGGTCAGGGCGGTCAGGCGTTCGGCGCTAACAATATCGG	43 bp Insertion	Rv0124	PE_PGRS2	PE-PGRS family protein PE_PGRS2	Not matched
13466	Isoniazid mono-resistant	East-African-Indian	150899	-	CCGGCGGTCAGGGCGGTCAGGCGTTCGGCGCTAACAATATCGG	43 bp Insertion	Rv0124	PE_PGRS2	PE-PGRS family protein PE_PGRS2	Not matched
15098	Sensitive to first line drugs	East-African-Indian	150899	-	CCGGCGGTCAGGGCGGTCAGGCGTTCGGCGCTAACAATATCGG	43 bp Insertion	Rv0124	PE_PGRS2	PE-PGRS family protein PE_PGRS2	Not matched
12267	Rifampicin mono-resistant	East-African-Indian	156372	-	CCGAGGGTTGGTCAATCAAAAGCGGCCCCAGCCGGGAAAGCGGCTCTTTCGATCT	55 bp Insertion	Rv0128	Rv0128	transmembrane protein	Not matched
14236	MDR	East-African-Indian	169682	-	AC	2 bp Insertion	Rv0143c	Rv0143c	transmembrane protein	Not matched
14231	Rifampicin mono-resistant	East-African-Indian	169682	-	AC	2 bp Insertion	Rv0143c	Rv0143c	transmembrane protein	Not matched
15872	Sensitive to first line drugs	East-African-Indian	176559	-	TGGGGCTAAACCAGCTGGTCTTTCT	25 bp Insertion	Rv0149	Rv0149	quinone oxidoreductase	Not matched
11078	MDR	East-African-Indian	194305	-	CGG	3 bp Insertion	Rv0165c	mce1R	transcriptional regulator Mce1R	Position matched
11766	MDR	Indo-Oceanic	194305	-	CGG	3 bp Insertion	Rv0165c	mce1R	transcriptional regulator Mce1R	Position matched
12036	MDR	East-African-Indian	194305	-	CGG	3 bp Insertion	Rv0165c	mce1R	transcriptional regulator Mce1R	Position matched
12058	MDR	East-African-Indian	194305	-	CGG	3 bp Insertion	Rv0165c	mce1R	transcriptional regulator Mce1R	Position matched
12067	MDR	Indo-Oceanic	194305	-	CGG	3 bp Insertion	Rv0165c	mce1R	transcriptional regulator Mce1R	Position matched
12235	MDR	East-African-Indian	194305	-	CGG	3 bp Insertion	Rv0165c	mce1R	transcriptional regulator Mce1R	Position matched
12492	MDR	East-African-Indian	194305	-	CGG	3 bp Insertion	Rv0165c	mce1R	transcriptional regulator Mce1R	Position matched
12510	MDR	East-African-Indian	194305	-	CGG	3 bp Insertion	Rv0165c	mce1R	transcriptional regulator Mce1R	Position matched
12584	MDR	East-African-Indian	194305	-	CGG	3 bp Insertion	Rv0165c	mce1R	transcriptional regulator Mce1R	Position matched
12599	MDR	East-African-Indian	194305	-	CGG	3 bp Insertion	Rv0165c	mce1R	transcriptional regulator Mce1R	Position matched
12696	MDR	East-Asian (Beijing)	194305	-	CGG	3 bp Insertion	Rv0165c	mce1R	transcriptional regulator Mce1R	Position matched
12807	MDR	Indo-Oceanic	194305	-	CGG	3 bp Insertion	Rv0165c	mce1R	transcriptional regulator Mce1R	Position matched
12890	MDR	East-African-Indian	194305	-	CGG	3 bp Insertion	Rv0165c	mce1R	transcriptional regulator Mce1R	Position matched
12955	MDR	East-African-Indian	194305	-	CGG	3 bp Insertion	Rv0165c	mce1R	transcriptional regulator Mce1R	Position matched
12970	MDR	East-African-Indian	194305	-	CGG	3 bp Insertion	Rv0165c	mce1R	transcriptional regulator Mce1R	Position matched
12972	MDR	East-African-Indian	194305	-	CGG	3 bp Insertion	Rv0165c	mce1R	transcriptional regulator Mce1R	Position matched
12973	MDR	East-African-Indian	194305	-	CGG	3 bp Insertion	Rv0165c	mce1R	transcriptional regulator Mce1R	Position matched
12991	MDR	Indo-Oceanic	194305	-	CGG	3 bp Insertion	Rv0165c	mce1R	transcriptional regulator Mce1R	Position matched
13032	MDR	East-African-Indian	194305	-	CGG	3 bp Insertion	Rv0165c	mce1R	transcriptional regulator Mce1R	Position matched
13057	MDR	East-African-Indian	194305	-	CGG	3 bp Insertion	Rv0165c	mce1R	transcriptional regulator Mce1R	Position matched
13075	MDR	East-African-Indian	194305	-	CGG	3 bp Insertion	Rv0165c	mce1R	transcriptional regulator Mce1R	Position matched
13122	MDR	East-African-Indian	194305	-	CGG	3 bp Insertion	Rv0165c	mce1R	transcriptional regulator Mce1R	Position matched
13540	MDR	East-African-Indian	194305	-	CGG	3 bp Insertion	Rv0165c	mce1R	transcriptional regulator Mce1R	Position matched
13627	MDR	East-African-Indian	194305	-	CGG	3 bp Insertion	Rv0165c	mce1R	transcriptional regulator Mce1R	Position matched
13661	MDR	East-African-Indian	194305	-	CGG	3 bp Insertion	Rv0165c	mce1R	transcriptional regulator Mce1R	Position matched
13668	MDR	Indo-Oceanic	194305	-	CGG	3 bp Insertion	Rv0165c	mce1R	transcriptional regulator Mce1R	Position matched
13679	MDR	East-African-Indian	194305	-	CGG	3 bp Insertion	Rv0165c	mce1R	transcriptional regulator Mce1R	Position matched
13781	MDR	East-African-Indian	194305	-	CGG	3 bp Insertion	Rv0165c	mce1R	transcriptional regulator Mce1R	Position matched
13797	MDR	East-African-Indian	194305	-	CGG	3 bp Insertion	Rv0165c	mce1R	transcriptional regulator Mce1R	Position matched
13854	MDR	Euro-American	194305	-	CGG	3 bp Insertion	Rv0165c	mce1R	transcriptional regulator Mce1R	Position matched
13897	MDR	East-African-Indian	194305	-	CGG	3 bp Insertion	Rv0165c	mce1R	transcriptional regulator Mce1R	Position matched
13971	MDR	Indo-Oceanic	194305	-	CGG	3 bp Insertion	Rv0165c	mce1R	transcriptional regulator Mce1R	Position matched
13977	MDR	East-Asian (Beijing)	194305	-	CGG	3 bp Insertion	Rv0165c	mce1R	transcriptional regulator Mce1R	Position matched
14032	MDR	East-African-Indian	194305	-	CGG	3 bp Insertion	Rv0165c	mce1R	transcriptional regulator Mce1R	Position matched
14075	MDR	Indo-Oceanic	194305	-	CGG	3 bp Insertion	Rv0165c	mce1R	transcriptional regulator Mce1R	Position matched
14097	MDR	East-African-Indian	194305	-	CGG	3 bp Insertion	Rv0165c	mce1R	transcriptional regulator Mce1R	Position matched
14128	MDR	Indo-Oceanic	194305	-	CGG	3 bp Insertion	Rv0165c	mce1R	transcriptional regulator Mce1R	Position matched
14131	MDR	East-African-Indian	194305	-	CGG	3 bp Insertion	Rv0165c	mce1R	transcriptional regulator Mce1R	Position matched
14141	MDR	Indo-Oceanic	194305	-	CGG	3 bp Insertion	Rv0165c	mce1R	transcriptional regulator Mce1R	Position matched
14183	MDR	Indo-Oceanic	194305	-	CGG	3 bp Insertion	Rv0165c	mce1R	transcriptional regulator Mce1R	Position matched
14220	MDR	Indo-Oceanic	194305	-	CGG	3 bp Insertion	Rv0165c	mce1R	transcriptional regulator Mce1R	Position matched
14232	MDR	East-African-Indian	194305	-	CGG	3 bp Insertion	Rv0165c	mce1R	transcriptional regulator Mce1R	Position matched
14236	MDR	East-African-Indian	194305	-	CGG	3 bp Insertion	Rv0165c	mce1R	transcriptional regulator Mce1R	Position matched
14240	MDR	East-Asian (Beijing)	194305	-	CGG	3 bp Insertion	Rv0165c	mce1R	transcriptional regulator Mce1R	Position matched
14289	MDR	East-African-Indian	194305	-	CGG	3 bp Insertion	Rv0165c	mce1R	transcriptional regulator Mce1R	Position matched
14298	MDR	East-Asian (Beijing)	194305	-	CGG	3 bp Insertion	Rv0165c	mce1R	transcriptional regulator Mce1R	Position matched
14679	MDR	East-African-Indian	194305	-	CGG	3 bp Insertion	Rv0165c	mce1R	transcriptional regulator Mce1R	Position matched
14845	MDR	East-African-Indian	194305	-	CGG	3 bp Insertion	Rv0165c	mce1R	transcriptional regulator Mce1R	Position matched
15331	MDR	East-African-Indian	194305	-	CGG	3 bp Insertion	Rv0165c	mce1R	transcriptional regulator Mce1R	Position matched
15336	MDR	East-African-Indian	194305	-	CGG	3 bp Insertion	Rv0165c	mce1R	transcriptional regulator Mce1R	Position matched
15348	MDR	East-African-Indian	194305	-	CGG	3 bp Insertion	Rv0165c	mce1R	transcriptional regulator Mce1R	Position matched
15391	MDR	East-African-Indian	194305	-	CGG	3 bp Insertion	Rv0165c	mce1R	transcriptional regulator Mce1R	Position matched
15437	MDR	East-African-Indian	194305	-	CGG	3 bp Insertion	Rv0165c	mce1R	transcriptional regulator Mce1R	Position matched
15453	MDR	East-African-Indian	194305	-	CGG	3 bp Insertion	Rv0165c	mce1R	transcriptional regulator Mce1R	Position matched
15926	MDR	East-Asian (Beijing)	194305	-	CGG	3 bp Insertion	Rv0165c	mce1R	transcriptional regulator Mce1R	Position matched
16028	MDR	Indo-Oceanic	194305	-	CGG	3 bp Insertion	Rv0165c	mce1R	transcriptional regulator Mce1R	Position matched
16055	MDR	East-Asian (Beijing)	194305	-	CGG	3 bp Insertion	Rv0165c	mce1R	transcriptional regulator Mce1R	Position matched
16056	MDR	East-African-Indian	194305	-	CGG	3 bp Insertion	Rv0165c	mce1R	transcriptional regulator Mce1R	Position matched
16115	MDR	East-African-Indian	194305	-	CGG	3 bp Insertion	Rv0165c	mce1R	transcriptional regulator Mce1R	Position matched
8404	MDR	East-African-Indian	194305	-	CGG	3 bp Insertion	Rv0165c	mce1R	transcriptional regulator Mce1R	Position matched
P-10	MDR	East-African-Indian	194305	-	CGG	3 bp Insertion	Rv0165c	mce1R	transcriptional regulator Mce1R	Position matched
P-18	MDR	East-African-Indian	194305	-	CGG	3 bp Insertion	Rv0165c	mce1R	transcriptional regulator Mce1R	Position matched
P-9	MDR	Indo-Oceanic	194305	-	CGG	3 bp Insertion	Rv0165c	mce1R	transcriptional regulator Mce1R	Position matched
PU-164	MDR	East-African-Indian	194305	-	CGG	3 bp Insertion	Rv0165c	mce1R	transcriptional regulator Mce1R	Position matched
PU-169	MDR	East-African-Indian	194305	-	CGG	3 bp Insertion	Rv0165c	mce1R	transcriptional regulator Mce1R	Position matched
PU-65	MDR	Indo-Oceanic	194305	-	CGG	3 bp Insertion	Rv0165c	mce1R	transcriptional regulator Mce1R	Position matched
12969	MDR	East-African-Indian	194305	-	CGG	3 bp Insertion	Rv0165c	mce1R	transcriptional regulator Mce1R	Position matched
11867	Isoniazid mono-resistant	East-African-Indian	194305	-	CGG	3 bp Insertion	Rv0165c	mce1R	transcriptional regulator Mce1R	Position matched
12163	Isoniazid mono-resistant	East-African-Indian	194305	-	CGG	3 bp Insertion	Rv0165c	mce1R	transcriptional regulator Mce1R	Position matched
12515	Isoniazid mono-resistant	East-African-Indian	194305	-	CGG	3 bp Insertion	Rv0165c	mce1R	transcriptional regulator Mce1R	Position matched
13055	Isoniazid mono-resistant	East-African-Indian	194305	-	CGG	3 bp Insertion	Rv0165c	mce1R	transcriptional regulator Mce1R	Position matched
13059	Isoniazid mono-resistant	East-African-Indian	194305	-	CGG	3 bp Insertion	Rv0165c	mce1R	transcriptional regulator Mce1R	Position matched
13073	Isoniazid mono-resistant	East-African-Indian	194305	-	CGG	3 bp Insertion	Rv0165c	mce1R	transcriptional regulator Mce1R	Position matched
13466	Isoniazid mono-resistant	East-African-Indian	194305	-	CGG	3 bp Insertion	Rv0165c	mce1R	transcriptional regulator Mce1R	Position matched
13485	Isoniazid mono-resistant	East-African-Indian	194305	-	CGG	3 bp Insertion	Rv0165c	mce1R	transcriptional regulator Mce1R	Position matched
13709	Isoniazid mono-resistant	East-African-Indian	194305	-	CGG	3 bp Insertion	Rv0165c	mce1R	transcriptional regulator Mce1R	Position matched
14105	Isoniazid mono-resistant	East-African-Indian	194305	-	CGG	3 bp Insertion	Rv0165c	mce1R	transcriptional regulator Mce1R	Position matched
14305	Isoniazid mono-resistant	East-African-Indian	194305	-	CGG	3 bp Insertion	Rv0165c	mce1R	transcriptional regulator Mce1R	Position matched
14478	Isoniazid mono-resistant	East-African-Indian	194305	-	CGG	3 bp Insertion	Rv0165c	mce1R	transcriptional regulator Mce1R	Position matched
14509	Isoniazid mono-resistant	Indo-Oceanic	194305	-	CGG	3 bp Insertion	Rv0165c	mce1R	transcriptional regulator Mce1R	Position matched
14737	Isoniazid mono-resistant	East-African-Indian	194305	-	CGG	3 bp Insertion	Rv0165c	mce1R	transcriptional regulator Mce1R	Position matched
14984	Isoniazid mono-resistant	East-African-Indian	194305	-	CGG	3 bp Insertion	Rv0165c	mce1R	transcriptional regulator Mce1R	Position matched
15382	Isoniazid mono-resistant	East-African-Indian	194305	-	CGG	3 bp Insertion	Rv0165c	mce1R	transcriptional regulator Mce1R	Position matched
16210	Isoniazid mono-resistant	East-African-Indian	194305	-	CGG	3 bp Insertion	Rv0165c	mce1R	transcriptional regulator Mce1R	Position matched
16335	Isoniazid mono-resistant	East-African-Indian	194305	-	CGG	3 bp Insertion	Rv0165c	mce1R	transcriptional regulator Mce1R	Position matched
16345	Isoniazid mono-resistant	East-African-Indian	194305	-	CGG	3 bp Insertion	Rv0165c	mce1R	transcriptional regulator Mce1R	Position matched
8548	Isoniazid mono-resistant	East-African-Indian	194305	-	CGG	3 bp Insertion	Rv0165c	mce1R	transcriptional regulator Mce1R	Position matched
HP-1122	Isoniazid mono-resistant	East-African-Indian	194305	-	CGG	3 bp Insertion	Rv0165c	mce1R	transcriptional regulator Mce1R	Position matched
PU-154	Isoniazid mono-resistant	East-African-Indian	194305	-	CGG	3 bp Insertion	Rv0165c	mce1R	transcriptional regulator Mce1R	Position matched
PU-73	Isoniazid mono-resistant	Indo-Oceanic	194305	-	CGG	3 bp Insertion	Rv0165c	mce1R	transcriptional regulator Mce1R	Position matched
PU-161	Isoniazid mono-resistant	East-African-Indian	194305	-	CGG	3 bp Insertion	Rv0165c	mce1R	transcriptional regulator Mce1R	Position matched
12541	Isoniazid mono-resistant	East-African-Indian	194305	-	CGG	3 bp Insertion	Rv0165c	mce1R	transcriptional regulator Mce1R	Position matched
13569	Isoniazid mono-resistant	Indo-Oceanic	194305	-	CGG	3 bp Insertion	Rv0165c	mce1R	transcriptional regulator Mce1R	Position matched
12267	Rifampicin mono-resistant	East-African-Indian	194305	-	CGG	3 bp Insertion	Rv0165c	mce1R	transcriptional regulator Mce1R	Position matched
12530	Rifampicin mono-resistant	East-African-Indian	194305	-	CGG	3 bp Insertion	Rv0165c	mce1R	transcriptional regulator Mce1R	Position matched
12639	Rifampicin mono-resistant	East-African-Indian	194305	-	CGG	3 bp Insertion	Rv0165c	mce1R	transcriptional regulator Mce1R	Position matched
12649	Rifampicin mono-resistant	East-African-Indian	194305	-	CGG	3 bp Insertion	Rv0165c	mce1R	transcriptional regulator Mce1R	Position matched
13217	Rifampicin mono-resistant	East-African-Indian	194305	-	CGG	3 bp Insertion	Rv0165c	mce1R	transcriptional regulator Mce1R	Position matched
13412	Rifampicin mono-resistant	East-African-Indian	194305	-	CGG	3 bp Insertion	Rv0165c	mce1R	transcriptional regulator Mce1R	Position matched
14231	Rifampicin mono-resistant	East-African-Indian	194305	-	CGG	3 bp Insertion	Rv0165c	mce1R	transcriptional regulator Mce1R	Position matched
14334	Rifampicin mono-resistant	East-African-Indian	194305	-	CGG	3 bp Insertion	Rv0165c	mce1R	transcriptional regulator Mce1R	Position matched
15798	Rifampicin mono-resistant	East-African-Indian	194305	-	CGG	3 bp Insertion	Rv0165c	mce1R	transcriptional regulator Mce1R	Position matched
16340	Rifampicin mono-resistant	Indo-Oceanic	194305	-	CGG	3 bp Insertion	Rv0165c	mce1R	transcriptional regulator Mce1R	Position matched
10828	Streptomycin mono-resistant	East-African-Indian	194305	-	CGG	3 bp Insertion	Rv0165c	mce1R	transcriptional regulator Mce1R	Position matched
12084	Streptomycin mono-resistant	East-African-Indian	194305	-	CGG	3 bp Insertion	Rv0165c	mce1R	transcriptional regulator Mce1R	Position matched
12138	Streptomycin mono-resistant	East-African-Indian	194305	-	CGG	3 bp Insertion	Rv0165c	mce1R	transcriptional regulator Mce1R	Position matched
13719	Streptomycin mono-resistant	East-African-Indian	194305	-	CGG	3 bp Insertion	Rv0165c	mce1R	transcriptional regulator Mce1R	Position matched
16109	Streptomycin mono-resistant	East-African-Indian	194305	-	CGG	3 bp Insertion	Rv0165c	mce1R	transcriptional regulator Mce1R	Position matched
16166	Pre-XDR	East-African-Indian	194305	-	CGG	3 bp Insertion	Rv0165c	mce1R	transcriptional regulator Mce1R	Position matched
16371	Pre-XDR	East-Asian (Beijing)	194305	-	CGG	3 bp Insertion	Rv0165c	mce1R	transcriptional regulator Mce1R	Position matched
16485	Pre-XDR	East-African-Indian	194305	-	CGG	3 bp Insertion	Rv0165c	mce1R	transcriptional regulator Mce1R	Position matched
5553	Pre-XDR	East-Asian (Beijing)	194305	-	CGG	3 bp Insertion	Rv0165c	mce1R	transcriptional regulator Mce1R	Position matched
Oflo	Pre-XDR	East-Asian (Beijing)	194305	-	CGG	3 bp Insertion	Rv0165c	mce1R	transcriptional regulator Mce1R	Position matched
PU-168	Pre-XDR	East-Asian (Beijing)	194305	-	CGG	3 bp Insertion	Rv0165c	mce1R	transcriptional regulator Mce1R	Position matched
PU-54	Pre-XDR	Indo-Oceanic	194305	-	CGG	3 bp Insertion	Rv0165c	mce1R	transcriptional regulator Mce1R	Position matched
11060	Sensitive to first line drugs	Indo-Oceanic	194305	-	CGG	3 bp Insertion	Rv0165c	mce1R	transcriptional regulator Mce1R	Position matched
11610	Sensitive to first line drugs	East-African-Indian	194305	-	CGG	3 bp Insertion	Rv0165c	mce1R	transcriptional regulator Mce1R	Position matched
11975	Sensitive to first line drugs	East-African-Indian	194305	-	CGG	3 bp Insertion	Rv0165c	mce1R	transcriptional regulator Mce1R	Position matched
12023	Sensitive to first line drugs	East-African-Indian	194305	-	CGG	3 bp Insertion	Rv0165c	mce1R	transcriptional regulator Mce1R	Position matched
12033	Sensitive to first line drugs	Indo-Oceanic	194305	-	CGG	3 bp Insertion	Rv0165c	mce1R	transcriptional regulator Mce1R	Position matched
12061	Sensitive to first line drugs	East-African-Indian	194305	-	CGG	3 bp Insertion	Rv0165c	mce1R	transcriptional regulator Mce1R	Position matched
12161	Sensitive to first line drugs	East-African-Indian	194305	-	CGG	3 bp Insertion	Rv0165c	mce1R	transcriptional regulator Mce1R	Position matched
12305	Sensitive to first line drugs	East-African-Indian	194305	-	CGG	3 bp Insertion	Rv0165c	mce1R	transcriptional regulator Mce1R	Position matched
12359	Sensitive to first line drugs	East-African-Indian	194305	-	CGG	3 bp Insertion	Rv0165c	mce1R	transcriptional regulator Mce1R	Position matched
12495	Sensitive to first line drugs	East-African-Indian	194305	-	CGG	3 bp Insertion	Rv0165c	mce1R	transcriptional regulator Mce1R	Position matched
12518	Sensitive to first line drugs	East-African-Indian	194305	-	CGG	3 bp Insertion	Rv0165c	mce1R	transcriptional regulator Mce1R	Position matched
12668	Sensitive to first line drugs	East-African-Indian	194305	-	CGG	3 bp Insertion	Rv0165c	mce1R	transcriptional regulator Mce1R	Position matched
12670	Sensitive to first line drugs	Indo-Oceanic	194305	-	CGG	3 bp Insertion	Rv0165c	mce1R	transcriptional regulator Mce1R	Position matched
12917	Sensitive to first line drugs	East-African-Indian	194305	-	CGG	3 bp Insertion	Rv0165c	mce1R	transcriptional regulator Mce1R	Position matched
13011	Sensitive to first line drugs	East-African-Indian	194305	-	CGG	3 bp Insertion	Rv0165c	mce1R	transcriptional regulator Mce1R	Position matched
13271	Sensitive to first line drugs	East-African-Indian	194305	-	CGG	3 bp Insertion	Rv0165c	mce1R	transcriptional regulator Mce1R	Position matched
13526	Sensitive to first line drugs	East-African-Indian	194305	-	CGG	3 bp Insertion	Rv0165c	mce1R	transcriptional regulator Mce1R	Position matched
13624	Sensitive to first line drugs	East-African-Indian	194305	-	CGG	3 bp Insertion	Rv0165c	mce1R	transcriptional regulator Mce1R	Position matched
13626	Sensitive to first line drugs	East-African-Indian	194305	-	CGG	3 bp Insertion	Rv0165c	mce1R	transcriptional regulator Mce1R	Position matched
13675	Sensitive to first line drugs	East-African-Indian	194305	-	CGG	3 bp Insertion	Rv0165c	mce1R	transcriptional regulator Mce1R	Position matched
13742	Sensitive to first line drugs	Indo-Oceanic	194305	-	CGG	3 bp Insertion	Rv0165c	mce1R	transcriptional regulator Mce1R	Position matched
13933	Sensitive to first line drugs	East-African-Indian	194305	-	CGG	3 bp Insertion	Rv0165c	mce1R	transcriptional regulator Mce1R	Position matched
14244	Sensitive to first line drugs	East-African-Indian	194305	-	CGG	3 bp Insertion	Rv0165c	mce1R	transcriptional regulator Mce1R	Position matched
14985	Sensitive to first line drugs	East-African-Indian	194305	-	CGG	3 bp Insertion	Rv0165c	mce1R	transcriptional regulator Mce1R	Position matched
15062	Sensitive to first line drugs	East-African-Indian	194305	-	CGG	3 bp Insertion	Rv0165c	mce1R	transcriptional regulator Mce1R	Position matched
15098	Sensitive to first line drugs	East-African-Indian	194305	-	CGG	3 bp Insertion	Rv0165c	mce1R	transcriptional regulator Mce1R	Position matched
15310	Sensitive to first line drugs	East-African-Indian	194305	-	CGG	3 bp Insertion	Rv0165c	mce1R	transcriptional regulator Mce1R	Position matched
15465	Sensitive to first line drugs	East-African-Indian	194305	-	CGG	3 bp Insertion	Rv0165c	mce1R	transcriptional regulator Mce1R	Position matched
15872	Sensitive to first line drugs	East-African-Indian	194305	-	CGG	3 bp Insertion	Rv0165c	mce1R	transcriptional regulator Mce1R	Position matched
16398	Sensitive to first line drugs	East-African-Indian	194305	-	CGG	3 bp Insertion	Rv0165c	mce1R	transcriptional regulator Mce1R	Position matched
16441	Sensitive to first line drugs	East-African-Indian	194305	-	CGG	3 bp Insertion	Rv0165c	mce1R	transcriptional regulator Mce1R	Position matched
12530	Rifampicin mono-resistant	East-African-Indian	196402	-	AT	2 bp Insertion	Rv0166	fadD5	fatty-acid--CoA ligase FadD5	Not matched
12530	Rifampicin mono-resistant	East-African-Indian	199670	-	CA	2 bp Insertion	Rv0169	mce1A	Mce family protein Mce1A	Not matched
P-10	MDR	East-African-Indian	200276	-	AG	2 bp Insertion	Rv0170	mce1B	Mce family protein Mce1B	Not matched
11060	Sensitive to first line drugs	Indo-Oceanic	200389	-	CA	2 bp Insertion	Rv0170	mce1B	Mce family protein Mce1B	Not matched
11610	Sensitive to first line drugs	East-African-Indian	200389	-	CA	2 bp Insertion	Rv0170	mce1B	Mce family protein Mce1B	Not matched
P-10	MDR	East-African-Indian	201119	-	TG	2 bp Insertion	Rv0171	mce1C	Mce family protein Mce1C	Not matched
13661	MDR	East-African-Indian	201291	-	CG	2 bp Insertion	Rv0171	mce1C	Mce family protein Mce1C	Not matched
11060	Sensitive to first line drugs	Indo-Oceanic	201519	-	AT	2 bp Insertion	Rv0171	mce1C	Mce family protein Mce1C	Not matched
11610	Sensitive to first line drugs	East-African-Indian	201519	-	AT	2 bp Insertion	Rv0171	mce1C	Mce family protein Mce1C	Not matched
13075	MDR	East-African-Indian	202362	-	GC	2 bp Insertion	Rv0171	mce1C	Mce family protein Mce1C	Not matched
12161	Sensitive to first line drugs	East-African-Indian	202362	-	GC	2 bp Insertion	Rv0171	mce1C	Mce family protein Mce1C	Not matched
13011	Sensitive to first line drugs	East-African-Indian	202362	-	GC	2 bp Insertion	Rv0171	mce1C	Mce family protein Mce1C	Not matched
12138	Streptomycin mono-resistant	East-African-Indian	202760	-	CT	2 bp Insertion	Rv0172	mce1D	Mce family protein Mce1D	Not matched
12138	Streptomycin mono-resistant	East-African-Indian	206179	-	TA	2 bp Insertion	Rv0174	mce1F	Mce family protein Mce1F	Not matched
12033	Sensitive to first line drugs	Indo-Oceanic	206179	-	TA	2 bp Insertion	Rv0174	mce1F	Mce family protein Mce1F	Not matched
13661	MDR	East-African-Indian	206305	-	CG	2 bp Insertion	Rv0174	mce1F	Mce family protein Mce1F	Position matched
12023	Sensitive to first line drugs	East-African-Indian	211539	-	TG	2 bp Insertion	Rv0180c	Rv0180c	transmembrane protein	Not matched
15872	Sensitive to first line drugs	East-African-Indian	211539	-	TG	2 bp Insertion	Rv0180c	Rv0180c	transmembrane protein	Not matched
12518	Sensitive to first line drugs	East-African-Indian	216391	-	TCC	3 bp Insertion	Rv0186	bglS	beta-glucosidase BglS	Not matched
15872	Sensitive to first line drugs	East-African-Indian	218101	-	TCGCAGCGGGGCGGATGTCCCGCAGCTGTATATGAT	36 bp Insertion	Rv0186	bglS	beta-glucosidase BglS	Not matched
11766	MDR	Indo-Oceanic	223747	-	CG	2 bp Insertion	Rv0192	Rv0192	hypothetical protein Rv0192	Position matched
12067	MDR	Indo-Oceanic	223747	-	CG	2 bp Insertion	Rv0192	Rv0192	hypothetical protein Rv0192	Position matched
12991	MDR	Indo-Oceanic	223747	-	CG	2 bp Insertion	Rv0192	Rv0192	hypothetical protein Rv0192	Position matched
13661	MDR	East-African-Indian	223747	-	CG	2 bp Insertion	Rv0192	Rv0192	hypothetical protein Rv0192	Position matched
13668	MDR	Indo-Oceanic	223747	-	CG	2 bp Insertion	Rv0192	Rv0192	hypothetical protein Rv0192	Position matched
13971	MDR	Indo-Oceanic	223747	-	CG	2 bp Insertion	Rv0192	Rv0192	hypothetical protein Rv0192	Position matched
14075	MDR	Indo-Oceanic	223747	-	CG	2 bp Insertion	Rv0192	Rv0192	hypothetical protein Rv0192	Position matched
14128	MDR	Indo-Oceanic	223747	-	CG	2 bp Insertion	Rv0192	Rv0192	hypothetical protein Rv0192	Position matched
14141	MDR	Indo-Oceanic	223747	-	CG	2 bp Insertion	Rv0192	Rv0192	hypothetical protein Rv0192	Position matched
14183	MDR	Indo-Oceanic	223747	-	CG	2 bp Insertion	Rv0192	Rv0192	hypothetical protein Rv0192	Position matched
16028	MDR	Indo-Oceanic	223747	-	CG	2 bp Insertion	Rv0192	Rv0192	hypothetical protein Rv0192	Position matched
P-9	MDR	Indo-Oceanic	223747	-	CG	2 bp Insertion	Rv0192	Rv0192	hypothetical protein Rv0192	Position matched
PU-65	MDR	Indo-Oceanic	223747	-	CG	2 bp Insertion	Rv0192	Rv0192	hypothetical protein Rv0192	Position matched
14509	Isoniazid mono-resistant	Indo-Oceanic	223747	-	CG	2 bp Insertion	Rv0192	Rv0192	hypothetical protein Rv0192	Position matched
PU-73	Isoniazid mono-resistant	Indo-Oceanic	223747	-	CG	2 bp Insertion	Rv0192	Rv0192	hypothetical protein Rv0192	Position matched
13569	Isoniazid mono-resistant	Indo-Oceanic	223747	-	CG	2 bp Insertion	Rv0192	Rv0192	hypothetical protein Rv0192	Position matched
16340	Rifampicin mono-resistant	Indo-Oceanic	223747	-	CG	2 bp Insertion	Rv0192	Rv0192	hypothetical protein Rv0192	Position matched
16109	Streptomycin mono-resistant	East-African-Indian	223747	-	CG	2 bp Insertion	Rv0192	Rv0192	hypothetical protein Rv0192	Position matched
PU-54	Pre-XDR	Indo-Oceanic	223747	-	CG	2 bp Insertion	Rv0192	Rv0192	hypothetical protein Rv0192	Position matched
11060	Sensitive to first line drugs	Indo-Oceanic	223747	-	CG	2 bp Insertion	Rv0192	Rv0192	hypothetical protein Rv0192	Position matched
11610	Sensitive to first line drugs	East-African-Indian	223747	-	CG	2 bp Insertion	Rv0192	Rv0192	hypothetical protein Rv0192	Position matched
12033	Sensitive to first line drugs	Indo-Oceanic	223747	-	CG	2 bp Insertion	Rv0192	Rv0192	hypothetical protein Rv0192	Position matched
12670	Sensitive to first line drugs	Indo-Oceanic	223747	-	CG	2 bp Insertion	Rv0192	Rv0192	hypothetical protein Rv0192	Position matched
13742	Sensitive to first line drugs	Indo-Oceanic	223747	-	CG	2 bp Insertion	Rv0192	Rv0192	hypothetical protein Rv0192	Position matched
12668	Sensitive to first line drugs	East-African-Indian	226024	-	GGTCCACCGACGGCATA	17 bp Insertion	Rv0193c	Rv0193c	hypothetical protein Rv0193c	Not matched
11078	MDR	East-African-Indian	234496	-	CGT	3 bp Insertion	Rv0197	Rv0197	oxidoreductase	Exact matched
11766	MDR	Indo-Oceanic	234496	-	CGT	3 bp Insertion	Rv0197	Rv0197	oxidoreductase	Exact matched
12036	MDR	East-African-Indian	234496	-	CGT	3 bp Insertion	Rv0197	Rv0197	oxidoreductase	Exact matched
12058	MDR	East-African-Indian	234496	-	CGT	3 bp Insertion	Rv0197	Rv0197	oxidoreductase	Exact matched
12067	MDR	Indo-Oceanic	234496	-	CGT	3 bp Insertion	Rv0197	Rv0197	oxidoreductase	Exact matched
12235	MDR	East-African-Indian	234496	-	CGT	3 bp Insertion	Rv0197	Rv0197	oxidoreductase	Exact matched
12492	MDR	East-African-Indian	234496	-	CGT	3 bp Insertion	Rv0197	Rv0197	oxidoreductase	Exact matched
12510	MDR	East-African-Indian	234496	-	CGT	3 bp Insertion	Rv0197	Rv0197	oxidoreductase	Exact matched
12584	MDR	East-African-Indian	234496	-	CGT	3 bp Insertion	Rv0197	Rv0197	oxidoreductase	Exact matched
12599	MDR	East-African-Indian	234496	-	CGT	3 bp Insertion	Rv0197	Rv0197	oxidoreductase	Exact matched
12696	MDR	East-Asian (Beijing)	234496	-	CGT	3 bp Insertion	Rv0197	Rv0197	oxidoreductase	Exact matched
12807	MDR	Indo-Oceanic	234496	-	CGT	3 bp Insertion	Rv0197	Rv0197	oxidoreductase	Exact matched
12890	MDR	East-African-Indian	234496	-	CGT	3 bp Insertion	Rv0197	Rv0197	oxidoreductase	Exact matched
12955	MDR	East-African-Indian	234496	-	CGT	3 bp Insertion	Rv0197	Rv0197	oxidoreductase	Exact matched
12970	MDR	East-African-Indian	234496	-	CGT	3 bp Insertion	Rv0197	Rv0197	oxidoreductase	Exact matched
12972	MDR	East-African-Indian	234496	-	CGT	3 bp Insertion	Rv0197	Rv0197	oxidoreductase	Exact matched
12973	MDR	East-African-Indian	234496	-	CGT	3 bp Insertion	Rv0197	Rv0197	oxidoreductase	Exact matched
12991	MDR	Indo-Oceanic	234496	-	CGT	3 bp Insertion	Rv0197	Rv0197	oxidoreductase	Exact matched
13032	MDR	East-African-Indian	234496	-	CGT	3 bp Insertion	Rv0197	Rv0197	oxidoreductase	Exact matched
13057	MDR	East-African-Indian	234496	-	CGT	3 bp Insertion	Rv0197	Rv0197	oxidoreductase	Exact matched
13075	MDR	East-African-Indian	234496	-	CGT	3 bp Insertion	Rv0197	Rv0197	oxidoreductase	Exact matched
13122	MDR	East-African-Indian	234496	-	CGT	3 bp Insertion	Rv0197	Rv0197	oxidoreductase	Exact matched
13540	MDR	East-African-Indian	234496	-	CGT	3 bp Insertion	Rv0197	Rv0197	oxidoreductase	Exact matched
13606	MDR	Euro-American	234496	-	CGT	3 bp Insertion	Rv0197	Rv0197	oxidoreductase	Exact matched
13627	MDR	East-African-Indian	234496	-	CGT	3 bp Insertion	Rv0197	Rv0197	oxidoreductase	Exact matched
13661	MDR	East-African-Indian	234496	-	CGT	3 bp Insertion	Rv0197	Rv0197	oxidoreductase	Exact matched
13668	MDR	Indo-Oceanic	234496	-	CGT	3 bp Insertion	Rv0197	Rv0197	oxidoreductase	Exact matched
13679	MDR	East-African-Indian	234496	-	CGT	3 bp Insertion	Rv0197	Rv0197	oxidoreductase	Exact matched
13781	MDR	East-African-Indian	234496	-	CGT	3 bp Insertion	Rv0197	Rv0197	oxidoreductase	Exact matched
13797	MDR	East-African-Indian	234496	-	CGT	3 bp Insertion	Rv0197	Rv0197	oxidoreductase	Exact matched
13854	MDR	Euro-American	234496	-	CGT	3 bp Insertion	Rv0197	Rv0197	oxidoreductase	Exact matched
13897	MDR	East-African-Indian	234496	-	CGT	3 bp Insertion	Rv0197	Rv0197	oxidoreductase	Exact matched
13971	MDR	Indo-Oceanic	234496	-	CGT	3 bp Insertion	Rv0197	Rv0197	oxidoreductase	Exact matched
13977	MDR	East-Asian (Beijing)	234496	-	CGT	3 bp Insertion	Rv0197	Rv0197	oxidoreductase	Exact matched
14032	MDR	East-African-Indian	234496	-	CGT	3 bp Insertion	Rv0197	Rv0197	oxidoreductase	Exact matched
14075	MDR	Indo-Oceanic	234496	-	CGT	3 bp Insertion	Rv0197	Rv0197	oxidoreductase	Exact matched
14097	MDR	East-African-Indian	234496	-	CGT	3 bp Insertion	Rv0197	Rv0197	oxidoreductase	Exact matched
14128	MDR	Indo-Oceanic	234496	-	CGT	3 bp Insertion	Rv0197	Rv0197	oxidoreductase	Exact matched
14131	MDR	East-African-Indian	234496	-	CGT	3 bp Insertion	Rv0197	Rv0197	oxidoreductase	Exact matched
14141	MDR	Indo-Oceanic	234496	-	CGT	3 bp Insertion	Rv0197	Rv0197	oxidoreductase	Exact matched
14183	MDR	Indo-Oceanic	234496	-	CGT	3 bp Insertion	Rv0197	Rv0197	oxidoreductase	Exact matched
14220	MDR	Indo-Oceanic	234496	-	CGT	3 bp Insertion	Rv0197	Rv0197	oxidoreductase	Exact matched
14232	MDR	East-African-Indian	234496	-	CGT	3 bp Insertion	Rv0197	Rv0197	oxidoreductase	Exact matched
14236	MDR	East-African-Indian	234496	-	CGT	3 bp Insertion	Rv0197	Rv0197	oxidoreductase	Exact matched
14240	MDR	East-Asian (Beijing)	234496	-	CGT	3 bp Insertion	Rv0197	Rv0197	oxidoreductase	Exact matched
14289	MDR	East-African-Indian	234496	-	CGT	3 bp Insertion	Rv0197	Rv0197	oxidoreductase	Exact matched
14298	MDR	East-Asian (Beijing)	234496	-	CGT	3 bp Insertion	Rv0197	Rv0197	oxidoreductase	Exact matched
14679	MDR	East-African-Indian	234496	-	CGT	3 bp Insertion	Rv0197	Rv0197	oxidoreductase	Exact matched
14845	MDR	East-African-Indian	234496	-	CGT	3 bp Insertion	Rv0197	Rv0197	oxidoreductase	Exact matched
15324	MDR	Euro-American (H37Rv-like)	234496	-	CGT	3 bp Insertion	Rv0197	Rv0197	oxidoreductase	Exact matched
15331	MDR	East-African-Indian	234496	-	CGT	3 bp Insertion	Rv0197	Rv0197	oxidoreductase	Exact matched
15336	MDR	East-African-Indian	234496	-	CGT	3 bp Insertion	Rv0197	Rv0197	oxidoreductase	Exact matched
15348	MDR	East-African-Indian	234496	-	CGT	3 bp Insertion	Rv0197	Rv0197	oxidoreductase	Exact matched
15391	MDR	East-African-Indian	234496	-	CGT	3 bp Insertion	Rv0197	Rv0197	oxidoreductase	Exact matched
15437	MDR	East-African-Indian	234496	-	CGT	3 bp Insertion	Rv0197	Rv0197	oxidoreductase	Exact matched
15453	MDR	East-African-Indian	234496	-	CGT	3 bp Insertion	Rv0197	Rv0197	oxidoreductase	Exact matched
15926	MDR	East-Asian (Beijing)	234496	-	CGT	3 bp Insertion	Rv0197	Rv0197	oxidoreductase	Exact matched
16028	MDR	Indo-Oceanic	234496	-	CGT	3 bp Insertion	Rv0197	Rv0197	oxidoreductase	Exact matched
16055	MDR	East-Asian (Beijing)	234496	-	CGT	3 bp Insertion	Rv0197	Rv0197	oxidoreductase	Exact matched
16056	MDR	East-African-Indian	234496	-	CGT	3 bp Insertion	Rv0197	Rv0197	oxidoreductase	Exact matched
16115	MDR	East-African-Indian	234496	-	CGT	3 bp Insertion	Rv0197	Rv0197	oxidoreductase	Exact matched
16131	MDR	Euro-American (H37Rv-like)	234496	-	CGT	3 bp Insertion	Rv0197	Rv0197	oxidoreductase	Exact matched
16268	MDR	Euro-American (H37Rv-like)	234496	-	CGT	3 bp Insertion	Rv0197	Rv0197	oxidoreductase	Exact matched
8404	MDR	East-African-Indian	234496	-	CGT	3 bp Insertion	Rv0197	Rv0197	oxidoreductase	Exact matched
P-10	MDR	East-African-Indian	234496	-	CGT	3 bp Insertion	Rv0197	Rv0197	oxidoreductase	Exact matched
P-18	MDR	East-African-Indian	234496	-	CGT	3 bp Insertion	Rv0197	Rv0197	oxidoreductase	Exact matched
P-9	MDR	Indo-Oceanic	234496	-	CGT	3 bp Insertion	Rv0197	Rv0197	oxidoreductase	Exact matched
PU-164	MDR	East-African-Indian	234496	-	CGT	3 bp Insertion	Rv0197	Rv0197	oxidoreductase	Exact matched
PU-169	MDR	East-African-Indian	234496	-	CGT	3 bp Insertion	Rv0197	Rv0197	oxidoreductase	Exact matched
PU-65	MDR	Indo-Oceanic	234496	-	CGT	3 bp Insertion	Rv0197	Rv0197	oxidoreductase	Exact matched
11867	Isoniazid mono-resistant	East-African-Indian	234496	-	CGT	3 bp Insertion	Rv0197	Rv0197	oxidoreductase	Exact matched
12163	Isoniazid mono-resistant	East-African-Indian	234496	-	CGT	3 bp Insertion	Rv0197	Rv0197	oxidoreductase	Exact matched
12515	Isoniazid mono-resistant	East-African-Indian	234496	-	CGT	3 bp Insertion	Rv0197	Rv0197	oxidoreductase	Exact matched
13055	Isoniazid mono-resistant	East-African-Indian	234496	-	CGT	3 bp Insertion	Rv0197	Rv0197	oxidoreductase	Exact matched
13058	Isoniazid mono-resistant	Euro-American (H37Rv-like)	234496	-	CGT	3 bp Insertion	Rv0197	Rv0197	oxidoreductase	Exact matched
13059	Isoniazid mono-resistant	East-African-Indian	234496	-	CGT	3 bp Insertion	Rv0197	Rv0197	oxidoreductase	Exact matched
13073	Isoniazid mono-resistant	East-African-Indian	234496	-	CGT	3 bp Insertion	Rv0197	Rv0197	oxidoreductase	Exact matched
13466	Isoniazid mono-resistant	East-African-Indian	234496	-	CGT	3 bp Insertion	Rv0197	Rv0197	oxidoreductase	Exact matched
13485	Isoniazid mono-resistant	East-African-Indian	234496	-	CGT	3 bp Insertion	Rv0197	Rv0197	oxidoreductase	Exact matched
13709	Isoniazid mono-resistant	East-African-Indian	234496	-	CGT	3 bp Insertion	Rv0197	Rv0197	oxidoreductase	Exact matched
14105	Isoniazid mono-resistant	East-African-Indian	234496	-	CGT	3 bp Insertion	Rv0197	Rv0197	oxidoreductase	Exact matched
14275	Isoniazid mono-resistant	Euro-American (H37Rv-like)	234496	-	CGT	3 bp Insertion	Rv0197	Rv0197	oxidoreductase	Exact matched
14305	Isoniazid mono-resistant	East-African-Indian	234496	-	CGT	3 bp Insertion	Rv0197	Rv0197	oxidoreductase	Exact matched
14478	Isoniazid mono-resistant	East-African-Indian	234496	-	CGT	3 bp Insertion	Rv0197	Rv0197	oxidoreductase	Exact matched
14509	Isoniazid mono-resistant	Indo-Oceanic	234496	-	CGT	3 bp Insertion	Rv0197	Rv0197	oxidoreductase	Exact matched
14737	Isoniazid mono-resistant	East-African-Indian	234496	-	CGT	3 bp Insertion	Rv0197	Rv0197	oxidoreductase	Exact matched
14984	Isoniazid mono-resistant	East-African-Indian	234496	-	CGT	3 bp Insertion	Rv0197	Rv0197	oxidoreductase	Exact matched
15382	Isoniazid mono-resistant	East-African-Indian	234496	-	CGT	3 bp Insertion	Rv0197	Rv0197	oxidoreductase	Exact matched
16210	Isoniazid mono-resistant	East-African-Indian	234496	-	CGT	3 bp Insertion	Rv0197	Rv0197	oxidoreductase	Exact matched
16335	Isoniazid mono-resistant	East-African-Indian	234496	-	CGT	3 bp Insertion	Rv0197	Rv0197	oxidoreductase	Exact matched
16345	Isoniazid mono-resistant	East-African-Indian	234496	-	CGT	3 bp Insertion	Rv0197	Rv0197	oxidoreductase	Exact matched
8548	Isoniazid mono-resistant	East-African-Indian	234496	-	CGT	3 bp Insertion	Rv0197	Rv0197	oxidoreductase	Exact matched
HP-1122	Isoniazid mono-resistant	East-African-Indian	234496	-	CGT	3 bp Insertion	Rv0197	Rv0197	oxidoreductase	Exact matched
P-15	Isoniazid mono-resistant	Euro-American	234496	-	CGT	3 bp Insertion	Rv0197	Rv0197	oxidoreductase	Exact matched
PU-154	Isoniazid mono-resistant	East-African-Indian	234496	-	CGT	3 bp Insertion	Rv0197	Rv0197	oxidoreductase	Exact matched
PU-73	Isoniazid mono-resistant	Indo-Oceanic	234496	-	CGT	3 bp Insertion	Rv0197	Rv0197	oxidoreductase	Exact matched
PU-161	Isoniazid mono-resistant	East-African-Indian	234496	-	CGT	3 bp Insertion	Rv0197	Rv0197	oxidoreductase	Exact matched
12541	Isoniazid mono-resistant	East-African-Indian	234496	-	CGT	3 bp Insertion	Rv0197	Rv0197	oxidoreductase	Exact matched
12267	Rifampicin mono-resistant	East-African-Indian	234496	-	CGT	3 bp Insertion	Rv0197	Rv0197	oxidoreductase	Exact matched
12530	Rifampicin mono-resistant	East-African-Indian	234496	-	CGT	3 bp Insertion	Rv0197	Rv0197	oxidoreductase	Exact matched
12639	Rifampicin mono-resistant	East-African-Indian	234496	-	CGT	3 bp Insertion	Rv0197	Rv0197	oxidoreductase	Exact matched
12649	Rifampicin mono-resistant	East-African-Indian	234496	-	CGT	3 bp Insertion	Rv0197	Rv0197	oxidoreductase	Exact matched
13217	Rifampicin mono-resistant	East-African-Indian	234496	-	CGT	3 bp Insertion	Rv0197	Rv0197	oxidoreductase	Exact matched
13412	Rifampicin mono-resistant	East-African-Indian	234496	-	CGT	3 bp Insertion	Rv0197	Rv0197	oxidoreductase	Exact matched
14231	Rifampicin mono-resistant	East-African-Indian	234496	-	CGT	3 bp Insertion	Rv0197	Rv0197	oxidoreductase	Exact matched
14334	Rifampicin mono-resistant	East-African-Indian	234496	-	CGT	3 bp Insertion	Rv0197	Rv0197	oxidoreductase	Exact matched
15798	Rifampicin mono-resistant	East-African-Indian	234496	-	CGT	3 bp Insertion	Rv0197	Rv0197	oxidoreductase	Exact matched
16340	Rifampicin mono-resistant	Indo-Oceanic	234496	-	CGT	3 bp Insertion	Rv0197	Rv0197	oxidoreductase	Exact matched
10828	Streptomycin mono-resistant	East-African-Indian	234496	-	CGT	3 bp Insertion	Rv0197	Rv0197	oxidoreductase	Exact matched
12084	Streptomycin mono-resistant	East-African-Indian	234496	-	CGT	3 bp Insertion	Rv0197	Rv0197	oxidoreductase	Exact matched
12138	Streptomycin mono-resistant	East-African-Indian	234496	-	CGT	3 bp Insertion	Rv0197	Rv0197	oxidoreductase	Exact matched
13719	Streptomycin mono-resistant	East-African-Indian	234496	-	CGT	3 bp Insertion	Rv0197	Rv0197	oxidoreductase	Exact matched
16109	Streptomycin mono-resistant	East-African-Indian	234496	-	CGT	3 bp Insertion	Rv0197	Rv0197	oxidoreductase	Exact matched
16166	Pre-XDR	East-African-Indian	234496	-	CGT	3 bp Insertion	Rv0197	Rv0197	oxidoreductase	Exact matched
16371	Pre-XDR	East-Asian (Beijing)	234496	-	CGT	3 bp Insertion	Rv0197	Rv0197	oxidoreductase	Exact matched
16485	Pre-XDR	East-African-Indian	234496	-	CGT	3 bp Insertion	Rv0197	Rv0197	oxidoreductase	Exact matched
5553	Pre-XDR	East-Asian (Beijing)	234496	-	CGT	3 bp Insertion	Rv0197	Rv0197	oxidoreductase	Exact matched
Oflo	Pre-XDR	East-Asian (Beijing)	234496	-	CGT	3 bp Insertion	Rv0197	Rv0197	oxidoreductase	Exact matched
PU-168	Pre-XDR	East-Asian (Beijing)	234496	-	CGT	3 bp Insertion	Rv0197	Rv0197	oxidoreductase	Exact matched
PU-43	Pre-XDR	Euro-American	234496	-	CGT	3 bp Insertion	Rv0197	Rv0197	oxidoreductase	Exact matched
PU-54	Pre-XDR	Indo-Oceanic	234496	-	CGT	3 bp Insertion	Rv0197	Rv0197	oxidoreductase	Exact matched
11060	Sensitive to first line drugs	Indo-Oceanic	234496	-	CGT	3 bp Insertion	Rv0197	Rv0197	oxidoreductase	Exact matched
11610	Sensitive to first line drugs	East-African-Indian	234496	-	CGT	3 bp Insertion	Rv0197	Rv0197	oxidoreductase	Exact matched
11975	Sensitive to first line drugs	East-African-Indian	234496	-	CGT	3 bp Insertion	Rv0197	Rv0197	oxidoreductase	Exact matched
12023	Sensitive to first line drugs	East-African-Indian	234496	-	CGT	3 bp Insertion	Rv0197	Rv0197	oxidoreductase	Exact matched
12033	Sensitive to first line drugs	Indo-Oceanic	234496	-	CGT	3 bp Insertion	Rv0197	Rv0197	oxidoreductase	Exact matched
12061	Sensitive to first line drugs	East-African-Indian	234496	-	CGT	3 bp Insertion	Rv0197	Rv0197	oxidoreductase	Exact matched
12161	Sensitive to first line drugs	East-African-Indian	234496	-	CGT	3 bp Insertion	Rv0197	Rv0197	oxidoreductase	Exact matched
12305	Sensitive to first line drugs	East-African-Indian	234496	-	CGT	3 bp Insertion	Rv0197	Rv0197	oxidoreductase	Exact matched
12359	Sensitive to first line drugs	East-African-Indian	234496	-	CGT	3 bp Insertion	Rv0197	Rv0197	oxidoreductase	Exact matched
12495	Sensitive to first line drugs	East-African-Indian	234496	-	CGT	3 bp Insertion	Rv0197	Rv0197	oxidoreductase	Exact matched
12518	Sensitive to first line drugs	East-African-Indian	234496	-	CGT	3 bp Insertion	Rv0197	Rv0197	oxidoreductase	Exact matched
12668	Sensitive to first line drugs	East-African-Indian	234496	-	CGT	3 bp Insertion	Rv0197	Rv0197	oxidoreductase	Exact matched
12670	Sensitive to first line drugs	Indo-Oceanic	234496	-	CGT	3 bp Insertion	Rv0197	Rv0197	oxidoreductase	Exact matched
12863	Sensitive to first line drugs	Euro-American (X-type)	234496	-	CGT	3 bp Insertion	Rv0197	Rv0197	oxidoreductase	Exact matched
12917	Sensitive to first line drugs	East-African-Indian	234496	-	CGT	3 bp Insertion	Rv0197	Rv0197	oxidoreductase	Exact matched
13011	Sensitive to first line drugs	East-African-Indian	234496	-	CGT	3 bp Insertion	Rv0197	Rv0197	oxidoreductase	Exact matched
13271	Sensitive to first line drugs	East-African-Indian	234496	-	CGT	3 bp Insertion	Rv0197	Rv0197	oxidoreductase	Exact matched
13526	Sensitive to first line drugs	East-African-Indian	234496	-	CGT	3 bp Insertion	Rv0197	Rv0197	oxidoreductase	Exact matched
13624	Sensitive to first line drugs	East-African-Indian	234496	-	CGT	3 bp Insertion	Rv0197	Rv0197	oxidoreductase	Exact matched
13626	Sensitive to first line drugs	East-African-Indian	234496	-	CGT	3 bp Insertion	Rv0197	Rv0197	oxidoreductase	Exact matched
13675	Sensitive to first line drugs	East-African-Indian	234496	-	CGT	3 bp Insertion	Rv0197	Rv0197	oxidoreductase	Exact matched
13742	Sensitive to first line drugs	Indo-Oceanic	234496	-	CGT	3 bp Insertion	Rv0197	Rv0197	oxidoreductase	Exact matched
13933	Sensitive to first line drugs	East-African-Indian	234496	-	CGT	3 bp Insertion	Rv0197	Rv0197	oxidoreductase	Exact matched
13961	Sensitive to first line drugs	East-Asian	234496	-	CGT	3 bp Insertion	Rv0197	Rv0197	oxidoreductase	Exact matched
14244	Sensitive to first line drugs	East-African-Indian	234496	-	CGT	3 bp Insertion	Rv0197	Rv0197	oxidoreductase	Exact matched
14463	Sensitive to first line drugs	Euro-American	234496	-	CGT	3 bp Insertion	Rv0197	Rv0197	oxidoreductase	Exact matched
14985	Sensitive to first line drugs	East-African-Indian	234496	-	CGT	3 bp Insertion	Rv0197	Rv0197	oxidoreductase	Exact matched
15062	Sensitive to first line drugs	East-African-Indian	234496	-	CGT	3 bp Insertion	Rv0197	Rv0197	oxidoreductase	Exact matched
15098	Sensitive to first line drugs	East-African-Indian	234496	-	CGT	3 bp Insertion	Rv0197	Rv0197	oxidoreductase	Exact matched
15310	Sensitive to first line drugs	East-African-Indian	234496	-	CGT	3 bp Insertion	Rv0197	Rv0197	oxidoreductase	Exact matched
15465	Sensitive to first line drugs	East-African-Indian	234496	-	CGT	3 bp Insertion	Rv0197	Rv0197	oxidoreductase	Exact matched
15872	Sensitive to first line drugs	East-African-Indian	234496	-	CGT	3 bp Insertion	Rv0197	Rv0197	oxidoreductase	Exact matched
16396	Sensitive to first line drugs	Euro-American (H37Rv-like)	234496	-	CGT	3 bp Insertion	Rv0197	Rv0197	oxidoreductase	Exact matched
16398	Sensitive to first line drugs	East-African-Indian	234496	-	CGT	3 bp Insertion	Rv0197	Rv0197	oxidoreductase	Exact matched
16441	Sensitive to first line drugs	East-African-Indian	234496	-	CGT	3 bp Insertion	Rv0197	Rv0197	oxidoreductase	Exact matched
P-19	Sensitive to first line drugs	Euro-American (H37Rv-like)	234496	-	CGT	3 bp Insertion	Rv0197	Rv0197	oxidoreductase	Exact matched
15872	Sensitive to first line drugs	East-African-Indian	238807	-	AC	2 bp Insertion	Rv0202c	mmpL11	transmembrane transport protein MmpL11	Not matched
13569	Isoniazid mono-resistant	Indo-Oceanic	241465	-	GCCGTCGCAAAC	12 bp Insertion	Rv0203	Rv0203	hypothetical protein Rv0203	Position matched
15331	MDR	East-African-Indian	243055	-	CTATAGCAAGCACGAT	16 bp Insertion	Rv0204c	Rv0204c	transmembrane protein	Not matched
14463	Sensitive to first line drugs	Euro-American	249579	-	CG	2 bp Insertion	Rv0209	Rv0209	hypothetical protein Rv0209	Not matched
14478	Isoniazid mono-resistant	East-African-Indian	249586	-	TC	2 bp Insertion	Rv0209	Rv0209	hypothetical protein Rv0209	Not matched
14463	Sensitive to first line drugs	Euro-American	249586	-	TC	2 bp Insertion	Rv0209	Rv0209	hypothetical protein Rv0209	Not matched
12495	Sensitive to first line drugs	East-African-Indian	250511	-	CCG	3 bp Insertion	Rv0210	Rv0210	hypothetical protein Rv0210	Position matched
11060	Sensitive to first line drugs	Indo-Oceanic	252205	-	CTT	3 bp Insertion	Rv0211	pckA	phosphoenolpyruvate carboxykinase	Not matched
11610	Sensitive to first line drugs	East-African-Indian	252205	-	CTT	3 bp Insertion	Rv0211	pckA	phosphoenolpyruvate carboxykinase	Not matched
11766	MDR	Indo-Oceanic	257788	-	GAGGATCATCAAGGGTGCGTCGCGGAAGTA	30 bp Insertion	Rv0215c	Rv0215c	acyl-CoA dehydrogenase FadE3 [Mycobacterium tuberculosis H37Rv]	Position matched
12067	MDR	Indo-Oceanic	257788	-	GAGGATCATCAAGGGTGCGTCGCGGAAGTA	30 bp Insertion	Rv0215c	Rv0215c	acyl-CoA dehydrogenase FadE3 [Mycobacterium tuberculosis H37Rv]	Position matched
12991	MDR	Indo-Oceanic	257788	-	GAGGATCATCAAGGGTGCGTCGCGGAAGTA	30 bp Insertion	Rv0215c	Rv0215c	acyl-CoA dehydrogenase FadE3 [Mycobacterium tuberculosis H37Rv]	Position matched
13661	MDR	East-African-Indian	257788	-	GAGGATCATCAAGGGTGCGTCGCGGAAGTA	30 bp Insertion	Rv0215c	Rv0215c	acyl-CoA dehydrogenase FadE3 [Mycobacterium tuberculosis H37Rv]	Position matched
13668	MDR	Indo-Oceanic	257788	-	GAGGATCATCAAGGGTGCGTCGCGGAAGTA	30 bp Insertion	Rv0215c	Rv0215c	acyl-CoA dehydrogenase FadE3 [Mycobacterium tuberculosis H37Rv]	Position matched
13971	MDR	Indo-Oceanic	257788	-	GAGGATCATCAAGGGTGCGTCGCGGAAGTA	30 bp Insertion	Rv0215c	Rv0215c	acyl-CoA dehydrogenase FadE3 [Mycobacterium tuberculosis H37Rv]	Position matched
14075	MDR	Indo-Oceanic	257788	-	GAGGATCATCAAGGGTGCGTCGCGGAAGTA	30 bp Insertion	Rv0215c	Rv0215c	acyl-CoA dehydrogenase FadE3 [Mycobacterium tuberculosis H37Rv]	Position matched
14128	MDR	Indo-Oceanic	257788	-	GAGGATCATCAAGGGTGCGTCGCGGAAGTA	30 bp Insertion	Rv0215c	Rv0215c	acyl-CoA dehydrogenase FadE3 [Mycobacterium tuberculosis H37Rv]	Position matched
14141	MDR	Indo-Oceanic	257788	-	GAGGATCATCAAGGGTGCGTCGCGGAAGTA	30 bp Insertion	Rv0215c	Rv0215c	acyl-CoA dehydrogenase FadE3 [Mycobacterium tuberculosis H37Rv]	Position matched
14183	MDR	Indo-Oceanic	257788	-	GAGGATCATCAAGGGTGCGTCGCGGAAGTA	30 bp Insertion	Rv0215c	Rv0215c	acyl-CoA dehydrogenase FadE3 [Mycobacterium tuberculosis H37Rv]	Position matched
16028	MDR	Indo-Oceanic	257788	-	GAGGATCATCAAGGGTGCGTCGCGGAAGTA	30 bp Insertion	Rv0215c	Rv0215c	acyl-CoA dehydrogenase FadE3 [Mycobacterium tuberculosis H37Rv]	Position matched
P-9	MDR	Indo-Oceanic	257788	-	GAGGATCATCAAGGGTGCGTCGCGGAAGTA	30 bp Insertion	Rv0215c	Rv0215c	acyl-CoA dehydrogenase FadE3 [Mycobacterium tuberculosis H37Rv]	Position matched
PU-65	MDR	Indo-Oceanic	257788	-	GAGGATCATCAAGGGTGCGTCGCGGAAGTA	30 bp Insertion	Rv0215c	Rv0215c	acyl-CoA dehydrogenase FadE3 [Mycobacterium tuberculosis H37Rv]	Position matched
14509	Isoniazid mono-resistant	Indo-Oceanic	257788	-	GAGGATCATCAAGGGTGCGTCGCGGAAGTA	30 bp Insertion	Rv0215c	Rv0215c	acyl-CoA dehydrogenase FadE3 [Mycobacterium tuberculosis H37Rv]	Position matched
PU-73	Isoniazid mono-resistant	Indo-Oceanic	257788	-	GAGGATCATCAAGGGTGCGTCGCGGAAGTA	30 bp Insertion	Rv0215c	Rv0215c	acyl-CoA dehydrogenase FadE3 [Mycobacterium tuberculosis H37Rv]	Position matched
16340	Rifampicin mono-resistant	Indo-Oceanic	257788	-	GAGGATCATCAAGGGTGCGTCGCGGAAGTA	30 bp Insertion	Rv0215c	Rv0215c	acyl-CoA dehydrogenase FadE3 [Mycobacterium tuberculosis H37Rv]	Position matched
16109	Streptomycin mono-resistant	East-African-Indian	257788	-	GAGGATCATCAAGGGTGCGTCGCGGAAGTA	30 bp Insertion	Rv0215c	Rv0215c	acyl-CoA dehydrogenase FadE3 [Mycobacterium tuberculosis H37Rv]	Position matched
PU-54	Pre-XDR	Indo-Oceanic	257788	-	GAGGATCATCAAGGGTGCGTCGCGGAAGTA	30 bp Insertion	Rv0215c	Rv0215c	acyl-CoA dehydrogenase FadE3 [Mycobacterium tuberculosis H37Rv]	Position matched
11060	Sensitive to first line drugs	Indo-Oceanic	257788	-	GAGGATCATCAAGGGTGCGTCGCGGAAGTA	30 bp Insertion	Rv0215c	Rv0215c	acyl-CoA dehydrogenase FadE3 [Mycobacterium tuberculosis H37Rv]	Position matched
11610	Sensitive to first line drugs	East-African-Indian	257788	-	GAGGATCATCAAGGGTGCGTCGCGGAAGTA	30 bp Insertion	Rv0215c	Rv0215c	acyl-CoA dehydrogenase FadE3 [Mycobacterium tuberculosis H37Rv]	Position matched
12033	Sensitive to first line drugs	Indo-Oceanic	257788	-	GAGGATCATCAAGGGTGCGTCGCGGAAGTA	30 bp Insertion	Rv0215c	Rv0215c	acyl-CoA dehydrogenase FadE3 [Mycobacterium tuberculosis H37Rv]	Position matched
12670	Sensitive to first line drugs	Indo-Oceanic	257788	-	GAGGATCATCAAGGGTGCGTCGCGGAAGTA	30 bp Insertion	Rv0215c	Rv0215c	acyl-CoA dehydrogenase FadE3 [Mycobacterium tuberculosis H37Rv]	Position matched
13742	Sensitive to first line drugs	Indo-Oceanic	257788	-	GAGGATCATCAAGGGTGCGTCGCGGAAGTA	30 bp Insertion	Rv0215c	Rv0215c	acyl-CoA dehydrogenase FadE3 [Mycobacterium tuberculosis H37Rv]	Position matched
15465	Sensitive to first line drugs	East-African-Indian	273326	-	GGTGGCGGTGTTCTTCGCCGTGTCGGGATTCTTGTTGTGGCGCGGACACGCCGCA	55 bp Insertion	Rv0228	Rv0228	acyltransferase	Not matched
13606	MDR	Euro-American	291659	-	CCG	3 bp Insertion	Rv0242c	fabG4	3-oxoacyl-ACP reductase FabG	Not matched
12235	MDR	East-African-Indian	306735	-	TG	2 bp Insertion	Rv0255c	cobQ1	cobyric acid synthase	Position matched
13897	MDR	East-African-Indian	306735	-	TG	2 bp Insertion	Rv0255c	cobQ1	cobyric acid synthase	Position matched
14131	MDR	East-African-Indian	306735	-	TG	2 bp Insertion	Rv0255c	cobQ1	cobyric acid synthase	Position matched
13897	MDR	East-African-Indian	306741	-	GA	2 bp Insertion	Rv0255c	cobQ1	cobyric acid synthase	Not matched
15465	Sensitive to first line drugs	East-African-Indian	307930	-	TGCGTGGGCTGCCGCCGAAC	20 bp Insertion	Rv0256c	PPE2	PPE family protein PPE2	Not matched
P-18	MDR	East-African-Indian	309021	-	TG	2 bp Insertion	Rv0256c	PPE2	PPE family protein PPE2	Not matched
PU-161	Isoniazid mono-resistant	East-African-Indian	310462	-	GTCGGCCCCGAGCATC	16 bp Insertion	Rv0258c	Rv0258c	hypothetical protein Rv0258c	Not matched
14845	MDR	East-African-Indian	314727	-	TG	2 bp Insertion	Rv0262c	aac	aminoglycoside 2\'-N-acetyltransferase	Not matched
14478	Isoniazid mono-resistant	East-African-Indian	316800	-	GCGATCACCAGACCCATGT	19 bp Insertion	Rv0265c	fecB2	iron ABC transporter substrate-binding lipoprotein	Not matched
14463	Sensitive to first line drugs	Euro-American	316800	-	GCGATCACCAGACCCATGT	19 bp Insertion	Rv0265c	fecB2	iron ABC transporter substrate-binding lipoprotein	Not matched
14463	Sensitive to first line drugs	Euro-American	316801	-	CCGATCACCAGACCCATGT	19 bp Insertion	Rv0265c	fecB2	iron ABC transporter substrate-binding lipoprotein	Not matched
14463	Sensitive to first line drugs	Euro-American	316802	-	GCGATCACCAGACCCATGT	19 bp Insertion	Rv0265c	fecB2	iron ABC transporter substrate-binding lipoprotein	Not matched
14463	Sensitive to first line drugs	Euro-American	316803	-	ACGATCACCAGACCCATGT	19 bp Insertion	Rv0265c	fecB2	iron ABC transporter substrate-binding lipoprotein	Not matched
14463	Sensitive to first line drugs	Euro-American	316806	-	ACGATCACCAGACCCATGT	19 bp Insertion	Rv0265c	fecB2	iron ABC transporter substrate-binding lipoprotein	Not matched
14463	Sensitive to first line drugs	Euro-American	316807	-	CCGATCACCAGACCCATGT	19 bp Insertion	Rv0265c	fecB2	iron ABC transporter substrate-binding lipoprotein	Not matched
14463	Sensitive to first line drugs	Euro-American	316809	-	ACGATCACCAGACCCATGT	19 bp Insertion	Rv0265c	fecB2	iron ABC transporter substrate-binding lipoprotein	Not matched
14463	Sensitive to first line drugs	Euro-American	316810	-	GCGATCACCAGACCCATGT	19 bp Insertion	Rv0265c	fecB2	iron ABC transporter substrate-binding lipoprotein	Not matched
PU-54	Pre-XDR	Indo-Oceanic	318251	-	GT	2 bp Insertion	Rv0266c	oplA	5-oxoprolinase OplA	Not matched
12305	Sensitive to first line drugs	East-African-Indian	318582	-	CG	2 bp Insertion	Rv0266c	oplA	5-oxoprolinase OplA	Not matched
15872	Sensitive to first line drugs	East-African-Indian	322775	-	CACGCGCAAACTCAGACTCTGCCGATGTCA	30 bp Insertion	Rv0268c	Rv0268c	hypothetical protein Rv0268c	Not matched
12067	MDR	Indo-Oceanic	326162	-	CT	2 bp Insertion	Rv0270	fadD2	fatty-acid--CoA ligase FadD2	Not matched
14075	MDR	Indo-Oceanic	326162	-	CT	2 bp Insertion	Rv0270	fadD2	fatty-acid--CoA ligase FadD2	Not matched
14509	Isoniazid mono-resistant	Indo-Oceanic	326162	-	CT	2 bp Insertion	Rv0270	fadD2	fatty-acid--CoA ligase FadD2	Not matched
16131	MDR	Euro-American (H37Rv-like)	333773	-	GCCGCCGGCGCCGGCGGAGCCGAAGAGCAAGCCGCCGTTC	40 bp Insertion	Rv0278c	Rv0278c	PE-PGRS family protein PE_PGRS3	Not matched
16268	MDR	Euro-American (H37Rv-like)	333773	-	GCCGCCGGCGCCGGCGGAGCCGAAGAGCAAGCCGCCGTTC	40 bp Insertion	Rv0278c	Rv0278c	PE-PGRS family protein PE_PGRS3	Not matched
16131	MDR	Euro-American (H37Rv-like)	333789	-	GCCGCCGGCGCCGGCGGAGCCGAAGAGCAAGCCGCCGTTC	40 bp Insertion	Rv0278c	Rv0278c	PE-PGRS family protein PE_PGRS3	Not matched
16268	MDR	Euro-American (H37Rv-like)	333800	-	CAAGCCGCCGTTCCCGCCGGCGCCGCCTTGCTGGATGCTGGTAAGTGCTGCCCCGCCGTGCCCGCCGGCGCCGCCGGCGCCGCCGAAGCCGAAGAGT	97 bp Insertion	Rv0278c	Rv0278c	PE-PGRS family protein PE_PGRS3	Not matched
16131	MDR	Euro-American (H37Rv-like)	333821	-	GCCGGCGGAGCCGAAGAGCAAGCCGCCGTTC	31 bp Insertion	Rv0278c	Rv0278c	PE-PGRS family protein PE_PGRS3	Position matched
16268	MDR	Euro-American (H37Rv-like)	333821	-	GCCGGCGGAGCCGAAGAGCAAGCCGCCGTTC	31 bp Insertion	Rv0278c	Rv0278c	PE-PGRS family protein PE_PGRS3	Position matched
13058	Isoniazid mono-resistant	Euro-American (H37Rv-like)	335358	-	CCGAACAGCCCGCCGGCCCCACCGGCCCCGCCGGAGCTGCCGGCCCCACCGGATCCGCCGACCCCGCCGGTGG	73 bp Insertion	Rv0278c	Rv0278c	PE-PGRS family protein PE_PGRS3	Not matched
12972	MDR	East-African-Indian	335628	-	CCGGCGTTGCCGCCGTCCCCGCCCGCACCACCGGCCCCGCCGGTGGTGTTCGTTGAGGCTCCGCCGGCGCCGAACAACA	79 bp Insertion	Rv0278c	Rv0278c	PE-PGRS family protein PE_PGRS3	Not matched
13661	MDR	East-African-Indian	335628	-	CCGGCGTTGCCGCCGTCCCCGCCCGCACCACCGGCCCCGCCGGTGGTGTTCGTTGAGGCTCCGCCGGCGCCGAACAACA	79 bp Insertion	Rv0278c	Rv0278c	PE-PGRS family protein PE_PGRS3	Not matched
14232	MDR	East-African-Indian	335628	-	CCGGCGTTGCCGCCGTCCCCGCCCGCACCACCGGCCCCGCCGGTGGTGTTCGTTGAGGCTCCGCCGGCGCCGAACAACA	79 bp Insertion	Rv0278c	Rv0278c	PE-PGRS family protein PE_PGRS3	Not matched
15324	MDR	Euro-American (H37Rv-like)	335628	-	CCGGCGTTGCCGCCGTCCCCGCCCGCACCACCGGCCCCGCCGGTGGTGTTCGTTGAGGCTCCGCCGGCGCCGAACAACA	79 bp Insertion	Rv0278c	Rv0278c	PE-PGRS family protein PE_PGRS3	Not matched
13058	Isoniazid mono-resistant	Euro-American (H37Rv-like)	335628	-	CCGGCGTTGCCGCCGTCCCCGCCCGCACCACCGGCCCCGCCGGTGGTGTTCGTTGAGGCTCCGCCGGCGCCGAACAACA	79 bp Insertion	Rv0278c	Rv0278c	PE-PGRS family protein PE_PGRS3	Not matched
16340	Rifampicin mono-resistant	Indo-Oceanic	335628	-	CCGGCGTTGCCGCCGTCCCCGCCCGCACCACCGGCCCCGCCGGTGGTGTTCGTTGAGGCTCCGCCGGCTCCGCCGGCTCCGCCGGCGCCGAACAACA	97 bp Insertion	Rv0278c	Rv0278c	PE-PGRS family protein PE_PGRS3	Not matched
11060	Sensitive to first line drugs	Indo-Oceanic	335628	-	CCGGCGTTGCCGCCGTCCCCGCCCGCACCACCGGCCCCGCCGGTGGTGTTCGTTGAGGCTCCGCCGGCTCCGCCGGCTCCGCCGGCGCCGAACAACA	97 bp Insertion	Rv0278c	Rv0278c	PE-PGRS family protein PE_PGRS3	Not matched
11610	Sensitive to first line drugs	East-African-Indian	335628	-	CCGGCGTTGCCGCCGTCCCCGCCCGCACCACCGGCCCCGCCGGTGGTGTTCGTTGAGGCTCCGCCGGCTCCGCCGGCTCCGCCGGCGCCGAACAACA	97 bp Insertion	Rv0278c	Rv0278c	PE-PGRS family protein PE_PGRS3	Not matched
14244	Sensitive to first line drugs	East-African-Indian	335628	-	CCGGCGTTGCCGCCGTCCCCGCCCGCACCACCGGCCCCGCCGGTGGTGTTCGTTGAGGCTCCGCCGGCGCCGAACAACA	79 bp Insertion	Rv0278c	Rv0278c	PE-PGRS family protein PE_PGRS3	Not matched
14075	MDR	Indo-Oceanic	335629	-	CGGCGTTGCCGCCGGCCCCGCCCGTGAGGGCTACTACGCCGCCGCCGGCGCCGCCGGCGCCGCCGGCGCCGCCGGCGCCGCCGGCGCCGAACAGCAT	97 bp Insertion	Rv0278c	Rv0278c	PE-PGRS family protein PE_PGRS3	Not matched
14183	MDR	Indo-Oceanic	335629	-	CGGCGTTGCCGCCGGCCCCGCCCGTGAGGGCTACTACGCCGCCGCCGGCGCCGCCGGCGCCGCCGGCGCCGCCGGCGCCGCCGGCGCCGAACAGCAT	97 bp Insertion	Rv0278c	Rv0278c	PE-PGRS family protein PE_PGRS3	Not matched
13569	Isoniazid mono-resistant	Indo-Oceanic	335629	-	CGGCGTTGCCGCCGGCCCCGCCCGTGAGGGCTACTACGCCGCCGCCGGCGCCGCCGGCGCCGCCGGCGCCGAACAGCAT	79 bp Insertion	Rv0278c	Rv0278c	PE-PGRS family protein PE_PGRS3	Not matched
14075	MDR	Indo-Oceanic	335653	-	CGCCGCCGGCCCCGCCGAGTGCACTGCCGTTCGTGAATCCGCCGGCCCCGCCGACTCCGGCGGCGCCGAAGAGCAGGCCGGCGTT	85 bp Insertion	Rv0278c	Rv0278c	PE-PGRS family protein PE_PGRS3	Position matched
14141	MDR	Indo-Oceanic	335653	-	CGCCGCCCGCCCCGCCGAGTGCACTGCCGTTCGTGAATCCGCCGGCCCCGCCGACTCCGGCGGCGCCGAAGAGCAGGCCGGCGTT	85 bp Insertion	Rv0278c	Rv0278c	PE-PGRS family protein PE_PGRS3	Position matched
14509	Isoniazid mono-resistant	Indo-Oceanic	335653	-	CGCCGCCGGCCCCGCCGAGTGCACTGCCGTTCGTGAATCCGCCGGCCCCGCCGACTCCGGCGGCGCCGAAGAGCAGGCCGGCGTT	85 bp Insertion	Rv0278c	Rv0278c	PE-PGRS family protein PE_PGRS3	Position matched
12696	MDR	East-Asian (Beijing)	335685	-	CCGCCGCCGG	10 bp Insertion	Rv0278c	Rv0278c	PE-PGRS family protein PE_PGRS3	Position matched
12991	MDR	Indo-Oceanic	335685	-	CCGCCGCCGG	10 bp Insertion	Rv0278c	Rv0278c	PE-PGRS family protein PE_PGRS3	Position matched
12991	MDR	Indo-Oceanic	335685	-	CCGCCGCCGGCGCCGCCGG	19 bp Insertion	Rv0278c	Rv0278c	PE-PGRS family protein PE_PGRS3	Position matched
13971	MDR	Indo-Oceanic	335685	-	CCGCCGCCGGCGCCGCCGG	19 bp Insertion	Rv0278c	Rv0278c	PE-PGRS family protein PE_PGRS3	Position matched
14075	MDR	Indo-Oceanic	335685	-	CCGCCGCCGGCGCCGCCGG	19 bp Insertion	Rv0278c	Rv0278c	PE-PGRS family protein PE_PGRS3	Position matched
14128	MDR	Indo-Oceanic	335685	-	CCGCCGCCGGCGCCGCCGG	19 bp Insertion	Rv0278c	Rv0278c	PE-PGRS family protein PE_PGRS3	Position matched
14183	MDR	Indo-Oceanic	335685	-	CCGCCGCCGGCGCCGCCGG	19 bp Insertion	Rv0278c	Rv0278c	PE-PGRS family protein PE_PGRS3	Position matched
14220	MDR	Indo-Oceanic	335685	-	CCGCCGCCGGCGCCGCCGG	19 bp Insertion	Rv0278c	Rv0278c	PE-PGRS family protein PE_PGRS3	Position matched
14240	MDR	East-Asian (Beijing)	335685	-	CCGCCGCCGG	10 bp Insertion	Rv0278c	Rv0278c	PE-PGRS family protein PE_PGRS3	Position matched
14298	MDR	East-Asian (Beijing)	335685	-	CCGCCGCCGG	10 bp Insertion	Rv0278c	Rv0278c	PE-PGRS family protein PE_PGRS3	Position matched
15926	MDR	East-Asian (Beijing)	335685	-	CCGCCGCCGG	10 bp Insertion	Rv0278c	Rv0278c	PE-PGRS family protein PE_PGRS3	Position matched
16055	MDR	East-Asian (Beijing)	335685	-	CCGCCGCCGG	10 bp Insertion	Rv0278c	Rv0278c	PE-PGRS family protein PE_PGRS3	Position matched
16340	Rifampicin mono-resistant	Indo-Oceanic	335685	-	CCGCCGCCGG	10 bp Insertion	Rv0278c	Rv0278c	PE-PGRS family protein PE_PGRS3	Position matched
Oflo	Pre-XDR	East-Asian (Beijing)	335685	-	CCGCCGCCGG	10 bp Insertion	Rv0278c	Rv0278c	PE-PGRS family protein PE_PGRS3	Position matched
12033	Sensitive to first line drugs	Indo-Oceanic	335685	-	CCGCCGCCGG	10 bp Insertion	Rv0278c	Rv0278c	PE-PGRS family protein PE_PGRS3	Position matched
12670	Sensitive to first line drugs	Indo-Oceanic	335685	-	CCGCCGCCGG	10 bp Insertion	Rv0278c	Rv0278c	PE-PGRS family protein PE_PGRS3	Position matched
14141	MDR	Indo-Oceanic	335727	-	GCGCCGCCGGCGCCGAACAGCATGGCGTTGCCGCCGGCCCCGCCCGTGAGGGCTACTACGC	61 bp Insertion	Rv0278c	Rv0278c	PE-PGRS family protein PE_PGRS3	Not matched
14075	MDR	Indo-Oceanic	335940	-	CTTGGCCCCGGTGCCGGGGGCGCCG	25 bp Insertion	Rv0278c	Rv0278c	PE-PGRS family protein PE_PGRS3	Not matched
14305	Isoniazid mono-resistant	East-African-Indian	335940	-	CTTGGCCCCGGTGCCGGGGGCGCCG	25 bp Insertion	Rv0278c	Rv0278c	PE-PGRS family protein PE_PGRS3	Not matched
13971	MDR	Indo-Oceanic	335944	-	GTTGGCCCCGGTGCCGGGGGCGCCG	25 bp Insertion	Rv0278c	Rv0278c	PE-PGRS family protein PE_PGRS3	Not matched
12067	MDR	Indo-Oceanic	336562	-	ATGG	4 bp Insertion	Rv0279c	PE_PGRS4	PE-PGRS family protein PE_PGRS4	Not matched
13668	MDR	Indo-Oceanic	336562	-	ATGG	4 bp Insertion	Rv0279c	PE_PGRS4	PE-PGRS family protein PE_PGRS4	Not matched
14075	MDR	Indo-Oceanic	336562	-	ATGG	4 bp Insertion	Rv0279c	PE_PGRS4	PE-PGRS family protein PE_PGRS4	Not matched
14141	MDR	Indo-Oceanic	336562	-	ATGG	4 bp Insertion	Rv0279c	PE_PGRS4	PE-PGRS family protein PE_PGRS4	Not matched
14183	MDR	Indo-Oceanic	336562	-	ATGG	4 bp Insertion	Rv0279c	PE_PGRS4	PE-PGRS family protein PE_PGRS4	Not matched
14220	MDR	Indo-Oceanic	336562	-	ATGG	4 bp Insertion	Rv0279c	PE_PGRS4	PE-PGRS family protein PE_PGRS4	Not matched
16028	MDR	Indo-Oceanic	336562	-	ATGG	4 bp Insertion	Rv0279c	PE_PGRS4	PE-PGRS family protein PE_PGRS4	Not matched
P-9	MDR	Indo-Oceanic	336562	-	ATGG	4 bp Insertion	Rv0279c	PE_PGRS4	PE-PGRS family protein PE_PGRS4	Not matched
PU-65	MDR	Indo-Oceanic	336562	-	ATGG	4 bp Insertion	Rv0279c	PE_PGRS4	PE-PGRS family protein PE_PGRS4	Not matched
14509	Isoniazid mono-resistant	Indo-Oceanic	336562	-	ATGG	4 bp Insertion	Rv0279c	PE_PGRS4	PE-PGRS family protein PE_PGRS4	Not matched
PU-73	Isoniazid mono-resistant	Indo-Oceanic	336562	-	ATGG	4 bp Insertion	Rv0279c	PE_PGRS4	PE-PGRS family protein PE_PGRS4	Not matched
16340	Rifampicin mono-resistant	Indo-Oceanic	336562	-	ATGG	4 bp Insertion	Rv0279c	PE_PGRS4	PE-PGRS family protein PE_PGRS4	Not matched
PU-54	Pre-XDR	Indo-Oceanic	336562	-	ATGG	4 bp Insertion	Rv0279c	PE_PGRS4	PE-PGRS family protein PE_PGRS4	Not matched
11060	Sensitive to first line drugs	Indo-Oceanic	336562	-	ATGG	4 bp Insertion	Rv0279c	PE_PGRS4	PE-PGRS family protein PE_PGRS4	Not matched
12033	Sensitive to first line drugs	Indo-Oceanic	336562	-	ATGG	4 bp Insertion	Rv0279c	PE_PGRS4	PE-PGRS family protein PE_PGRS4	Not matched
12670	Sensitive to first line drugs	Indo-Oceanic	336562	-	ATGG	4 bp Insertion	Rv0279c	PE_PGRS4	PE-PGRS family protein PE_PGRS4	Not matched
12972	MDR	East-African-Indian	336601	-	TGGTGCCGCCGGCGCCGGGTGTGCCGCCGGCTTTCCCGCCGTTGCCGCCGTTGCCGCCGTTGCCGATCAGCACGGCGTTGCCGCCGGTGCCGCC	94 bp Insertion	Rv0279c	PE_PGRS4	PE-PGRS family protein PE_PGRS4	Not matched
14232	MDR	East-African-Indian	336601	-	TGGTGCCGCCGGCGCCGGGTGTGCCGCCGGCTTTCCCGCCGTTGCCGCCGTTGCCGCCGTTGCCGATCAGCACGGCGTTGCCGCCGGTGCCGCC	94 bp Insertion	Rv0279c	PE_PGRS4	PE-PGRS family protein PE_PGRS4	Not matched
14845	MDR	East-African-Indian	336601	-	TGGTGCCGCCGGCGCCGGGTGTGCCGCCGGCTTTCCCGCCGTTGCCGCCGTTGCCGCCGTTGCCGATCAGCACGGCGTTGCCGCCGGTGCCGCC	94 bp Insertion	Rv0279c	PE_PGRS4	PE-PGRS family protein PE_PGRS4	Not matched
12649	Rifampicin mono-resistant	East-African-Indian	336601	-	TGGTGCCGCCGGCGCCGGGTGTGCCGCCGGCTTTCCCGCCGTTGCCGCCGNTGCCGCCGTTGCCGATCAGCACGGCGTTGCCGCCGGTGCCGCC	94 bp Insertion	Rv0279c	PE_PGRS4	PE-PGRS family protein PE_PGRS4	Not matched
12138	Streptomycin mono-resistant	East-African-Indian	336601	-	TGGTGCCGCCGGCGCCGGGTGTGCCGCCGGCTTTCCCGCCGTTGCCGCCGTTGCCGATCAGCACGGCGTTGCCGCCGGTGCCGCC	85 bp Insertion	Rv0279c	PE_PGRS4	PE-PGRS family protein PE_PGRS4	Not matched
11060	Sensitive to first line drugs	Indo-Oceanic	336601	-	TGGTGCCGCCGGCGCCGGGTGTGCCGCCGGCTTTCCCGCCGTTGCCGCCGTTGCCGATCAGCACGGCGTTGCCGCCGGTGCCGCC	85 bp Insertion	Rv0279c	PE_PGRS4	PE-PGRS family protein PE_PGRS4	Not matched
11610	Sensitive to first line drugs	East-African-Indian	336601	-	TGGTGCCGCCGGCGCCGGGTGTGCCGCCGGCTTTCCCGCCGTTGCCGCCGTTGCCGATCAGCACGGCGTTGCCGCCGGTGCCGCC	85 bp Insertion	Rv0279c	PE_PGRS4	PE-PGRS family protein PE_PGRS4	Not matched
13526	Sensitive to first line drugs	East-African-Indian	336601	-	TGGTGCCGCCGGCGCCGGGTGTGCCGCCGGCTTTCCCGCCGTTGCCGCCGTTGCCGCCGTTGCCGATCAGCACGGCGTTGCCGCCGGTGCCGCC	94 bp Insertion	Rv0279c	PE_PGRS4	PE-PGRS family protein PE_PGRS4	Not matched
13055	Isoniazid mono-resistant	East-African-Indian	336603	-	GTGCCGCCGGCGCCGGGTGTGCCGCCGGCTTTCCCGCCGTTGCCGCCGTTGCCGCCGTTGCCGATCAGCACGGCGT	76 bp Insertion	Rv0279c	PE_PGRS4	PE-PGRS family protein PE_PGRS4	Not matched
14075	MDR	Indo-Oceanic	336635	-	CCCGCCGTTGCCGCCGTTGCCGATCAGCACGGCGTTG	37 bp Insertion	Rv0279c	PE_PGRS4	PE-PGRS family protein PE_PGRS4	Position matched
14183	MDR	Indo-Oceanic	336635	-	CCCGCCGTTGCCGCCGTTGCCGATCAGCACGGCGTTG	37 bp Insertion	Rv0279c	PE_PGRS4	PE-PGRS family protein PE_PGRS4	Position matched
16056	MDR	East-African-Indian	336635	-	CCCGCCGTTGCCGCCGTTGCCGATCAGCACGGCGTTG	37 bp Insertion	Rv0279c	PE_PGRS4	PE-PGRS family protein PE_PGRS4	Position matched
12033	Sensitive to first line drugs	Indo-Oceanic	336635	-	CCCGCCGTTGCCGCCGTTGCCGATCAGCACGGCGTTG	37 bp Insertion	Rv0279c	PE_PGRS4	PE-PGRS family protein PE_PGRS4	Position matched
12036	MDR	East-African-Indian	336639	-	CCGTTGCCGCCGTTGCCGCCGTTGCCGATCAGCACGG	37 bp Insertion	Rv0279c	PE_PGRS4	PE-PGRS family protein PE_PGRS4	Not matched
12058	MDR	East-African-Indian	336639	-	CCGTTGCCGCCGTTGCCGCCGTTGCCGATCAGCACGG	37 bp Insertion	Rv0279c	PE_PGRS4	PE-PGRS family protein PE_PGRS4	Not matched
12067	MDR	Indo-Oceanic	336639	-	CCGTTGCCGCCGTTGCCGATCAGCACGG	28 bp Insertion	Rv0279c	PE_PGRS4	PE-PGRS family protein PE_PGRS4	Not matched
12492	MDR	East-African-Indian	336639	-	CCGTTGCCGCCGTTGCCGCCGTTGCCGATCAGCACGG	37 bp Insertion	Rv0279c	PE_PGRS4	PE-PGRS family protein PE_PGRS4	Not matched
12510	MDR	East-African-Indian	336639	-	CCGTTGCCGCCGTTGCCGCCGTTGCCGATCAGCACGG	37 bp Insertion	Rv0279c	PE_PGRS4	PE-PGRS family protein PE_PGRS4	Not matched
12599	MDR	East-African-Indian	336639	-	CCGTTGCCGCCGTTGCCGCCGTTGCCGATCAGCACGG	37 bp Insertion	Rv0279c	PE_PGRS4	PE-PGRS family protein PE_PGRS4	Not matched
12955	MDR	East-African-Indian	336639	-	CCGTTGCCGCCGTTGCCGCCGTTGCCGATCAGCACGG	37 bp Insertion	Rv0279c	PE_PGRS4	PE-PGRS family protein PE_PGRS4	Not matched
12972	MDR	East-African-Indian	336639	-	CCGTTGCCGCCGTTGCCGCCGTTGCCGATCAGCACGG	37 bp Insertion	Rv0279c	PE_PGRS4	PE-PGRS family protein PE_PGRS4	Not matched
12973	MDR	East-African-Indian	336639	-	CCGTTGCCGCCGTTGCCGCCGTTGCCGATCAGCACGG	37 bp Insertion	Rv0279c	PE_PGRS4	PE-PGRS family protein PE_PGRS4	Not matched
12991	MDR	Indo-Oceanic	336639	-	CCGTTGCCGCCGTTGCCGCCGTTGCCGATCAGCACGG	37 bp Insertion	Rv0279c	PE_PGRS4	PE-PGRS family protein PE_PGRS4	Not matched
13032	MDR	East-African-Indian	336639	-	CCGTTGCCGCCGTTGCCGCCGTTGCCGATCAGCACGG	37 bp Insertion	Rv0279c	PE_PGRS4	PE-PGRS family protein PE_PGRS4	Not matched
13057	MDR	East-African-Indian	336639	-	CCGTTGCCGCCGTTGCCGCCGTTGCCGATCAGCACGG	37 bp Insertion	Rv0279c	PE_PGRS4	PE-PGRS family protein PE_PGRS4	Not matched
13075	MDR	East-African-Indian	336639	-	CCGTTGCCGCCGTTGCCGCCGTTGCCGATCAGCACGG	37 bp Insertion	Rv0279c	PE_PGRS4	PE-PGRS family protein PE_PGRS4	Not matched
13122	MDR	East-African-Indian	336639	-	CCGTTGCCGCCGTTGCCGCCGTTGCCGATCAGCACGG	37 bp Insertion	Rv0279c	PE_PGRS4	PE-PGRS family protein PE_PGRS4	Not matched
13540	MDR	East-African-Indian	336639	-	CCGTTGCCGCCGTTGCCGCCGTTGCCGATCAGCACGG	37 bp Insertion	Rv0279c	PE_PGRS4	PE-PGRS family protein PE_PGRS4	Not matched
13661	MDR	East-African-Indian	336639	-	CCGTTGCCGCCGTTGCCGATCAGCACGG	28 bp Insertion	Rv0279c	PE_PGRS4	PE-PGRS family protein PE_PGRS4	Not matched
13781	MDR	East-African-Indian	336639	-	CCGTTGCCGCCGTTGCCGCCGTTGCCGATCAGCACGG	37 bp Insertion	Rv0279c	PE_PGRS4	PE-PGRS family protein PE_PGRS4	Not matched
13971	MDR	Indo-Oceanic	336639	-	CCGTTGCCGCCGTTGCCGATCAGCACGG	28 bp Insertion	Rv0279c	PE_PGRS4	PE-PGRS family protein PE_PGRS4	Not matched
14075	MDR	Indo-Oceanic	336639	-	CCGTTGCCGCCGTTGCCGATCAGCACGG	28 bp Insertion	Rv0279c	PE_PGRS4	PE-PGRS family protein PE_PGRS4	Not matched
14097	MDR	East-African-Indian	336639	-	CCGTTGCCGCCGTTGCCGCCGTTGCCGATCAGCACGG	37 bp Insertion	Rv0279c	PE_PGRS4	PE-PGRS family protein PE_PGRS4	Not matched
14128	MDR	Indo-Oceanic	336639	-	CCGTTGCCGCCGTTGCCGCCGTTGCCGATCAGCACGG	37 bp Insertion	Rv0279c	PE_PGRS4	PE-PGRS family protein PE_PGRS4	Not matched
14141	MDR	Indo-Oceanic	336639	-	CCGTTGCCGCCGTTGCCGATCAGCACGG	28 bp Insertion	Rv0279c	PE_PGRS4	PE-PGRS family protein PE_PGRS4	Not matched
14183	MDR	Indo-Oceanic	336639	-	CCGTTGCCGCCGTTGCCGATCAGCACGG	28 bp Insertion	Rv0279c	PE_PGRS4	PE-PGRS family protein PE_PGRS4	Not matched
14232	MDR	East-African-Indian	336639	-	CCGTTGCCGCCGTTGCCGCCGTTGCCGATCAGCACGG	37 bp Insertion	Rv0279c	PE_PGRS4	PE-PGRS family protein PE_PGRS4	Not matched
14289	MDR	East-African-Indian	336639	-	CCGTTGCCGCCGTTGCCGCCGTTGCCGATCAGCACGG	37 bp Insertion	Rv0279c	PE_PGRS4	PE-PGRS family protein PE_PGRS4	Not matched
14679	MDR	East-African-Indian	336639	-	CCGTTGCCGCCGTTGCCGCCGTTGCCGATCAGCACGG	37 bp Insertion	Rv0279c	PE_PGRS4	PE-PGRS family protein PE_PGRS4	Not matched
14845	MDR	East-African-Indian	336639	-	CCGTTGCCGCCGTTGCCGCCGTTGCCGATCAGCACGG	37 bp Insertion	Rv0279c	PE_PGRS4	PE-PGRS family protein PE_PGRS4	Not matched
15331	MDR	East-African-Indian	336639	-	CCGTTGCCGCCGTTGCCGCCGTTGCCGATCAGCACGG	37 bp Insertion	Rv0279c	PE_PGRS4	PE-PGRS family protein PE_PGRS4	Not matched
15453	MDR	East-African-Indian	336639	-	CCGTTGCCGCCGTTGCCGCCGTTGCCGATCAGCACGG	37 bp Insertion	Rv0279c	PE_PGRS4	PE-PGRS family protein PE_PGRS4	Not matched
16028	MDR	Indo-Oceanic	336639	-	CCGTTGCCGCCGTTGCCGATCAGCACGG	28 bp Insertion	Rv0279c	PE_PGRS4	PE-PGRS family protein PE_PGRS4	Not matched
16056	MDR	East-African-Indian	336639	-	CCGTTGCCGCCGTTGCCGATCAGCACGG	28 bp Insertion	Rv0279c	PE_PGRS4	PE-PGRS family protein PE_PGRS4	Not matched
16115	MDR	East-African-Indian	336639	-	CCGTTGCCGCCGTTGCCGCCGTTGCCGATCAGCACGG	37 bp Insertion	Rv0279c	PE_PGRS4	PE-PGRS family protein PE_PGRS4	Not matched
8404	MDR	East-African-Indian	336639	-	CCGTTGCCGCCGTTGCCGCCGTTGCCGATCAGCACGG	37 bp Insertion	Rv0279c	PE_PGRS4	PE-PGRS family protein PE_PGRS4	Not matched
P-10	MDR	East-African-Indian	336639	-	CCGTTGCCGCCGTTGCCGCCGTTGCCGATCAGCACGG	37 bp Insertion	Rv0279c	PE_PGRS4	PE-PGRS family protein PE_PGRS4	Not matched
PU-65	MDR	Indo-Oceanic	336639	-	CCGTTGCCGCCGTTGCCGCCGTTGCCGATCAGCACGG	37 bp Insertion	Rv0279c	PE_PGRS4	PE-PGRS family protein PE_PGRS4	Not matched
12163	Isoniazid mono-resistant	East-African-Indian	336639	-	CCGTTGCCGCCGTTGCCGCCGTTGCCGATCAGCACGG	37 bp Insertion	Rv0279c	PE_PGRS4	PE-PGRS family protein PE_PGRS4	Not matched
12515	Isoniazid mono-resistant	East-African-Indian	336639	-	CCGTTGCCGCCGTTGCCGCCGTTGCCGATCAGCACGG	37 bp Insertion	Rv0279c	PE_PGRS4	PE-PGRS family protein PE_PGRS4	Not matched
13059	Isoniazid mono-resistant	East-African-Indian	336639	-	CCGTTGCCGCCGTTGCCGCCGTTGCCGATCAGCACGG	37 bp Insertion	Rv0279c	PE_PGRS4	PE-PGRS family protein PE_PGRS4	Not matched
13485	Isoniazid mono-resistant	East-African-Indian	336639	-	CCGTTGCCGCCGTTGCCGCCGTTGCCGATCAGCACGG	37 bp Insertion	Rv0279c	PE_PGRS4	PE-PGRS family protein PE_PGRS4	Not matched
14105	Isoniazid mono-resistant	East-African-Indian	336639	-	CCGTTGCCGCCGTTGCCGCCGTTGCCGATCAGCACGG	37 bp Insertion	Rv0279c	PE_PGRS4	PE-PGRS family protein PE_PGRS4	Not matched
14305	Isoniazid mono-resistant	East-African-Indian	336639	-	CCGTTGCCGCCGTTGCCGCCGTTGCCGATCAGCACGG	37 bp Insertion	Rv0279c	PE_PGRS4	PE-PGRS family protein PE_PGRS4	Not matched
14509	Isoniazid mono-resistant	Indo-Oceanic	336639	-	CCGTTGCCGCCGTTGCCGATCAGCACGG	28 bp Insertion	Rv0279c	PE_PGRS4	PE-PGRS family protein PE_PGRS4	Not matched
14984	Isoniazid mono-resistant	East-African-Indian	336639	-	CCGTTGCCGCCGTTGCCGCCGTTGCCGATCAGCACGG	37 bp Insertion	Rv0279c	PE_PGRS4	PE-PGRS family protein PE_PGRS4	Not matched
15382	Isoniazid mono-resistant	East-African-Indian	336639	-	CCGTTGCCGCCGTTGCCGCCGTTGCCGATCAGCACGG	37 bp Insertion	Rv0279c	PE_PGRS4	PE-PGRS family protein PE_PGRS4	Not matched
16210	Isoniazid mono-resistant	East-African-Indian	336639	-	CCGTTGCCGCCGTTGCCGCCGTTGCCGATCAGCACGG	37 bp Insertion	Rv0279c	PE_PGRS4	PE-PGRS family protein PE_PGRS4	Not matched
16345	Isoniazid mono-resistant	East-African-Indian	336639	-	CCGTTGCCGCCGTTGCCGCCGTTGCCGATCAGCACGG	37 bp Insertion	Rv0279c	PE_PGRS4	PE-PGRS family protein PE_PGRS4	Not matched
8548	Isoniazid mono-resistant	East-African-Indian	336639	-	CCGTTGCCGCCGTTGCCGCCGTTGCCGATCAGCACGG	37 bp Insertion	Rv0279c	PE_PGRS4	PE-PGRS family protein PE_PGRS4	Not matched
12267	Rifampicin mono-resistant	East-African-Indian	336639	-	CCGTTGCCGCCGTTGCCGCCGTTGCCGATCAGCACGG	37 bp Insertion	Rv0279c	PE_PGRS4	PE-PGRS family protein PE_PGRS4	Not matched
12530	Rifampicin mono-resistant	East-African-Indian	336639	-	CCGTTGCCGCCGTTGCCGCCGTTGCCGATCAGCACGG	37 bp Insertion	Rv0279c	PE_PGRS4	PE-PGRS family protein PE_PGRS4	Not matched
12639	Rifampicin mono-resistant	East-African-Indian	336639	-	CCGTTGCCGCCGTTGCCGCCGTTGCCGATCAGCACGG	37 bp Insertion	Rv0279c	PE_PGRS4	PE-PGRS family protein PE_PGRS4	Not matched
16340	Rifampicin mono-resistant	Indo-Oceanic	336639	-	CCGTTGCCGCCGTTGCCGCCGTTGCCGATCAGCACGG	37 bp Insertion	Rv0279c	PE_PGRS4	PE-PGRS family protein PE_PGRS4	Not matched
12084	Streptomycin mono-resistant	East-African-Indian	336639	-	CCGTTGCCGCCGTTGCCGCCGTTGCCGATCAGCACGG	37 bp Insertion	Rv0279c	PE_PGRS4	PE-PGRS family protein PE_PGRS4	Not matched
12138	Streptomycin mono-resistant	East-African-Indian	336639	-	CCGTTGCCGCCGTTGCCGATCAGCACGG	28 bp Insertion	Rv0279c	PE_PGRS4	PE-PGRS family protein PE_PGRS4	Not matched
16485	Pre-XDR	East-African-Indian	336639	-	CCGTTGCCGCCGTTGCCGCCGTTGCCGATCAGCACGG	37 bp Insertion	Rv0279c	PE_PGRS4	PE-PGRS family protein PE_PGRS4	Not matched
11975	Sensitive to first line drugs	East-African-Indian	336639	-	CCGTTGCCGCCGTTGCCGCCGTTGCCGATCAGCACGG	37 bp Insertion	Rv0279c	PE_PGRS4	PE-PGRS family protein PE_PGRS4	Not matched
12023	Sensitive to first line drugs	East-African-Indian	336639	-	CCGTTGCCGCCGTTGCCGCCGTTGCCGATCAGCACGG	37 bp Insertion	Rv0279c	PE_PGRS4	PE-PGRS family protein PE_PGRS4	Not matched
12033	Sensitive to first line drugs	Indo-Oceanic	336639	-	CCGTTGCCGCCGTTGCCGATCAGCACGG	28 bp Insertion	Rv0279c	PE_PGRS4	PE-PGRS family protein PE_PGRS4	Not matched
12061	Sensitive to first line drugs	East-African-Indian	336639	-	CCGTTGCCGCCGTTGCCGCCGTTGCCGATCAGCACGG	37 bp Insertion	Rv0279c	PE_PGRS4	PE-PGRS family protein PE_PGRS4	Not matched
12305	Sensitive to first line drugs	East-African-Indian	336639	-	CCGTTGCCGCCGTTGCCGCCGTTGCCGATCAGCACGG	37 bp Insertion	Rv0279c	PE_PGRS4	PE-PGRS family protein PE_PGRS4	Not matched
12359	Sensitive to first line drugs	East-African-Indian	336639	-	CCGTTGCCGCCGTTGCCGCCGTTGCCGATCAGCACGG	37 bp Insertion	Rv0279c	PE_PGRS4	PE-PGRS family protein PE_PGRS4	Not matched
12668	Sensitive to first line drugs	East-African-Indian	336639	-	CCGTTGCCGCCGTTGCCGCCGTTGCCGATCAGCACGG	37 bp Insertion	Rv0279c	PE_PGRS4	PE-PGRS family protein PE_PGRS4	Not matched
13271	Sensitive to first line drugs	East-African-Indian	336639	-	CCGTTGCCGCCGTTGCCGCCGTTGCCGATCAGCACGG	37 bp Insertion	Rv0279c	PE_PGRS4	PE-PGRS family protein PE_PGRS4	Not matched
13526	Sensitive to first line drugs	East-African-Indian	336639	-	CCGTTGCCGCCGTTGCCGCCGTTGCCGATCAGCACGG	37 bp Insertion	Rv0279c	PE_PGRS4	PE-PGRS family protein PE_PGRS4	Not matched
13624	Sensitive to first line drugs	East-African-Indian	336639	-	CCGTTGCCGCCGTTGCCGCCGTTGCCGATCAGCACGG	37 bp Insertion	Rv0279c	PE_PGRS4	PE-PGRS family protein PE_PGRS4	Not matched
13626	Sensitive to first line drugs	East-African-Indian	336639	-	CCGTTGCCGCCGTTGCCGCCGTTGCCGATCAGCACGG	37 bp Insertion	Rv0279c	PE_PGRS4	PE-PGRS family protein PE_PGRS4	Not matched
13675	Sensitive to first line drugs	East-African-Indian	336639	-	CCGTTGCCGCCGTTGCCGCCGTTGCCGATCAGCACGG	37 bp Insertion	Rv0279c	PE_PGRS4	PE-PGRS family protein PE_PGRS4	Not matched
14244	Sensitive to first line drugs	East-African-Indian	336639	-	CCGTTGCCGCCGTTGCCGCCGTTGCCGATCAGCACGG	37 bp Insertion	Rv0279c	PE_PGRS4	PE-PGRS family protein PE_PGRS4	Not matched
15062	Sensitive to first line drugs	East-African-Indian	336639	-	CCGTTGCCGCCGTTGCCGCCGTTGCCGATCAGCACGG	37 bp Insertion	Rv0279c	PE_PGRS4	PE-PGRS family protein PE_PGRS4	Not matched
15098	Sensitive to first line drugs	East-African-Indian	336639	-	CCGTTGCCGCCGTTGCCGCCGTTGCCGATCAGCACGG	37 bp Insertion	Rv0279c	PE_PGRS4	PE-PGRS family protein PE_PGRS4	Not matched
15310	Sensitive to first line drugs	East-African-Indian	336639	-	CCGTTGCCGCCGTTGCCGCCGTTGCCGATCAGCACGG	37 bp Insertion	Rv0279c	PE_PGRS4	PE-PGRS family protein PE_PGRS4	Not matched
15872	Sensitive to first line drugs	East-African-Indian	336639	-	CCGTTGCCGCCGTTGCCGCCGTTGCCGATCAGCACGG	37 bp Insertion	Rv0279c	PE_PGRS4	PE-PGRS family protein PE_PGRS4	Not matched
16398	Sensitive to first line drugs	East-African-Indian	336639	-	CCGTTGCCGCCGTTGCCGCCGTTGCCGATCAGCACGG	37 bp Insertion	Rv0279c	PE_PGRS4	PE-PGRS family protein PE_PGRS4	Not matched
14478	Isoniazid mono-resistant	East-African-Indian	336694	-	ACACCGCC	8 bp Insertion	Rv0279c	PE_PGRS4	PE-PGRS family protein PE_PGRS4	Not matched
8404	MDR	East-African-Indian	336729	-	CGCCAAACCCGCCGGCGCCGCCGTCGCCGCCGGTGCCGCCGGCACCGGT	49 bp Insertion	Rv0279c	PE_PGRS4	PE-PGRS family protein PE_PGRS4	Not matched
12530	Rifampicin mono-resistant	East-African-Indian	336729	-	CGCCAAACCCGCCGGCGCCGCCGTCGCCGCCGGCACCGGT	40 bp Insertion	Rv0279c	PE_PGRS4	PE-PGRS family protein PE_PGRS4	Not matched
11975	Sensitive to first line drugs	East-African-Indian	336729	-	CGCCAAACCCGCCGGCGCCGCCGTCGCCGCCGGTGCCGCCGGCACCGGT	49 bp Insertion	Rv0279c	PE_PGRS4	PE-PGRS family protein PE_PGRS4	Not matched
12033	Sensitive to first line drugs	Indo-Oceanic	336729	-	CGCCAAACCCGCCGGCGCCGCCGTCGCCGCCGGTGCCGCCGGCACCGGT	49 bp Insertion	Rv0279c	PE_PGRS4	PE-PGRS family protein PE_PGRS4	Not matched
13661	MDR	East-African-Indian	336770	-	GGCCAAACCCGCCGGCGCCGCCGTCGCCGCCGTTGCCGAACACCCCGGCCGTACCGCCGTCACCGCCGGTGCCGCCGGTGCCGCCGGCACCGGT	94 bp Insertion	Rv0279c	PE_PGRS4	PE-PGRS family protein PE_PGRS4	Not matched
14845	MDR	East-African-Indian	336771	-	TGCCAAACCCGCCGGCGCCGCCGTCGCCGCCGTTGCCGAACACCCCGGCCGTACCGCCGTCACCGCCGGTGCCGCCGGTGCCGCCGGCACCGGT	94 bp Insertion	Rv0279c	PE_PGRS4	PE-PGRS family protein PE_PGRS4	Not matched
13624	Sensitive to first line drugs	East-African-Indian	336777	-	CGCCAAACCCGCCGGCGCCGCCGTCGCCGCCGTTGCCGAACACCCCGGCCGTACCGCCGTCACCGCCGGTGCCGCCGCTGCCGCCGGCACCGGT	94 bp Insertion	Rv0279c	PE_PGRS4	PE-PGRS family protein PE_PGRS4	Not matched
13626	Sensitive to first line drugs	East-African-Indian	336777	-	CGCCAAACCCGCCGGCGCCGCCGTCGCCGCCGTTGCCGAACACCCCGGCCGTACCGCCGTCACCGCCGGTGCCGCCGCTGCCGCCGGCACCGGT	94 bp Insertion	Rv0279c	PE_PGRS4	PE-PGRS family protein PE_PGRS4	Not matched
14128	MDR	Indo-Oceanic	336912	-	CTGCTGCCGCCAGCACCGCCAG	22 bp Insertion	Rv0279c	PE_PGRS4	PE-PGRS family protein PE_PGRS4	Not matched
16056	MDR	East-African-Indian	337153	-	CCCCGCCGGCCCCCGCATCTCCGCCCAACCCGCCGCT	37 bp Insertion	Rv0279c	PE_PGRS4	PE-PGRS family protein PE_PGRS4	Not matched
Oflo	Pre-XDR	East-Asian (Beijing)	337153	-	CCCCGCCGGCCCCCGCATCTCCGCCCAACCCGCCGCT	37 bp Insertion	Rv0279c	PE_PGRS4	PE-PGRS family protein PE_PGRS4	Not matched
14141	MDR	Indo-Oceanic	338157	-	TCGCCGCCGGCCCCACCGGTGCCGCCGGCGCCCGCGAAGGCCCCGCCGCCGGCGCCGCCGGCTCCGCCCGCCCCGCTGAGCAGACCCGCCTTTCCGCCGG	100 bp Insertion	Rv0279c	PE_PGRS4	PE-PGRS family protein PE_PGRS4	Not matched
11060	Sensitive to first line drugs	Indo-Oceanic	338157	-	TCGCCGCCGGCCCCACCGGTTCCGCCGGCGCCCGCGAAGGACCCGCCGCCGGCGCCGCCGGCACCGCCCGCCCCGCTGAGCAGACCCGCCTTTCCGCCGG	100 bp Insertion	Rv0279c	PE_PGRS4	PE-PGRS family protein PE_PGRS4	Not matched
11610	Sensitive to first line drugs	East-African-Indian	338157	-	TCGCCGCCGGCCCCACCGGTTCCGCCGGCGCCCGCGAAGGACCCGCCGCCGGCGCCGCCGGCACCGCCCGCCCCGCTGAGCAGACCCGCCTTTCCGCCGG	100 bp Insertion	Rv0279c	PE_PGRS4	PE-PGRS family protein PE_PGRS4	Not matched
13058	Isoniazid mono-resistant	Euro-American (H37Rv-like)	338313	-	CCGAACAGCCCGCCGTTTCCGCCGGCCCCGCCGGTGCCGGCGTCGGTTGCCCCGCCGGCGCCACCGACCCCGCCGTCGG	79 bp Insertion	Rv0279c	PE_PGRS4	PE-PGRS family protein PE_PGRS4	Not matched
14275	Isoniazid mono-resistant	Euro-American (H37Rv-like)	338313	-	CCGAACAGCCCGCCGTTTCCGCCGGCCCCGCCGGTGCCGGCGTCGGTTGCCCCGCCGGCGCCACCGACCCCGCCGTCGG	79 bp Insertion	Rv0279c	PE_PGRS4	PE-PGRS family protein PE_PGRS4	Not matched
15324	MDR	Euro-American (H37Rv-like)	338339	-	TCCGCCCACCCCACCGACCCCGCCGTCGGTGAACATCCCGCCGGCCCCGCCCGCA	55 bp Insertion	Rv0279c	PE_PGRS4	PE-PGRS family protein PE_PGRS4	Not matched
13742	Sensitive to first line drugs	Indo-Oceanic	338513	-	CCCGCCGGCGCCGCCGGCGCCGCCGGTCCCCGTGCTGGCCCTCCCGCCGGCG	52 bp Insertion	Rv0279c	PE_PGRS4	PE-PGRS family protein PE_PGRS4	Not matched
14240	MDR	East-Asian (Beijing)	338617	-	CGGG	4 bp Insertion	Rv0279c	PE_PGRS4	PE-PGRS family protein PE_PGRS4	Not matched
8404	MDR	East-African-Indian	355186	-	CGGCGCT	7 bp Insertion	Rv0291	mycP3	membrane-anchored mycosin MycP	Not matched
12084	Streptomycin mono-resistant	East-African-Indian	356833	-	CG	2 bp Insertion	Rv0292	eccE3	ESX-3 secretion system protein EccE	Not matched
12267	Rifampicin mono-resistant	East-African-Indian	358052	-	ACGTCC	6 bp Insertion	Rv0293c	eccE3	hypothetical protein Rv0293c	Not matched
12599	MDR	East-African-Indian	361086	-	AGC	3 bp Insertion	Rv0296c	atsG	sulfatase	Not matched
13057	MDR	East-African-Indian	361086	-	AGC	3 bp Insertion	Rv0296c	atsG	sulfatase	Not matched
11766	MDR	Indo-Oceanic	362794	-	GGGCGGGGACGGCGGGGACGGCGCCGCCGGTGGCGACGGGGGCGCC	46 bp Insertion	Rv0297	PE_PGRS5	PE-PGRS family protein PE_PGRS5	Not matched
12067	MDR	Indo-Oceanic	362794	-	GGGCGGGGACGGCGGGGACGGCGCCGCCGGTGGCGACGGGGGCGCC	46 bp Insertion	Rv0297	PE_PGRS5	PE-PGRS family protein PE_PGRS5	Not matched
12991	MDR	Indo-Oceanic	362794	-	GGGCGGGGACGGCGGGGACGGCGCCGCCGGTGGCGACGGGGGCGCC	46 bp Insertion	Rv0297	PE_PGRS5	PE-PGRS family protein PE_PGRS5	Not matched
13661	MDR	East-African-Indian	362794	-	GGGCGGGGACGGCGGGGACGGCGCCGCCGGTGGCGACGGGGGCGCC	46 bp Insertion	Rv0297	PE_PGRS5	PE-PGRS family protein PE_PGRS5	Not matched
13668	MDR	Indo-Oceanic	362794	-	GGGCGGGGACGGCGGGGACGGCGCCGCCGGTGGCGACGGGGGCGCC	46 bp Insertion	Rv0297	PE_PGRS5	PE-PGRS family protein PE_PGRS5	Not matched
13971	MDR	Indo-Oceanic	362794	-	GGGCGGGGACGGCGGGGACGGCGCCGCCGGTGGCGACGGGGGCGCC	46 bp Insertion	Rv0297	PE_PGRS5	PE-PGRS family protein PE_PGRS5	Not matched
14075	MDR	Indo-Oceanic	362794	-	GGGCGGGGACGGCGGGGACGGCGCCGCCGGTGGCGACGGGGGCGCC	46 bp Insertion	Rv0297	PE_PGRS5	PE-PGRS family protein PE_PGRS5	Not matched
14128	MDR	Indo-Oceanic	362794	-	GGGCGGGGAC	10 bp Insertion	Rv0297	PE_PGRS5	PE-PGRS family protein PE_PGRS5	Not matched
14128	MDR	Indo-Oceanic	362794	-	GGGCGGGGACGGCGGGGACGGCGCCGCCGGTGGCGACGGGGGCGCC	46 bp Insertion	Rv0297	PE_PGRS5	PE-PGRS family protein PE_PGRS5	Not matched
14141	MDR	Indo-Oceanic	362794	-	GGGCGGGGACGGCGGGGACGGCGCCGCCGGTGGCGACGGGGGCGCC	46 bp Insertion	Rv0297	PE_PGRS5	PE-PGRS family protein PE_PGRS5	Not matched
14183	MDR	Indo-Oceanic	362794	-	GGGCGGGGACGGCGGGGACGGCGCCGCCGGTGGCGACGGGGGCGCC	46 bp Insertion	Rv0297	PE_PGRS5	PE-PGRS family protein PE_PGRS5	Not matched
16028	MDR	Indo-Oceanic	362794	-	GGGCGGGGACGGCGGGGACGGCGCCGCCGGTGGCGACGGGGGCGCC	46 bp Insertion	Rv0297	PE_PGRS5	PE-PGRS family protein PE_PGRS5	Not matched
P-9	MDR	Indo-Oceanic	362794	-	GGGCGGGGACGGCGGGGACGGCGCCGCCGGTGGCGACGGGGGCGCC	46 bp Insertion	Rv0297	PE_PGRS5	PE-PGRS family protein PE_PGRS5	Not matched
PU-65	MDR	Indo-Oceanic	362794	-	GGGCGGGGACGGCGGGGACGGCGCCGCCGGTGGCGACGGGGGCGCC	46 bp Insertion	Rv0297	PE_PGRS5	PE-PGRS family protein PE_PGRS5	Not matched
14509	Isoniazid mono-resistant	Indo-Oceanic	362794	-	GGGCGGGGACGGCGGGGACGGCGCCGCCGGTGGCGACGGGGGCGCC	46 bp Insertion	Rv0297	PE_PGRS5	PE-PGRS family protein PE_PGRS5	Not matched
PU-73	Isoniazid mono-resistant	Indo-Oceanic	362794	-	GGGCGGGGACGGCGGGGACGGCGCCGCCGGTGGCGACGGGGGCGCC	46 bp Insertion	Rv0297	PE_PGRS5	PE-PGRS family protein PE_PGRS5	Not matched
16340	Rifampicin mono-resistant	Indo-Oceanic	362794	-	GGGCGGGGACGGCGGGGACGGCGCCGCCGGTGGCGACGGGGGCGCC	46 bp Insertion	Rv0297	PE_PGRS5	PE-PGRS family protein PE_PGRS5	Not matched
16109	Streptomycin mono-resistant	East-African-Indian	362794	-	GGGCGGGGACGGCGGGGACGGCGCCGCCGGTGGCGACGGGGGCGCC	46 bp Insertion	Rv0297	PE_PGRS5	PE-PGRS family protein PE_PGRS5	Not matched
PU-54	Pre-XDR	Indo-Oceanic	362794	-	GGGCGGGGACGGCGGGGACGGCGCCGCCGGTGGCGACGGGGGCGCC	46 bp Insertion	Rv0297	PE_PGRS5	PE-PGRS family protein PE_PGRS5	Not matched
11060	Sensitive to first line drugs	Indo-Oceanic	362794	-	GGGCGGGGACGGCGGGGACGGCGCCGCCGGTGGCGACGGGGGCGCC	46 bp Insertion	Rv0297	PE_PGRS5	PE-PGRS family protein PE_PGRS5	Not matched
11610	Sensitive to first line drugs	East-African-Indian	362794	-	GGGCGGGGACGGCGGGGACGGCGCCGCCGGTGGCGACGGGGGCGCC	46 bp Insertion	Rv0297	PE_PGRS5	PE-PGRS family protein PE_PGRS5	Not matched
12033	Sensitive to first line drugs	Indo-Oceanic	362794	-	GGGCGGGGAC	10 bp Insertion	Rv0297	PE_PGRS5	PE-PGRS family protein PE_PGRS5	Not matched
12033	Sensitive to first line drugs	Indo-Oceanic	362794	-	GGGCGGGGACGGCGGGGACGGCGCCGCCGGTGGCGACGGGGGCGCC	46 bp Insertion	Rv0297	PE_PGRS5	PE-PGRS family protein PE_PGRS5	Not matched
13742	Sensitive to first line drugs	Indo-Oceanic	362794	-	GGGCGGGGACGGCGGGGACGGCGCCGCCGGTGGCGACGGGGGCGCC	46 bp Insertion	Rv0297	PE_PGRS5	PE-PGRS family protein PE_PGRS5	Not matched
12991	MDR	Indo-Oceanic	362796	-	GGGCGGGGACGGCGCCGCCGGTGGCGACGGGGGCGCC	37 bp Insertion	Rv0297	PE_PGRS5	PE-PGRS family protein PE_PGRS5	Not matched
16115	MDR	East-African-Indian	362833	-	TGGGGCCGGC	10 bp Insertion	Rv0297	PE_PGRS5	PE-PGRS family protein PE_PGRS5	Position matched
14075	MDR	Indo-Oceanic	362835	-	GGGCGGGGACGGCGGTGGGCGCGGGATATTCGGCCAGTTTGGGGCCGGCGGGGCCGGCGCCGCCGGTGGCGACGGGGGCGCC	82 bp Insertion	Rv0297	PE_PGRS5	PE-PGRS family protein PE_PGRS5	Not matched
14183	MDR	Indo-Oceanic	362835	-	GGGCGGGGACGGCGGTGGGCGCGGGATATTCGGCCAGTTTGGGGCC	46 bp Insertion	Rv0297	PE_PGRS5	PE-PGRS family protein PE_PGRS5	Not matched
14509	Isoniazid mono-resistant	Indo-Oceanic	362835	-	GGGCGGGGACGGCGGTGGGCGCGGGATATTCGGCCAGTTTGGGGCCGGCGGGGCCGGCGCCGCCGGTGGCGACGGGGGCGCC	82 bp Insertion	Rv0297	PE_PGRS5	PE-PGRS family protein PE_PGRS5	Not matched
14075	MDR	Indo-Oceanic	362837	-	GGGCGGGGACGGCGGTGGGCGCGGGATATTCGGCCAGTTTGGGGCCGGCGGGGCCGGCGCCGCCGGTGGCGACGGGGGCGCC	82 bp Insertion	Rv0297	PE_PGRS5	PE-PGRS family protein PE_PGRS5	Position matched
12033	Sensitive to first line drugs	Indo-Oceanic	362840	-	GGGCGGGGACGGCGGTGGGCGCGGGATATTCGGCCAGTTTGGGGCCGGCGGGGCCGGCGCCGCCGGTGGCGACGGGGGCGCC	82 bp Insertion	Rv0297	PE_PGRS5	PE-PGRS family protein PE_PGRS5	Not matched
14509	Isoniazid mono-resistant	Indo-Oceanic	362865	-	TGGCGGGGACGGCGGTGGGCGCGGGATATTCGGCCAGTTTGGGGCCGGCGGGGCCGGTGGTGCCGGAGGCGTCGGCGGCGCC	82 bp Insertion	Rv0297	PE_PGRS5	PE-PGRS family protein PE_PGRS5	Not matched
P-10	MDR	East-African-Indian	363495	-	TCGCGC	6 bp Insertion	Rv0299	Rv0299	toxin	Position matched
13122	MDR	East-African-Indian	364810	-	GC	2 bp Insertion	Rv0302	Rv0302	transcriptional regulator	Not matched
15872	Sensitive to first line drugs	East-African-Indian	366830	-	TCGATGTTGTTGCTGCCCGAGTTGAGGCTGCCGATCT	37 bp Insertion	Rv0304c	PPE5	PPE family protein PPE5	Not matched
12955	MDR	East-African-Indian	366938	-	CGTCGCCCAGATTTGCCAACCCGATGTTGTA	31 bp Insertion	Rv0304c	PPE5	PPE family protein PPE5	Not matched
13661	MDR	East-African-Indian	366938	-	CGTCGCCCAGATTTGCCAACCCGATGTTGTA	31 bp Insertion	Rv0304c	PPE5	PPE family protein PPE5	Not matched
14845	MDR	East-African-Indian	366938	-	CGTCGCCCAGATTTGCCAACCCGATGTTGTA	31 bp Insertion	Rv0304c	PPE5	PPE family protein PPE5	Not matched
PU-164	MDR	East-African-Indian	366938	-	CGTCGCCCAGATTTGCCAACCCGATGTTGTA	31 bp Insertion	Rv0304c	PPE5	PPE family protein PPE5	Not matched
12530	Rifampicin mono-resistant	East-African-Indian	366938	-	CGTCGCCCAGATTTGCCAACCCGATGTTGTA	31 bp Insertion	Rv0304c	PPE5	PPE family protein PPE5	Not matched
13626	Sensitive to first line drugs	East-African-Indian	366938	-	CGTCGCCCAGATTTGCCAACCCGATGTTGTA	31 bp Insertion	Rv0304c	PPE5	PPE family protein PPE5	Not matched
HP-1122	Isoniazid mono-resistant	East-African-Indian	368130	-	GACGTTGCCCGGGTTGAACAGGCCCGTGTTGGTGCTGCCCGTGTTC	46 bp Insertion	Rv0304c	PPE5	PPE family protein PPE5	Not matched
12972	MDR	East-African-Indian	370623	-	ATTGACGTCGCCGGAGTTGAAGAAGCCGGTG	31 bp Insertion	Rv0304c	PPE5	PPE family protein PPE5	Not matched
15310	Sensitive to first line drugs	East-African-Indian	370882	-	GTGTTGGCGAAGCCCAGGTTGAGGACCATGGTGCCCGTGCTGTCGCGCAGCAGGCCGGCGATACTGGTGCTGA	73 bp Insertion	Rv0304c	PPE5	PPE family protein PPE5	Not matched
12058	MDR	East-African-Indian	373289	-	CGCCGGTGTTGAAGTA	16 bp Insertion	Rv0305c	PPE6	PPE family protein PPE6	Not matched
13797	MDR	East-African-Indian	373289	-	CGCCGGTGTTGAAGTA	16 bp Insertion	Rv0305c	PPE6	PPE family protein PPE6	Not matched
16056	MDR	East-African-Indian	373289	-	CGCCGGTGTTGAAGTA	16 bp Insertion	Rv0305c	PPE6	PPE family protein PPE6	Not matched
8404	MDR	East-African-Indian	373289	-	CGCCGGTGTTGAAGTA	16 bp Insertion	Rv0305c	PPE6	PPE family protein PPE6	Not matched
13058	Isoniazid mono-resistant	Euro-American (H37Rv-like)	373289	-	CGCCGGTGTTGAAGTA	16 bp Insertion	Rv0305c	PPE6	PPE family protein PPE6	Not matched
13059	Isoniazid mono-resistant	East-African-Indian	373289	-	CGCCGGTGTTGAAGTA	16 bp Insertion	Rv0305c	PPE6	PPE family protein PPE6	Not matched
12267	Rifampicin mono-resistant	East-African-Indian	373289	-	CGCCGGTGTTGAAGTA	16 bp Insertion	Rv0305c	PPE6	PPE family protein PPE6	Not matched
14334	Rifampicin mono-resistant	East-African-Indian	373289	-	CGCCGGTGTTGAAGTA	16 bp Insertion	Rv0305c	PPE6	PPE family protein PPE6	Not matched
12359	Sensitive to first line drugs	East-African-Indian	373289	-	CGCCGGTGTTGAAGTA	16 bp Insertion	Rv0305c	PPE6	PPE family protein PPE6	Not matched
12863	Sensitive to first line drugs	Euro-American (X-type)	373289	-	CGCCGGTGTTGAAGTA	16 bp Insertion	Rv0305c	PPE6	PPE family protein PPE6	Not matched
13271	Sensitive to first line drugs	East-African-Indian	373289	-	CGCCGGTGTTGAAGTA	16 bp Insertion	Rv0305c	PPE6	PPE family protein PPE6	Not matched
15465	Sensitive to first line drugs	East-African-Indian	373289	-	CGCCGGTGTTGAAGTA	16 bp Insertion	Rv0305c	PPE6	PPE family protein PPE6	Not matched
15872	Sensitive to first line drugs	East-African-Indian	373289	-	CGCCGGTGTTGAAGTA	16 bp Insertion	Rv0305c	PPE6	PPE family protein PPE6	Not matched
12510	MDR	East-African-Indian	373290	-	CGCCGGTGTTGAAGTA	16 bp Insertion	Rv0305c	PPE6	PPE family protein PPE6	Not matched
16056	MDR	East-African-Indian	373290	-	CGCCGGTGTTGAAGTA	16 bp Insertion	Rv0305c	PPE6	PPE family protein PPE6	Not matched
P-10	MDR	East-African-Indian	373290	-	CGCCGGTGTTGAAGTA	16 bp Insertion	Rv0305c	PPE6	PPE family protein PPE6	Not matched
PU-169	MDR	East-African-Indian	373290	-	CGCCGGTGTTGAAGTA	16 bp Insertion	Rv0305c	PPE6	PPE family protein PPE6	Not matched
12161	Sensitive to first line drugs	East-African-Indian	373290	-	CGCCGGTGTTGAAGTA	16 bp Insertion	Rv0305c	PPE6	PPE family protein PPE6	Not matched
15872	Sensitive to first line drugs	East-African-Indian	373290	-	CGCCGGTGTTGAAGTA	16 bp Insertion	Rv0305c	PPE6	PPE family protein PPE6	Not matched
13032	MDR	East-African-Indian	373291	-	GGCCGGTGTTGAAGTA	16 bp Insertion	Rv0305c	PPE6	PPE family protein PPE6	Not matched
13122	MDR	East-African-Indian	373291	-	GGCCGGTGTTGAAGTA	16 bp Insertion	Rv0305c	PPE6	PPE family protein PPE6	Not matched
14289	MDR	East-African-Indian	373291	-	GGCCGGTGTTGAAGTA	16 bp Insertion	Rv0305c	PPE6	PPE family protein PPE6	Not matched
14845	MDR	East-African-Indian	373291	-	GGCCGGTGTTGAAGTA	16 bp Insertion	Rv0305c	PPE6	PPE family protein PPE6	Not matched
15324	MDR	Euro-American (H37Rv-like)	373291	-	GGCCGGTGTTGAAGTA	16 bp Insertion	Rv0305c	PPE6	PPE family protein PPE6	Not matched
15331	MDR	East-African-Indian	373291	-	GGCCGGTGTTGAAGTA	16 bp Insertion	Rv0305c	PPE6	PPE family protein PPE6	Not matched
15926	MDR	East-Asian (Beijing)	373291	-	GGCCGGTGTTGAAGTA	16 bp Insertion	Rv0305c	PPE6	PPE family protein PPE6	Not matched
16115	MDR	East-African-Indian	373291	-	GGCCGGTGTTGAAGTA	16 bp Insertion	Rv0305c	PPE6	PPE family protein PPE6	Not matched
12670	Sensitive to first line drugs	Indo-Oceanic	373291	-	GGCCGGTGTTGAAGTA	16 bp Insertion	Rv0305c	PPE6	PPE family protein PPE6	Not matched
13075	MDR	East-African-Indian	373292	-	GGCCGGTGTTGAAGTA	16 bp Insertion	Rv0305c	PPE6	PPE family protein PPE6	Not matched
13661	MDR	East-African-Indian	373292	-	GGCCGGTGTTGAAGTA	16 bp Insertion	Rv0305c	PPE6	PPE family protein PPE6	Not matched
14075	MDR	Indo-Oceanic	373292	-	GGCCGGTGTTGAAGTA	16 bp Insertion	Rv0305c	PPE6	PPE family protein PPE6	Not matched
14097	MDR	East-African-Indian	373292	-	GGCCGGTGTTGAAGTA	16 bp Insertion	Rv0305c	PPE6	PPE family protein PPE6	Not matched
14141	MDR	Indo-Oceanic	373292	-	GGCCGGTGTTGAAGTA	16 bp Insertion	Rv0305c	PPE6	PPE family protein PPE6	Not matched
14183	MDR	Indo-Oceanic	373292	-	GGCCGGTGTTGAAGTA	16 bp Insertion	Rv0305c	PPE6	PPE family protein PPE6	Not matched
14289	MDR	East-African-Indian	373292	-	GGCCGGTGTTGAAGTA	16 bp Insertion	Rv0305c	PPE6	PPE family protein PPE6	Not matched
15331	MDR	East-African-Indian	373292	-	GGCCGGTGTTGAAGTA	16 bp Insertion	Rv0305c	PPE6	PPE family protein PPE6	Not matched
15926	MDR	East-Asian (Beijing)	373292	-	GGCCGGTGTTGAAGTA	16 bp Insertion	Rv0305c	PPE6	PPE family protein PPE6	Not matched
16268	MDR	Euro-American (H37Rv-like)	373292	-	GGCCGGTGTTGAAGTA	16 bp Insertion	Rv0305c	PPE6	PPE family protein PPE6	Not matched
8404	MDR	East-African-Indian	373292	-	GGCCGGTGTTGAAGTA	16 bp Insertion	Rv0305c	PPE6	PPE family protein PPE6	Not matched
14984	Isoniazid mono-resistant	East-African-Indian	373292	-	GGCCGGTGTTGAAGTA	16 bp Insertion	Rv0305c	PPE6	PPE family protein PPE6	Not matched
12023	Sensitive to first line drugs	East-African-Indian	373292	-	GGCCGGTGTTGAAGTA	16 bp Insertion	Rv0305c	PPE6	PPE family protein PPE6	Not matched
12670	Sensitive to first line drugs	Indo-Oceanic	373292	-	GGCCGGTGTTGAAGTA	16 bp Insertion	Rv0305c	PPE6	PPE family protein PPE6	Not matched
12863	Sensitive to first line drugs	Euro-American (X-type)	373292	-	GGCCGGTGTTGAAGTA	16 bp Insertion	Rv0305c	PPE6	PPE family protein PPE6	Not matched
13011	Sensitive to first line drugs	East-African-Indian	373292	-	GGCCGGTGTTGAAGTA	16 bp Insertion	Rv0305c	PPE6	PPE family protein PPE6	Not matched
14244	Sensitive to first line drugs	East-African-Indian	373292	-	GGCCGGTGTTGAAGTA	16 bp Insertion	Rv0305c	PPE6	PPE family protein PPE6	Not matched
15465	Sensitive to first line drugs	East-African-Indian	373292	-	GGCCGGTGTTGAAGTA	16 bp Insertion	Rv0305c	PPE6	PPE family protein PPE6	Not matched
12492	MDR	East-African-Indian	373293	-	TGCCGGTGTTGAAGTA	16 bp Insertion	Rv0305c	PPE6	PPE family protein PPE6	Not matched
12584	MDR	East-African-Indian	373293	-	TGCCGGTGTTGAAGTA	16 bp Insertion	Rv0305c	PPE6	PPE family protein PPE6	Not matched
12972	MDR	East-African-Indian	373293	-	TGCCGGTGTTGAAGTA	16 bp Insertion	Rv0305c	PPE6	PPE family protein PPE6	Not matched
13661	MDR	East-African-Indian	373293	-	TGCCGGTGTTGAAGTA	16 bp Insertion	Rv0305c	PPE6	PPE family protein PPE6	Not matched
14075	MDR	Indo-Oceanic	373293	-	TGCCGGTGTTGAAGTA	16 bp Insertion	Rv0305c	PPE6	PPE family protein PPE6	Not matched
14183	MDR	Indo-Oceanic	373293	-	TGCCGGTGTTGAAGTA	16 bp Insertion	Rv0305c	PPE6	PPE family protein PPE6	Not matched
14232	MDR	East-African-Indian	373293	-	TGCCGGTGTTGAAGTA	16 bp Insertion	Rv0305c	PPE6	PPE family protein PPE6	Not matched
14289	MDR	East-African-Indian	373293	-	TGCCGGTGTTGAAGTA	16 bp Insertion	Rv0305c	PPE6	PPE family protein PPE6	Not matched
15324	MDR	Euro-American (H37Rv-like)	373293	-	TGCCGGTGTTGAAGTA	16 bp Insertion	Rv0305c	PPE6	PPE family protein PPE6	Not matched
16056	MDR	East-African-Indian	373293	-	TGCCGGTGTTGAAGTA	16 bp Insertion	Rv0305c	PPE6	PPE family protein PPE6	Not matched
P-10	MDR	East-African-Indian	373293	-	TGCCGGTGTTGAAGTA	16 bp Insertion	Rv0305c	PPE6	PPE family protein PPE6	Not matched
12515	Isoniazid mono-resistant	East-African-Indian	373293	-	TGCCGGTGTTGAAGTA	16 bp Insertion	Rv0305c	PPE6	PPE family protein PPE6	Not matched
14305	Isoniazid mono-resistant	East-African-Indian	373293	-	TGCCGGTGTTGAAGTA	16 bp Insertion	Rv0305c	PPE6	PPE family protein PPE6	Not matched
14509	Isoniazid mono-resistant	Indo-Oceanic	373293	-	TGCCGGTGTTGAAGTA	16 bp Insertion	Rv0305c	PPE6	PPE family protein PPE6	Not matched
15382	Isoniazid mono-resistant	East-African-Indian	373293	-	TGCCGGTGTTGAAGTA	16 bp Insertion	Rv0305c	PPE6	PPE family protein PPE6	Not matched
12033	Sensitive to first line drugs	Indo-Oceanic	373293	-	TGCCGGTGTTGAAGTA	16 bp Insertion	Rv0305c	PPE6	PPE family protein PPE6	Not matched
12670	Sensitive to first line drugs	Indo-Oceanic	373293	-	TGCCGGTGTTGAAGTA	16 bp Insertion	Rv0305c	PPE6	PPE family protein PPE6	Not matched
13626	Sensitive to first line drugs	East-African-Indian	373293	-	TGCCGGTGTTGAAGTA	16 bp Insertion	Rv0305c	PPE6	PPE family protein PPE6	Not matched
13675	Sensitive to first line drugs	East-African-Indian	373293	-	TGCCGGTGTTGAAGTA	16 bp Insertion	Rv0305c	PPE6	PPE family protein PPE6	Not matched
13668	MDR	Indo-Oceanic	373294	-	GGCCGGTGTTGAAGTA	16 bp Insertion	Rv0305c	PPE6	PPE family protein PPE6	Not matched
14845	MDR	East-African-Indian	373294	-	GGCCGGTGTTGAAGTA	16 bp Insertion	Rv0305c	PPE6	PPE family protein PPE6	Not matched
8404	MDR	East-African-Indian	373294	-	GGCCGGTGTTGAAGTA	16 bp Insertion	Rv0305c	PPE6	PPE family protein PPE6	Not matched
P-10	MDR	East-African-Indian	373294	-	GGCCGGTGTTGAAGTA	16 bp Insertion	Rv0305c	PPE6	PPE family protein PPE6	Not matched
12163	Isoniazid mono-resistant	East-African-Indian	373294	-	GGCCGGTGTTGAAGTA	16 bp Insertion	Rv0305c	PPE6	PPE family protein PPE6	Not matched
PU-168	Pre-XDR	East-Asian (Beijing)	373294	-	GGCCGGTGTTGAAGTA	16 bp Insertion	Rv0305c	PPE6	PPE family protein PPE6	Not matched
13526	Sensitive to first line drugs	East-African-Indian	373294	-	GGCCGGTGTTGAAGTA	16 bp Insertion	Rv0305c	PPE6	PPE family protein PPE6	Not matched
14097	MDR	East-African-Indian	373295	-	TGCCGGTGTTGAAGTA	16 bp Insertion	Rv0305c	PPE6	PPE family protein PPE6	Not matched
14128	MDR	Indo-Oceanic	373295	-	TGCCGGTGTTGAAGTA	16 bp Insertion	Rv0305c	PPE6	PPE family protein PPE6	Not matched
15324	MDR	Euro-American (H37Rv-like)	373295	-	TGCCGGTGTTGAAGTA	16 bp Insertion	Rv0305c	PPE6	PPE family protein PPE6	Not matched
15331	MDR	East-African-Indian	373295	-	TGCCGGTGTTGAAGTA	16 bp Insertion	Rv0305c	PPE6	PPE family protein PPE6	Not matched
8404	MDR	East-African-Indian	373295	-	TGCCGGTGTTGAAGTA	16 bp Insertion	Rv0305c	PPE6	PPE family protein PPE6	Not matched
13059	Isoniazid mono-resistant	East-African-Indian	373295	-	TGCCGGTGTTGAAGTA	16 bp Insertion	Rv0305c	PPE6	PPE family protein PPE6	Not matched
PU-54	Pre-XDR	Indo-Oceanic	374621	-	CTGCCGGTGTTGTAGT	16 bp Insertion	Rv0305c	PPE6	PPE family protein PPE6	Not matched
14220	MDR	Indo-Oceanic	375453	-	CGG	3 bp Insertion	Rv0305c	PPE6	PPE family protein PPE6	Not matched
14334	Rifampicin mono-resistant	East-African-Indian	386504	-	CCGCCCACCGCGATCACTAGGCTCAGGGCGCTTGTGGTCGCCG	43 bp Insertion	Rv0318c	Rv0318c	integral membrane protein	Not matched
16210	Isoniazid mono-resistant	East-African-Indian	389630	-	CAA	3 bp Insertion	Rv0322	udgA	UDP-glucose 6-dehydrogenase UdgA	Not matched
16268	MDR	Euro-American (H37Rv-like)	400720	-	CG	2 bp Insertion	Rv0336	Rv0336	hypothetical protein Rv0336	Not matched
11766	MDR	Indo-Oceanic	409547	-	CG	2 bp Insertion	Rv0341	iniB	isoniazid inducible protein IniB	Not matched
16109	Streptomycin mono-resistant	East-African-Indian	409547	-	CG	2 bp Insertion	Rv0341	iniB	isoniazid inducible protein IniB	Not matched
15872	Sensitive to first line drugs	East-African-Indian	410983	-	TGAACGAGCGTGGTGATCTAGTACAGAGATCGGAAGAGCGTCGTGTAGG	49 bp Insertion	Rv0342	iniA	isoniazid inductible protein IniA	Not matched
12033	Sensitive to first line drugs	Indo-Oceanic	412599	-	TC	2 bp Insertion	Rv0342	iniA	isoniazid inductible protein IniA	Not matched
12670	Sensitive to first line drugs	Indo-Oceanic	412599	-	TC	2 bp Insertion	Rv0342	iniA	isoniazid inductible protein IniA	Not matched
PU-73	Isoniazid mono-resistant	Indo-Oceanic	416475	-	CA	2 bp Insertion	Rv0346c	ansP2	L-asparagine permease	Position matched
14220	MDR	Indo-Oceanic	422724	-	CTTTGGGGGCGGGGTCGGCGGG	22 bp Insertion	Rv0352	dnaJ1	chaperone protein DnaJ	Not matched
13466	Isoniazid mono-resistant	East-African-Indian	422724	-	CTTTGGGGGCGGGGTCGGCGGG	22 bp Insertion	Rv0352	dnaJ1	chaperone protein DnaJ	Not matched
12991	MDR	Indo-Oceanic	424011	-	CGCCGGTGAGCGAGCGCGCGTAGCGGGGAGCGAACGGCGCAGTTGGCACCA	51 bp Insertion	Rv0353	hspR	heat shock protein transcriptional repressor HspR	Position matched
13055	Isoniazid mono-resistant	East-African-Indian	424011	-	CGCCGGTGAGCGAGCGCGCGTAGCGGGGGAGCGAACGGCGCAGTTGGCACCA	52 bp Insertion	Rv0353	hspR	heat shock protein transcriptional repressor HspR	Position matched
14478	Isoniazid mono-resistant	East-African-Indian	424011	-	CGCCGGTGAGCGAGCGCGCGTAGCGGGGGAGCGAACGGCGCAGTTGGCACCA	52 bp Insertion	Rv0353	hspR	heat shock protein transcriptional repressor HspR	Position matched
HP-1122	Isoniazid mono-resistant	East-African-Indian	424011	-	CGCCGGTGAGCGAGCGCGCGTAGCGGGGGAGCGAACGGCGCAGTTGGCACCA	52 bp Insertion	Rv0353	hspR	heat shock protein transcriptional repressor HspR	Position matched
12649	Rifampicin mono-resistant	East-African-Indian	424011	-	CGCCGGTGAGCGAGCGCGCGTAGCGGGGGAGCGAACGGCGCAGTTGGCACCA	52 bp Insertion	Rv0353	hspR	heat shock protein transcriptional repressor HspR	Position matched
13217	Rifampicin mono-resistant	East-African-Indian	424011	-	CGCCGGTGAGCGAGCGCGCGTAGCGGGGGAGCGAACGGCGCAGTTGGCACCA	52 bp Insertion	Rv0353	hspR	heat shock protein transcriptional repressor HspR	Position matched
13719	Streptomycin mono-resistant	East-African-Indian	424011	-	CGCCGGTGAGCGAGCGCGCGTAGCGGGGGAGCGAACGGCGCAGTTGGCACCA	52 bp Insertion	Rv0353	hspR	heat shock protein transcriptional repressor HspR	Position matched
14478	Isoniazid mono-resistant	East-African-Indian	424012	-	GCCGGTGAGCGAGCGCGCGTAGCGGGGGAGCGAACGGCGCAGTTGGCACCAN	52 bp Insertion	Rv0353	hspR	heat shock protein transcriptional repressor HspR	Not matched
13055	Isoniazid mono-resistant	East-African-Indian	424014	-	CGCCGGTGAGCGAGCGCGCGTAGCGGGGGAGCGAACGGCGCAGTTGGCACCA	52 bp Insertion	Rv0353	hspR	heat shock protein transcriptional repressor HspR	Not matched
11078	MDR	East-African-Indian	424320	-	TC	2 bp Insertion	Rv0354c	PPE7	PPE family protein PPE7	Position matched
11766	MDR	Indo-Oceanic	424320	-	TC	2 bp Insertion	Rv0354c	PPE7	PPE family protein PPE7	Position matched
12036	MDR	East-African-Indian	424320	-	TC	2 bp Insertion	Rv0354c	PPE7	PPE family protein PPE7	Position matched
12058	MDR	East-African-Indian	424320	-	TC	2 bp Insertion	Rv0354c	PPE7	PPE family protein PPE7	Position matched
12067	MDR	Indo-Oceanic	424320	-	TC	2 bp Insertion	Rv0354c	PPE7	PPE family protein PPE7	Position matched
12235	MDR	East-African-Indian	424320	-	TC	2 bp Insertion	Rv0354c	PPE7	PPE family protein PPE7	Position matched
12492	MDR	East-African-Indian	424320	-	TC	2 bp Insertion	Rv0354c	PPE7	PPE family protein PPE7	Position matched
12510	MDR	East-African-Indian	424320	-	TC	2 bp Insertion	Rv0354c	PPE7	PPE family protein PPE7	Position matched
12584	MDR	East-African-Indian	424320	-	TC	2 bp Insertion	Rv0354c	PPE7	PPE family protein PPE7	Position matched
12599	MDR	East-African-Indian	424320	-	TC	2 bp Insertion	Rv0354c	PPE7	PPE family protein PPE7	Position matched
12696	MDR	East-Asian (Beijing)	424320	-	TC	2 bp Insertion	Rv0354c	PPE7	PPE family protein PPE7	Position matched
12807	MDR	Indo-Oceanic	424320	-	TC	2 bp Insertion	Rv0354c	PPE7	PPE family protein PPE7	Position matched
12890	MDR	East-African-Indian	424320	-	TC	2 bp Insertion	Rv0354c	PPE7	PPE family protein PPE7	Position matched
12955	MDR	East-African-Indian	424320	-	TC	2 bp Insertion	Rv0354c	PPE7	PPE family protein PPE7	Position matched
12970	MDR	East-African-Indian	424320	-	TC	2 bp Insertion	Rv0354c	PPE7	PPE family protein PPE7	Position matched
12972	MDR	East-African-Indian	424320	-	TC	2 bp Insertion	Rv0354c	PPE7	PPE family protein PPE7	Position matched
12973	MDR	East-African-Indian	424320	-	TC	2 bp Insertion	Rv0354c	PPE7	PPE family protein PPE7	Position matched
12991	MDR	Indo-Oceanic	424320	-	TC	2 bp Insertion	Rv0354c	PPE7	PPE family protein PPE7	Position matched
13032	MDR	East-African-Indian	424320	-	TC	2 bp Insertion	Rv0354c	PPE7	PPE family protein PPE7	Position matched
13057	MDR	East-African-Indian	424320	-	TC	2 bp Insertion	Rv0354c	PPE7	PPE family protein PPE7	Position matched
13075	MDR	East-African-Indian	424320	-	TC	2 bp Insertion	Rv0354c	PPE7	PPE family protein PPE7	Position matched
13122	MDR	East-African-Indian	424320	-	TC	2 bp Insertion	Rv0354c	PPE7	PPE family protein PPE7	Position matched
13540	MDR	East-African-Indian	424320	-	TC	2 bp Insertion	Rv0354c	PPE7	PPE family protein PPE7	Position matched
13606	MDR	Euro-American	424320	-	TC	2 bp Insertion	Rv0354c	PPE7	PPE family protein PPE7	Position matched
13627	MDR	East-African-Indian	424320	-	TC	2 bp Insertion	Rv0354c	PPE7	PPE family protein PPE7	Position matched
13661	MDR	East-African-Indian	424320	-	TC	2 bp Insertion	Rv0354c	PPE7	PPE family protein PPE7	Position matched
13668	MDR	Indo-Oceanic	424320	-	TC	2 bp Insertion	Rv0354c	PPE7	PPE family protein PPE7	Position matched
13679	MDR	East-African-Indian	424320	-	TC	2 bp Insertion	Rv0354c	PPE7	PPE family protein PPE7	Position matched
13781	MDR	East-African-Indian	424320	-	TC	2 bp Insertion	Rv0354c	PPE7	PPE family protein PPE7	Position matched
13797	MDR	East-African-Indian	424320	-	TC	2 bp Insertion	Rv0354c	PPE7	PPE family protein PPE7	Position matched
13854	MDR	Euro-American	424320	-	TC	2 bp Insertion	Rv0354c	PPE7	PPE family protein PPE7	Position matched
13897	MDR	East-African-Indian	424320	-	TC	2 bp Insertion	Rv0354c	PPE7	PPE family protein PPE7	Position matched
13971	MDR	Indo-Oceanic	424320	-	TC	2 bp Insertion	Rv0354c	PPE7	PPE family protein PPE7	Position matched
13977	MDR	East-Asian (Beijing)	424320	-	TC	2 bp Insertion	Rv0354c	PPE7	PPE family protein PPE7	Position matched
14032	MDR	East-African-Indian	424320	-	TC	2 bp Insertion	Rv0354c	PPE7	PPE family protein PPE7	Position matched
14075	MDR	Indo-Oceanic	424320	-	TC	2 bp Insertion	Rv0354c	PPE7	PPE family protein PPE7	Position matched
14097	MDR	East-African-Indian	424320	-	TC	2 bp Insertion	Rv0354c	PPE7	PPE family protein PPE7	Position matched
14128	MDR	Indo-Oceanic	424320	-	TC	2 bp Insertion	Rv0354c	PPE7	PPE family protein PPE7	Position matched
14131	MDR	East-African-Indian	424320	-	TC	2 bp Insertion	Rv0354c	PPE7	PPE family protein PPE7	Position matched
14141	MDR	Indo-Oceanic	424320	-	TC	2 bp Insertion	Rv0354c	PPE7	PPE family protein PPE7	Position matched
14183	MDR	Indo-Oceanic	424320	-	TC	2 bp Insertion	Rv0354c	PPE7	PPE family protein PPE7	Position matched
14220	MDR	Indo-Oceanic	424320	-	TC	2 bp Insertion	Rv0354c	PPE7	PPE family protein PPE7	Position matched
14232	MDR	East-African-Indian	424320	-	TC	2 bp Insertion	Rv0354c	PPE7	PPE family protein PPE7	Position matched
14236	MDR	East-African-Indian	424320	-	TC	2 bp Insertion	Rv0354c	PPE7	PPE family protein PPE7	Position matched
14240	MDR	East-Asian (Beijing)	424320	-	TC	2 bp Insertion	Rv0354c	PPE7	PPE family protein PPE7	Position matched
14289	MDR	East-African-Indian	424320	-	TC	2 bp Insertion	Rv0354c	PPE7	PPE family protein PPE7	Position matched
14298	MDR	East-Asian (Beijing)	424320	-	TC	2 bp Insertion	Rv0354c	PPE7	PPE family protein PPE7	Position matched
14679	MDR	East-African-Indian	424320	-	TC	2 bp Insertion	Rv0354c	PPE7	PPE family protein PPE7	Position matched
14845	MDR	East-African-Indian	424320	-	TC	2 bp Insertion	Rv0354c	PPE7	PPE family protein PPE7	Position matched
15324	MDR	Euro-American (H37Rv-like)	424320	-	TC	2 bp Insertion	Rv0354c	PPE7	PPE family protein PPE7	Position matched
15331	MDR	East-African-Indian	424320	-	TC	2 bp Insertion	Rv0354c	PPE7	PPE family protein PPE7	Position matched
15336	MDR	East-African-Indian	424320	-	TC	2 bp Insertion	Rv0354c	PPE7	PPE family protein PPE7	Position matched
15348	MDR	East-African-Indian	424320	-	TC	2 bp Insertion	Rv0354c	PPE7	PPE family protein PPE7	Position matched
15391	MDR	East-African-Indian	424320	-	TC	2 bp Insertion	Rv0354c	PPE7	PPE family protein PPE7	Position matched
15437	MDR	East-African-Indian	424320	-	TC	2 bp Insertion	Rv0354c	PPE7	PPE family protein PPE7	Position matched
15453	MDR	East-African-Indian	424320	-	TC	2 bp Insertion	Rv0354c	PPE7	PPE family protein PPE7	Position matched
15926	MDR	East-Asian (Beijing)	424320	-	TC	2 bp Insertion	Rv0354c	PPE7	PPE family protein PPE7	Position matched
16028	MDR	Indo-Oceanic	424320	-	TC	2 bp Insertion	Rv0354c	PPE7	PPE family protein PPE7	Position matched
16055	MDR	East-Asian (Beijing)	424320	-	TC	2 bp Insertion	Rv0354c	PPE7	PPE family protein PPE7	Position matched
16056	MDR	East-African-Indian	424320	-	TC	2 bp Insertion	Rv0354c	PPE7	PPE family protein PPE7	Position matched
16115	MDR	East-African-Indian	424320	-	TC	2 bp Insertion	Rv0354c	PPE7	PPE family protein PPE7	Position matched
16131	MDR	Euro-American (H37Rv-like)	424320	-	TC	2 bp Insertion	Rv0354c	PPE7	PPE family protein PPE7	Position matched
16268	MDR	Euro-American (H37Rv-like)	424320	-	TC	2 bp Insertion	Rv0354c	PPE7	PPE family protein PPE7	Position matched
8404	MDR	East-African-Indian	424320	-	TC	2 bp Insertion	Rv0354c	PPE7	PPE family protein PPE7	Position matched
P-10	MDR	East-African-Indian	424320	-	TC	2 bp Insertion	Rv0354c	PPE7	PPE family protein PPE7	Position matched
P-18	MDR	East-African-Indian	424320	-	TC	2 bp Insertion	Rv0354c	PPE7	PPE family protein PPE7	Position matched
P-9	MDR	Indo-Oceanic	424320	-	TC	2 bp Insertion	Rv0354c	PPE7	PPE family protein PPE7	Position matched
PU-164	MDR	East-African-Indian	424320	-	TC	2 bp Insertion	Rv0354c	PPE7	PPE family protein PPE7	Position matched
PU-169	MDR	East-African-Indian	424320	-	TC	2 bp Insertion	Rv0354c	PPE7	PPE family protein PPE7	Position matched
PU-65	MDR	Indo-Oceanic	424320	-	TC	2 bp Insertion	Rv0354c	PPE7	PPE family protein PPE7	Position matched
12969	MDR	East-African-Indian	424320	-	TC	2 bp Insertion	Rv0354c	PPE7	PPE family protein PPE7	Position matched
11867	Isoniazid mono-resistant	East-African-Indian	424320	-	TC	2 bp Insertion	Rv0354c	PPE7	PPE family protein PPE7	Position matched
12163	Isoniazid mono-resistant	East-African-Indian	424320	-	TC	2 bp Insertion	Rv0354c	PPE7	PPE family protein PPE7	Position matched
12515	Isoniazid mono-resistant	East-African-Indian	424320	-	TC	2 bp Insertion	Rv0354c	PPE7	PPE family protein PPE7	Position matched
13055	Isoniazid mono-resistant	East-African-Indian	424320	-	TC	2 bp Insertion	Rv0354c	PPE7	PPE family protein PPE7	Position matched
13058	Isoniazid mono-resistant	Euro-American (H37Rv-like)	424320	-	TC	2 bp Insertion	Rv0354c	PPE7	PPE family protein PPE7	Position matched
13059	Isoniazid mono-resistant	East-African-Indian	424320	-	TC	2 bp Insertion	Rv0354c	PPE7	PPE family protein PPE7	Position matched
13073	Isoniazid mono-resistant	East-African-Indian	424320	-	TC	2 bp Insertion	Rv0354c	PPE7	PPE family protein PPE7	Position matched
13466	Isoniazid mono-resistant	East-African-Indian	424320	-	TC	2 bp Insertion	Rv0354c	PPE7	PPE family protein PPE7	Position matched
13485	Isoniazid mono-resistant	East-African-Indian	424320	-	TC	2 bp Insertion	Rv0354c	PPE7	PPE family protein PPE7	Position matched
13709	Isoniazid mono-resistant	East-African-Indian	424320	-	TC	2 bp Insertion	Rv0354c	PPE7	PPE family protein PPE7	Position matched
14105	Isoniazid mono-resistant	East-African-Indian	424320	-	TC	2 bp Insertion	Rv0354c	PPE7	PPE family protein PPE7	Position matched
14275	Isoniazid mono-resistant	Euro-American (H37Rv-like)	424320	-	TC	2 bp Insertion	Rv0354c	PPE7	PPE family protein PPE7	Position matched
14305	Isoniazid mono-resistant	East-African-Indian	424320	-	TC	2 bp Insertion	Rv0354c	PPE7	PPE family protein PPE7	Position matched
14478	Isoniazid mono-resistant	East-African-Indian	424320	-	TC	2 bp Insertion	Rv0354c	PPE7	PPE family protein PPE7	Position matched
14509	Isoniazid mono-resistant	Indo-Oceanic	424320	-	TC	2 bp Insertion	Rv0354c	PPE7	PPE family protein PPE7	Position matched
14737	Isoniazid mono-resistant	East-African-Indian	424320	-	TC	2 bp Insertion	Rv0354c	PPE7	PPE family protein PPE7	Position matched
14984	Isoniazid mono-resistant	East-African-Indian	424320	-	TC	2 bp Insertion	Rv0354c	PPE7	PPE family protein PPE7	Position matched
15382	Isoniazid mono-resistant	East-African-Indian	424320	-	TC	2 bp Insertion	Rv0354c	PPE7	PPE family protein PPE7	Position matched
16210	Isoniazid mono-resistant	East-African-Indian	424320	-	TC	2 bp Insertion	Rv0354c	PPE7	PPE family protein PPE7	Position matched
16335	Isoniazid mono-resistant	East-African-Indian	424320	-	TC	2 bp Insertion	Rv0354c	PPE7	PPE family protein PPE7	Position matched
16345	Isoniazid mono-resistant	East-African-Indian	424320	-	TC	2 bp Insertion	Rv0354c	PPE7	PPE family protein PPE7	Position matched
8548	Isoniazid mono-resistant	East-African-Indian	424320	-	TC	2 bp Insertion	Rv0354c	PPE7	PPE family protein PPE7	Position matched
HP-1122	Isoniazid mono-resistant	East-African-Indian	424320	-	TC	2 bp Insertion	Rv0354c	PPE7	PPE family protein PPE7	Position matched
P-15	Isoniazid mono-resistant	Euro-American	424320	-	TC	2 bp Insertion	Rv0354c	PPE7	PPE family protein PPE7	Position matched
PU-154	Isoniazid mono-resistant	East-African-Indian	424320	-	TC	2 bp Insertion	Rv0354c	PPE7	PPE family protein PPE7	Position matched
PU-73	Isoniazid mono-resistant	Indo-Oceanic	424320	-	TC	2 bp Insertion	Rv0354c	PPE7	PPE family protein PPE7	Position matched
PU-161	Isoniazid mono-resistant	East-African-Indian	424320	-	TC	2 bp Insertion	Rv0354c	PPE7	PPE family protein PPE7	Position matched
13569	Isoniazid mono-resistant	Indo-Oceanic	424320	-	TC	2 bp Insertion	Rv0354c	PPE7	PPE family protein PPE7	Position matched
12541	Isoniazid mono-resistant	East-African-Indian	424320	-	TC	2 bp Insertion	Rv0354c	PPE7	PPE family protein PPE7	Position matched
12267	Rifampicin mono-resistant	East-African-Indian	424320	-	TC	2 bp Insertion	Rv0354c	PPE7	PPE family protein PPE7	Position matched
12530	Rifampicin mono-resistant	East-African-Indian	424320	-	TC	2 bp Insertion	Rv0354c	PPE7	PPE family protein PPE7	Position matched
12639	Rifampicin mono-resistant	East-African-Indian	424320	-	TC	2 bp Insertion	Rv0354c	PPE7	PPE family protein PPE7	Position matched
12649	Rifampicin mono-resistant	East-African-Indian	424320	-	TC	2 bp Insertion	Rv0354c	PPE7	PPE family protein PPE7	Position matched
13217	Rifampicin mono-resistant	East-African-Indian	424320	-	TC	2 bp Insertion	Rv0354c	PPE7	PPE family protein PPE7	Position matched
13412	Rifampicin mono-resistant	East-African-Indian	424320	-	TC	2 bp Insertion	Rv0354c	PPE7	PPE family protein PPE7	Position matched
14231	Rifampicin mono-resistant	East-African-Indian	424320	-	TC	2 bp Insertion	Rv0354c	PPE7	PPE family protein PPE7	Position matched
14334	Rifampicin mono-resistant	East-African-Indian	424320	-	TC	2 bp Insertion	Rv0354c	PPE7	PPE family protein PPE7	Position matched
15798	Rifampicin mono-resistant	East-African-Indian	424320	-	TC	2 bp Insertion	Rv0354c	PPE7	PPE family protein PPE7	Position matched
16340	Rifampicin mono-resistant	Indo-Oceanic	424320	-	TC	2 bp Insertion	Rv0354c	PPE7	PPE family protein PPE7	Position matched
10828	Streptomycin mono-resistant	East-African-Indian	424320	-	TC	2 bp Insertion	Rv0354c	PPE7	PPE family protein PPE7	Position matched
12084	Streptomycin mono-resistant	East-African-Indian	424320	-	TC	2 bp Insertion	Rv0354c	PPE7	PPE family protein PPE7	Position matched
12138	Streptomycin mono-resistant	East-African-Indian	424320	-	TC	2 bp Insertion	Rv0354c	PPE7	PPE family protein PPE7	Position matched
13719	Streptomycin mono-resistant	East-African-Indian	424320	-	TC	2 bp Insertion	Rv0354c	PPE7	PPE family protein PPE7	Position matched
16109	Streptomycin mono-resistant	East-African-Indian	424320	-	TC	2 bp Insertion	Rv0354c	PPE7	PPE family protein PPE7	Position matched
16166	Pre-XDR	East-African-Indian	424320	-	TC	2 bp Insertion	Rv0354c	PPE7	PPE family protein PPE7	Position matched
16371	Pre-XDR	East-Asian (Beijing)	424320	-	TC	2 bp Insertion	Rv0354c	PPE7	PPE family protein PPE7	Position matched
16485	Pre-XDR	East-African-Indian	424320	-	TC	2 bp Insertion	Rv0354c	PPE7	PPE family protein PPE7	Position matched
5553	Pre-XDR	East-Asian (Beijing)	424320	-	TC	2 bp Insertion	Rv0354c	PPE7	PPE family protein PPE7	Position matched
Oflo	Pre-XDR	East-Asian (Beijing)	424320	-	TC	2 bp Insertion	Rv0354c	PPE7	PPE family protein PPE7	Position matched
PU-168	Pre-XDR	East-Asian (Beijing)	424320	-	TC	2 bp Insertion	Rv0354c	PPE7	PPE family protein PPE7	Position matched
PU-43	Pre-XDR	Euro-American	424320	-	TC	2 bp Insertion	Rv0354c	PPE7	PPE family protein PPE7	Position matched
PU-54	Pre-XDR	Indo-Oceanic	424320	-	TC	2 bp Insertion	Rv0354c	PPE7	PPE family protein PPE7	Position matched
11060	Sensitive to first line drugs	Indo-Oceanic	424320	-	TC	2 bp Insertion	Rv0354c	PPE7	PPE family protein PPE7	Position matched
11610	Sensitive to first line drugs	East-African-Indian	424320	-	TC	2 bp Insertion	Rv0354c	PPE7	PPE family protein PPE7	Position matched
11975	Sensitive to first line drugs	East-African-Indian	424320	-	TC	2 bp Insertion	Rv0354c	PPE7	PPE family protein PPE7	Position matched
12023	Sensitive to first line drugs	East-African-Indian	424320	-	TC	2 bp Insertion	Rv0354c	PPE7	PPE family protein PPE7	Position matched
12033	Sensitive to first line drugs	Indo-Oceanic	424320	-	TC	2 bp Insertion	Rv0354c	PPE7	PPE family protein PPE7	Position matched
12061	Sensitive to first line drugs	East-African-Indian	424320	-	TC	2 bp Insertion	Rv0354c	PPE7	PPE family protein PPE7	Position matched
12161	Sensitive to first line drugs	East-African-Indian	424320	-	TC	2 bp Insertion	Rv0354c	PPE7	PPE family protein PPE7	Position matched
12305	Sensitive to first line drugs	East-African-Indian	424320	-	TC	2 bp Insertion	Rv0354c	PPE7	PPE family protein PPE7	Position matched
12359	Sensitive to first line drugs	East-African-Indian	424320	-	TC	2 bp Insertion	Rv0354c	PPE7	PPE family protein PPE7	Position matched
12495	Sensitive to first line drugs	East-African-Indian	424320	-	TC	2 bp Insertion	Rv0354c	PPE7	PPE family protein PPE7	Position matched
12518	Sensitive to first line drugs	East-African-Indian	424320	-	TC	2 bp Insertion	Rv0354c	PPE7	PPE family protein PPE7	Position matched
12668	Sensitive to first line drugs	East-African-Indian	424320	-	TC	2 bp Insertion	Rv0354c	PPE7	PPE family protein PPE7	Position matched
12670	Sensitive to first line drugs	Indo-Oceanic	424320	-	TC	2 bp Insertion	Rv0354c	PPE7	PPE family protein PPE7	Position matched
12863	Sensitive to first line drugs	Euro-American (X-type)	424320	-	TC	2 bp Insertion	Rv0354c	PPE7	PPE family protein PPE7	Position matched
12917	Sensitive to first line drugs	East-African-Indian	424320	-	TC	2 bp Insertion	Rv0354c	PPE7	PPE family protein PPE7	Position matched
13011	Sensitive to first line drugs	East-African-Indian	424320	-	TC	2 bp Insertion	Rv0354c	PPE7	PPE family protein PPE7	Position matched
13271	Sensitive to first line drugs	East-African-Indian	424320	-	TC	2 bp Insertion	Rv0354c	PPE7	PPE family protein PPE7	Position matched
13526	Sensitive to first line drugs	East-African-Indian	424320	-	TC	2 bp Insertion	Rv0354c	PPE7	PPE family protein PPE7	Position matched
13624	Sensitive to first line drugs	East-African-Indian	424320	-	TC	2 bp Insertion	Rv0354c	PPE7	PPE family protein PPE7	Position matched
13626	Sensitive to first line drugs	East-African-Indian	424320	-	TC	2 bp Insertion	Rv0354c	PPE7	PPE family protein PPE7	Position matched
13675	Sensitive to first line drugs	East-African-Indian	424320	-	TC	2 bp Insertion	Rv0354c	PPE7	PPE family protein PPE7	Position matched
13742	Sensitive to first line drugs	Indo-Oceanic	424320	-	TC	2 bp Insertion	Rv0354c	PPE7	PPE family protein PPE7	Position matched
13933	Sensitive to first line drugs	East-African-Indian	424320	-	TC	2 bp Insertion	Rv0354c	PPE7	PPE family protein PPE7	Position matched
13961	Sensitive to first line drugs	East-Asian	424320	-	TC	2 bp Insertion	Rv0354c	PPE7	PPE family protein PPE7	Position matched
14244	Sensitive to first line drugs	East-African-Indian	424320	-	TC	2 bp Insertion	Rv0354c	PPE7	PPE family protein PPE7	Position matched
14463	Sensitive to first line drugs	Euro-American	424320	-	TC	2 bp Insertion	Rv0354c	PPE7	PPE family protein PPE7	Position matched
14985	Sensitive to first line drugs	East-African-Indian	424320	-	TC	2 bp Insertion	Rv0354c	PPE7	PPE family protein PPE7	Position matched
15062	Sensitive to first line drugs	East-African-Indian	424320	-	TC	2 bp Insertion	Rv0354c	PPE7	PPE family protein PPE7	Position matched
15098	Sensitive to first line drugs	East-African-Indian	424320	-	TC	2 bp Insertion	Rv0354c	PPE7	PPE family protein PPE7	Position matched
15310	Sensitive to first line drugs	East-African-Indian	424320	-	TC	2 bp Insertion	Rv0354c	PPE7	PPE family protein PPE7	Position matched
15465	Sensitive to first line drugs	East-African-Indian	424320	-	TC	2 bp Insertion	Rv0354c	PPE7	PPE family protein PPE7	Position matched
15872	Sensitive to first line drugs	East-African-Indian	424320	-	TC	2 bp Insertion	Rv0354c	PPE7	PPE family protein PPE7	Position matched
16396	Sensitive to first line drugs	Euro-American (H37Rv-like)	424320	-	TC	2 bp Insertion	Rv0354c	PPE7	PPE family protein PPE7	Position matched
16398	Sensitive to first line drugs	East-African-Indian	424320	-	TC	2 bp Insertion	Rv0354c	PPE7	PPE family protein PPE7	Position matched
16441	Sensitive to first line drugs	East-African-Indian	424320	-	TC	2 bp Insertion	Rv0354c	PPE7	PPE family protein PPE7	Position matched
P-19	Sensitive to first line drugs	Euro-American (H37Rv-like)	424320	-	TC	2 bp Insertion	Rv0354c	PPE7	PPE family protein PPE7	Position matched
12267	Rifampicin mono-resistant	East-African-Indian	424339	-	ACCTACGCCGCCAGCATTGAAGAAGCCCGAATTC	34 bp Insertion	Rv0354c	PPE7	PPE family protein PPE7	Not matched
11766	MDR	Indo-Oceanic	424790	-	CTA	3 bp Insertion	Rv0355c	PPE8	PPE family protein PPE8	Position matched
12067	MDR	Indo-Oceanic	424790	-	CTA	3 bp Insertion	Rv0355c	PPE8	PPE family protein PPE8	Position matched
12991	MDR	Indo-Oceanic	424790	-	CTA	3 bp Insertion	Rv0355c	PPE8	PPE family protein PPE8	Position matched
13661	MDR	East-African-Indian	424790	-	CTA	3 bp Insertion	Rv0355c	PPE8	PPE family protein PPE8	Position matched
13668	MDR	Indo-Oceanic	424790	-	CTA	3 bp Insertion	Rv0355c	PPE8	PPE family protein PPE8	Position matched
13971	MDR	Indo-Oceanic	424790	-	CTA	3 bp Insertion	Rv0355c	PPE8	PPE family protein PPE8	Position matched
14075	MDR	Indo-Oceanic	424790	-	CTA	3 bp Insertion	Rv0355c	PPE8	PPE family protein PPE8	Position matched
14128	MDR	Indo-Oceanic	424790	-	CTA	3 bp Insertion	Rv0355c	PPE8	PPE family protein PPE8	Position matched
14141	MDR	Indo-Oceanic	424790	-	CTA	3 bp Insertion	Rv0355c	PPE8	PPE family protein PPE8	Position matched
14183	MDR	Indo-Oceanic	424790	-	CTA	3 bp Insertion	Rv0355c	PPE8	PPE family protein PPE8	Position matched
14220	MDR	Indo-Oceanic	424790	-	CTA	3 bp Insertion	Rv0355c	PPE8	PPE family protein PPE8	Position matched
16028	MDR	Indo-Oceanic	424790	-	CTA	3 bp Insertion	Rv0355c	PPE8	PPE family protein PPE8	Position matched
P-9	MDR	Indo-Oceanic	424790	-	CTA	3 bp Insertion	Rv0355c	PPE8	PPE family protein PPE8	Position matched
PU-65	MDR	Indo-Oceanic	424790	-	CTA	3 bp Insertion	Rv0355c	PPE8	PPE family protein PPE8	Position matched
14509	Isoniazid mono-resistant	Indo-Oceanic	424790	-	CTA	3 bp Insertion	Rv0355c	PPE8	PPE family protein PPE8	Position matched
PU-73	Isoniazid mono-resistant	Indo-Oceanic	424790	-	CTA	3 bp Insertion	Rv0355c	PPE8	PPE family protein PPE8	Position matched
13569	Isoniazid mono-resistant	Indo-Oceanic	424790	-	CTA	3 bp Insertion	Rv0355c	PPE8	PPE family protein PPE8	Position matched
16340	Rifampicin mono-resistant	Indo-Oceanic	424790	-	CTA	3 bp Insertion	Rv0355c	PPE8	PPE family protein PPE8	Position matched
16109	Streptomycin mono-resistant	East-African-Indian	424790	-	CTA	3 bp Insertion	Rv0355c	PPE8	PPE family protein PPE8	Position matched
PU-54	Pre-XDR	Indo-Oceanic	424790	-	CTA	3 bp Insertion	Rv0355c	PPE8	PPE family protein PPE8	Position matched
11060	Sensitive to first line drugs	Indo-Oceanic	424790	-	CTA	3 bp Insertion	Rv0355c	PPE8	PPE family protein PPE8	Position matched
11610	Sensitive to first line drugs	East-African-Indian	424790	-	CTA	3 bp Insertion	Rv0355c	PPE8	PPE family protein PPE8	Position matched
12033	Sensitive to first line drugs	Indo-Oceanic	424790	-	CTA	3 bp Insertion	Rv0355c	PPE8	PPE family protein PPE8	Position matched
12670	Sensitive to first line drugs	Indo-Oceanic	424790	-	CTA	3 bp Insertion	Rv0355c	PPE8	PPE family protein PPE8	Position matched
13742	Sensitive to first line drugs	Indo-Oceanic	424790	-	CTA	3 bp Insertion	Rv0355c	PPE8	PPE family protein PPE8	Position matched
Oflo	Pre-XDR	East-Asian (Beijing)	426940	-	CAAGCCGATGTTGTTGTTGCCGGTGTTGCCG	31 bp Insertion	Rv0355c	PPE8	PPE family protein PPE8	Not matched
Oflo	Pre-XDR	East-Asian (Beijing)	427098	-	TGCCGACGTTGTTGTTGCCGGTGTTGAACAA	31 bp Insertion	Rv0355c	PPE8	PPE family protein PPE8	Position matched
Oflo	Pre-XDR	East-Asian (Beijing)	427100	-	CGCCGATGTTGTTGTTGCCGGTGTTGAACAA	31 bp Insertion	Rv0355c	PPE8	PPE family protein PPE8	Not matched
Oflo	Pre-XDR	East-Asian (Beijing)	427109	-	TGCCGATGTTGTTGTTGCCGGTGTTGAACAA	31 bp Insertion	Rv0355c	PPE8	PPE family protein PPE8	Not matched
16056	MDR	East-African-Indian	427803	-	CG	2 bp Insertion	Rv0355c	PPE8	PPE family protein PPE8	Not matched
12267	Rifampicin mono-resistant	East-African-Indian	428109	-	CGTCGCCGGTGTTGTAGAAGCCGGTGTTGTA	31 bp Insertion	Rv0355c	PPE8	PPE family protein PPE8	Not matched
12267	Rifampicin mono-resistant	East-African-Indian	428123	-	TGTCGCCGGTGTTGTAGAAGCCGGTGTTGTA	31 bp Insertion	Rv0355c	PPE8	PPE family protein PPE8	Not matched
12267	Rifampicin mono-resistant	East-African-Indian	428139	-	AGTCGCCGGTGTTGTAGAAGCCGGTGTTGTA	31 bp Insertion	Rv0355c	PPE8	PPE family protein PPE8	Not matched
12863	Sensitive to first line drugs	Euro-American (X-type)	428203	-	GCCCACGTTGTAGCCA	16 bp Insertion	Rv0355c	PPE8	PPE family protein PPE8	Position matched
16056	MDR	East-African-Indian	452131	-	TAGGATTTCACCGGCACGCCGTCGACCTCCACCACGCTCTTCCGATCT	48 bp Insertion	Rv0374c	Rv0374c	carbon monoxyde dehydrogenase small subunit	Not matched
15872	Sensitive to first line drugs	East-African-Indian	455784	-	ATAAACGACGCTCTTCCGATCT	22 bp Insertion	Rv0378	Rv0378	hypothetical protein	Not matched
11766	MDR	Indo-Oceanic	467497	-	CG	2 bp Insertion	Rv0388c	PPE9	PPE family protein PPE9 [Mycobacterium tuberculosis H37Rv]	Position matched
12058	MDR	East-African-Indian	467497	-	CG	2 bp Insertion	Rv0388c	PPE9	PPE family protein PPE9 [Mycobacterium tuberculosis H37Rv]	Position matched
[truncated: 17,166 more rows]

## Sheet: B
Advani et al., 2018. Whole genome sequencing of Mycobacterium tuberculosis clinical isolates from India reveals genetic heterogeneity and region-specific variations that might affect drug susceptibility
Supplementary Table 3(B): List of insertions identified in our study in the intergenic region
Sample_ID	Profile	Lineage	Position	Reference	Varaint	Number of bp inserted/deleted	GMTV_Compared_Results
12515	Isoniazid mono-resistant	East-African-Indian	5076	-	GT	2 bp Insertion	Not matched
14075	MDR	Indo-Oceanic	5077	-	TC	2 bp Insertion	Position matched
14141	MDR	Indo-Oceanic	5077	-	TC	2 bp Insertion	Position matched
P-18	MDR	East-African-Indian	42359	-	CCATACGAGGCCGCCGACGAATCCGCTCACCGAGCTCCATGCGGGCCCGTGTTTCTGCTCGGCCTCAT	68 bp Insertion	Not matched
12541	Isoniazid mono-resistant	East-African-Indian	71584	-	CCGAGCGCTGTTCTGGCGCTAATCTGACGCTAGAATAG	38 bp Insertion	Position matched
11766	MDR	Indo-Oceanic	79281	-	CCCACAT	7 bp Insertion	Position matched
12067	MDR	Indo-Oceanic	79281	-	CCCACAT	7 bp Insertion	Position matched
12991	MDR	Indo-Oceanic	79281	-	CCCACAT	7 bp Insertion	Position matched
13668	MDR	Indo-Oceanic	79281	-	CCCACAT	7 bp Insertion	Position matched
13971	MDR	Indo-Oceanic	79281	-	CCCACAT	7 bp Insertion	Position matched
14075	MDR	Indo-Oceanic	79281	-	CCCACAT	7 bp Insertion	Position matched
14128	MDR	Indo-Oceanic	79281	-	CCCACAT	7 bp Insertion	Position matched
14141	MDR	Indo-Oceanic	79281	-	CCCACAT	7 bp Insertion	Position matched
14183	MDR	Indo-Oceanic	79281	-	CCCACAT	7 bp Insertion	Position matched
16028	MDR	Indo-Oceanic	79281	-	CCCACAT	7 bp Insertion	Position matched
P-9	MDR	Indo-Oceanic	79281	-	CCCACAT	7 bp Insertion	Position matched
PU-65	MDR	Indo-Oceanic	79281	-	CCCACAT	7 bp Insertion	Position matched
14509	Isoniazid mono-resistant	Indo-Oceanic	79281	-	CCCACAT	7 bp Insertion	Position matched
PU-73	Isoniazid mono-resistant	Indo-Oceanic	79281	-	CCCACAT	7 bp Insertion	Position matched
16340	Rifampicin mono-resistant	Indo-Oceanic	79281	-	CCCACAT	7 bp Insertion	Position matched
16109	Streptomycin mono-resistant	East-African-Indian	79281	-	CCCACAT	7 bp Insertion	Position matched
PU-54	Pre-XDR	Indo-Oceanic	79281	-	CCCACAT	7 bp Insertion	Position matched
11060	Sensitive to first line drugs	Indo-Oceanic	79281	-	CCCACAT	7 bp Insertion	Position matched
11610	Sensitive to first line drugs	East-African-Indian	79281	-	CCCACAT	7 bp Insertion	Position matched
12033	Sensitive to first line drugs	Indo-Oceanic	79281	-	CCCACAT	7 bp Insertion	Position matched
12670	Sensitive to first line drugs	Indo-Oceanic	79281	-	CCCACAT	7 bp Insertion	Position matched
13742	Sensitive to first line drugs	Indo-Oceanic	79281	-	CCCACAT	7 bp Insertion	Position matched
11078	MDR	East-African-Indian	131174	-	TG	2 bp Insertion	Position matched
11766	MDR	Indo-Oceanic	131174	-	TG	2 bp Insertion	Position matched
12036	MDR	East-African-Indian	131174	-	TG	2 bp Insertion	Position matched
12058	MDR	East-African-Indian	131174	-	TG	2 bp Insertion	Position matched
12067	MDR	Indo-Oceanic	131174	-	TG	2 bp Insertion	Position matched
12235	MDR	East-African-Indian	131174	-	TG	2 bp Insertion	Position matched
12492	MDR	East-African-Indian	131174	-	TG	2 bp Insertion	Position matched
12510	MDR	East-African-Indian	131174	-	TG	2 bp Insertion	Position matched
12584	MDR	East-African-Indian	131174	-	TG	2 bp Insertion	Position matched
12599	MDR	East-African-Indian	131174	-	TG	2 bp Insertion	Position matched
12696	MDR	East-Asian (Beijing)	131174	-	TG	2 bp Insertion	Position matched
12807	MDR	Indo-Oceanic	131174	-	TG	2 bp Insertion	Position matched
12890	MDR	East-African-Indian	131174	-	TG	2 bp Insertion	Position matched
12955	MDR	East-African-Indian	131174	-	TG	2 bp Insertion	Position matched
12970	MDR	East-African-Indian	131174	-	TG	2 bp Insertion	Position matched
12972	MDR	East-African-Indian	131174	-	TG	2 bp Insertion	Position matched
12973	MDR	East-African-Indian	131174	-	TG	2 bp Insertion	Position matched
12991	MDR	Indo-Oceanic	131174	-	TG	2 bp Insertion	Position matched
13032	MDR	East-African-Indian	131174	-	TG	2 bp Insertion	Position matched
13057	MDR	East-African-Indian	131174	-	TG	2 bp Insertion	Position matched
13075	MDR	East-African-Indian	131174	-	TG	2 bp Insertion	Position matched
13122	MDR	East-African-Indian	131174	-	TG	2 bp Insertion	Position matched
13540	MDR	East-African-Indian	131174	-	TG	2 bp Insertion	Position matched
13606	MDR	Euro-American	131174	-	TG	2 bp Insertion	Position matched
13627	MDR	East-African-Indian	131174	-	TG	2 bp Insertion	Position matched
13661	MDR	East-African-Indian	131174	-	TG	2 bp Insertion	Position matched
13668	MDR	Indo-Oceanic	131174	-	TG	2 bp Insertion	Position matched
13679	MDR	East-African-Indian	131174	-	TG	2 bp Insertion	Position matched
13781	MDR	East-African-Indian	131174	-	TG	2 bp Insertion	Position matched
13797	MDR	East-African-Indian	131174	-	TG	2 bp Insertion	Position matched
13854	MDR	Euro-American	131174	-	TG	2 bp Insertion	Position matched
13897	MDR	East-African-Indian	131174	-	TG	2 bp Insertion	Position matched
13971	MDR	Indo-Oceanic	131174	-	TG	2 bp Insertion	Position matched
13977	MDR	East-Asian (Beijing)	131174	-	TG	2 bp Insertion	Position matched
14032	MDR	East-African-Indian	131174	-	TG	2 bp Insertion	Position matched
14075	MDR	Indo-Oceanic	131174	-	TG	2 bp Insertion	Position matched
14097	MDR	East-African-Indian	131174	-	TG	2 bp Insertion	Position matched
14128	MDR	Indo-Oceanic	131174	-	TG	2 bp Insertion	Position matched
14131	MDR	East-African-Indian	131174	-	TG	2 bp Insertion	Position matched
14141	MDR	Indo-Oceanic	131174	-	TG	2 bp Insertion	Position matched
14183	MDR	Indo-Oceanic	131174	-	TG	2 bp Insertion	Position matched
14220	MDR	Indo-Oceanic	131174	-	TG	2 bp Insertion	Position matched
14232	MDR	East-African-Indian	131174	-	TG	2 bp Insertion	Position matched
14236	MDR	East-African-Indian	131174	-	TG	2 bp Insertion	Position matched
14240	MDR	East-Asian (Beijing)	131174	-	TG	2 bp Insertion	Position matched
14289	MDR	East-African-Indian	131174	-	TG	2 bp Insertion	Position matched
14298	MDR	East-Asian (Beijing)	131174	-	TG	2 bp Insertion	Position matched
14679	MDR	East-African-Indian	131174	-	TG	2 bp Insertion	Position matched
14845	MDR	East-African-Indian	131174	-	TG	2 bp Insertion	Position matched
15324	MDR	Euro-American (H37Rv-like)	131174	-	TG	2 bp Insertion	Position matched
15331	MDR	East-African-Indian	131174	-	TG	2 bp Insertion	Position matched
15336	MDR	East-African-Indian	131174	-	TG	2 bp Insertion	Position matched
15348	MDR	East-African-Indian	131174	-	TG	2 bp Insertion	Position matched
15391	MDR	East-African-Indian	131174	-	TG	2 bp Insertion	Position matched
15437	MDR	East-African-Indian	131174	-	TG	2 bp Insertion	Position matched
15453	MDR	East-African-Indian	131174	-	TG	2 bp Insertion	Position matched
15926	MDR	East-Asian (Beijing)	131174	-	TG	2 bp Insertion	Position matched
16028	MDR	Indo-Oceanic	131174	-	TG	2 bp Insertion	Position matched
16055	MDR	East-Asian (Beijing)	131174	-	TG	2 bp Insertion	Position matched
16056	MDR	East-African-Indian	131174	-	TG	2 bp Insertion	Position matched
16115	MDR	East-African-Indian	131174	-	TG	2 bp Insertion	Position matched
16131	MDR	Euro-American (H37Rv-like)	131174	-	TG	2 bp Insertion	Position matched
16268	MDR	Euro-American (H37Rv-like)	131174	-	TG	2 bp Insertion	Position matched
8404	MDR	East-African-Indian	131174	-	TG	2 bp Insertion	Position matched
P-10	MDR	East-African-Indian	131174	-	TG	2 bp Insertion	Position matched
P-18	MDR	East-African-Indian	131174	-	TG	2 bp Insertion	Position matched
P-9	MDR	Indo-Oceanic	131174	-	TG	2 bp Insertion	Position matched
PU-164	MDR	East-African-Indian	131174	-	TG	2 bp Insertion	Position matched
PU-169	MDR	East-African-Indian	131174	-	TG	2 bp Insertion	Position matched
PU-65	MDR	Indo-Oceanic	131174	-	TG	2 bp Insertion	Position matched
12969	MDR	East-African-Indian	131174	-	TG	2 bp Insertion	Position matched
11867	Isoniazid mono-resistant	East-African-Indian	131174	-	TG	2 bp Insertion	Position matched
12163	Isoniazid mono-resistant	East-African-Indian	131174	-	TG	2 bp Insertion	Position matched
12515	Isoniazid mono-resistant	East-African-Indian	131174	-	TG	2 bp Insertion	Position matched
13055	Isoniazid mono-resistant	East-African-Indian	131174	-	TG	2 bp Insertion	Position matched
13058	Isoniazid mono-resistant	Euro-American (H37Rv-like)	131174	-	TG	2 bp Insertion	Position matched
13059	Isoniazid mono-resistant	East-African-Indian	131174	-	TG	2 bp Insertion	Position matched
13073	Isoniazid mono-resistant	East-African-Indian	131174	-	TG	2 bp Insertion	Position matched
13466	Isoniazid mono-resistant	East-African-Indian	131174	-	TG	2 bp Insertion	Position matched
13485	Isoniazid mono-resistant	East-African-Indian	131174	-	TG	2 bp Insertion	Position matched
13709	Isoniazid mono-resistant	East-African-Indian	131174	-	TG	2 bp Insertion	Position matched
14105	Isoniazid mono-resistant	East-African-Indian	131174	-	TG	2 bp Insertion	Position matched
14275	Isoniazid mono-resistant	Euro-American (H37Rv-like)	131174	-	TG	2 bp Insertion	Position matched
14305	Isoniazid mono-resistant	East-African-Indian	131174	-	TG	2 bp Insertion	Position matched
14478	Isoniazid mono-resistant	East-African-Indian	131174	-	TG	2 bp Insertion	Position matched
14509	Isoniazid mono-resistant	Indo-Oceanic	131174	-	TG	2 bp Insertion	Position matched
14737	Isoniazid mono-resistant	East-African-Indian	131174	-	TG	2 bp Insertion	Position matched
14984	Isoniazid mono-resistant	East-African-Indian	131174	-	TG	2 bp Insertion	Position matched
15382	Isoniazid mono-resistant	East-African-Indian	131174	-	TG	2 bp Insertion	Position matched
16210	Isoniazid mono-resistant	East-African-Indian	131174	-	TG	2 bp Insertion	Position matched
16335	Isoniazid mono-resistant	East-African-Indian	131174	-	TG	2 bp Insertion	Position matched
16345	Isoniazid mono-resistant	East-African-Indian	131174	-	TG	2 bp Insertion	Position matched
8548	Isoniazid mono-resistant	East-African-Indian	131174	-	TG	2 bp Insertion	Position matched
HP-1122	Isoniazid mono-resistant	East-African-Indian	131174	-	TG	2 bp Insertion	Position matched
P-15	Isoniazid mono-resistant	Euro-American	131174	-	TG	2 bp Insertion	Position matched
PU-154	Isoniazid mono-resistant	East-African-Indian	131174	-	TG	2 bp Insertion	Position matched
PU-73	Isoniazid mono-resistant	Indo-Oceanic	131174	-	TG	2 bp Insertion	Position matched
PU-161	Isoniazid mono-resistant	East-African-Indian	131174	-	TG	2 bp Insertion	Position matched
13569	Isoniazid mono-resistant	Indo-Oceanic	131174	-	TG	2 bp Insertion	Position matched
12541	Isoniazid mono-resistant	East-African-Indian	131174	-	TG	2 bp Insertion	Position matched
12267	Rifampicin mono-resistant	East-African-Indian	131174	-	TG	2 bp Insertion	Position matched
12530	Rifampicin mono-resistant	East-African-Indian	131174	-	TG	2 bp Insertion	Position matched
12639	Rifampicin mono-resistant	East-African-Indian	131174	-	TG	2 bp Insertion	Position matched
12649	Rifampicin mono-resistant	East-African-Indian	131174	-	TG	2 bp Insertion	Position matched
13217	Rifampicin mono-resistant	East-African-Indian	131174	-	TG	2 bp Insertion	Position matched
13412	Rifampicin mono-resistant	East-African-Indian	131174	-	TG	2 bp Insertion	Position matched
14231	Rifampicin mono-resistant	East-African-Indian	131174	-	TG	2 bp Insertion	Position matched
14334	Rifampicin mono-resistant	East-African-Indian	131174	-	TG	2 bp Insertion	Position matched
15798	Rifampicin mono-resistant	East-African-Indian	131174	-	TG	2 bp Insertion	Position matched
16340	Rifampicin mono-resistant	Indo-Oceanic	131174	-	TG	2 bp Insertion	Position matched
10828	Streptomycin mono-resistant	East-African-Indian	131174	-	TG	2 bp Insertion	Position matched
12084	Streptomycin mono-resistant	East-African-Indian	131174	-	TG	2 bp Insertion	Position matched
12138	Streptomycin mono-resistant	East-African-Indian	131174	-	TG	2 bp Insertion	Position matched
13719	Streptomycin mono-resistant	East-African-Indian	131174	-	TG	2 bp Insertion	Position matched
16109	Streptomycin mono-resistant	East-African-Indian	131174	-	TG	2 bp Insertion	Position matched
16166	Pre-XDR	East-African-Indian	131174	-	TG	2 bp Insertion	Position matched
16371	Pre-XDR	East-Asian (Beijing)	131174	-	TG	2 bp Insertion	Position matched
16485	Pre-XDR	East-African-Indian	131174	-	TG	2 bp Insertion	Position matched
5553	Pre-XDR	East-Asian (Beijing)	131174	-	TG	2 bp Insertion	Position matched
Oflo	Pre-XDR	East-Asian (Beijing)	131174	-	TG	2 bp Insertion	Position matched
PU-168	Pre-XDR	East-Asian (Beijing)	131174	-	TG	2 bp Insertion	Position matched
PU-43	Pre-XDR	Euro-American	131174	-	TG	2 bp Insertion	Position matched
PU-54	Pre-XDR	Indo-Oceanic	131174	-	TG	2 bp Insertion	Position matched
11060	Sensitive to first line drugs	Indo-Oceanic	131174	-	TG	2 bp Insertion	Position matched
11610	Sensitive to first line drugs	East-African-Indian	131174	-	TG	2 bp Insertion	Position matched
11975	Sensitive to first line drugs	East-African-Indian	131174	-	TG	2 bp Insertion	Position matched
12023	Sensitive to first line drugs	East-African-Indian	131174	-	TG	2 bp Insertion	Position matched
12033	Sensitive to first line drugs	Indo-Oceanic	131174	-	TG	2 bp Insertion	Position matched
12061	Sensitive to first line drugs	East-African-Indian	131174	-	TG	2 bp Insertion	Position matched
12161	Sensitive to first line drugs	East-African-Indian	131174	-	TG	2 bp Insertion	Position matched
12305	Sensitive to first line drugs	East-African-Indian	131174	-	TG	2 bp Insertion	Position matched
12359	Sensitive to first line drugs	East-African-Indian	131174	-	TG	2 bp Insertion	Position matched
12495	Sensitive to first line drugs	East-African-Indian	131174	-	TG	2 bp Insertion	Position matched
12518	Sensitive to first line drugs	East-African-Indian	131174	-	TG	2 bp Insertion	Position matched
12668	Sensitive to first line drugs	East-African-Indian	131174	-	TG	2 bp Insertion	Position matched
12670	Sensitive to first line drugs	Indo-Oceanic	131174	-	TG	2 bp Insertion	Position matched
12863	Sensitive to first line drugs	Euro-American (X-type)	131174	-	TG	2 bp Insertion	Position matched
12917	Sensitive to first line drugs	East-African-Indian	131174	-	TG	2 bp Insertion	Position matched
13011	Sensitive to first line drugs	East-African-Indian	131174	-	TG	2 bp Insertion	Position matched
13271	Sensitive to first line drugs	East-African-Indian	131174	-	TG	2 bp Insertion	Position matched
13526	Sensitive to first line drugs	East-African-Indian	131174	-	TG	2 bp Insertion	Position matched
13624	Sensitive to first line drugs	East-African-Indian	131174	-	TG	2 bp Insertion	Position matched
13626	Sensitive to first line drugs	East-African-Indian	131174	-	TG	2 bp Insertion	Position matched
13675	Sensitive to first line drugs	East-African-Indian	131174	-	TG	2 bp Insertion	Position matched
13742	Sensitive to first line drugs	Indo-Oceanic	131174	-	TG	2 bp Insertion	Position matched
13933	Sensitive to first line drugs	East-African-Indian	131174	-	TG	2 bp Insertion	Position matched
13961	Sensitive to first line drugs	East-Asian	131174	-	TG	2 bp Insertion	Position matched
14244	Sensitive to first line drugs	East-African-Indian	131174	-	TG	2 bp Insertion	Position matched
14463	Sensitive to first line drugs	Euro-American	131174	-	TG	2 bp Insertion	Position matched
14985	Sensitive to first line drugs	East-African-Indian	131174	-	TG	2 bp Insertion	Position matched
15062	Sensitive to first line drugs	East-African-Indian	131174	-	TG	2 bp Insertion	Position matched
15098	Sensitive to first line drugs	East-African-Indian	131174	-	TG	2 bp Insertion	Position matched
15310	Sensitive to first line drugs	East-African-Indian	131174	-	TG	2 bp Insertion	Position matched
15465	Sensitive to first line drugs	East-African-Indian	131174	-	TG	2 bp Insertion	Position matched
15872	Sensitive to first line drugs	East-African-Indian	131174	-	TG	2 bp Insertion	Position matched
16396	Sensitive to first line drugs	Euro-American (H37Rv-like)	131174	-	TG	2 bp Insertion	Position matched
16398	Sensitive to first line drugs	East-African-Indian	131174	-	TG	2 bp Insertion	Position matched
16441	Sensitive to first line drugs	East-African-Indian	131174	-	TG	2 bp Insertion	Position matched
P-19	Sensitive to first line drugs	Euro-American (H37Rv-like)	131174	-	TG	2 bp Insertion	Position matched
12058	MDR	East-African-Indian	154216	-	AG	2 bp Insertion	Not matched
12969	MDR	East-African-Indian	230576	-	GT	2 bp Insertion	Position matched
PU-161	Isoniazid mono-resistant	East-African-Indian	230576	-	GT	2 bp Insertion	Position matched
13569	Isoniazid mono-resistant	Indo-Oceanic	230576	-	GT	2 bp Insertion	Position matched
12541	Isoniazid mono-resistant	East-African-Indian	230576	-	GT	2 bp Insertion	Position matched
12067	MDR	Indo-Oceanic	241465	-	GCCGTCGCAAAC	12 bp Insertion	Position matched
13668	MDR	Indo-Oceanic	241465	-	GCCGTCGCAAAC	12 bp Insertion	Position matched
13971	MDR	Indo-Oceanic	241465	-	GCCGTCGCAAAC	12 bp Insertion	Position matched
14075	MDR	Indo-Oceanic	241465	-	GCCGTCGCAAAC	12 bp Insertion	Position matched
14141	MDR	Indo-Oceanic	241465	-	GCCGTCGCAAAC	12 bp Insertion	Position matched
14183	MDR	Indo-Oceanic	241465	-	GCCGTCGCAAAC	12 bp Insertion	Position matched
16028	MDR	Indo-Oceanic	241465	-	GCCGTCGCAAAC	12 bp Insertion	Position matched
14509	Isoniazid mono-resistant	Indo-Oceanic	241465	-	GCCGTCGCAAAC	12 bp Insertion	Position matched
11060	Sensitive to first line drugs	Indo-Oceanic	241465	-	GCCGTCGCAAAC	12 bp Insertion	Position matched
11610	Sensitive to first line drugs	East-African-Indian	241465	-	GCCGTCGCAAAC	12 bp Insertion	Position matched
12033	Sensitive to first line drugs	Indo-Oceanic	241465	-	GCCGTCGCAAAC	12 bp Insertion	Position matched
12670	Sensitive to first line drugs	Indo-Oceanic	241465	-	GCCGTCGCAAAC	12 bp Insertion	Position matched
13742	Sensitive to first line drugs	Indo-Oceanic	241465	-	GCCGTCGCAAAC	12 bp Insertion	Position matched
14075	MDR	Indo-Oceanic	241466	-	CCCGTCGCAAAC	12 bp Insertion	Not matched
14141	MDR	Indo-Oceanic	241466	-	CCCGTCGCAAAC	12 bp Insertion	Not matched
11060	Sensitive to first line drugs	Indo-Oceanic	241466	-	CCCGTCGCAAAC	12 bp Insertion	Not matched
11610	Sensitive to first line drugs	East-African-Indian	241466	-	CCCGTCGCAAAC	12 bp Insertion	Not matched
14509	Isoniazid mono-resistant	Indo-Oceanic	241468	-	GCCGTCGCAAAC	12 bp Insertion	Not matched
14141	MDR	Indo-Oceanic	241469	-	TCCGTCGCAAAC	12 bp Insertion	Not matched
14509	Isoniazid mono-resistant	Indo-Oceanic	241469	-	TCCGTCGCAAAC	12 bp Insertion	Not matched
11060	Sensitive to first line drugs	Indo-Oceanic	241469	-	TCCGTCGCAAAC	12 bp Insertion	Not matched
11610	Sensitive to first line drugs	East-African-Indian	241469	-	TCCGTCGCAAAC	12 bp Insertion	Not matched
12033	Sensitive to first line drugs	Indo-Oceanic	241469	-	TCCGTCGCAAAC	12 bp Insertion	Not matched
12670	Sensitive to first line drugs	Indo-Oceanic	241469	-	TCCGTCGCAAAC	12 bp Insertion	Not matched
12670	Sensitive to first line drugs	Indo-Oceanic	241471	-	GCCGTCGCAAAC	12 bp Insertion	Not matched
14075	MDR	Indo-Oceanic	241472	-	CCCGTCGCAAAC	12 bp Insertion	Not matched
12033	Sensitive to first line drugs	Indo-Oceanic	241472	-	CCCGTCGCAAAC	12 bp Insertion	Not matched
14075	MDR	Indo-Oceanic	241473	-	AAACCCGTCGCG	12 bp Insertion	Not matched
14075	MDR	Indo-Oceanic	241474	-	ACCGTCGCAAAC	12 bp Insertion	Not matched
14141	MDR	Indo-Oceanic	241474	-	ACCGTCGCAAAC	12 bp Insertion	Not matched
14509	Isoniazid mono-resistant	Indo-Oceanic	241474	-	ACCGTCGCAAAC	12 bp Insertion	Not matched
11060	Sensitive to first line drugs	Indo-Oceanic	241474	-	ACCGTCGCAAAC	12 bp Insertion	Not matched
11610	Sensitive to first line drugs	East-African-Indian	241474	-	ACCGTCGCAAAC	12 bp Insertion	Not matched
12033	Sensitive to first line drugs	Indo-Oceanic	241474	-	ACCGTCGCAAAC	12 bp Insertion	Not matched
14075	MDR	Indo-Oceanic	241475	-	ACCCGTCGCAAG	12 bp Insertion	Not matched
12067	MDR	Indo-Oceanic	241475	-	ACCGTCGCAAAC	12 bp Insertion	Not matched
14141	MDR	Indo-Oceanic	241475	-	ACCGTCGCAAAC	12 bp Insertion	Not matched
14183	MDR	Indo-Oceanic	241475	-	ACCGTCGCAAAC	12 bp Insertion	Not matched
12969	MDR	East-African-Indian	293628	-	AC	2 bp Insertion	Position matched
PU-161	Isoniazid mono-resistant	East-African-Indian	293628	-	AC	2 bp Insertion	Position matched
12541	Isoniazid mono-resistant	East-African-Indian	293628	-	AC	2 bp Insertion	Position matched
13569	Isoniazid mono-resistant	Indo-Oceanic	293629	-	CT	2 bp Insertion	Position matched
13679	MDR	East-African-Indian	295717	-	TC	2 bp Insertion	Position matched
12991	MDR	Indo-Oceanic	330360	-	GT	2 bp Insertion	Not matched
14128	MDR	Indo-Oceanic	330360	-	GT	2 bp Insertion	Not matched
P-9	MDR	Indo-Oceanic	330360	-	GT	2 bp Insertion	Not matched
PU-65	MDR	Indo-Oceanic	330360	-	GT	2 bp Insertion	Not matched
16340	Rifampicin mono-resistant	Indo-Oceanic	330360	-	GT	2 bp Insertion	Not matched
PU-54	Pre-XDR	Indo-Oceanic	330360	-	GT	2 bp Insertion	Not matched
16340	Rifampicin mono-resistant	Indo-Oceanic	336413	-	TG	2 bp Insertion	Not matched
12515	Isoniazid mono-resistant	East-African-Indian	339340	-	CA	2 bp Insertion	Not matched
12972	MDR	East-African-Indian	472711	-	TTTGTGGGCC	10 bp Insertion	Position matched
13668	MDR	Indo-Oceanic	472711	-	TTTGTGGGCC	10 bp Insertion	Position matched
13971	MDR	Indo-Oceanic	472711	-	TTTGTGGGCC	10 bp Insertion	Position matched
14220	MDR	Indo-Oceanic	472711	-	TTTGTGGGCC	10 bp Insertion	Position matched
16028	MDR	Indo-Oceanic	472711	-	TTTGTGGGCC	10 bp Insertion	Position matched
PU-164	MDR	East-African-Indian	472711	-	TTTGTGGGCC	10 bp Insertion	Position matched
12972	MDR	East-African-Indian	472711	-	TTTGTGGGCCTTGTGGGCC	19 bp Insertion	Position matched
12515	Isoniazid mono-resistant	East-African-Indian	472711	-	TTTGTGGGCC	10 bp Insertion	Position matched
P-15	Isoniazid mono-resistant	Euro-American	472711	-	TTTGTGGGCC	10 bp Insertion	Position matched
PU-154	Isoniazid mono-resistant	East-African-Indian	472711	-	TTTGTGGGCC	10 bp Insertion	Position matched
12530	Rifampicin mono-resistant	East-African-Indian	472711	-	TTTGTGGGCC	10 bp Insertion	Position matched
16371	Pre-XDR	East-Asian (Beijing)	472711	-	TTTGTGGGCC	10 bp Insertion	Position matched
11060	Sensitive to first line drugs	Indo-Oceanic	472711	-	TTTGTGGGCC	10 bp Insertion	Position matched
11610	Sensitive to first line drugs	East-African-Indian	472711	-	TTTGTGGGCC	10 bp Insertion	Position matched
12495	Sensitive to first line drugs	East-African-Indian	472711	-	TTTGTGGGCC	10 bp Insertion	Position matched
13742	Sensitive to first line drugs	Indo-Oceanic	472711	-	TTTGTGGGCC	10 bp Insertion	Position matched
12972	MDR	East-African-Indian	472714	-	GTTGTGGGCC	10 bp Insertion	Position matched
12515	Isoniazid mono-resistant	East-African-Indian	472714	-	GTTGTGGGCC	10 bp Insertion	Position matched
12495	Sensitive to first line drugs	East-African-Indian	472715	-	TTTGTGGGCC	10 bp Insertion	Position matched
12972	MDR	East-African-Indian	472721	-	TTTGTGGGCCTTGTGGGCC	19 bp Insertion	Position matched
12033	Sensitive to first line drugs	Indo-Oceanic	569859	-	CGCCCGGCGACGAGCGCGCCGCACCGGCGCGCGCAGGAGCCGGGCAATCCAGCTTGC	57 bp Insertion	Not matched
12033	Sensitive to first line drugs	Indo-Oceanic	569862	-	GGCCCGGCGACGAGCGCGCCGCACCGGCGCGCGCAGGAGCCGGGCAATCCAGCTTGC	57 bp Insertion	Not matched
11060	Sensitive to first line drugs	Indo-Oceanic	569868	-	CGCCCGGCGACGAGCGCGCCGCACCGGCGCGCGCAGGAGCCGGGCAATCCAGCTTGC	57 bp Insertion	Position matched
11610	Sensitive to first line drugs	East-African-Indian	569868	-	CGCCCGGCGACGAGCGCGCCGCACCGGCGCGCGCAGGAGCCGGGCAATCCAGCTTGC	57 bp Insertion	Position matched
11766	MDR	Indo-Oceanic	580797	-	AGAGTGGCGCTGATGACCTGCGCCGACGACGATGCAGAGCGTAGCGATGAGGAG	54 bp Insertion	Position matched
12036	MDR	East-African-Indian	580797	-	AGAGTGGCGCTGATGACCTGCGCCGACGACGATGCAGAGCGTAGCGATGAGGAG	54 bp Insertion	Position matched
12067	MDR	Indo-Oceanic	580797	-	AGAGTGGCGCTGATGACCTGCGCCGACGACGATGCAGAGCGTAGCGATGAGGAG	54 bp Insertion	Position matched
12235	MDR	East-African-Indian	580797	-	AGAGTGGCGCTGATGACCTGCGCCGACGACGATGCAGAGCGTAGCGATGAGGAG	54 bp Insertion	Position matched
12492	MDR	East-African-Indian	580797	-	AGAGTGGCGCTGATGACCTGCGCCGACGACGATGCAGAGCGTAGCGATGAGGAG	54 bp Insertion	Position matched
12510	MDR	East-African-Indian	580797	-	AGAGTGGCGCTGATGACCTGCGCCGACGACGATGCAGAGCGTAGCGATGAGGAG	54 bp Insertion	Position matched
12584	MDR	East-African-Indian	580797	-	AGAGTGGCGCTGATGACCTGCGCCGACGACGATGCAGAGCGTAGCGATGAGGAG	54 bp Insertion	Position matched
12599	MDR	East-African-Indian	580797	-	AGAGTGGCGCTGATGACCTGCGCCGACGACGATGCAGAGCGTAGCGATGAGGAG	54 bp Insertion	Position matched
12696	MDR	East-Asian (Beijing)	580797	-	AGAGTGGCGCTGATGACCTGCGCCGACGACGATGCAGAGCGTAGCGATGAGGAG	54 bp Insertion	Position matched
12807	MDR	Indo-Oceanic	580797	-	AGAGTGGCGCTGATGACCTGCGCCGACGACGATGCAGAGCGTAGCGATGAGGAG	54 bp Insertion	Position matched
12890	MDR	East-African-Indian	580797	-	AGAGTGGCGCTGATGACCTGCGCCGACGACGATGCAGAGCGTAGCGATGAGGAG	54 bp Insertion	Position matched
12955	MDR	East-African-Indian	580797	-	AGAGTGGCGCTGATGACCTGCGCCGACGACGATGCAGAGCGTAGCGATGAGGAG	54 bp Insertion	Position matched
12970	MDR	East-African-Indian	580797	-	AGAGTGGCGCTGATGACCTGCGCCGACGACGATGCAGAGCGTAGCGATGAGGAG	54 bp Insertion	Position matched
12972	MDR	East-African-Indian	580797	-	AGAGTGGCGCTGATGACCTGCGCCGACGACGATGCAGAGCGTAGCGATGAGGAG	54 bp Insertion	Position matched
12991	MDR	Indo-Oceanic	580797	-	AGAGTGGCGCTGATGACCTGCGCCGACGACGATGCAGAGCGTAGCGATGAGGAG	54 bp Insertion	Position matched
13032	MDR	East-African-Indian	580797	-	AGAGTGGCGCTGATGACCTGCGCCGACGACGATGCAGAGCGTAGCGATGAGGAG	54 bp Insertion	Position matched
13075	MDR	East-African-Indian	580797	-	AGAGTGGCGCTGATGACCTGCGCCGACGACGATGCAGAGCGTAGCGATGAGGAG	54 bp Insertion	Position matched
13122	MDR	East-African-Indian	580797	-	AGAGTGGCGCTGATGACCTGCGCCGACGACGATGCAGAGCGTAGCGATGAGGAG	54 bp Insertion	Position matched
13540	MDR	East-African-Indian	580797	-	AGAGTGGCGCTGATGACCTGCGCCGACGACGATGCAGAGCGTAGCGATGAGGAG	54 bp Insertion	Position matched
13606	MDR	Euro-American	580797	-	AGAGTGGCGCTGATGACCTGCGCCGACGACGATGCAGAGCGTAGCGATGAGGAG	54 bp Insertion	Position matched
13627	MDR	East-African-Indian	580797	-	AGAGTGGCGCTGATGACCTGCGCCGACGACGATGCAGAGCGTAGCGATGAGGAG	54 bp Insertion	Position matched
13661	MDR	East-African-Indian	580797	-	AGAGTGGCGCTGATGACCTGCGCCGACGACGATGCAGAGCGTAGCGATGAGGAG	54 bp Insertion	Position matched
13668	MDR	Indo-Oceanic	580797	-	AGAGTGGCGCTGATGACCTGCGCCGACGACGATGCAGAGCGTAGCGATGAGGAG	54 bp Insertion	Position matched
13781	MDR	East-African-Indian	580797	-	AGAGTGGCGCTGATGACCTGCGCCGACGACGATGCAGAGCGTAGCGATGAGGAG	54 bp Insertion	Position matched
13797	MDR	East-African-Indian	580797	-	AGAGTGGCGCTGATGACCTGCGCCGACGACGATGCAGAGCGTAGCGATGAGGAG	54 bp Insertion	Position matched
13854	MDR	Euro-American	580797	-	AGAGTGGCGCTGATGACCTGCGCCGACGACGATGCAGAGCGTAGCGATGAGGAG	54 bp Insertion	Position matched
13897	MDR	East-African-Indian	580797	-	AGAGTGGCGCTGATGACCTGCGCCGACGACGATGCAGAGCGTAGCGATGAGGAG	54 bp Insertion	Position matched
13971	MDR	Indo-Oceanic	580797	-	AGAGTGGCGCTGATGACCTGCGCCGACGACGATGCAGAGCGTAGCGATGAGGAG	54 bp Insertion	Position matched
13977	MDR	East-Asian (Beijing)	580797	-	AGAGTGGCGCTGATGACCTGCGCCGACGACGATGCAGAGCGTAGCGATGAGGAG	54 bp Insertion	Position matched
14032	MDR	East-African-Indian	580797	-	AGAGTGGCGCTGATGACCTGCGCCGACGACGATGCAGAGCGTAGCGATGAGGAG	54 bp Insertion	Position matched
14075	MDR	Indo-Oceanic	580797	-	AGAGTGGCGCTGATGACCTGCGCCGACGACGATGCAGAGCGTAGCGATGAGGAG	54 bp Insertion	Position matched
14128	MDR	Indo-Oceanic	580797	-	AGAGTGGCGCTGATGACCTGCGCCGACGACGATGCAGAGCGTAGCGATGAGGAG	54 bp Insertion	Position matched
14131	MDR	East-African-Indian	580797	-	AGAGTGGCGCTGATGACCTGCGCCGACGACGATGCAGAGCGTAGCGATGAGGAG	54 bp Insertion	Position matched
14141	MDR	Indo-Oceanic	580797	-	AGAGTGGCGCTGATGACCTGCGCCGACGACGATGCAGAGCGTAGCGATGAGGAG	54 bp Insertion	Position matched
14183	MDR	Indo-Oceanic	580797	-	AGAGTGGCGCTGATGACCTGCGCCGACGACGATGCAGAGCGTAGCGATGAGGAG	54 bp Insertion	Position matched
14220	MDR	Indo-Oceanic	580797	-	AGAGTGGCGCTGATGACCTGCGCCGACGACGATGCAGAGCGTAGCGATGAGGAG	54 bp Insertion	Position matched
14232	MDR	East-African-Indian	580797	-	AGAGTGGCGCTGATGACCTGCGCCGACGACGATGCAGAGCGTAGCGATGAGGAG	54 bp Insertion	Position matched
14236	MDR	East-African-Indian	580797	-	AGAGTGGCGCTGATGACCTGCGCCGACGACGATGCAGAGCGTAGCGATGAGGAG	54 bp Insertion	Position matched
14240	MDR	East-Asian (Beijing)	580797	-	AGAGTGGCGCTGATGACCTGCGCCGACGACGATGCAGAGCGTAGCGATGAGGAG	54 bp Insertion	Position matched
14289	MDR	East-African-Indian	580797	-	AGAGTGGCGCTGATGACCTGCGCCGACGACGATGCAGAGCGTAGCGATGAGGAG	54 bp Insertion	Position matched
14298	MDR	East-Asian (Beijing)	580797	-	AGAGTGGCGCTGATGACCTGCGCCGACGACGATGCAGAGCGTAGCGATGAGGAG	54 bp Insertion	Position matched
14679	MDR	East-African-Indian	580797	-	AGAGTGGCGCTGATGACCTGCGCCGACGACGATGCAGAGCGTAGCGATGAGGAG	54 bp Insertion	Position matched
14845	MDR	East-African-Indian	580797	-	AGAGTGGCGCTGATGACCTGCGCCGACGACGATGCAGAGCGTAGCGATGAGGAG	54 bp Insertion	Position matched
15324	MDR	Euro-American (H37Rv-like)	580797	-	AGAGTGGCGCTGATGACCTGCGCCGACGACGATGCAGAGCGTAGCGATGAGGAG	54 bp Insertion	Position matched
15331	MDR	East-African-Indian	580797	-	AGAGTGGCGCTGATGACCTGCGCCGACGACGATGCAGAGCGTAGCGATGAGGAG	54 bp Insertion	Position matched
15336	MDR	East-African-Indian	580797	-	AGAGTGGCGCTGATGACCTGCGCCGACGACGATGCAGAGCGTAGCGATGAGGAG	54 bp Insertion	Position matched
15348	MDR	East-African-Indian	580797	-	AGAGTGGCGCTGATGACCTGCGCCGACGACGATGCAGAGCGTAGCGATGAGGAG	54 bp Insertion	Position matched
15391	MDR	East-African-Indian	580797	-	AGAGTGGCGCTGATGACCTGCGCCGACGACGATGCAGAGCGTAGCGATGAGGAG	54 bp Insertion	Position matched
15437	MDR	East-African-Indian	580797	-	AGAGTGGCGCTGATGACCTGCGCCGACGACGATGCAGAGCGTAGCGATGAGGAG	54 bp Insertion	Position matched
15453	MDR	East-African-Indian	580797	-	AGAGTGGCGCTGATGACCTGCGCCGACGACGATGCAGAGCGTAGCGATGAGGAG	54 bp Insertion	Position matched
15926	MDR	East-Asian (Beijing)	580797	-	AGAGTGGCGCTGATGACCTGCGCCGACGACGATGCAGAGCGTAGCGATGAGGAG	54 bp Insertion	Position matched
16028	MDR	Indo-Oceanic	580797	-	AGAGTGGCGCTGATGACCTGCGCCGACGACGATGCAGAGCGTAGCGATGAGGAG	54 bp Insertion	Position matched
16055	MDR	East-Asian (Beijing)	580797	-	AGAGTGGCGCTGATGACCTGCGCCGACGACGATGCAGAGCGTAGCGATGAGGAG	54 bp Insertion	Position matched
16056	MDR	East-African-Indian	580797	-	AGAGTGGCGCTGATGACCTGCGCCGACGACGATGCAGAGCGTAGCGATGAGGAG	54 bp Insertion	Position matched
16115	MDR	East-African-Indian	580797	-	AGAGTGGCGCTGATGACCTGCGCCGACGACGATGCAGAGCGTAGCGATGAGGAG	54 bp Insertion	Position matched
16268	MDR	Euro-American (H37Rv-like)	580797	-	AGAGTGGCGCTGATGACCTGCGCCGACGACGATGCAGAGCGTAGCGATGAGGAG	54 bp Insertion	Position matched
P-10	MDR	East-African-Indian	580797	-	AGAGTGGCGCTGATGACCTGCGCCGACGACGATGCAGAGCGTAGCGATGAGGAG	54 bp Insertion	Position matched
P-18	MDR	East-African-Indian	580797	-	AGAGTGGCGCTGATGACCTGCGCCGACGACGATGCAGAGCGTAGCGATGAGGAG	54 bp Insertion	Position matched
P-9	MDR	Indo-Oceanic	580797	-	AGAGTGGCGCTGATGACCTGCGCCGACGACGATGCAGAGCGTAGCGATGAGGAG	54 bp Insertion	Position matched
PU-164	MDR	East-African-Indian	580797	-	AGAGTGGCGCTGATGACCTGCGCCGACGACGATGCAGAGCGTAGCGATGAGGAG	54 bp Insertion	Position matched
PU-169	MDR	East-African-Indian	580797	-	AGAGTGGCGCTGATGACCTGCGCCGACGACGATGCAGAGCGTAGCGATGAGGAG	54 bp Insertion	Position matched
PU-65	MDR	Indo-Oceanic	580797	-	AGAGTGGCGCTGATGACCTGCGCCGACGACGATGCAGAGCGTAGCGATGAGGAG	54 bp Insertion	Position matched
12163	Isoniazid mono-resistant	East-African-Indian	580797	-	AGAGTGGCGCTGATGACCTGCGCCGACGACGATGCAGAGCGTAGCGATGAGGAG	54 bp Insertion	Position matched
12515	Isoniazid mono-resistant	East-African-Indian	580797	-	AGAGTGGCGCTGATGACCTGCGCCGACGACGATGCAGAGCGTAGCGATGAGGAG	54 bp Insertion	Position matched
13055	Isoniazid mono-resistant	East-African-Indian	580797	-	AGAGTGGCGCTGATGACCTGCGCCGACGACGATGCAGAGCGTAGCGATGAGGAG	54 bp Insertion	Position matched
13058	Isoniazid mono-resistant	Euro-American (H37Rv-like)	580797	-	AGAGTGGCGCTGATGACCTGCGCCGACGACGATGCAGAGCGTAGCGATGAGGAG	54 bp Insertion	Position matched
13059	Isoniazid mono-resistant	East-African-Indian	580797	-	AGAGTGGCGCTGATGACCTGCGCCGACGACGATGCAGAGCGTAGCGATGAGGAG	54 bp Insertion	Position matched
13073	Isoniazid mono-resistant	East-African-Indian	580797	-	AGAGTGGCGCTGATGACCTGCGCCGACGACGATGCAGAGCGTAGCGATGAGGAG	54 bp Insertion	Position matched
13466	Isoniazid mono-resistant	East-African-Indian	580797	-	AGAGTGGCGCTGATGACCTGCGCCGACGACGATGCAGAGCGTAGCGATGAGGAG	54 bp Insertion	Position matched
13485	Isoniazid mono-resistant	East-African-Indian	580797	-	AGAGTGGCGCTGATGACCTGCGCCGACGACGATGCAGAGCGTAGCGATGAGGAG	54 bp Insertion	Position matched
13709	Isoniazid mono-resistant	East-African-Indian	580797	-	AGAGTGGCGCTGATGACCTGCGCCGACGACGATGCAGAGCGTAGCGATGAGGAG	54 bp Insertion	Position matched
14105	Isoniazid mono-resistant	East-African-Indian	580797	-	AGAGTGGCGCTGATGACCTGCGCCGACGACGATGCAGAGCGTAGCGATGAGGAG	54 bp Insertion	Position matched
14275	Isoniazid mono-resistant	Euro-American (H37Rv-like)	580797	-	AGAGTGGCGCTGATGACCTGCGCCGACGACGATGCAGAGCGTAGCGATGAGGAG	54 bp Insertion	Position matched
14305	Isoniazid mono-resistant	East-African-Indian	580797	-	AGAGTGGCGCTGATGACCTGCGCCGACGACGATGCAGAGCGTAGCGATGAGGAG	54 bp Insertion	Position matched
14478	Isoniazid mono-resistant	East-African-Indian	580797	-	AGAGTGGCGCTGATGACCTGCGCCGACGACGATGCAGAGCGTAGCGATGAGGAG	54 bp Insertion	Position matched
14509	Isoniazid mono-resistant	Indo-Oceanic	580797	-	AGAGTGGCGCTGATGACCTGCGCCGACGACGATGCAGAGCGTAGCGATGAGGAG	54 bp Insertion	Position matched
14984	Isoniazid mono-resistant	East-African-Indian	580797	-	AGAGTGGCGCTGATGACCTGCGCCGACGACGATGCAGAGCGTAGCGATGAGGAG	54 bp Insertion	Position matched
15382	Isoniazid mono-resistant	East-African-Indian	580797	-	AGAGTGGCGCTGATGACCTGCGCCGACGACGATGCAGAGCGTAGCGATGAGGAG	54 bp Insertion	Position matched
16210	Isoniazid mono-resistant	East-African-Indian	580797	-	AGAGTGGCGCTGATGACCTGCGCCGACGACGATGCAGAGCGTAGCGATGAGGAG	54 bp Insertion	Position matched
16335	Isoniazid mono-resistant	East-African-Indian	580797	-	AGAGTGGCGCTGATGACCTGCGCCGACGACGATGCAGAGCGTAGCGATGAGGAG	54 bp Insertion	Position matched
16345	Isoniazid mono-resistant	East-African-Indian	580797	-	AGAGTGGCGCTGATGACCTGCGCCGACGACGATGCAGAGCGTAGCGATGAGGAG	54 bp Insertion	Position matched
HP-1122	Isoniazid mono-resistant	East-African-Indian	580797	-	AGAGTGGCGCTGATGACCTGCGCCGACGACGATGCAGAGCGTAGCGATGAGGAG	54 bp Insertion	Position matched
P-15	Isoniazid mono-resistant	Euro-American	580797	-	AGAGTGGCGCTGATGACCTGCGCCGACGACGATGCAGAGCGTAGCGATGAGGAG	54 bp Insertion	Position matched
PU-154	Isoniazid mono-resistant	East-African-Indian	580797	-	AGAGTGGCGCTGATGACCTGCGCCGACGACGATGCAGAGCGTAGCGATGAGGAG	54 bp Insertion	Position matched
PU-73	Isoniazid mono-resistant	Indo-Oceanic	580797	-	AGAGTGGCGCTGATGACCTGCGCCGACGACGATGCAGAGCGTAGCGATGAGGAG	54 bp Insertion	Position matched
12267	Rifampicin mono-resistant	East-African-Indian	580797	-	AGAGTGGCGCTGATGACCTGCGCCGACGACGATGCAGAGCGTAGCGATGAGGAG	54 bp Insertion	Position matched
12530	Rifampicin mono-resistant	East-African-Indian	580797	-	AGAGTGGCGCTGATGACCTGCGCCGACGACGATGCAGAGCGTAGCGATGAGGAG	54 bp Insertion	Position matched
12649	Rifampicin mono-resistant	East-African-Indian	580797	-	AGAGTGGCGCTGATGACCTGCGCCGACGACGATGCAGAGCGTAGCGATGAGGAG	54 bp Insertion	Position matched
13217	Rifampicin mono-resistant	East-African-Indian	580797	-	AGAGTGGCGCTGATGACCTGCGCCGACGACGATGCAGAGCGTAGCGATGAGGAG	54 bp Insertion	Position matched
13412	Rifampicin mono-resistant	East-African-Indian	580797	-	AGAGTGGCGCTGATGACCTGCGCCGACGACGATGCAGAGCGTAGCGATGAGGAG	54 bp Insertion	Position matched
14231	Rifampicin mono-resistant	East-African-Indian	580797	-	AGAGTGGCGCTGATGACCTGCGCCGACGACGATGCAGAGCGTAGCGATGAGGAG	54 bp Insertion	Position matched
14334	Rifampicin mono-resistant	East-African-Indian	580797	-	AGAGTGGCGCTGATGACCTGCGCCGACGACGATGCAGAGCGTAGCGATGAGGAG	54 bp Insertion	Position matched
15798	Rifampicin mono-resistant	East-African-Indian	580797	-	AGAGTGGCGCTGATGACCTGCGCCGACGACGATGCAGAGCGTAGCGATGAGGAG	54 bp Insertion	Position matched
16340	Rifampicin mono-resistant	Indo-Oceanic	580797	-	AGAGTGGCGCTGATGACCTGCGCCGACGACGATGCAGAGCGTAGCGATGAGGAG	54 bp Insertion	Position matched
10828	Streptomycin mono-resistant	East-African-Indian	580797	-	AGAGTGGCGCTGATGACCTGCGCCGACGACGATGCAGAGCGTAGCGATGAGGAG	54 bp Insertion	Position matched
12084	Streptomycin mono-resistant	East-African-Indian	580797	-	AGAGTGGCGCTGATGACCTGCGCCGACGACGATGCAGAGCGTAGCGATGAGGAG	54 bp Insertion	Position matched
12138	Streptomycin mono-resistant	East-African-Indian	580797	-	AGAGTGGCGCTGATGACCTGCGCCGACGACGATGCAGAGCGTAGCGATGAGGAG	54 bp Insertion	Position matched
13719	Streptomycin mono-resistant	East-African-Indian	580797	-	AGAGTGGCGCTGATGACCTGCGCCGACGACGATGCAGAGCGTAGCGATGAGGAG	54 bp Insertion	Position matched
16109	Streptomycin mono-resistant	East-African-Indian	580797	-	AGAGTGGCGCTGATGACCTGCGCCGACGACGATGCAGAGCGTAGCGATGAGGAG	54 bp Insertion	Position matched
16166	Pre-XDR	East-African-Indian	580797	-	AGAGTGGCGCTGATGACCTGCGCCGACGACGATGCAGAGCGTAGCGATGAGGAG	54 bp Insertion	Position matched
16371	Pre-XDR	East-Asian (Beijing)	580797	-	AGAGTGGCGCTGATGACCTGCGCCGACGACGATGCAGAGCGTAGCGATGAGGAG	54 bp Insertion	Position matched
16485	Pre-XDR	East-African-Indian	580797	-	AGAGTGGCGCTGATGACCTGCGCCGACGACGATGCAGAGCGTAGCGATGAGGAG	54 bp Insertion	Position matched
Oflo	Pre-XDR	East-Asian (Beijing)	580797	-	AGAGTGGCGCTGATGACCTGCGCCGACGACGATGCAGAGCGTAGCGATGAGGAG	54 bp Insertion	Position matched
PU-168	Pre-XDR	East-Asian (Beijing)	580797	-	AGAGTGGCGCTGATGACCTGCGCCGACGACGATGCAGAGCGTAGCGATGAGGAG	54 bp Insertion	Position matched
PU-43	Pre-XDR	Euro-American	580797	-	AGAGTGGCGCTGATGACCTGCGCCGACGACGATGCAGAGCGTAGCGATGAGGAG	54 bp Insertion	Position matched
PU-54	Pre-XDR	Indo-Oceanic	580797	-	AGAGTGGCGCTGATGACCTGCGCCGACGACGATGCAGAGCGTAGCGATGAGGAG	54 bp Insertion	Position matched
11060	Sensitive to first line drugs	Indo-Oceanic	580797	-	AGAGTGGCGCTGATGACCTGCGCCGACGACGATGCAGAGCGTAGCGATGAGGAG	54 bp Insertion	Position matched
11610	Sensitive to first line drugs	East-African-Indian	580797	-	AGAGTGGCGCTGATGACCTGCGCCGACGACGATGCAGAGCGTAGCGATGAGGAG	54 bp Insertion	Position matched
11975	Sensitive to first line drugs	East-African-Indian	580797	-	AGAGTGGCGCTGATGACCTGCGCCGACGACGATGCAGAGCGTAGCGATGAGGAG	54 bp Insertion	Position matched
12023	Sensitive to first line drugs	East-African-Indian	580797	-	AGAGTGGCGCTGATGACCTGCGCCGACGACGATGCAGAGCGTAGCGATGAGGAG	54 bp Insertion	Position matched
12033	Sensitive to first line drugs	Indo-Oceanic	580797	-	AGAGTGGCGCTGATGACCTGCGCCGACGACGATGCAGAGCGTAGCGATGAGGAG	54 bp Insertion	Position matched
12061	Sensitive to first line drugs	East-African-Indian	580797	-	AGAGTGGCGCTGATGACCTGCGCCGACGACGATGCAGAGCGTAGCGATGAGGAG	54 bp Insertion	Position matched
12161	Sensitive to first line drugs	East-African-Indian	580797	-	AGAGTGGCGCTGATGACCTGCGCCGACGACGATGCAGAGCGTAGCGATGAGGAG	54 bp Insertion	Position matched
12359	Sensitive to first line drugs	East-African-Indian	580797	-	AGAGTGGCGCTGATGACCTGCGCCGACGACGATGCAGAGCGTAGCGATGAGGAG	54 bp Insertion	Position matched
12495	Sensitive to first line drugs	East-African-Indian	580797	-	AGAGTGGCGCTGATGACCTGCGCCGACGACGATGCAGAGCGTAGCGATGAGGAG	54 bp Insertion	Position matched
12518	Sensitive to first line drugs	East-African-Indian	580797	-	AGAGTGGCGCTGATGACCTGCGCCGACGACGATGCAGAGCGTAGCGATGAGGAG	54 bp Insertion	Position matched
12670	Sensitive to first line drugs	Indo-Oceanic	580797	-	AGAGTGGCGCTGATGACCTGCGCCGACGACGATGCAGAGCGTAGCGATGAGGAG	54 bp Insertion	Position matched
12863	Sensitive to first line drugs	Euro-American (X-type)	580797	-	AGAGTGGCGCTGATGACCTGCGCCGACGACGATGCAGAGCGTAGCGATGAGGAG	54 bp Insertion	Position matched
12917	Sensitive to first line drugs	East-African-Indian	580797	-	AGAGTGGCGCTGATGACCTGCGCCGACGACGATGCAGAGCGTAGCGATGAGGAG	54 bp Insertion	Position matched
13011	Sensitive to first line drugs	East-African-Indian	580797	-	AGAGTGGCGCTGATGACCTGCGCCGACGACGATGCAGAGCGTAGCGATGAGGAG	54 bp Insertion	Position matched
13271	Sensitive to first line drugs	East-African-Indian	580797	-	AGAGTGGCGCTGATGACCTGCGCCGACGACGATGCAGAGCGTAGCGATGAGGAG	54 bp Insertion	Position matched
13526	Sensitive to first line drugs	East-African-Indian	580797	-	AGAGTGGCGCTGATGACCTGCGCCGACGACGATGCAGAGCGTAGCGATGAGGAG	54 bp Insertion	Position matched
13624	Sensitive to first line drugs	East-African-Indian	580797	-	AGAGTGGCGCTGATGACCTGCGCCGACGACGATGCAGAGCGTAGCGATGAGGAG	54 bp Insertion	Position matched
13626	Sensitive to first line drugs	East-African-Indian	580797	-	AGAGTGGCGCTGATGACCTGCGCCGACGACGATGCAGAGCGTAGCGATGAGGAG	54 bp Insertion	Position matched
13675	Sensitive to first line drugs	East-African-Indian	580797	-	AGAGTGGCGCTGATGACCTGCGCCGACGACGATGCAGAGCGTAGCGATGAGGAG	54 bp Insertion	Position matched
13742	Sensitive to first line drugs	Indo-Oceanic	580797	-	AGAGTGGCGCTGATGACCTGCGCCGACGACGATGCAGAGCGTAGCGATGAGGAG	54 bp Insertion	Position matched
14244	Sensitive to first line drugs	East-African-Indian	580797	-	AGAGTGGCGCTGATGACCTGCGCCGACGACGATGCAGAGCGTAGCGATGAGGAG	54 bp Insertion	Position matched
14985	Sensitive to first line drugs	East-African-Indian	580797	-	AGAGTGGCGCTGATGACCTGCGCCGACGACGATGCAGAGCGTAGCGATGAGGAG	54 bp Insertion	Position matched
15062	Sensitive to first line drugs	East-African-Indian	580797	-	AGAGTGGCGCTGATGACCTGCGCCGACGACGATGCAGAGCGTAGCGATGAGGAG	54 bp Insertion	Position matched
15098	Sensitive to first line drugs	East-African-Indian	580797	-	AGAGTGGCGCTGATGACCTGCGCCGACGACGATGCAGAGCGTAGCGATGAGGAG	54 bp Insertion	Position matched
15310	Sensitive to first line drugs	East-African-Indian	580797	-	AGAGTGGCGCTGATGACCTGCGCCGACGACGATGCAGAGCGTAGCGATGAGGAG	54 bp Insertion	Position matched
15465	Sensitive to first line drugs	East-African-Indian	580797	-	AGAGTGGCGCTGATGACCTGCGCCGACGACGATGCAGAGCGTAGCGATGAGGAG	54 bp Insertion	Position matched
16396	Sensitive to first line drugs	Euro-American (H37Rv-like)	580797	-	AGAGTGGCGCTGATGACCTGCGCCGACGACGATGCAGAGCGTAGCGATGAGGAG	54 bp Insertion	Position matched
16398	Sensitive to first line drugs	East-African-Indian	580797	-	AGAGTGGCGCTGATGACCTGCGCCGACGACGATGCAGAGCGTAGCGATGAGGAG	54 bp Insertion	Position matched
16441	Sensitive to first line drugs	East-African-Indian	580797	-	AGAGTGGCGCTGATGACCTGCGCCGACGACGATGCAGAGCGTAGCGATGAGGAG	54 bp Insertion	Position matched
P-19	Sensitive to first line drugs	Euro-American (H37Rv-like)	580797	-	AGAGTGGCGCTGATGACCTGCGCCGACGACGATGCAGAGCGTAGCGATGAGGAG	54 bp Insertion	Position matched
12492	MDR	East-African-Indian	580798	-	GGAGTGGCGCTGATGACCTGCGCCGACGACGATGCAGAGCGTAGCGATGAGGAG	54 bp Insertion	Not matched
12972	MDR	East-African-Indian	580798	-	GGAGTGGCGCTGATGACCTGCGCCGACGACGATGCAGAGCGTAGCGATGAGGAG	54 bp Insertion	Not matched
13854	MDR	Euro-American	580798	-	GGAGTGGCGCTGATGACCTGCGCCGACGACGATGCAGAGCGTAGCGATGAGGAG	54 bp Insertion	Not matched
15331	MDR	East-African-Indian	580798	-	GGAGTGGCGCTGATGACCTGCGCCGACGACGATGCAGAGCGTAGCGATGAGGAG	54 bp Insertion	Not matched
8404	MDR	East-African-Indian	580798	-	GGAGTGGCGCTGATGACCTGCGCCGACGACGATGCAGAGCGTAGCGATGAGGAG	54 bp Insertion	Not matched
12163	Isoniazid mono-resistant	East-African-Indian	580798	-	GGAGTGGCGCTGATGACCTGCGCCGACGACGATGCAGAGCGTAGCGATGAGGAG	54 bp Insertion	Not matched
12267	Rifampicin mono-resistant	East-African-Indian	580798	-	GGAGTGGCGCTGATGACCTGCGCCGACGACGATGCAGAGCGTAGCGATGAGGAG	54 bp Insertion	Not matched
12492	MDR	East-African-Indian	580799	-	AGAGTGGCGCTGATGACCTGCGCCGACGACGATGCAGAGCGTAGCGATGAGGAG	54 bp Insertion	Not matched
12973	MDR	East-African-Indian	580799	-	AGAGTGGCGCTGATGACCTGCGCCGACGACGATGCAGAGCGTAGCGATGAGGAG	54 bp Insertion	Not matched
14845	MDR	East-African-Indian	580799	-	AGAGTGGCGCTGATGACCTGCGCCGACGACGATGCAGAGCGTAGCGATGAGGAG	54 bp Insertion	Not matched
14305	Isoniazid mono-resistant	East-African-Indian	580799	-	AGAGTGGCGCTGATGACCTGCGCCGACGACGATGCAGAGCGTAGCGATGAGGAG	54 bp Insertion	Not matched
13624	Sensitive to first line drugs	East-African-Indian	580799	-	AGAGTGGCGCTGATGACCTGCGCCGACGACGATGCAGAGCGTAGCGATGAGGAG	54 bp Insertion	Not matched
13626	Sensitive to first line drugs	East-African-Indian	580799	-	AGAGTGGCGCTGATGACCTGCGCCGACGACGATGCAGAGCGTAGCGATGAGGAG	54 bp Insertion	Not matched
14679	MDR	East-African-Indian	580800	-	GGAGTGGCGCTGATGACCTGCGCCGACGACGATGCAGAGCGTAGCGATGAGGAG	54 bp Insertion	Not matched
15331	MDR	East-African-Indian	580800	-	GGAGTGGCGCTGATGACCTGCGCCGACGACGATGCAGAGCGTAGCGATGAGGAG	54 bp Insertion	Not matched
Oflo	Pre-XDR	East-Asian (Beijing)	580800	-	GGAGTGGCGCTGATGACCTGCGCCGACGACGATGCAGAGCGTAGCGATGAGGAG	54 bp Insertion	Not matched
13626	Sensitive to first line drugs	East-African-Indian	580800	-	GGAGTGGCGCTGATGACCTGCGCCGACGACGATGCAGAGCGTAGCGATGAGGAG	54 bp Insertion	Not matched
16268	MDR	Euro-American (H37Rv-like)	580801	-	TAGCGCTGATGACCTGCGCCGACGACGATGCAGAGCGTAGCGCTGAGGAGGAGG	54 bp Insertion	Not matched
13661	MDR	East-African-Indian	580801	-	TGAGTGGCGCTGATGACCTGCGCCGACGACGATGCAGAGCGTAGCGATGAGGAG	54 bp Insertion	Not matched
16056	MDR	East-African-Indian	580801	-	TGAGTGGCGCTGATGACCTGCGCCGACGACGATGCAGAGCGTAGCGATGAGGAG	54 bp Insertion	Not matched
8404	MDR	East-African-Indian	580801	-	TGAGTGGCGCTGATGACCTGCGCCGACGACGATGCAGAGCGTAGCGATGAGGAG	54 bp Insertion	Not matched
13058	Isoniazid mono-resistant	Euro-American (H37Rv-like)	580801	-	TGAGTGGCGCTGATGACCTGCGCCGACGACGATGCAGAGCGTAGCGATGAGGAG	54 bp Insertion	Not matched
12138	Streptomycin mono-resistant	East-African-Indian	580801	-	TGAGTGGCGCTGATGACCTGCGCCGACGACGATGCAGAGCGTAGCGATGAGGAG	54 bp Insertion	Not matched
16485	Pre-XDR	East-African-Indian	580801	-	TGAGTGGCGCTGATGACCTGCGCCGACGACGATGCAGAGCGTAGCGATGAGGAG	54 bp Insertion	Not matched
11975	Sensitive to first line drugs	East-African-Indian	580801	-	TGAGTGGCGCTGATGACCTGCGCCGACGACGATGCAGAGCGTAGCGATGAGGAG	54 bp Insertion	Not matched
13626	Sensitive to first line drugs	East-African-Indian	580801	-	TGAGTGGCGCTGATGACCTGCGCCGACGACGATGCAGAGCGTAGCGATGAGGAG	54 bp Insertion	Not matched
14334	Rifampicin mono-resistant	East-African-Indian	580802	-	GGAGTGGCGCTGATGACCTGCGCCGACGACGATGCAGAGCGTAGCGATGAGGAG	54 bp Insertion	Not matched
12305	Sensitive to first line drugs	East-African-Indian	580802	-	GGAGTGGCGCTGATGACCTGCGCCGACGACGATGCAGAGCGTAGCGATGAGGAG	54 bp Insertion	Not matched
12863	Sensitive to first line drugs	Euro-American (X-type)	580802	-	GGAGTGGCGCTGATGACCTGCGCCGACGACGATGCAGAGCGTAGCGATGAGGAG	54 bp Insertion	Not matched
15465	Sensitive to first line drugs	East-African-Indian	580802	-	GGAGTGGCGCTGATGACCTGCGCCGACGACGATGCAGAGCGTAGCGATGAGGAG	54 bp Insertion	Not matched
16441	Sensitive to first line drugs	East-African-Indian	580802	-	GGAGTGGCGCTGATGACCTGCGCCGACGACGATGCAGAGCGTAGCGATGAGGAG	54 bp Insertion	Not matched
12584	MDR	East-African-Indian	580803	-	GGAGTGGCGCTGATGACCTGCGCCGACGACGATGCAGAGCGTAGCGATGAGGAG	54 bp Insertion	Not matched
12696	MDR	East-Asian (Beijing)	580803	-	GGAGTGGCGCTGATGACCTGCGCCGACGACGATGCAGAGCGTAGCGATGAGGAG	54 bp Insertion	Not matched
14183	MDR	Indo-Oceanic	580803	-	GGAGTGGCGCTGATGACCTGCGCCGACGACGATGCAGAGCGTAGCGATGAGGAG	54 bp Insertion	Not matched
14236	MDR	East-African-Indian	580803	-	GGAGTGGCGCTGATGACCTGCGCCGACGACGATGCAGAGCGTAGCGATGAGGAG	54 bp Insertion	Not matched
14231	Rifampicin mono-resistant	East-African-Indian	580803	-	GGAGTGGCGCTGATGACCTGCGCCGACGACGATGCAGAGCGTAGCGATGAGGAG	54 bp Insertion	Not matched
Oflo	Pre-XDR	East-Asian (Beijing)	580803	-	GGAGTGGCGCTGATGACCTGCGCCGACGACGATGCAGAGCGTAGCGATGAGGAG	54 bp Insertion	Not matched
15872	Sensitive to first line drugs	East-African-Indian	580803	-	GGAGTGGCGCTGATGACCTGCGCCGACGACGATGCAGAGCGTAGCGATGAGGAG	54 bp Insertion	Not matched
15324	MDR	Euro-American (H37Rv-like)	580804	-	CGAGTGGCGCTGATGACCTGCGCCGACGACGATGCAGAGCGTAGCGATGAGGAG	54 bp Insertion	Not matched
13122	MDR	East-African-Indian	580805	-	GGAGTGGCGCTGATGACCTGCGCCGACGACGATGCAGAGCGTAGCGATGAGGAG	54 bp Insertion	Not matched
12863	Sensitive to first line drugs	Euro-American (X-type)	580806	-	CGAGTGGCGCTGATGACCTGCGCCGACGACGATGCAGAGCGTAGCGATGAGGAG	54 bp Insertion	Not matched
15465	Sensitive to first line drugs	East-African-Indian	580806	-	CGAGTGGCGCTGATGACCTGCGCCGACGACGATGCAGAGCGTAGCGATGAGGAG	54 bp Insertion	Not matched
14075	MDR	Indo-Oceanic	595335	-	AGCCCTATTGCCCGGCTCCTCCTCGCCCCGCTGCGCGGGTCGCATCGTCGCCAGGCTGG	59 bp Insertion	Not matched
14141	MDR	Indo-Oceanic	595335	-	AGCCCTATTGCCCGGCTCCTCCTCGCCCCGCTGCGCGGGTCGCATCGTCGCCAGGCTGG	59 bp Insertion	Not matched
14183	MDR	Indo-Oceanic	595335	-	AGCCCTATTGCCCGGCTCCTCCTCGCCCCGCTGCGCGGGTCGCATCGTCGCCAGGCTGG	59 bp Insertion	Not matched
14509	Isoniazid mono-resistant	Indo-Oceanic	595335	-	AGCCCTATTGCCCGGCTCCTCCTCGCCCCGCTGCGCGGGTCGCATCGTCGCCAGGCTGG	59 bp Insertion	Not matched
11060	Sensitive to first line drugs	Indo-Oceanic	595335	-	AGCCCTATTGCCCGGCTCCTCCTCGCCCCGCTGCGCGGGTCGCATCGTCGCCAGGCTGG	59 bp Insertion	Not matched
11610	Sensitive to first line drugs	East-African-Indian	595335	-	AGCCCTATTGCCCGGCTCCTCCTCGCCCCGCTGCGCGGGTCGCATCGTCGCCAGGCTGG	59 bp Insertion	Not matched
12033	Sensitive to first line drugs	Indo-Oceanic	595335	-	AGCCCTATTGCCCGGCTCCTCCTCGCCCCGCTGCGCGGGTCGCATCGTCGCCAGGCTGG	59 bp Insertion	Not matched
14075	MDR	Indo-Oceanic	595337	-	CGCCCTATTGCCCGGCTCCTCCTCGCCCCGCTGCGCGGGTCGCATCGTCGCCAGGCTGG	59 bp Insertion	Not matched
14141	MDR	Indo-Oceanic	595337	-	CGCCCTATTGCCCGGCTCCTCCTCGCCCCGCTGCGCGGGTCGCATCGTCGCCAGGCTGG	59 bp Insertion	Not matched
14141	MDR	Indo-Oceanic	595338	-	CGCCCTATTGCCCGGCTCCTCCTCGCCCCGCTGCGCGGGCCGCATCGTCGCCAGGCTGG	59 bp Insertion	Not matched
14075	MDR	Indo-Oceanic	595338	-	CGCCCTATTGCCCGGCTCCTCCTCGCCCCGCTGCGCGGGTCGCATCGTCGCCAGGCTGG	59 bp Insertion	Not matched
14183	MDR	Indo-Oceanic	595338	-	CGCCCTATTGCCCGGCTCCTCCTCGCCCCGCTGCGCGGGTCGCATCGTCGCCAGGCTGG	59 bp Insertion	Not matched
14509	Isoniazid mono-resistant	Indo-Oceanic	595338	-	CGCCCTATTGCCCGGCTCCTCCTCGCCCCGCTGCGCGGGTCGCATCGTCGCCAGGCTGG	59 bp Insertion	Not matched
11060	Sensitive to first line drugs	Indo-Oceanic	595338	-	CGCCCTATTGCCCGGCTCCTCCTCGCCCCGCTGCGCGGGTCGCATCGTCGCCAGGCTGG	59 bp Insertion	Not matched
11610	Sensitive to first line drugs	East-African-Indian	595338	-	CGCCCTATTGCCCGGCTCCTCCTCGCCCCGCTGCGCGGGTCGCATCGTCGCCAGGCTGG	59 bp Insertion	Not matched
12033	Sensitive to first line drugs	Indo-Oceanic	595338	-	CGCCCTATTGCCCGGCTCCTCCTCGCCCCGCTGCGCGGGTCGCATCGTCGCCAGGCTGG	59 bp Insertion	Not matched
14141	MDR	Indo-Oceanic	595339	-	CGCCCTATTGCCCGGCTCCTCCTCGCCCCGCTGCGCGGGCCGCATCGTCGCCAGGCTGG	59 bp Insertion	Not matched
14075	MDR	Indo-Oceanic	595339	-	CGCCCTATTGCCCGGCTCCTCCTCGCCCCGCTGCGCGGGTCGCATCGTCGCCAGGCTGG	59 bp Insertion	Not matched
14183	MDR	Indo-Oceanic	595339	-	CGCCCTATTGCCCGGCTCCTCCTCGCCCCGCTGCGCGGGTCGCATCGTCGCCAGGCTGG	59 bp Insertion	Not matched
14509	Isoniazid mono-resistant	Indo-Oceanic	595339	-	CGCCCTATTGCCCGGCTCCTCCTCGCCCCGCTGCGCGGGTCGCATCGTCGCCAGGCTGG	59 bp Insertion	Not matched
11060	Sensitive to first line drugs	Indo-Oceanic	595339	-	CGCCCTATTGCCCGGCTCCTCCTCGCCCCGCTGCGCGGGTCGCATCGTCGCCAGGCTGG	59 bp Insertion	Not matched
11610	Sensitive to first line drugs	East-African-Indian	595339	-	CGCCCTATTGCCCGGCTCCTCCTCGCCCCGCTGCGCGGGTCGCATCGTCGCCAGGCTGG	59 bp Insertion	Not matched
12033	Sensitive to first line drugs	Indo-Oceanic	595339	-	CGCCCTATTGCCCGGCTCCTCCTCGCCCCGCTGCGCGGGTCGCATCGTCGCCAGGCTGG	59 bp Insertion	Not matched
14141	MDR	Indo-Oceanic	595340	-	TGCCCTATTGCCCGGCTCCTCCTCGCCCCGCTGCGCGGGCCGCATCGTCGCCAGGCTGG	59 bp Insertion	Not matched
14075	MDR	Indo-Oceanic	595340	-	TGCCCTATTGCCCGGCTCCTCCTCGCCCCGCTGCGCGGGTCGCATCGTCGCCAGGCTGG	59 bp Insertion	Not matched
14183	MDR	Indo-Oceanic	595340	-	TGCCCTATTGCCCGGCTCCTCCTCGCCCCGCTGCGCGGGTCGCATCGTCGCCAGGCTGG	59 bp Insertion	Not matched
14509	Isoniazid mono-resistant	Indo-Oceanic	595340	-	TGCCCTATTGCCCGGCTCCTCCTCGCCCCGCTGCGCGGGTCGCATCGTCGCCAGGCTGG	59 bp Insertion	Not matched
11060	Sensitive to first line drugs	Indo-Oceanic	595340	-	TGCCCTATTGCCCGGCTCCTCCTCGCCCCGCTGCGCGGGTCGCATCGTCGCCAGGCTGG	59 bp Insertion	Not matched
11610	Sensitive to first line drugs	East-African-Indian	595340	-	TGCCCTATTGCCCGGCTCCTCCTCGCCCCGCTGCGCGGGTCGCATCGTCGCCAGGCTGG	59 bp Insertion	Not matched
12033	Sensitive to first line drugs	Indo-Oceanic	595340	-	TGCCCTATTGCCCGGCTCCTCCTCGCCCCGCTGCGCGGGTCGCATCGTCGCCAGGCTGG	59 bp Insertion	Not matched
14141	MDR	Indo-Oceanic	595341	-	AGCCCTATTGCCCGGCTCCTCCTCGCCCCGCTGCGCGGGCCGCATCGTCGCCAGGCTGG	59 bp Insertion	Not matched
14183	MDR	Indo-Oceanic	595341	-	AGCCCTATTGCCCGGCTCCTCCTCGCCCCGCTGCGCGGGCCGCATCGTCGCCAGGCTGG	59 bp Insertion	Not matched
14075	MDR	Indo-Oceanic	595341	-	AGCCCTATTGCCCGGCTCCTCCTCGCCCCGCTGCGCGGGTCGCATCGTCGCCAGGCTGG	59 bp Insertion	Not matched
14509	Isoniazid mono-resistant	Indo-Oceanic	595341	-	AGCCCTATTGCCCGGCTCCTCCTCGCCCCGCTGCGCGGGTCGCATCGTCGCCAGGCTGG	59 bp Insertion	Not matched
12033	Sensitive to first line drugs	Indo-Oceanic	595341	-	AGCCCTATTGCCCGGCTCCTCCTCGCCCCGCTGCGCGGGTCGCATCGTCGCCAGGCTGG	59 bp Insertion	Not matched
14141	MDR	Indo-Oceanic	595342	-	TGCCCTATTGCCCGGCTCCTCCTCGCCCCGCTGCGCGGGCCGCATCGTCGCCAGGCTGG	59 bp Insertion	Not matched
14075	MDR	Indo-Oceanic	595342	-	TGCCCTATTGCCCGGCTCCTCCTCGCCCCGCTGCGCGGGTCGCATCGTCGCCAGGCTGG	59 bp Insertion	Not matched
14183	MDR	Indo-Oceanic	595342	-	TGCCCTATTGCCCGGCTCCTCCTCGCCCCGCTGCGCGGGTCGCATCGTCGCCAGGCTGG	59 bp Insertion	Not matched
14509	Isoniazid mono-resistant	Indo-Oceanic	595342	-	TGCCCTATTGCCCGGCTCCTCCTCGCCCCGCTGCGCGGGTCGCATCGTCGCCAGGCTGG	59 bp Insertion	Not matched
12033	Sensitive to first line drugs	Indo-Oceanic	595342	-	TGCCCTATTGCCCGGCTCCTCCTCGCCCCGCTGCGCGGGTCGCATCGTCGCCAGGCTGG	59 bp Insertion	Not matched
14141	MDR	Indo-Oceanic	595343	-	TGCCCTATTGCCCGGCTCCTCCTCGCCCCGCTGCGCGGGCCGCATCGTCGCCAGGCTGG	59 bp Insertion	Not matched
14075	MDR	Indo-Oceanic	595343	-	TGCCCTATTGCCCGGCTCCTCCTCGCCCCGCTGCGCGGGTCGCATCGTCGCCAGGCTGG	59 bp Insertion	Not matched
14141	MDR	Indo-Oceanic	595344	-	GGCCCTATTGCCCGGCTCCTCCTCGCCCCGCTGCGCGGGCCGCATCGTCGCCAGGCTGG	59 bp Insertion	Not matched
14075	MDR	Indo-Oceanic	595344	-	GGCCCTATTGCCCGGCTCCTCCTCGCCCCGCTGCGCGGGTCGCATCGTCGCCAGGCTGG	59 bp Insertion	Not matched
14183	MDR	Indo-Oceanic	595344	-	GGCCCTATTGCCCGGCTCCTCCTCGCCCCGCTGCGCGGGTCGCATCGTCGCCAGGCTGG	59 bp Insertion	Not matched
14509	Isoniazid mono-resistant	Indo-Oceanic	595344	-	GGCCCTATTGCCCGGCTCCTCCTCGCCCCGCTGCGCGGGTCGCATCGTCGCCAGGCTGG	59 bp Insertion	Not matched
11060	Sensitive to first line drugs	Indo-Oceanic	595344	-	GGCCCTATTGCCCGGCTCCTCCTCGCCCCGCTGCGCGGGTCGCATCGTCGCCAGGCTGG	59 bp Insertion	Not matched
11610	Sensitive to first line drugs	East-African-Indian	595344	-	GGCCCTATTGCCCGGCTCCTCCTCGCCCCGCTGCGCGGGTCGCATCGTCGCCAGGCTGG	59 bp Insertion	Not matched
12033	Sensitive to first line drugs	Indo-Oceanic	595344	-	GGCCCTATTGCCCGGCTCCTCCTCGCCCCGCTGCGCGGGTCGCATCGTCGCCAGGCTGG	59 bp Insertion	Not matched
14141	MDR	Indo-Oceanic	595345	-	CGCCCTATTGCCCGGCTCCTCCTCGCCCCGCTGCGCGGGCCGCATCGTCGCCAGGCTGG	59 bp Insertion	Not matched
14183	MDR	Indo-Oceanic	595345	-	CGCCCTATTGCCCGGCTCCTCCTCGCCCCGCTGCGCGGGCCGCATCGTCGCCAGGCTGG	59 bp Insertion	Not matched
14075	MDR	Indo-Oceanic	595345	-	CGCCCTATTGCCCGGCTCCTCCTCGCCCCGCTGCGCGGGTCGCATCGTCGCCAGGCTGG	59 bp Insertion	Not matched
14509	Isoniazid mono-resistant	Indo-Oceanic	595345	-	CGCCCTATTGCCCGGCTCCTCCTCGCCCCGCTGCGCGGGTCGCATCGTCGCCAGGCTGG	59 bp Insertion	Not matched
11060	Sensitive to first line drugs	Indo-Oceanic	595345	-	CGCCCTATTGCCCGGCTCCTCCTCGCCCCGCTGCGCGGGTCGCATCGTCGCCAGGCTGG	59 bp Insertion	Not matched
11610	Sensitive to first line drugs	East-African-Indian	595345	-	CGCCCTATTGCCCGGCTCCTCCTCGCCCCGCTGCGCGGGTCGCATCGTCGCCAGGCTGG	59 bp Insertion	Not matched
12033	Sensitive to first line drugs	Indo-Oceanic	595345	-	CGCCCTATTGCCCGGCTCCTCCTCGCCCCGCTGCGCGGGTCGCATCGTCGCCAGGCTGG	59 bp Insertion	Not matched
14141	MDR	Indo-Oceanic	595346	-	CGCCCTATTGCCCGGCTCCTCCTCGCCCCGCTGCGCGGGCCGCATCGTCGCCAGGCTGG	59 bp Insertion	Not matched
14509	Isoniazid mono-resistant	Indo-Oceanic	595346	-	CGCCCTATTGCCCGGCTCCTCCTCGCCCCGCTGCGCGGGTCGCATCGTCGCCAGGCTGG	59 bp Insertion	Not matched
12033	Sensitive to first line drugs	Indo-Oceanic	595346	-	CGCCCTATTGCCCGGCTCCTCCTCGCCCCGCTGCGCGGGTCGCATCGTCGCCAGGCTGG	59 bp Insertion	Not matched
14141	MDR	Indo-Oceanic	595347	-	CGCCCTATTGCCCGGCTCCTCCTCGCCCCGCTGCGCGGGCCGCATCGTCGCCAGGCTGG	59 bp Insertion	Not matched
14075	MDR	Indo-Oceanic	595347	-	CGCCCTATTGCCCGGCTCCTCCTCGCCCCGCTGCGCGGGTCGCATCGTCGCCAGGCTGG	59 bp Insertion	Not matched
14509	Isoniazid mono-resistant	Indo-Oceanic	595347	-	CGCCCTATTGCCCGGCTCCTCCTCGCCCCGCTGCGCGGGTCGCATCGTCGCCAGGCTGG	59 bp Insertion	Not matched
11060	Sensitive to first line drugs	Indo-Oceanic	595347	-	CGCCCTATTGCCCGGCTCCTCCTCGCCCCGCTGCGCGGGTCGCATCGTCGCCAGGCTGG	59 bp Insertion	Not matched
11610	Sensitive to first line drugs	East-African-Indian	595347	-	CGCCCTATTGCCCGGCTCCTCCTCGCCCCGCTGCGCGGGTCGCATCGTCGCCAGGCTGG	59 bp Insertion	Not matched
12033	Sensitive to first line drugs	Indo-Oceanic	595347	-	CGCCCTATTGCCCGGCTCCTCCTCGCCCCGCTGCGCGGGTCGCATCGTCGCCAGGCTGG	59 bp Insertion	Not matched
14141	MDR	Indo-Oceanic	595348	-	GGCCCTATTGCCCGGCTCCTCCTCGCCCCGCTGCGCGGGCCGCATCGTCGCCAGGCTGG	59 bp Insertion	Not matched
14183	MDR	Indo-Oceanic	595348	-	GGCCCTATTGCCCGGCTCCTCCTCGCCCCGCTGCGCGGGCCGCATCGTCGCCAGGCTGG	59 bp Insertion	Not matched
14075	MDR	Indo-Oceanic	595348	-	GGCCCTATTGCCCGGCTCCTCCTCGCCCCGCTGCGCGGGTCGCATCGTCGCCAGGCTGG	59 bp Insertion	Not matched
14509	Isoniazid mono-resistant	Indo-Oceanic	595348	-	GGCCCTATTGCCCGGCTCCTCCTCGCCCCGCTGCGCGGGTCGCATCGTCGCCAGGCTGG	59 bp Insertion	Not matched
11060	Sensitive to first line drugs	Indo-Oceanic	595348	-	GGCCCTATTGCCCGGCTCCTCCTCGCCCCGCTGCGCGGGTCGCATCGTCGCCAGGCTGG	59 bp Insertion	Not matched
11610	Sensitive to first line drugs	East-African-Indian	595348	-	GGCCCTATTGCCCGGCTCCTCCTCGCCCCGCTGCGCGGGTCGCATCGTCGCCAGGCTGG	59 bp Insertion	Not matched
12033	Sensitive to first line drugs	Indo-Oceanic	595348	-	GGCCCTATTGCCCGGCTCCTCCTCGCCCCGCTGCGCGGGTCGCATCGTCGCCAGGCTGG	59 bp Insertion	Not matched
14141	MDR	Indo-Oceanic	595349	-	GGCCCTATTGCCCGGCTCCTCCTCGCCCCGCTGCGCGGGCCGCATCGTCGCCAGGCTGG	59 bp Insertion	Not matched
14075	MDR	Indo-Oceanic	595349	-	GGCCCTATTGCCCGGCTCCTCCTCGCCCCGCTGCGCGGGTCGCATCGTCGCCAGGCTGG	59 bp Insertion	Not matched
14183	MDR	Indo-Oceanic	595349	-	GGCCCTATTGCCCGGCTCCTCCTCGCCCCGCTGCGCGGGTCGCATCGTCGCCAGGCTGG	59 bp Insertion	Not matched
14509	Isoniazid mono-resistant	Indo-Oceanic	595349	-	GGCCCTATTGCCCGGCTCCTCCTCGCCCCGCTGCGCGGGTCGCATCGTCGCCAGGCTGG	59 bp Insertion	Not matched
16340	Rifampicin mono-resistant	Indo-Oceanic	595349	-	GGCCCTATTGCCCGGCTCCTCCTCGCCCCGCTGCGCGGGCCGCATCGTCGCCAGGCTGG	59 bp Insertion	Not matched
11060	Sensitive to first line drugs	Indo-Oceanic	595349	-	GGCCCTATTGCCCGGCTCCTCCTCGCCCCGCTGCGCGGGTCGCATCGTCGCCAGGCTGG	59 bp Insertion	Not matched
11610	Sensitive to first line drugs	East-African-Indian	595349	-	GGCCCTATTGCCCGGCTCCTCCTCGCCCCGCTGCGCGGGTCGCATCGTCGCCAGGCTGG	59 bp Insertion	Not matched
12033	Sensitive to first line drugs	Indo-Oceanic	595349	-	GGCCCTATTGCCCGGCTCCTCCTCGCCCCGCTGCGCGGGTCGCATCGTCGCCAGGCTGG	59 bp Insertion	Not matched
14141	MDR	Indo-Oceanic	595350	-	CGCCCTATTGCCCGGCTCCTCCTCGCCCCGCTGCGCGGGCCGCATCGTCGCCAGGCTGG	59 bp Insertion	Not matched
14075	MDR	Indo-Oceanic	595350	-	CGCCCTATTGCCCGGCTCCTCCTCGCCCCGCTGCGCGGGTCGCATCGTCGCCAGGCTGG	59 bp Insertion	Not matched
14183	MDR	Indo-Oceanic	595350	-	CGCCCTATTGCCCGGCTCCTCCTCGCCCCGCTGCGCGGGTCGCATCGTCGCCAGGCTGG	59 bp Insertion	Not matched
14509	Isoniazid mono-resistant	Indo-Oceanic	595350	-	CGCCCTATTGCCCGGCTCCTCCTCGCCCCGCTGCGCGGGTCGCATCGTCGCCAGGCTGG	59 bp Insertion	Not matched
16340	Rifampicin mono-resistant	Indo-Oceanic	595350	-	CGCCCTATTGCCCGGCTCCTCCTCGCCCCGCTGCGCGGGCCGCATCGTCGCCAGGCTGG	59 bp Insertion	Not matched
12033	Sensitive to first line drugs	Indo-Oceanic	595350	-	CGCCCTATTGCCCGGCTCCTCCTCGCCCCGCTGCGCGGGTCGCATCGTCGCCAGGCTGG	59 bp Insertion	Not matched
14141	MDR	Indo-Oceanic	595351	-	TGCCCTATTGCCCGGCTCCTCCTCGCCCCGCTGCGCGGGCCGCATCGTCGCCAGGCTGG	59 bp Insertion	Not matched
14075	MDR	Indo-Oceanic	595351	-	TGCCCTATTGCCCGGCTCCTCCTCGCCCCGCTGCGCGGGTCGCATCGTCGCCAGGCTGG	59 bp Insertion	Not matched
14183	MDR	Indo-Oceanic	595351	-	TGCCCTATTGCCCGGCTCCTCCTCGCCCCGCTGCGCGGGTCGCATCGTCGCCAGGCTGG	59 bp Insertion	Not matched
14509	Isoniazid mono-resistant	Indo-Oceanic	595351	-	TGCCCTATTGCCCGGCTCCTCCTCGCCCCGCTGCGCGGGTCGCATCGTCGCCAGGCTGG	59 bp Insertion	Not matched
11060	Sensitive to first line drugs	Indo-Oceanic	595351	-	TGCCCTATTGCCCGGCTCCTCCTCGCCCCGCTGCGCGGGTCGCATCGTCGCCAGGCTGG	59 bp Insertion	Not matched
11610	Sensitive to first line drugs	East-African-Indian	595351	-	TGCCCTATTGCCCGGCTCCTCCTCGCCCCGCTGCGCGGGTCGCATCGTCGCCAGGCTGG	59 bp Insertion	Not matched
12033	Sensitive to first line drugs	Indo-Oceanic	595351	-	TGCCCTATTGCCCGGCTCCTCCTCGCCCCGCTGCGCGGGTCGCATCGTCGCCAGGCTGG	59 bp Insertion	Not matched
14141	MDR	Indo-Oceanic	595352	-	CGCCCTATTGCCCGGCTCCTCCTCGCCCCGCTGCGCGGGCCGCATCGTCGCCAGGCTGG	59 bp Insertion	Not matched
14075	MDR	Indo-Oceanic	595352	-	CGCCCTATTGCCCGGCTCCTCCTCGCCCCGCTGCGCGGGTCGCATCGTCGCCAGGCTGG	59 bp Insertion	Not matched
14509	Isoniazid mono-resistant	Indo-Oceanic	595352	-	CGCCCTATTGCCCGGCTCCTCCTCGCCCCGCTGCGCGGGTCGCATCGTCGCCAGGCTGG	59 bp Insertion	Not matched
11060	Sensitive to first line drugs	Indo-Oceanic	595352	-	CGCCCTATTGCCCGGCTCCTCCTCGCCCCGCTGCGCGGGTCGCATCGTCGCCAGGCTGG	59 bp Insertion	Not matched
11610	Sensitive to first line drugs	East-African-Indian	595352	-	CGCCCTATTGCCCGGCTCCTCCTCGCCCCGCTGCGCGGGTCGCATCGTCGCCAGGCTGG	59 bp Insertion	Not matched
12033	Sensitive to first line drugs	Indo-Oceanic	595352	-	CGCCCTATTGCCCGGCTCCTCCTCGCCCCGCTGCGCGGGTCGCATCGTCGCCAGGCTGG	59 bp Insertion	Not matched
14141	MDR	Indo-Oceanic	595353	-	CGCCCTATTGCCCGGCTCCTCCTCGCCCCGCTGCGCGGGCCGCATCGTCGCCAGGCTGG	59 bp Insertion	Not matched
14075	MDR	Indo-Oceanic	595353	-	CGCCCTATTGCCCGGCTCCTCCTCGCCCCGCTGCGCGGGTCGCATCGTCGCCAGGCTGG	59 bp Insertion	Not matched
14183	MDR	Indo-Oceanic	595353	-	CGCCCTATTGCCCGGCTCCTCCTCGCCCCGCTGCGCGGGTCGCATCGTCGCCAGGCTGG	59 bp Insertion	Not matched
16340	Rifampicin mono-resistant	Indo-Oceanic	595353	-	CGCCCTATTGCCCGGCTCCTCCTCGCCCCGCTGCGCGGGCCGCATCGTCGCCAGGCTGG	59 bp Insertion	Not matched
11060	Sensitive to first line drugs	Indo-Oceanic	595353	-	CGCCCTATTGCCCGGCTCCTCCTCGCCCCGCTGCGCGGGTCGCATCGTCGCCAGGCTGG	59 bp Insertion	Not matched
11610	Sensitive to first line drugs	East-African-Indian	595353	-	CGCCCTATTGCCCGGCTCCTCCTCGCCCCGCTGCGCGGGTCGCATCGTCGCCAGGCTGG	59 bp Insertion	Not matched
12033	Sensitive to first line drugs	Indo-Oceanic	595353	-	CGCCCTATTGCCCGGCTCCTCCTCGCCCCGCTGCGCGGGTCGCATCGTCGCCAGGCTGG	59 bp Insertion	Not matched
14141	MDR	Indo-Oceanic	595354	-	TGCCCTATTGCCCGGCTCCTCCTCGCCCCGCTGCGCGGGCCGCATCGTCGCCAGGCTGG	59 bp Insertion	Not matched
14183	MDR	Indo-Oceanic	595354	-	TGCCCTATTGCCCGGCTCCTCCTCGCCCCGCTGCGCGGGCCGCATCGTCGCCAGGCTGG	59 bp Insertion	Not matched
14075	MDR	Indo-Oceanic	595354	-	TGCCCTATTGCCCGGCTCCTCCTCGCCCCGCTGCGCGGGTCGCATCGTCGCCAGGCTGG	59 bp Insertion	Not matched
14509	Isoniazid mono-resistant	Indo-Oceanic	595354	-	TGCCCTATTGCCCGGCTCCTCCTCGCCCCGCTGCGCGGGTCGCATCGTCGCCAGGCTGG	59 bp Insertion	Not matched
11060	Sensitive to first line drugs	Indo-Oceanic	595354	-	TGCCCTATTGCCCGGCTCCTCCTCGCCCCGCTGCGCGGGTCGCATCGTCGCCAGGCTGG	59 bp Insertion	Not matched
11610	Sensitive to first line drugs	East-African-Indian	595354	-	TGCCCTATTGCCCGGCTCCTCCTCGCCCCGCTGCGCGGGTCGCATCGTCGCCAGGCTGG	59 bp Insertion	Not matched
12033	Sensitive to first line drugs	Indo-Oceanic	595354	-	TGCCCTATTGCCCGGCTCCTCCTCGCCCCGCTGCGCGGGTCGCATCGTCGCCAGGCTGG	59 bp Insertion	Not matched
14141	MDR	Indo-Oceanic	595355	-	CGCCCTATTGCCCGGCTCCTCCTCGCCCCGCTGCGCGGGCCGCATCGTCGCCAGGCTGG	59 bp Insertion	Not matched
14075	MDR	Indo-Oceanic	595355	-	CGCCCTATTGCCCGGCTCCTCCTCGCCCCGCTGCGCGGGTCGCATCGTCGCCAGGCTGG	59 bp Insertion	Not matched
14183	MDR	Indo-Oceanic	595355	-	CGCCCTATTGCCCGGCTCCTCCTCGCCCCGCTGCGCGGGTCGCATCGTCGCCAGGCTGG	59 bp Insertion	Not matched
14509	Isoniazid mono-resistant	Indo-Oceanic	595355	-	CGCCCTATTGCCCGGCTCCTCCTCGCCCCGCTGCGCGGGTCGCATCGTCGCCAGGCTGG	59 bp Insertion	Not matched
12033	Sensitive to first line drugs	Indo-Oceanic	595355	-	CGCCCTATTGCCCGGCTCCTCCTCGCCCCGCTGCGCGGGTCGCATCGTCGCCAGGCTGG	59 bp Insertion	Not matched
14141	MDR	Indo-Oceanic	595356	-	CGCCCTATTGCCCGGCTCCTCCTCGCCCCGCTGCGCGGGCCGCATCGTCGCCAGGCTGG	59 bp Insertion	Not matched
14075	MDR	Indo-Oceanic	595356	-	CGCCCTATTGCCCGGCTCCTCCTCGCCCCGCTGCGCGGGTCGCATCGTCGCCAGGCTGG	59 bp Insertion	Not matched
14509	Isoniazid mono-resistant	Indo-Oceanic	595356	-	CGCCCTATTGCCCGGCTCCTCCTCGCCCCGCTGCGCGGGCCGCATCGTCGCCAGGCTGG	59 bp Insertion	Not matched
11060	Sensitive to first line drugs	Indo-Oceanic	595356	-	CGCCCTATTGCCCGGCTCCTCCTCGCCCCGCTGCGCGGGTCGCATCGTCGCCAGGCTGG	59 bp Insertion	Not matched
11610	Sensitive to first line drugs	East-African-Indian	595356	-	CGCCCTATTGCCCGGCTCCTCCTCGCCCCGCTGCGCGGGTCGCATCGTCGCCAGGCTGG	59 bp Insertion	Not matched
12033	Sensitive to first line drugs	Indo-Oceanic	595356	-	CGCCCTATTGCCCGGCTCCTCCTCGCCCCGCTGCGCGGGTCGCATCGTCGCCAGGCTGG	59 bp Insertion	Not matched
14141	MDR	Indo-Oceanic	595357	-	TGCCCTATTGCCCGGCTCCTCCTCGCCCCGCTGCGCGGGCCGCATCGTCGCCAGGCTGG	59 bp Insertion	Not matched
14075	MDR	Indo-Oceanic	595357	-	TGCCCTATTGCCCGGCTCCTCCTCGCCCCGCTGCGCGGGTCGCATCGTCGCCAGGCTGG	59 bp Insertion	Not matched
14183	MDR	Indo-Oceanic	595357	-	TGCCCTATTGCCCGGCTCCTCCTCGCCCCGCTGCGCGGGTCGCATCGTCGCCAGGCTGG	59 bp Insertion	Not matched
14509	Isoniazid mono-resistant	Indo-Oceanic	595357	-	TGCCCTATTGCCCGGCTCCTCCTCGCCCCGCTGCGCGGGTCGCATCGTCGCCAGGCTGG	59 bp Insertion	Not matched
11060	Sensitive to first line drugs	Indo-Oceanic	595357	-	TGCCCTATTGCCCGGCTCCTCCTCGCCCCGCTGCGCGGGTCGCATCGTCGCCAGGCTGG	59 bp Insertion	Not matched
11610	Sensitive to first line drugs	East-African-Indian	595357	-	TGCCCTATTGCCCGGCTCCTCCTCGCCCCGCTGCGCGGGTCGCATCGTCGCCAGGCTGG	59 bp Insertion	Not matched
12033	Sensitive to first line drugs	Indo-Oceanic	595357	-	TGCCCTATTGCCCGGCTCCTCCTCGCCCCGCTGCGCGGGTCGCATCGTCGCCAGGCTGG	59 bp Insertion	Not matched
14075	MDR	Indo-Oceanic	595358	-	CGCCCTATTGCCCGGCTCCTCCTCGCCCCGCTGCGCGGGCCGCATCGTCGCCAGGCTGG	59 bp Insertion	Not matched
14141	MDR	Indo-Oceanic	595358	-	CGCCCTATTGCCCGGCTCCTCCTCGCCCCGCTGCGCGGGCCGCATCGTCGCCAGGCTGG	59 bp Insertion	Not matched
14075	MDR	Indo-Oceanic	595359	-	GGCCCTATTGCCCGGCTCCTCCTCGCCCCGCTGCGCGGGCCGCATCGTCGCCAGGCTGG	59 bp Insertion	Not matched
14141	MDR	Indo-Oceanic	595359	-	GGCCCTATTGCCCGGCTCCTCCTCGCCCCGCTGCGCGGGCCGCATCGTCGCCAGGCTGG	59 bp Insertion	Not matched
14183	MDR	Indo-Oceanic	595359	-	GGCCCTATTGCCCGGCTCCTCCTCGCCCCGCTGCGCGGGTCGCATCGTCGCCAGGCTGG	59 bp Insertion	Not matched
14509	Isoniazid mono-resistant	Indo-Oceanic	595359	-	GGCCCTATTGCCCGGCTCCTCCTCGCCCCGCTGCGCGGGTCGCATCGTCGCCAGGCTGG	59 bp Insertion	Not matched
11060	Sensitive to first line drugs	Indo-Oceanic	595359	-	GGCCCTATTGCCCGGCTCCTCCTCGCCCCGCTGCGCGGGTCGCATCGTCGCCAGGCTGG	59 bp Insertion	Not matched
11610	Sensitive to first line drugs	East-African-Indian	595359	-	GGCCCTATTGCCCGGCTCCTCCTCGCCCCGCTGCGCGGGTCGCATCGTCGCCAGGCTGG	59 bp Insertion	Not matched
12033	Sensitive to first line drugs	Indo-Oceanic	595359	-	GGCCCTATTGCCCGGCTCCTCCTCGCCCCGCTGCGCGGGTCGCATCGTCGCCAGGCTGG	59 bp Insertion	Not matched
14141	MDR	Indo-Oceanic	595360	-	CGCCCTATTGCCCGGCTCCTCCTCGCCCCGCTGCGCGGGCCGCATCGTCGCCAGGCTGG	59 bp Insertion	Not matched
14183	MDR	Indo-Oceanic	595360	-	CGCCCTATTGCCCGGCTCCTCCTCGCCCCGCTGCGCGGGCCGCATCGTCGCCAGGCTGG	59 bp Insertion	Not matched
14075	MDR	Indo-Oceanic	595360	-	CGCCCTATTGCCCGGCTCCTCCTCGCCCCGCTGCGCGGGTCGCATCGTCGCCAGGCTGG	59 bp Insertion	Not matched
14509	Isoniazid mono-resistant	Indo-Oceanic	595360	-	CGCCCTATTGCCCGGCTCCTCCTCGCCCCGCTGCGCGGGTCGCATCGTCGCCAGGCTGG	59 bp Insertion	Not matched
12033	Sensitive to first line drugs	Indo-Oceanic	595360	-	CGCCCTATTGCCCGGCTCCTCCTCGCCCCGCTGCGCGGGTCGCATCGTCGCCAGGCTGG	59 bp Insertion	Not matched
14141	MDR	Indo-Oceanic	595361	-	CGCCCTATTGCCCGGCTCCTCCTCGCCCCGCTGCGCGGGCCGCATCGTCGCCAGGCTGG	59 bp Insertion	Not matched
14183	MDR	Indo-Oceanic	595361	-	CGCCCTATTGCCCGGCTCCTCCTCGCCCCGCTGCGCGGGCCGCATCGTCGCCAGGCTGG	59 bp Insertion	Not matched
14075	MDR	Indo-Oceanic	595361	-	CGCCCTATTGCCCGGCTCCTCCTCGCCCCGCTGCGCGGGTCGCATCGTCGCCAGGCTGG	59 bp Insertion	Not matched
14509	Isoniazid mono-resistant	Indo-Oceanic	595361	-	CGCCCTATTGCCCGGCTCCTCCTCGCCCCGCTGCGCGGGTCGCATCGTCGCCAGGCTGG	59 bp Insertion	Not matched
11060	Sensitive to first line drugs	Indo-Oceanic	595361	-	CGCCCTATTGCCCGGCTCCTCCTCGCCCCGCTGCGCGGGTCGCATCGTCGCCAGGCTGG	59 bp Insertion	Not matched
11610	Sensitive to first line drugs	East-African-Indian	595361	-	CGCCCTATTGCCCGGCTCCTCCTCGCCCCGCTGCGCGGGTCGCATCGTCGCCAGGCTGG	59 bp Insertion	Not matched
14141	MDR	Indo-Oceanic	595362	-	CGCCCTATTGCCCGGCTCCTCCTCGCCCCGCTGCGCGGGCCGCATCGTCGCCAGGCTGG	59 bp Insertion	Not matched
14075	MDR	Indo-Oceanic	595362	-	CGCCCTATTGCCCGGCTCCTCCTCGCCCCGCTGCGCGGGTCGCATCGTCGCCAGGCTGG	59 bp Insertion	Not matched
14183	MDR	Indo-Oceanic	595362	-	CGCCCTATTGCCCGGCTCCTCCTCGCCCCGCTGCGCGGGTCGCATCGTCGCCAGGCTGG	59 bp Insertion	Not matched
14509	Isoniazid mono-resistant	Indo-Oceanic	595362	-	CGCCCTATTGCCCGGCTCCTCCTCGCCCCGCTGCGCGGGTCGCATCGTCGCCAGGCTGG	59 bp Insertion	Not matched
11060	Sensitive to first line drugs	Indo-Oceanic	595362	-	CGCCCTATTGCCCGGCTCCTCCTCGCCCCGCTGCGCGGGTCGCATCGTCGCCAGGCTGG	59 bp Insertion	Not matched
11610	Sensitive to first line drugs	East-African-Indian	595362	-	CGCCCTATTGCCCGGCTCCTCCTCGCCCCGCTGCGCGGGTCGCATCGTCGCCAGGCTGG	59 bp Insertion	Not matched
12033	Sensitive to first line drugs	Indo-Oceanic	595362	-	CGCCCTATTGCCCGGCTCCTCCTCGCCCCGCTGCGCGGGTCGCATCGTCGCCAGGCTGG	59 bp Insertion	Not matched
14183	MDR	Indo-Oceanic	595363	-	CGCCCTATTGCCCGGCTCCTCCTCGCCCCGCTGCGCGGGTCGCATCGTCGCCAGGCTGG	59 bp Insertion	Not matched
14075	MDR	Indo-Oceanic	595364	-	GGCCCTATTGCCCGGCTCCTCCTCGCCCCGCTGCGCGGGTCGCATCGTCGCCAGGCTGG	59 bp Insertion	Not matched
14141	MDR	Indo-Oceanic	595364	-	GGCCCTATTGCCCGGCTCCTCCTCGCCCCGCTGCGCGGGTCGCATCGTCGCCAGGCTGG	59 bp Insertion	Not matched
14509	Isoniazid mono-resistant	Indo-Oceanic	595364	-	GGCCCTATTGCCCGGCTCCTCCTCGCCCCGCTGCGCGGGTCGCATCGTCGCCAGGCTGG	59 bp Insertion	Not matched
11060	Sensitive to first line drugs	Indo-Oceanic	595364	-	GGCCCTATTGCCCGGCTCCTCCTCGCCCCGCTGCGCGGGTCGCATCGTCGCCAGGCTGG	59 bp Insertion	Not matched
11610	Sensitive to first line drugs	East-African-Indian	595364	-	GGCCCTATTGCCCGGCTCCTCCTCGCCCCGCTGCGCGGGTCGCATCGTCGCCAGGCTGG	59 bp Insertion	Not matched
12033	Sensitive to first line drugs	Indo-Oceanic	595364	-	GGCCCTATTGCCCGGCTCCTCCTCGCCCCGCTGCGCGGGTCGCATCGTCGCCAGGCTGG	59 bp Insertion	Not matched
14075	MDR	Indo-Oceanic	595365	-	CGCCCTATTGCCCGGCTCCTCCTCGCCCCGCTGCGCGGGTCGCATCGTCGCCAGGCTGG	59 bp Insertion	Not matched
14141	MDR	Indo-Oceanic	595365	-	CGCCCTATTGCCCGGCTCCTCCTCGCCCCGCTGCGCGGGTCGCATCGTCGCCAGGCTGG	59 bp Insertion	Not matched
14183	MDR	Indo-Oceanic	595365	-	CGCCCTATTGCCCGGCTCCTCCTCGCCCCGCTGCGCGGGTCGCATCGTCGCCAGGCTGG	59 bp Insertion	Not matched
12033	Sensitive to first line drugs	Indo-Oceanic	595365	-	CGCCCTATTGCCCGGCTCCTCCTCGCCCCGCTGCGCGGGTCGCATCGTCGCCAGGCTGG	59 bp Insertion	Not matched
14075	MDR	Indo-Oceanic	595366	-	TGCCCTATTGCCCGGCTCCTCCTCGCCCCGCTGCGCGGGTCGCATCGTCGCCAGGCTGG	59 bp Insertion	Not matched
14141	MDR	Indo-Oceanic	595366	-	TGCCCTATTGCCCGGCTCCTCCTCGCCCCGCTGCGCGGGTCGCATCGTCGCCAGGCTGG	59 bp Insertion	Not matched
14509	Isoniazid mono-resistant	Indo-Oceanic	595366	-	TGCCCTATTGCCCGGCTCCTCCTCGCCCCGCTGCGCGGGTCGCATCGTCGCCAGGCTGG	59 bp Insertion	Not matched
12033	Sensitive to first line drugs	Indo-Oceanic	595366	-	TGCCCTATTGCCCGGCTCCTCCTCGCCCCGCTGCGCGGGTCGCATCGTCGCCAGGCTGG	59 bp Insertion	Not matched
13742	Sensitive to first line drugs	Indo-Oceanic	595366	-	TGCCCTATTGCCCGGCTCCTCCTCGCCCCGCTGCGCGGGTCGCATCGTCGCCAGGCTGG	59 bp Insertion	Not matched
14075	MDR	Indo-Oceanic	595368	-	CGCCCTATTGCCCGGCTCCTCCTCGCCCCGCTGCGCGGGTCGCATCGTCGCCAGGCTGG	59 bp Insertion	Not matched
14141	MDR	Indo-Oceanic	595368	-	CGCCCTATTGCCCGGCTCCTCCTCGCCCCGCTGCGCGGGTCGCATCGTCGCCAGGCTGG	59 bp Insertion	Not matched
14183	MDR	Indo-Oceanic	595368	-	CGCCCTATTGCCCGGCTCCTCCTCGCCCCGCTGCGCGGGTCGCATCGTCGCCAGGCTGG	59 bp Insertion	Not matched
14509	Isoniazid mono-resistant	Indo-Oceanic	595368	-	CGCCCTATTGCCCGGCTCCTCCTCGCCCCGCTGCGCGGGTCGCATCGTCGCCAGGCTGG	59 bp Insertion	Not matched
11060	Sensitive to first line drugs	Indo-Oceanic	595368	-	CGCCCTATTGCCCGGCTCCTCCTCGCCCCGCTGCGCGGGTCGCATCGTCGCCAGGCTGG	59 bp Insertion	Not matched
11610	Sensitive to first line drugs	East-African-Indian	595368	-	CGCCCTATTGCCCGGCTCCTCCTCGCCCCGCTGCGCGGGTCGCATCGTCGCCAGGCTGG	59 bp Insertion	Not matched
12033	Sensitive to first line drugs	Indo-Oceanic	595368	-	CGCCCTATTGCCCGGCTCCTCCTCGCCCCGCTGCGCGGGTCGCATCGTCGCCAGGCTGG	59 bp Insertion	Not matched
14075	MDR	Indo-Oceanic	595369	-	GGCCCTATTGCCCGGCTCCTCCTCGCCCCGCTGCGCGGGTCGCATCGTCGCCAGGCTGG	59 bp Insertion	Not matched
14141	MDR	Indo-Oceanic	595369	-	GGCCCTATTGCCCGGCTCCTCCTCGCCCCGCTGCGCGGGTCGCATCGTCGCCAGGCTGG	59 bp Insertion	Not matched
14183	MDR	Indo-Oceanic	595369	-	GGCCCTATTGCCCGGCTCCTCCTCGCCCCGCTGCGCGGGTCGCATCGTCGCCAGGCTGG	59 bp Insertion	Not matched
14509	Isoniazid mono-resistant	Indo-Oceanic	595369	-	GGCCCTATTGCCCGGCTCCTCCTCGCCCCGCTGCGCGGGTCGCATCGTCGCCAGGCTGG	59 bp Insertion	Not matched
11060	Sensitive to first line drugs	Indo-Oceanic	595369	-	GGCCCTATTGCCCGGCTCCTCCTCGCCCCGCTGCGCGGGTCGCATCGTCGCCAGGCTGG	59 bp Insertion	Not matched
11610	Sensitive to first line drugs	East-African-Indian	595369	-	GGCCCTATTGCCCGGCTCCTCCTCGCCCCGCTGCGCGGGTCGCATCGTCGCCAGGCTGG	59 bp Insertion	Not matched
14075	MDR	Indo-Oceanic	595370	-	CGCCCTATTGCCCGGCTCCTCCTCGCCCCGCTGCGCGGGTCGCATCGTCGCCAGGCTGG	59 bp Insertion	Not matched
14141	MDR	Indo-Oceanic	595370	-	CGCCCTATTGCCCGGCTCCTCCTCGCCCCGCTGCGCGGGTCGCATCGTCGCCAGGCTGG	59 bp Insertion	Not matched
12033	Sensitive to first line drugs	Indo-Oceanic	595370	-	CGCCCTATTGCCCGGCTCCTCCTCGCCCCGCTGCGCGGGTCGCATCGTCGCCAGGCTGG	59 bp Insertion	Not matched
14075	MDR	Indo-Oceanic	595371	-	GGCCCTATTGCCCGGCTCCTCCTCGCCCCGCTGCGCGGGTCGCATCGTCGCCAGGCTGG	59 bp Insertion	Not matched
14141	MDR	Indo-Oceanic	595371	-	GGCCCTATTGCCCGGCTCCTCCTCGCCCCGCTGCGCGGGTCGCATCGTCGCCAGGCTGG	59 bp Insertion	Not matched
14509	Isoniazid mono-resistant	Indo-Oceanic	595371	-	GGCCCTATTGCCCGGCTCCTCCTCGCCCCGCTGCGCGGGTCGCATCGTCGCCAGGCTGG	59 bp Insertion	Not matched
14075	MDR	Indo-Oceanic	595372	-	GGCCCTATTGCCCGGCTCCTCCTCGCCCCGCTGCGCGGGTCGCATCGTCGCCAGGCTGG	59 bp Insertion	Not matched
14141	MDR	Indo-Oceanic	595372	-	GGCCCTATTGCCCGGCTCCTCCTCGCCCCGCTGCGCGGGTCGCATCGTCGCCAGGCTGG	59 bp Insertion	Not matched
14183	MDR	Indo-Oceanic	595372	-	GGCCCTATTGCCCGGCTCCTCCTCGCCCCGCTGCGCGGGTCGCATCGTCGCCAGGCTGG	59 bp Insertion	Not matched
14509	Isoniazid mono-resistant	Indo-Oceanic	595372	-	GGCCCTATTGCCCGGCTCCTCCTCGCCCCGCTGCGCGGGTCGCATCGTCGCCAGGCTGG	59 bp Insertion	Not matched
11060	Sensitive to first line drugs	Indo-Oceanic	595372	-	GGCCCTATTGCCCGGCTCCTCCTCGCCCCGCTGCGCGGGTCGCATCGTCGCCAGGCTGG	59 bp Insertion	Not matched
11610	Sensitive to first line drugs	East-African-Indian	595372	-	GGCCCTATTGCCCGGCTCCTCCTCGCCCCGCTGCGCGGGTCGCATCGTCGCCAGGCTGG	59 bp Insertion	Not matched
12033	Sensitive to first line drugs	Indo-Oceanic	595372	-	GGCCCTATTGCCCGGCTCCTCCTCGCCCCGCTGCGCGGGTCGCATCGTCGCCAGGCTGG	59 bp Insertion	Not matched
14075	MDR	Indo-Oceanic	595373	-	GGCCCTATTGCCCGGCTCCTCCTCGCCCCGCTGCGCGGGTCGCATCGTCGCCAGGCTGG	59 bp Insertion	Not matched
14141	MDR	Indo-Oceanic	595373	-	GGCCCTATTGCCCGGCTCCTCCTCGCCCCGCTGCGCGGGTCGCATCGTCGCCAGGCTGG	59 bp Insertion	Not matched
14183	MDR	Indo-Oceanic	595373	-	GGCCCTATTGCCCGGCTCCTCCTCGCCCCGCTGCGCGGGTCGCATCGTCGCCAGGCTGG	59 bp Insertion	Not matched
14509	Isoniazid mono-resistant	Indo-Oceanic	595373	-	GGCCCTATTGCCCGGCTCCTCCTCGCCCCGCTGCGCGGGTCGCATCGTCGCCAGGCTGG	59 bp Insertion	Not matched
11060	Sensitive to first line drugs	Indo-Oceanic	595373	-	GGCCCTATTGCCCGGCTCCTCCTCGCCCCGCTGCGCGGGTCGCATCGTCGCCAGGCTGG	59 bp Insertion	Not matched
11610	Sensitive to first line drugs	East-African-Indian	595373	-	GGCCCTATTGCCCGGCTCCTCCTCGCCCCGCTGCGCGGGTCGCATCGTCGCCAGGCTGG	59 bp Insertion	Not matched
12033	Sensitive to first line drugs	Indo-Oceanic	595373	-	GGCCCTATTGCCCGGCTCCTCCTCGCCCCGCTGCGCGGGTCGCATCGTCGCCAGGCTGG	59 bp Insertion	Not matched
13742	Sensitive to first line drugs	Indo-Oceanic	595373	-	GGCCCTATTGCCCGGCTCCTCCTCGCCCCGCTGCGCGGGTCGCATCGTCGCCAGGCTGG	59 bp Insertion	Not matched
13661	MDR	East-African-Indian	595374	-	TCGCATCGTCGCCAGGCTGGGCCCTATTGCCCGGCTCCTCCTCGCCCCGCTGCGCGGGC	59 bp Insertion	Not matched
14075	MDR	Indo-Oceanic	595374	-	TCGCATCGTCGCCAGGCTGGGCCCTATTGCCCGGCTCCTCCTCGCCCCGCTGCGCGGGC	59 bp Insertion	Not matched
14141	MDR	Indo-Oceanic	595374	-	TCGCATCGTCGCCAGGCTGGGCCCTATTGCCCGGCTCCTCCTCGCCCCGCTGCGCGGGC	59 bp Insertion	Not matched
14183	MDR	Indo-Oceanic	595374	-	TCGCATCGTCGCCAGGCTGGGCCCTATTGCCCGGCTCCTCCTCGCCCCGCTGCGCGGGC	59 bp Insertion	Not matched
14509	Isoniazid mono-resistant	Indo-Oceanic	595374	-	TCGCATCGTCGCCAGGCTGGGCCCTATTGCCCGGCTCCTCCTCGCCCCGCTGCGCGGGC	59 bp Insertion	Not matched
13569	Isoniazid mono-resistant	Indo-Oceanic	595374	-	TCGCATCGTCGCCAGGCTGGGCCCTATTGCCCGGCTCCTCCTCGCCCCGCTGCGCGGGC	59 bp Insertion	Not matched
16340	Rifampicin mono-resistant	Indo-Oceanic	595374	-	TCGCATCGTCGCCAGGCTGGGCCCTATTGCCCGGCTCCTCCTCGCCCCGCTGCGCGGGC	59 bp Insertion	Not matched
11060	Sensitive to first line drugs	Indo-Oceanic	595374	-	TCGCATCGTCGCCAGGCTGGGCCCTATTGCCCGGCTCCTCCTCGCCCCGCTGCGCGGGC	59 bp Insertion	Not matched
11610	Sensitive to first line drugs	East-African-Indian	595374	-	TCGCATCGTCGCCAGGCTGGGCCCTATTGCCCGGCTCCTCCTCGCCCCGCTGCGCGGGC	59 bp Insertion	Not matched
12033	Sensitive to first line drugs	Indo-Oceanic	595374	-	TCGCATCGTCGCCAGGCTGGGCCCTATTGCCCGGCTCCTCCTCGCCCCGCTGCGCGGGC	59 bp Insertion	Not matched
13742	Sensitive to first line drugs	Indo-Oceanic	595374	-	TCGCATCGTCGCCAGGCTGGGCCCTATTGCCCGGCTCCTCCTCGCCCCGCTGCGCGGGC	59 bp Insertion	Not matched
14141	MDR	Indo-Oceanic	595375	-	CGCATCGTCGCCAGGCTGGGCCCTATTGCCCGGCTCCTCCTCGCCCCGCTGCGCGGGCT	59 bp Insertion	Not matched
14075	MDR	Indo-Oceanic	595375	-	CGCCCTATTGCCCGGCTCCTCCTCGCCCCGCTGCGCGGGTCGCATCGTCGCCAGGCTGG	59 bp Insertion	Not matched
14183	MDR	Indo-Oceanic	595375	-	CGCCCTATTGCCCGGCTCCTCCTCGCCCCGCTGCGCGGGTCGCATCGTCGCCAGGCTGG	59 bp Insertion	Not matched
14509	Isoniazid mono-resistant	Indo-Oceanic	595375	-	CCGCATCGTCGCCAGGCTGGGCCCTATTGCCCGGCTCCTCCTCGCCCCGCTGCGCGGGC	59 bp Insertion	Not matched
11060	Sensitive to first line drugs	Indo-Oceanic	595375	-	CGCCCTATTGCCCGGCTCCTCCTCGCCCCGCTGCGCGGGTCGCATCGTCGCCAGGCTGG	59 bp Insertion	Not matched
11610	Sensitive to first line drugs	East-African-Indian	595375	-	CGCCCTATTGCCCGGCTCCTCCTCGCCCCGCTGCGCGGGTCGCATCGTCGCCAGGCTGG	59 bp Insertion	Not matched
12033	Sensitive to first line drugs	Indo-Oceanic	595375	-	CGCCCTATTGCCCGGCTCCTCCTCGCCCCGCTGCGCGGGTCGCATCGTCGCCAGGCTGG	59 bp Insertion	Not matched
14075	MDR	Indo-Oceanic	595376	-	GCGCATCGTCGCCAGGCTGGGCCCTATTGCCCGGCTCCTCCTCGCCCCGCTGCGCGGGC	59 bp Insertion	Not matched
14141	MDR	Indo-Oceanic	595376	-	GCGCATCGTCGCCAGGCTGGGCCCTATTGCCCGGCTCCTCCTCGCCCCGCTGCGCGGGC	59 bp Insertion	Not matched
14183	MDR	Indo-Oceanic	595376	-	GGCCCTATTGCCCGGCTCCTCCTCGCCCCGCTGCGCGGGTCGCATCGTCGCCAGGCTGG	59 bp Insertion	Not matched
14509	Isoniazid mono-resistant	Indo-Oceanic	595376	-	GCGCATCGTCGCCAGGCTGGGCCCTATTGCCCGGCTCCTCCTCGCCCCGCTGCGCGGGC	59 bp Insertion	Not matched
16340	Rifampicin mono-resistant	Indo-Oceanic	595376	-	GCGCATCGTCGCCAGGCTGGGCCCTATTGCCCGGCTCCTCCTCGCCCCGCTGCGCGGGC	59 bp Insertion	Not matched
12033	Sensitive to first line drugs	Indo-Oceanic	595376	-	GCGCATCGTCGCCAGGCTGGGCCCTATTGCCCGGCTCCTCCTCGCCCCGCTGCGCGGGC	59 bp Insertion	Not matched
11060	Sensitive to first line drugs	Indo-Oceanic	595376	-	GGCCCTATTGCCCGGCTCCTCCTCGCCCCGCTGCGCGGGTCGCATCGTCGCCAGGCTGG	59 bp Insertion	Not matched
11610	Sensitive to first line drugs	East-African-Indian	595376	-	GGCCCTATTGCCCGGCTCCTCCTCGCCCCGCTGCGCGGGTCGCATCGTCGCCAGGCTGG	59 bp Insertion	Not matched
13742	Sensitive to first line drugs	Indo-Oceanic	595376	-	GGCCCTATTGCCCGGCTCCTCCTCGCCCCGCTGCGCGGGTCGCATCGTCGCCAGGCTGG	59 bp Insertion	Not matched
14141	MDR	Indo-Oceanic	595377	-	CCGCATCGTCGCCAGGCTGGGCCCTATTGCCCGGCTCCTCCTCGCCCCGCTGCGCGGGC	59 bp Insertion	Not matched
14075	MDR	Indo-Oceanic	595377	-	CGCCCTATTGCCCGGCTCCTCCTCGCCCCGCTGCGCGGGTCGCATCGTCGCCAGGCTGG	59 bp Insertion	Not matched
14183	MDR	Indo-Oceanic	595377	-	CGCCCTATTGCCCGGCTCCTCCTCGCCCCGCTGCGCGGGTCGCATCGTCGCCAGGCTGG	59 bp Insertion	Not matched
14509	Isoniazid mono-resistant	Indo-Oceanic	595377	-	CCGCATCGTCGCCAGGCTGGGCCCTATTGCCCGGCTCCTCCTCGCCCCGCTGCGCGGGC	59 bp Insertion	Not matched
11060	Sensitive to first line drugs	Indo-Oceanic	595377	-	CCGCATCGTCGCCAGGCTGGGCCCTATTGCCCGGCTCCTCCTCGCCCCGCTGCGCGGGC	59 bp Insertion	Not matched
11610	Sensitive to first line drugs	East-African-Indian	595377	-	CCGCATCGTCGCCAGGCTGGGCCCTATTGCCCGGCTCCTCCTCGCCCCGCTGCGCGGGC	59 bp Insertion	Not matched
12033	Sensitive to first line drugs	Indo-Oceanic	595377	-	CGCCCTATTGCCCGGCTCCTCCTCGCCCCGCTGCGCGGGTCGCATCGTCGCCAGGCTGG	59 bp Insertion	Not matched
14075	MDR	Indo-Oceanic	595378	-	ACGCATCGTCGCCAGGCTGGGCCCTATTGCCCGGCTCCTCCTCGCCCCGCTGCGCGGGC	59 bp Insertion	Not matched
14141	MDR	Indo-Oceanic	595378	-	ACGCATCGTCGCCAGGCTGGGCCCTATTGCCCGGCTCCTCCTCGCCCCGCTGCGCGGGC	59 bp Insertion	Not matched
14183	MDR	Indo-Oceanic	595378	-	ACGCATCGTCGCCAGGCTGGGCCCTATTGCCCGGCTCCTCCTCGCCCCGCTGCGCGGGC	59 bp Insertion	Not matched
14509	Isoniazid mono-resistant	Indo-Oceanic	595378	-	ACGCATCGTCGCCAGGCTGGGCCCTATTGCCCGGCTCCTCCTCGCCCCGCTGCGCGGGC	59 bp Insertion	Not matched
16340	Rifampicin mono-resistant	Indo-Oceanic	595378	-	ACGCATCGTCGCCAGGCTGGGCCCTATTGCCCGGCTCCTCCTCGCCCCGCTGCGCGGGC	59 bp Insertion	Not matched
11060	Sensitive to first line drugs	Indo-Oceanic	595378	-	ACGCATCGTCGCCAGGCTGGGCCCTATTGCCCGGCTCCTCCTCGCCCCGCTGCGCGGGC	59 bp Insertion	Not matched
11610	Sensitive to first line drugs	East-African-Indian	595378	-	ACGCATCGTCGCCAGGCTGGGCCCTATTGCCCGGCTCCTCCTCGCCCCGCTGCGCGGGC	59 bp Insertion	Not matched
14075	MDR	Indo-Oceanic	595379	-	TCGCATCGTCGCCAGGCTGGGCCCTATTGCCCGGCTCCTCCTCGCCCCGCTGCGCGGGC	59 bp Insertion	Not matched
14141	MDR	Indo-Oceanic	595379	-	TCGCATCGTCGCCAGGCTGGGCCCTATTGCCCGGCTCCTCCTCGCCCCGCTGCGCGGGC	59 bp Insertion	Not matched
14183	MDR	Indo-Oceanic	595379	-	TCGCATCGTCGCCAGGCTGGGCCCTATTGCCCGGCTCCTCCTCGCCCCGCTGCGCGGGC	59 bp Insertion	Not matched
14509	Isoniazid mono-resistant	Indo-Oceanic	595379	-	TCGCATCGTCGCCAGGCTGGGCCCTATTGCCCGGCTCCTCCTCGCCCCGCTGCGCGGGC	59 bp Insertion	Not matched
16340	Rifampicin mono-resistant	Indo-Oceanic	595379	-	TCGCATCGTCGCCAGGCTGGGCCCTATTGCCCGGCTCCTCCTCGCCCCGCTGCGCGGGC	59 bp Insertion	Not matched
11060	Sensitive to first line drugs	Indo-Oceanic	595379	-	TGCCCTATTGCCCGGCTCCTCCTCGCCCCGCTGCGCGGGTCGCATCGTCGCCAGGCTGG	59 bp Insertion	Not matched
11610	Sensitive to first line drugs	East-African-Indian	595379	-	TGCCCTATTGCCCGGCTCCTCCTCGCCCCGCTGCGCGGGTCGCATCGTCGCCAGGCTGG	59 bp Insertion	Not matched
12033	Sensitive to first line drugs	Indo-Oceanic	595379	-	TGCCCTATTGCCCGGCTCCTCCTCGCCCCGCTGCGCGGGTCGCATCGTCGCCAGGCTGG	59 bp Insertion	Not matched
14141	MDR	Indo-Oceanic	595380	-	CCGCATCGTCGCCAGGCTGGGCCCTATTGCCCGGCTCCTCCTCGCCCCGCTGCGCGGGC	59 bp Insertion	Not matched
14141	MDR	Indo-Oceanic	595381	-	GCGCATCGTCGCCAGGCTGGGCCCTATTGCCCGGCTCCTCCTCGCCCCGCTGCGCGGGC	59 bp Insertion	Not matched
14075	MDR	Indo-Oceanic	595381	-	GGCCCTATTGCCCGGCTCCTCCTCGCCCCGCTGCGCGGGTCGCATCGTCGCCAGGCTGG	59 bp Insertion	Not matched
14509	Isoniazid mono-resistant	Indo-Oceanic	595381	-	GCGCATCGTCGCCAGGCTGGGCCCTATTGCCCGGCTCCTCCTCGCCCCGCTGCGCGGGC	59 bp Insertion	Not matched
12033	Sensitive to first line drugs	Indo-Oceanic	595381	-	GGCCCTATTGCCCGGCTCCTCCTCGCCCCGCTGCGCGGGTCGCATCGTCGCCAGGCTGG	59 bp Insertion	Not matched
14075	MDR	Indo-Oceanic	595382	-	TCGCATCGTCGCCAGGCTGGGCCCTATTGCCCGGCTCCTCCTCGCCCCGCTGCGCGGGC	59 bp Insertion	Not matched
14141	MDR	Indo-Oceanic	595382	-	TCGCATCGTCGCCAGGCTGGGCCCTATTGCCCGGCTCCTCCTCGCCCCGCTGCGCGGGC	59 bp Insertion	Not matched
14183	MDR	Indo-Oceanic	595382	-	TCGCATCGTCGCCAGGCTGGGCCCTATTGCCCGGCTCCTCCTCGCCCCGCTGCGCGGGC	59 bp Insertion	Not matched
14509	Isoniazid mono-resistant	Indo-Oceanic	595382	-	TCGCATCGTCGCCAGGCTGGGCCCTATTGCCCGGCTCCTCCTCGCCCCGCTGCGCGGGC	59 bp Insertion	Not matched
16340	Rifampicin mono-resistant	Indo-Oceanic	595382	-	TCGCATCGTCGCCAGGCTGGGCCCTATTGCCCGGCTCCTCCTCGCCCCGCTGCGCGGGC	59 bp Insertion	Not matched
11060	Sensitive to first line drugs	Indo-Oceanic	595382	-	TCGCATCGTCGCCAGGCTGGGCCCTATTGCCCGGCTCCTCCTCGCCCCGCTGCGCGGGC	59 bp Insertion	Not matched
11610	Sensitive to first line drugs	East-African-Indian	595382	-	TCGCATCGTCGCCAGGCTGGGCCCTATTGCCCGGCTCCTCCTCGCCCCGCTGCGCGGGC	59 bp Insertion	Not matched
12033	Sensitive to first line drugs	Indo-Oceanic	595382	-	TGCCCTATTGCCCGGCTCCTCCTCGCCCCGCTGCGCGGGTCGCATCGTCGCCAGGCTGG	59 bp Insertion	Not matched
13058	Isoniazid mono-resistant	Euro-American (H37Rv-like)	677685	-	GCGCCA	6 bp Insertion	Position matched
14275	Isoniazid mono-resistant	Euro-American (H37Rv-like)	677685	-	GCGCCA	6 bp Insertion	Position matched
12036	MDR	East-African-Indian	700209	-	TG	2 bp Insertion	Not matched
12492	MDR	East-African-Indian	700209	-	TG	2 bp Insertion	Not matched
14032	MDR	East-African-Indian	700209	-	TG	2 bp Insertion	Not matched
14232	MDR	East-African-Indian	700209	-	TG	2 bp Insertion	Not matched
14240	MDR	East-Asian (Beijing)	809840	-	GC	2 bp Insertion	Position matched
15926	MDR	East-Asian (Beijing)	809840	-	GC	2 bp Insertion	Position matched
PU-168	Pre-XDR	East-Asian (Beijing)	809840	-	GC	2 bp Insertion	Position matched
14334	Rifampicin mono-resistant	East-African-Indian	889015	-	AG	2 bp Insertion	Position matched
8548	Isoniazid mono-resistant	East-African-Indian	889016	-	GGA	3 bp Insertion	Position matched
12696	MDR	East-Asian (Beijing)	890375	-	ACCAACCTCAACACCCCCTCAAGTGAAG	28 bp Insertion	Not matched
16055	MDR	East-Asian (Beijing)	890375	-	ACCAACCTCAACACCCCCTCAAGTGAAG	28 bp Insertion	Not matched
12955	MDR	East-African-Indian	890375	-	ACCCCCTCAAGTGAAG	16 bp Insertion	Not matched
13781	MDR	East-African-Indian	890375	-	ACCCCCTCAAGTGAAG	16 bp Insertion	Not matched
14097	MDR	East-African-Indian	890375	-	ACCCCCTCAAGTGAAG	16 bp Insertion	Not matched
14289	MDR	East-African-Indian	890375	-	ACCCCCTCAAGTGAAG	16 bp Insertion	Not matched
PU-169	MDR	East-African-Indian	890375	-	ACCCCCTCAAGTGAAG	16 bp Insertion	Not matched
12599	MDR	East-African-Indian	890375	-	ATGAAG	6 bp Insertion	Not matched
15336	MDR	East-African-Indian	890375	-	ATGAAG	6 bp Insertion	Not matched
15437	MDR	East-African-Indian	890375	-	ATGAAG	6 bp Insertion	Not matched
15453	MDR	East-African-Indian	890375	-	ATGAAG	6 bp Insertion	Not matched
15926	MDR	East-Asian (Beijing)	890375	-	ATGAAG	6 bp Insertion	Not matched
12084	Streptomycin mono-resistant	East-African-Indian	890375	-	ATGAAG	6 bp Insertion	Not matched
12359	Sensitive to first line drugs	East-African-Indian	890375	-	ACCCCCTCAAGTGAAG	16 bp Insertion	Not matched
15465	Sensitive to first line drugs	East-African-Indian	890375	-	ACCCCCTCAAGTGAAG	16 bp Insertion	Not matched
15098	Sensitive to first line drugs	East-African-Indian	890375	-	AGAGCGTGGCTTTCGCCCCGACTGAGATGTGTCCGCCGACCGGCCCAACCTCAACACCCCCTCAAGTGAAG	71 bp Insertion	Not matched
HP-1122	Isoniazid mono-resistant	East-African-Indian	960166	-	CAGGCTGTGGCGCCACTCCTCCACATCGCTGCGCTCTGCATCCACGCCGGCGGTAGTCAATGGCGCCGCTCCTCCTCATCGCTGCGCTCTGCATCGTCGCCGGCGGT	107 bp Insertion	Position matched
13719	Streptomycin mono-resistant	East-African-Indian	960189	-	CAGTCAATGGCGCCGCTCCTCCTCATCGCTGCGCTCTGCATCGTCGCCGGCGGT	54 bp Insertion	Not matched
HP-1122	Isoniazid mono-resistant	East-African-Indian	960191	-	TAGTCAATGGCGCCGCTCCTCCTCATCGCTGCGCTCTGCATCGTCGCCGGCGGT	54 bp Insertion	Not matched
13781	MDR	East-African-Indian	960203	-	GAGTCAATGGCGCCGCTCCTCCTCATCGCTGCGCTCTGCATCGTCGCCGGCGGT	54 bp Insertion	Not matched
HP-1122	Isoniazid mono-resistant	East-African-Indian	960203	-	GAGTCAATGGCGCCGCTCCTCCTCATCGCTGCGCTCTGCATCGTCGCCGGCGGT	54 bp Insertion	Not matched
12599	MDR	East-African-Indian	960205	-	AAGTCAATGGCGCCGCTCCTCCTCATCGCTGCGCTCTGCATCGTCGCCGGCGGT	54 bp Insertion	Not matched
13661	MDR	East-African-Indian	960205	-	AAGTCAATGGCGCCGCTCCTCCTCATCGCTGCGCTCTGCATCGTCGCCGGCGGT	54 bp Insertion	Not matched
14232	MDR	East-African-Indian	960205	-	AAGTCAATGGCGCCGCTCCTCCTCATCGCTGCGCTCTGCATCGTCGCCGGCGGT	54 bp Insertion	Not matched
13058	Isoniazid mono-resistant	Euro-American (H37Rv-like)	960205	-	AAGTCAATGGCGCCGCTCCTCCTCATCGCTGCGCTCTGCATCGTCGCCGGCGGT	54 bp Insertion	Not matched
14305	Isoniazid mono-resistant	East-African-Indian	960205	-	AAGTCAATGGCGCCGCTCCTCCTCATCGCTGCGCTCTGCATCGTCGCCGGCGGT	54 bp Insertion	Not matched
13626	Sensitive to first line drugs	East-African-Indian	960205	-	AAGTCAATGGCGCCGCTCCTCCTCATCGCTGCGCTCTGCATCGTCGCCGGCGGT	54 bp Insertion	Not matched
15098	Sensitive to first line drugs	East-African-Indian	960205	-	AAGTCAATGGCGCCGCTCCTCCTCATCGCTGCGCTCTGCATCGTCGCCGGCGGT	54 bp Insertion	Not matched
13075	MDR	East-African-Indian	960206	-	TAGTCAATGGCGCCGCTCCTCCTCATCGCTGCGCTCTGCATCGTCGCCGGCGGT	54 bp Insertion	Not matched
13781	MDR	East-African-Indian	960206	-	TAGTCAATGGCGCCGCTCCTCCTCATCGCTGCGCTCTGCATCGTCGCCGGCGGT	54 bp Insertion	Not matched
14075	MDR	Indo-Oceanic	960206	-	TAGTCAATGGCGCCGCTCCTCCTCATCGCTGCGCTCTGCATCGTCGCCGGCGGT	54 bp Insertion	Not matched
14232	MDR	East-African-Indian	960206	-	TAGTCAATGGCGCCGCTCCTCCTCATCGCTGCGCTCTGCATCGTCGCCGGCGGT	54 bp Insertion	Not matched
14845	MDR	East-African-Indian	960206	-	TAGTCAATGGCGCCGCTCCTCCTCATCGCTGCGCTCTGCATCGTCGCCGGCGGT	54 bp Insertion	Not matched
15336	MDR	East-African-Indian	960206	-	TAGTCAATGGCGCCGCTCCTCCTCATCGCTGCGCTCTGCATCGTCGCCGGCGGT	54 bp Insertion	Not matched
13058	Isoniazid mono-resistant	Euro-American (H37Rv-like)	960206	-	TAGTCAATGGCGCCGCTCCTCCTCATCGCTGCGCTCTGCATCGTCGCCGGCGGT	54 bp Insertion	Not matched
14305	Isoniazid mono-resistant	East-African-Indian	960206	-	TAGTCAATGGCGCCGCTCCTCCTCATCGCTGCGCTCTGCATCGTCGCCGGCGGT	54 bp Insertion	Not matched
14509	Isoniazid mono-resistant	Indo-Oceanic	960206	-	TAGTCAATGGCGCCGCTCCTCCTCATCGCTGCGCTCTGCATCGTCGCCGGCGGT	54 bp Insertion	Not matched
12138	Streptomycin mono-resistant	East-African-Indian	960206	-	TAGTCAATGGCGCCGCTCCTCCTCATCGCTGCGCTCTGCATCGTCGCCGGCGGT	54 bp Insertion	Not matched
11060	Sensitive to first line drugs	Indo-Oceanic	960206	-	TAGTCAATGGCGCCGCTCCTCCTCATCGCTGCGCTCTGCATCGTCGCCGGCGGT	54 bp Insertion	Not matched
11610	Sensitive to first line drugs	East-African-Indian	960206	-	TAGTCAATGGCGCCGCTCCTCCTCATCGCTGCGCTCTGCATCGTCGCCGGCGGT	54 bp Insertion	Not matched
11975	Sensitive to first line drugs	East-African-Indian	960206	-	TAGTCAATGGCGCCGCTCCTCCTCATCGCTGCGCTCTGCATCGTCGCCGGCGGT	54 bp Insertion	Not matched
13526	Sensitive to first line drugs	East-African-Indian	960206	-	TAGTCAATGGCGCCGCTCCTCCTCATCGCTGCGCTCTGCATCGTCGCCGGCGGT	54 bp Insertion	Not matched
13624	Sensitive to first line drugs	East-African-Indian	960206	-	TAGTCAATGGCGCCGCTCCTCCTCATCGCTGCGCTCTGCATCGTCGCCGGCGGT	54 bp Insertion	Not matched
13626	Sensitive to first line drugs	East-African-Indian	960206	-	TAGTCAATGGCGCCGCTCCTCCTCATCGCTGCGCTCTGCATCGTCGCCGGCGGT	54 bp Insertion	Not matched
15098	Sensitive to first line drugs	East-African-Indian	960206	-	TAGTCAATGGCGCCGCTCCTCCTCATCGCTGCGCTCTGCATCGTCGCCGGCGGT	54 bp Insertion	Not matched
15310	Sensitive to first line drugs	East-African-Indian	960206	-	TAGTCAATGGCGCCGCTCCTCCTCATCGCTGCGCTCTGCATCGTCGCCGGCGGT	54 bp Insertion	Not matched
13661	MDR	East-African-Indian	960208	-	GAGTCAATGGCGCCGCTCCTCCTCATCGCTGCGCTCTGCATCGTCGCCGGCGGT	54 bp Insertion	Not matched
12530	Rifampicin mono-resistant	East-African-Indian	960208	-	GAGTCAATGGCGCCGCTCCTCCTCATCGCTGCGCTCTGCATCGTCGCCGGCGGT	54 bp Insertion	Not matched
13661	MDR	East-African-Indian	960209	-	TAGTCAATGGCGCCGCTCCTCCTCATCGCTGCGCTCTGCATCGTCGCCGGCGGT	54 bp Insertion	Not matched
13781	MDR	East-African-Indian	960209	-	TAGTCAATGGCGCCGCTCCTCCTCATCGCTGCGCTCTGCATCGTCGCCGGCGGT	54 bp Insertion	Not matched
14075	MDR	Indo-Oceanic	960209	-	TAGTCAATGGCGCCGCTCCTCCTCATCGCTGCGCTCTGCATCGTCGCCGGCGGT	54 bp Insertion	Not matched
13058	Isoniazid mono-resistant	Euro-American (H37Rv-like)	960209	-	TAGTCAATGGCGCCGCTCCTCCTCATCGCTGCGCTCTGCATCGTCGCCGGCGGT	54 bp Insertion	Not matched
14305	Isoniazid mono-resistant	East-African-Indian	960209	-	TAGTCAATGGCGCCGCTCCTCCTCATCGCTGCGCTCTGCATCGTCGCCGGCGGT	54 bp Insertion	Not matched
14509	Isoniazid mono-resistant	Indo-Oceanic	960209	-	TAGTCAATGGCGCCGCTCCTCCTCATCGCTGCGCTCTGCATCGTCGCCGGCGGT	54 bp Insertion	Not matched
13526	Sensitive to first line drugs	East-African-Indian	960209	-	TAGTCAATGGCGCCGCTCCTCCTCATCGCTGCGCTCTGCATCGTCGCCGGCGGT	54 bp Insertion	Not matched
15310	Sensitive to first line drugs	East-African-Indian	960209	-	TAGTCAATGGCGCCGCTCCTCCTCATCGCTGCGCTCTGCATCGTCGCCGGCGGT	54 bp Insertion	Not matched
12599	MDR	East-African-Indian	960212	-	CAGTCAATGGCGCCGCTCCTCCTCATCGCTGCGCTCTGCATCGTCGCCGGCGGT	54 bp Insertion	Not matched
12972	MDR	East-African-Indian	960212	-	CAGTCAATGGCGCCGCTCCTCCTCATCGCTGCGCTCTGCATCGTCGCCGGCGGT	54 bp Insertion	Not matched
13075	MDR	East-African-Indian	960212	-	CAGTCAATGGCGCCGCTCCTCCTCATCGCTGCGCTCTGCATCGTCGCCGGCGGT	54 bp Insertion	Not matched
13661	MDR	East-African-Indian	960212	-	CAGTCAATGGCGCCGCTCCTCCTCATCGCTGCGCTCTGCATCGTCGCCGGCGGT	54 bp Insertion	Not matched
14232	MDR	East-African-Indian	960212	-	CAGTCAATGGCGCCGCTCCTCCTCATCGCTGCGCTCTGCATCGTCGCCGGCGGT	54 bp Insertion	Not matched
15336	MDR	East-African-Indian	960212	-	CAGTCAATGGCGCCGCTCCTCCTCATCGCTGCGCTCTGCATCGTCGCCGGCGGT	54 bp Insertion	Not matched
13058	Isoniazid mono-resistant	Euro-American (H37Rv-like)	960212	-	CAGTCAATGGCGCCGCTCCTCCTCATCGCTGCGCTCTGCATCGTCGCCGGCGGT	54 bp Insertion	Not matched
14275	Isoniazid mono-resistant	Euro-American (H37Rv-like)	960212	-	CAGTCAATGGCGCCGCTCCTCCTCATCGCTGCGCTCTGCATCGTCGCCGGCGGT	54 bp Insertion	Not matched
14305	Isoniazid mono-resistant	East-African-Indian	960212	-	CAGTCAATGGCGCCGCTCCTCCTCATCGCTGCGCTCTGCATCGTCGCCGGCGGT	54 bp Insertion	Not matched
14509	Isoniazid mono-resistant	Indo-Oceanic	960212	-	CAGTCAATGGCGCCGCTCCTCCTCATCGCTGCGCTCTGCATCGTCGCCGGCGGT	54 bp Insertion	Not matched
12530	Rifampicin mono-resistant	East-African-Indian	960212	-	CAGTCAATGGCGCCGCTCCTCCTCATCGCTGCGCTCTGCATCGTCGCCGGCGGT	54 bp Insertion	Not matched
11975	Sensitive to first line drugs	East-African-Indian	960212	-	CAGTCAATGGCGCCGCTCCTCCTCATCGCTGCGCTCTGCATCGTCGCCGGCGGT	54 bp Insertion	Not matched
13624	Sensitive to first line drugs	East-African-Indian	960212	-	CAGTCAATGGCGCCGCTCCTCCTCATCGCTGCGCTCTGCATCGTCGCCGGCGGT	54 bp Insertion	Not matched
13626	Sensitive to first line drugs	East-African-Indian	960212	-	CAGTCAATGGCGCCGCTCCTCCTCATCGCTGCGCTCTGCATCGTCGCCGGCGGT	54 bp Insertion	Not matched
13742	Sensitive to first line drugs	Indo-Oceanic	960212	-	CAGTCAATGGCGCCGCTCCTCCTCATCGCTGCGCTCTGCATCGTCGCCGGCGGT	54 bp Insertion	Not matched
15098	Sensitive to first line drugs	East-African-Indian	960212	-	CAGTCAATGGCGCCGCTCCTCCTCATCGCTGCGCTCTGCATCGTCGCCGGCGGT	54 bp Insertion	Not matched
15310	Sensitive to first line drugs	East-African-Indian	960212	-	CAGTCAATGGCGCCGCTCCTCCTCATCGCTGCGCTCTGCATCGTCGCCGGCGGT	54 bp Insertion	Not matched
12599	MDR	East-African-Indian	960213	-	CAGTCAATGGCGCCGCTCCTCCTCATCGCTGCGCTCTGCATCGTCGCCGGCGGT	54 bp Insertion	Position matched
13661	MDR	East-African-Indian	960213	-	CAGTCAATGGCGCCGCTCCTCCTCATCGCTGCGCTCTGCATCGTCGCCGGCGGT	54 bp Insertion	Position matched
13781	MDR	East-African-Indian	960213	-	CAGTCAATGGCGCCGCTCCTCCTCATCGCTGCGCTCTGCATCGTCGCCGGCGGT	54 bp Insertion	Position matched
14232	MDR	East-African-Indian	960213	-	CAGTCAATGGCGCCGCTCCTCCTCATCGCTGCGCTCTGCATCGTCGCCGGCGGT	54 bp Insertion	Position matched
12515	Isoniazid mono-resistant	East-African-Indian	960213	-	CAGTCAATGGCGCCGCTCCTCCTCATCGCTGCGCTCTGCATCGTCGCCGGCGGT	54 bp Insertion	Position matched
13058	Isoniazid mono-resistant	Euro-American (H37Rv-like)	960213	-	CAGTCAATGGCGCCGCTCCTCCTCATCGCTGCGCTCTGCATCGTCGCCGGCGGT	54 bp Insertion	Position matched
15382	Isoniazid mono-resistant	East-African-Indian	960213	-	CAGTCAATGGCGCCGCTCCTCCTCATCGCTGCGCTCTGCATCGTCGCCGGCGGT	54 bp Insertion	Position matched
15310	Sensitive to first line drugs	East-African-Indian	960213	-	CAGTCAATGGCGCCGCTCCTCCTCATCGCTGCGCTCTGCATCGTCGCCGGCGGT	54 bp Insertion	Position matched
13075	MDR	East-African-Indian	960214	-	GAGTCAATGGCGCCGCTCCTCCTCATCGCTGCGCTCTGCATCGTCGCCGGCGGT	54 bp Insertion	Position matched
14075	MDR	Indo-Oceanic	960214	-	GAGTCAATGGCGCCGCTCCTCCTCATCGCTGCGCTCTGCATCGTCGCCGGCGGT	54 bp Insertion	Position matched
HP-1122	Isoniazid mono-resistant	East-African-Indian	960214	-	GAGTCAATGGCGCCGCTCCTCCTCATCGCTGCGCTCTGCATCGTCGCCGGCGGT	54 bp Insertion	Position matched
11975	Sensitive to first line drugs	East-African-Indian	960214	-	GAGTCAATGGCGCCGCTCCTCCTCATCGCTGCGCTCTGCATCGTCGCCGGCGGT	54 bp Insertion	Position matched
12033	Sensitive to first line drugs	Indo-Oceanic	960214	-	GAGTCAATGGCGCCGCTCCTCCTCATCGCTGCGCTCTGCATCGTCGCCGGCGGT	54 bp Insertion	Position matched
13075	MDR	East-African-Indian	960215	-	GAGTCAATGGCGCCGCTCCTCCTCATCGCTGCGCTCTGCATCGTCGCCGGCGGT	54 bp Insertion	Position matched
13781	MDR	East-African-Indian	960215	-	GAGTCAATGGCGCCGCTCCTCCTCATCGCTGCGCTCTGCATCGTCGCCGGCGGT	54 bp Insertion	Position matched
14141	MDR	Indo-Oceanic	960215	-	GAGTCAATGGCGCCGCTCCTCCTCATCGCTGCGCTCTGCATCGTCGCCGGCGGT	54 bp Insertion	Position matched
14183	MDR	Indo-Oceanic	960215	-	GAGTCAATGGCGCCGCTCCTCCTCATCGCTGCGCTCTGCATCGTCGCCGGCGGT	54 bp Insertion	Position matched
14232	MDR	East-African-Indian	960215	-	GAGTCAATGGCGCCGCTCCTCCTCATCGCTGCGCTCTGCATCGTCGCCGGCGGT	54 bp Insertion	Position matched
14845	MDR	East-African-Indian	960215	-	GAGTCAATGGCGCCGCTCCTCCTCATCGCTGCGCTCTGCATCGTCGCCGGCGGT	54 bp Insertion	Position matched
15453	MDR	East-African-Indian	960215	-	GAGTCAATGGCGCCGCTCCTCCTCATCGCTGCGCTCTGCATCGTCGCCGGCGGT	54 bp Insertion	Position matched
13058	Isoniazid mono-resistant	Euro-American (H37Rv-like)	960215	-	GAGTCAATGGCGCCGCTCCTCCTCATCGCTGCGCTCTGCATCGTCGCCGGCGGT	54 bp Insertion	Position matched
14305	Isoniazid mono-resistant	East-African-Indian	960215	-	GAGTCAATGGCGCCGCTCCTCCTCATCGCTGCGCTCTGCATCGTCGCCGGCGGT	54 bp Insertion	Position matched
15382	Isoniazid mono-resistant	East-African-Indian	960215	-	GAGTCAATGGCGCCGCTCCTCCTCATCGCTGCGCTCTGCATCGTCGCCGGCGGT	54 bp Insertion	Position matched
12530	Rifampicin mono-resistant	East-African-Indian	960215	-	GAGTCAATGGCGCCGCTCCTCCTCATCGCTGCGCTCTGCATCGTCGCCGGCGGT	54 bp Insertion	Position matched
11975	Sensitive to first line drugs	East-African-Indian	960215	-	GAGTCAATGGCGCCGCTCCTCCTCATCGCTGCGCTCTGCATCGTCGCCGGCGGT	54 bp Insertion	Position matched
13526	Sensitive to first line drugs	East-African-Indian	960215	-	GAGTCAATGGCGCCGCTCCTCCTCATCGCTGCGCTCTGCATCGTCGCCGGCGGT	54 bp Insertion	Position matched
13624	Sensitive to first line drugs	East-African-Indian	960215	-	GAGTCAATGGCGCCGCTCCTCCTCATCGCTGCGCTCTGCATCGTCGCCGGCGGT	54 bp Insertion	Position matched
13626	Sensitive to first line drugs	East-African-Indian	960215	-	GAGTCAATGGCGCCGCTCCTCCTCATCGCTGCGCTCTGCATCGTCGCCGGCGGT	54 bp Insertion	Position matched
15098	Sensitive to first line drugs	East-African-Indian	960215	-	GAGTCAATGGCGCCGCTCCTCCTCATCGCTGCGCTCTGCATCGTCGCCGGCGGT	54 bp Insertion	Position matched
13075	MDR	East-African-Indian	960216	-	CAGTCAATGGCGCCGCTCCTCCTCATCGCTGCGCTCTGCATCGTCGCCGGCGGT	54 bp Insertion	Position matched
14075	MDR	Indo-Oceanic	960216	-	CAGTCAATGGCGCCGCTCCTCCTCATCGCTGCGCTCTGCATCGTCGCCGGCGGT	54 bp Insertion	Position matched
12138	Streptomycin mono-resistant	East-African-Indian	960216	-	CAGTCAATGGCGCCGCTCCTCCTCATCGCTGCGCTCTGCATCGTCGCCGGCGGT	54 bp Insertion	Position matched
13526	Sensitive to first line drugs	East-African-Indian	960216	-	CAGTCAATGGCGCCGCTCCTCCTCATCGCTGCGCTCTGCATCGTCGCCGGCGGT	54 bp Insertion	Position matched
15310	Sensitive to first line drugs	East-African-Indian	960216	-	CAGTCAATGGCGCCGCTCCTCCTCATCGCTGCGCTCTGCATCGTCGCCGGCGGT	54 bp Insertion	Position matched
8548	Isoniazid mono-resistant	East-African-Indian	967856	-	GT	2 bp Insertion	Not matched
16340	Rifampicin mono-resistant	Indo-Oceanic	967856	-	GT	2 bp Insertion	Not matched
13675	Sensitive to first line drugs	East-African-Indian	993838	-	TG	2 bp Insertion	Not matched
16398	Sensitive to first line drugs	East-African-Indian	993838	-	TG	2 bp Insertion	Not matched
12267	Rifampicin mono-resistant	East-African-Indian	1026909	-	CCGG	4 bp Insertion	Not matched
11078	MDR	East-African-Indian	1026916	-	CG	2 bp Insertion	Position matched
12584	MDR	East-African-Indian	1026916	-	CG	2 bp Insertion	Position matched
12972	MDR	East-African-Indian	1026916	-	CG	2 bp Insertion	Position matched
13032	MDR	East-African-Indian	1026916	-	CG	2 bp Insertion	Position matched
8404	MDR	East-African-Indian	1026916	-	CG	2 bp Insertion	Position matched
12972	MDR	East-African-Indian	1026916	-	CGG	3 bp Insertion	Position matched
15391	MDR	East-African-Indian	1026916	-	CGG	3 bp Insertion	Position matched
12163	Isoniazid mono-resistant	East-African-Indian	1026916	-	CG	2 bp Insertion	Position matched
13055	Isoniazid mono-resistant	East-African-Indian	1026916	-	CG	2 bp Insertion	Position matched
16210	Isoniazid mono-resistant	East-African-Indian	1026916	-	CG	2 bp Insertion	Position matched
16335	Isoniazid mono-resistant	East-African-Indian	1026916	-	CG	2 bp Insertion	Position matched
12267	Rifampicin mono-resistant	East-African-Indian	1026916	-	CG	2 bp Insertion	Position matched
12267	Rifampicin mono-resistant	East-African-Indian	1026916	-	CGG	3 bp Insertion	Position matched
13742	Sensitive to first line drugs	Indo-Oceanic	1026916	-	CG	2 bp Insertion	Position matched
11975	Sensitive to first line drugs	East-African-Indian	1026916	-	CGG	3 bp Insertion	Position matched
12061	Sensitive to first line drugs	East-African-Indian	1026916	-	CGG	3 bp Insertion	Position matched
15098	Sensitive to first line drugs	East-African-Indian	1026916	-	CGG	3 bp Insertion	Position matched
11975	Sensitive to first line drugs	East-African-Indian	1026916	-	CGGG	4 bp Insertion	Position matched
12061	Sensitive to first line drugs	East-African-Indian	1026916	-	CGGG	4 bp Insertion	Position matched
13271	Sensitive to first line drugs	East-African-Indian	1026916	-	CGGG	4 bp Insertion	Position matched
15098	Sensitive to first line drugs	East-African-Indian	1026916	-	CGGG	4 bp Insertion	Position matched
11078	MDR	East-African-Indian	1090188	-	AG	2 bp Insertion	Position matched
11766	MDR	Indo-Oceanic	1090188	-	AG	2 bp Insertion	Position matched
12036	MDR	East-African-Indian	1090188	-	AG	2 bp Insertion	Position matched
12058	MDR	East-African-Indian	1090188	-	AG	2 bp Insertion	Position matched
12067	MDR	Indo-Oceanic	1090188	-	AG	2 bp Insertion	Position matched
12235	MDR	East-African-Indian	1090188	-	AG	2 bp Insertion	Position matched
12492	MDR	East-African-Indian	1090188	-	AG	2 bp Insertion	Position matched
12510	MDR	East-African-Indian	1090188	-	AG	2 bp Insertion	Position matched
12584	MDR	East-African-Indian	1090188	-	AG	2 bp Insertion	Position matched
12599	MDR	East-African-Indian	1090188	-	AG	2 bp Insertion	Position matched
12696	MDR	East-Asian (Beijing)	1090188	-	AG	2 bp Insertion	Position matched
12807	MDR	Indo-Oceanic	1090188	-	AG	2 bp Insertion	Position matched
12890	MDR	East-African-Indian	1090188	-	AG	2 bp Insertion	Position matched
12955	MDR	East-African-Indian	1090188	-	AG	2 bp Insertion	Position matched
12970	MDR	East-African-Indian	1090188	-	AG	2 bp Insertion	Position matched
12972	MDR	East-African-Indian	1090188	-	AG	2 bp Insertion	Position matched
12973	MDR	East-African-Indian	1090188	-	AG	2 bp Insertion	Position matched
12991	MDR	Indo-Oceanic	1090188	-	AG	2 bp Insertion	Position matched
13032	MDR	East-African-Indian	1090188	-	AG	2 bp Insertion	Position matched
13057	MDR	East-African-Indian	1090188	-	AG	2 bp Insertion	Position matched
13075	MDR	East-African-Indian	1090188	-	AG	2 bp Insertion	Position matched
13122	MDR	East-African-Indian	1090188	-	AG	2 bp Insertion	Position matched
13540	MDR	East-African-Indian	1090188	-	AG	2 bp Insertion	Position matched
13627	MDR	East-African-Indian	1090188	-	AG	2 bp Insertion	Position matched
13661	MDR	East-African-Indian	1090188	-	AG	2 bp Insertion	Position matched
13668	MDR	Indo-Oceanic	1090188	-	AG	2 bp Insertion	Position matched
13679	MDR	East-African-Indian	1090188	-	AG	2 bp Insertion	Position matched
13781	MDR	East-African-Indian	1090188	-	AG	2 bp Insertion	Position matched
13797	MDR	East-African-Indian	1090188	-	AG	2 bp Insertion	Position matched
13897	MDR	East-African-Indian	1090188	-	AG	2 bp Insertion	Position matched
13971	MDR	Indo-Oceanic	1090188	-	AG	2 bp Insertion	Position matched
13977	MDR	East-Asian (Beijing)	1090188	-	AG	2 bp Insertion	Position matched
14032	MDR	East-African-Indian	1090188	-	AG	2 bp Insertion	Position matched
14075	MDR	Indo-Oceanic	1090188	-	AG	2 bp Insertion	Position matched
14097	MDR	East-African-Indian	1090188	-	AG	2 bp Insertion	Position matched
14128	MDR	Indo-Oceanic	1090188	-	AG	2 bp Insertion	Position matched
14131	MDR	East-African-Indian	1090188	-	AG	2 bp Insertion	Position matched
14141	MDR	Indo-Oceanic	1090188	-	AG	2 bp Insertion	Position matched
14183	MDR	Indo-Oceanic	1090188	-	AG	2 bp Insertion	Position matched
14220	MDR	Indo-Oceanic	1090188	-	AG	2 bp Insertion	Position matched
14232	MDR	East-African-Indian	1090188	-	AG	2 bp Insertion	Position matched
14236	MDR	East-African-Indian	1090188	-	AG	2 bp Insertion	Position matched
14240	MDR	East-Asian (Beijing)	1090188	-	AG	2 bp Insertion	Position matched
14289	MDR	East-African-Indian	1090188	-	AG	2 bp Insertion	Position matched
14298	MDR	East-Asian (Beijing)	1090188	-	AG	2 bp Insertion	Position matched
14679	MDR	East-African-Indian	1090188	-	AG	2 bp Insertion	Position matched
14845	MDR	East-African-Indian	1090188	-	AG	2 bp Insertion	Position matched
15331	MDR	East-African-Indian	1090188	-	AG	2 bp Insertion	Position matched
15336	MDR	East-African-Indian	1090188	-	AG	2 bp Insertion	Position matched
15348	MDR	East-African-Indian	1090188	-	AG	2 bp Insertion	Position matched
15391	MDR	East-African-Indian	1090188	-	AG	2 bp Insertion	Position matched
15437	MDR	East-African-Indian	1090188	-	AG	2 bp Insertion	Position matched
15453	MDR	East-African-Indian	1090188	-	AG	2 bp Insertion	Position matched
15926	MDR	East-Asian (Beijing)	1090188	-	AG	2 bp Insertion	Position matched
16028	MDR	Indo-Oceanic	1090188	-	AG	2 bp Insertion	Position matched
16055	MDR	East-Asian (Beijing)	1090188	-	AG	2 bp Insertion	Position matched
16056	MDR	East-African-Indian	1090188	-	AG	2 bp Insertion	Position matched
16115	MDR	East-African-Indian	1090188	-	AG	2 bp Insertion	Position matched
8404	MDR	East-African-Indian	1090188	-	AG	2 bp Insertion	Position matched
P-10	MDR	East-African-Indian	1090188	-	AG	2 bp Insertion	Position matched
P-18	MDR	East-African-Indian	1090188	-	AG	2 bp Insertion	Position matched
P-9	MDR	Indo-Oceanic	1090188	-	AG	2 bp Insertion	Position matched
PU-164	MDR	East-African-Indian	1090188	-	AG	2 bp Insertion	Position matched
PU-169	MDR	East-African-Indian	1090188	-	AG	2 bp Insertion	Position matched
PU-65	MDR	Indo-Oceanic	1090188	-	AG	2 bp Insertion	Position matched
12969	MDR	East-African-Indian	1090188	-	AG	2 bp Insertion	Position matched
11867	Isoniazid mono-resistant	East-African-Indian	1090188	-	AG	2 bp Insertion	Position matched
12163	Isoniazid mono-resistant	East-African-Indian	1090188	-	AG	2 bp Insertion	Position matched
12515	Isoniazid mono-resistant	East-African-Indian	1090188	-	AG	2 bp Insertion	Position matched
13055	Isoniazid mono-resistant	East-African-Indian	1090188	-	AG	2 bp Insertion	Position matched
13059	Isoniazid mono-resistant	East-African-Indian	1090188	-	AG	2 bp Insertion	Position matched
13073	Isoniazid mono-resistant	East-African-Indian	1090188	-	AG	2 bp Insertion	Position matched
13466	Isoniazid mono-resistant	East-African-Indian	1090188	-	AG	2 bp Insertion	Position matched
13485	Isoniazid mono-resistant	East-African-Indian	1090188	-	AG	2 bp Insertion	Position matched
13709	Isoniazid mono-resistant	East-African-Indian	1090188	-	AG	2 bp Insertion	Position matched
14105	Isoniazid mono-resistant	East-African-Indian	1090188	-	AG	2 bp Insertion	Position matched
14305	Isoniazid mono-resistant	East-African-Indian	1090188	-	AG	2 bp Insertion	Position matched
14478	Isoniazid mono-resistant	East-African-Indian	1090188	-	AG	2 bp Insertion	Position matched
14509	Isoniazid mono-resistant	Indo-Oceanic	1090188	-	AG	2 bp Insertion	Position matched
14737	Isoniazid mono-resistant	East-African-Indian	1090188	-	AG	2 bp Insertion	Position matched
14984	Isoniazid mono-resistant	East-African-Indian	1090188	-	AG	2 bp Insertion	Position matched
15382	Isoniazid mono-resistant	East-African-Indian	1090188	-	AG	2 bp Insertion	Position matched
16210	Isoniazid mono-resistant	East-African-Indian	1090188	-	AG	2 bp Insertion	Position matched
16335	Isoniazid mono-resistant	East-African-Indian	1090188	-	AG	2 bp Insertion	Position matched
16345	Isoniazid mono-resistant	East-African-Indian	1090188	-	AG	2 bp Insertion	Position matched
8548	Isoniazid mono-resistant	East-African-Indian	1090188	-	AG	2 bp Insertion	Position matched
HP-1122	Isoniazid mono-resistant	East-African-Indian	1090188	-	AG	2 bp Insertion	Position matched
PU-154	Isoniazid mono-resistant	East-African-Indian	1090188	-	AG	2 bp Insertion	Position matched
PU-73	Isoniazid mono-resistant	Indo-Oceanic	1090188	-	AG	2 bp Insertion	Position matched
PU-161	Isoniazid mono-resistant	East-African-Indian	1090188	-	AG	2 bp Insertion	Position matched
12541	Isoniazid mono-resistant	East-African-Indian	1090188	-	AG	2 bp Insertion	Position matched
13569	Isoniazid mono-resistant	Indo-Oceanic	1090188	-	AG	2 bp Insertion	Position matched
12267	Rifampicin mono-resistant	East-African-Indian	1090188	-	AG	2 bp Insertion	Position matched
12530	Rifampicin mono-resistant	East-African-Indian	1090188	-	AG	2 bp Insertion	Position matched
12639	Rifampicin mono-resistant	East-African-Indian	1090188	-	AG	2 bp Insertion	Position matched
12649	Rifampicin mono-resistant	East-African-Indian	1090188	-	AG	2 bp Insertion	Position matched
13217	Rifampicin mono-resistant	East-African-Indian	1090188	-	AG	2 bp Insertion	Position matched
13412	Rifampicin mono-resistant	East-African-Indian	1090188	-	AG	2 bp Insertion	Position matched
14231	Rifampicin mono-resistant	East-African-Indian	1090188	-	AG	2 bp Insertion	Position matched
14334	Rifampicin mono-resistant	East-African-Indian	1090188	-	AG	2 bp Insertion	Position matched
15798	Rifampicin mono-resistant	East-African-Indian	1090188	-	AG	2 bp Insertion	Position matched
15913	Rifampicin mono-resistant	East-African-Indian	1090188	-	AG	2 bp Insertion	Position matched
16340	Rifampicin mono-resistant	Indo-Oceanic	1090188	-	AG	2 bp Insertion	Position matched
10828	Streptomycin mono-resistant	East-African-Indian	1090188	-	AG	2 bp Insertion	Position matched
12084	Streptomycin mono-resistant	East-African-Indian	1090188	-	AG	2 bp Insertion	Position matched
12138	Streptomycin mono-resistant	East-African-Indian	1090188	-	AG	2 bp Insertion	Position matched
13719	Streptomycin mono-resistant	East-African-Indian	1090188	-	AG	2 bp Insertion	Position matched
16109	Streptomycin mono-resistant	East-African-Indian	1090188	-	AG	2 bp Insertion	Position matched
16166	Pre-XDR	East-African-Indian	1090188	-	AG	2 bp Insertion	Position matched
16371	Pre-XDR	East-Asian (Beijing)	1090188	-	AG	2 bp Insertion	Position matched
16485	Pre-XDR	East-African-Indian	1090188	-	AG	2 bp Insertion	Position matched
5553	Pre-XDR	East-Asian (Beijing)	1090188	-	AG	2 bp Insertion	Position matched
[truncated: 3,649 more rows]
