# Supplementary material for: Whole Genome Sequencing of Mycobacterium tuberculosis Clinical Isolates From India Reveals Genetic Heterogeneity and Region-Specific Variations That Might Affect Drug Susceptibility
Source: Front Microbiol. 2019 Feb 26;10:309. doi: 10.3389/fmicb.2019.00309 (PMC6399466; doi:10.3389/fmicb.2019.00309)
Supplement: TABLE S4 — (A) List of deletions identified in our study in the CDS region. (B) List of deletions identified in our study in the intergenic region. [file Table_4.XLS]

## Sheet: A
Advani et al., 2018. Whole genome sequencing of Mycobacterium tuberculosis clinical isolates from India reveals genetic heterogeneity and region-specific variations that might affect drug susceptibility
Supplementary Table 4(A): List of deletions identified in our study in the CDS region
Sample_ID	Profile	Position	Reference	Varaint	Number of bp deleted	RV_ID	Gene_Symbol	Description	GMTV_compared_results
14334	Rifampicin mono-resistant	3337	GAATTGCATCCAGGGCGGACGGTTTTT	-	27 bp Deletion	Rv0003	recF	DNA replication/repair protein RecF	Not matched
16268	MDR	12253	GCCAGAC	-	7 bp Deletion	Rv0008c	Rv0008c	cell wall synthesis protein CwsA	Not matched
13626	Sensitive to first line drugs	13228	GC	-	2 bp Deletion	Rv0010c	Rv0010c	membrane protein	Position matched
16210	Isoniazid mono-resistant	17896	AG	-	2 bp Deletion	Rv0015c	pknA	serine/threonine-protein kinase PknA	Not matched
8404	MDR	24698	GCCGCGTTGCTCGGGGTAA	-	19 bp Deletion	Rv0020c	fhaA	FHA domain-containing protein FhaA	Position matched
11766	MDR	24698	GCCGCGTTGCTCGGGGTAA	-	19 bp Deletion	Rv0020c	fhaA	FHA domain-containing protein FhaA	Position matched
12058	MDR	24698	GCCGCGTTGCTCGGGGTAA	-	19 bp Deletion	Rv0020c	fhaA	FHA domain-containing protein FhaA	Position matched
12067	MDR	24698	GCCGCGTTGCTCGGGGTAA	-	19 bp Deletion	Rv0020c	fhaA	FHA domain-containing protein FhaA	Position matched
12492	MDR	24698	GCCGCGTTGCTCGGGGTAA	-	19 bp Deletion	Rv0020c	fhaA	FHA domain-containing protein FhaA	Position matched
12510	MDR	24698	GCCGCGTTGCTCGGGGTAA	-	19 bp Deletion	Rv0020c	fhaA	FHA domain-containing protein FhaA	Position matched
12584	MDR	24698	GCCGCGTTGCTCGGGGTAA	-	19 bp Deletion	Rv0020c	fhaA	FHA domain-containing protein FhaA	Position matched
12599	MDR	24698	GCCGCGTTGCTCGGGGTAA	-	19 bp Deletion	Rv0020c	fhaA	FHA domain-containing protein FhaA	Position matched
12696	MDR	24698	GCCGCGTTGCTCGGGGTAA	-	19 bp Deletion	Rv0020c	fhaA	FHA domain-containing protein FhaA	Position matched
12807	MDR	24698	GCCGCGTTGCTCGGGGTAA	-	19 bp Deletion	Rv0020c	fhaA	FHA domain-containing protein FhaA	Position matched
12955	MDR	24698	GCCGCGTTGCTCGGGGTAA	-	19 bp Deletion	Rv0020c	fhaA	FHA domain-containing protein FhaA	Position matched
12970	MDR	24698	GCCGCGTTGCTCGGGGTAA	-	19 bp Deletion	Rv0020c	fhaA	FHA domain-containing protein FhaA	Position matched
12972	MDR	24698	GCCGCGTTGCTCGGGGTAA	-	19 bp Deletion	Rv0020c	fhaA	FHA domain-containing protein FhaA	Position matched
12973	MDR	24698	GCCGCGTTGCTCGGGGTAA	-	19 bp Deletion	Rv0020c	fhaA	FHA domain-containing protein FhaA	Position matched
12991	MDR	24698	GCCGCGTTGCTCGGGGTAA	-	19 bp Deletion	Rv0020c	fhaA	FHA domain-containing protein FhaA	Position matched
13032	MDR	24698	GCCGCGTTGCTCGGGGTAA	-	19 bp Deletion	Rv0020c	fhaA	FHA domain-containing protein FhaA	Position matched
13057	MDR	24698	GCCGCGTTGCTCGGGGTAA	-	19 bp Deletion	Rv0020c	fhaA	FHA domain-containing protein FhaA	Position matched
13075	MDR	24698	GCCGCGTTGCTCGGGGTAA	-	19 bp Deletion	Rv0020c	fhaA	FHA domain-containing protein FhaA	Position matched
13122	MDR	24698	GCCGCGTTGCTCGGGGTAA	-	19 bp Deletion	Rv0020c	fhaA	FHA domain-containing protein FhaA	Position matched
13540	MDR	24698	GCCGCGTTGCTCGGGGTAA	-	19 bp Deletion	Rv0020c	fhaA	FHA domain-containing protein FhaA	Position matched
13627	MDR	24698	GCCGCGTTGCTCGGGGTAA	-	19 bp Deletion	Rv0020c	fhaA	FHA domain-containing protein FhaA	Position matched
13661	MDR	24698	GCCGCGTTGCTCGGGGTAA	-	19 bp Deletion	Rv0020c	fhaA	FHA domain-containing protein FhaA	Position matched
13668	MDR	24698	GCCGCGTTGCTCGGGGTAA	-	19 bp Deletion	Rv0020c	fhaA	FHA domain-containing protein FhaA	Position matched
13679	MDR	24698	GCCGCGTTGCTCGGGGTAA	-	19 bp Deletion	Rv0020c	fhaA	FHA domain-containing protein FhaA	Position matched
13781	MDR	24698	GCCGCGTTGCTCGGGGTAA	-	19 bp Deletion	Rv0020c	fhaA	FHA domain-containing protein FhaA	Position matched
13854	MDR	24698	GCCGCGTTGCTCGGGGTAA	-	19 bp Deletion	Rv0020c	fhaA	FHA domain-containing protein FhaA	Position matched
13897	MDR	24698	GCCGCGTTGCTCGGGGTAA	-	19 bp Deletion	Rv0020c	fhaA	FHA domain-containing protein FhaA	Position matched
13971	MDR	24698	GCCGCGTTGCTCGGGGTAA	-	19 bp Deletion	Rv0020c	fhaA	FHA domain-containing protein FhaA	Position matched
13977	MDR	24698	GCCGCGTTGCTCGGGGTAA	-	19 bp Deletion	Rv0020c	fhaA	FHA domain-containing protein FhaA	Position matched
14032	MDR	24698	GCCGCGTTGCTCGGGGTAA	-	19 bp Deletion	Rv0020c	fhaA	FHA domain-containing protein FhaA	Position matched
14075	MDR	24698	GCCGCGTTGCTCGGGGTAA	-	19 bp Deletion	Rv0020c	fhaA	FHA domain-containing protein FhaA	Position matched
14097	MDR	24698	GCCGCGTTGCTCGGGGTAA	-	19 bp Deletion	Rv0020c	fhaA	FHA domain-containing protein FhaA	Position matched
14128	MDR	24698	GCCGCGTTGCTCGGGGTAA	-	19 bp Deletion	Rv0020c	fhaA	FHA domain-containing protein FhaA	Position matched
14131	MDR	24698	GCCGCGTTGCTCGGGGTAA	-	19 bp Deletion	Rv0020c	fhaA	FHA domain-containing protein FhaA	Position matched
14141	MDR	24698	GCCGCGTTGCTCGGGGTAA	-	19 bp Deletion	Rv0020c	fhaA	FHA domain-containing protein FhaA	Position matched
14183	MDR	24698	GCCGCGTTGCTCGGGGTAA	-	19 bp Deletion	Rv0020c	fhaA	FHA domain-containing protein FhaA	Position matched
14220	MDR	24698	GCCGCGTTGCTCGGGGTAA	-	19 bp Deletion	Rv0020c	fhaA	FHA domain-containing protein FhaA	Position matched
14232	MDR	24698	GCCGCGTTGCTCGGGGTAA	-	19 bp Deletion	Rv0020c	fhaA	FHA domain-containing protein FhaA	Position matched
14236	MDR	24698	GCCGCGTTGCTCGGGGTAA	-	19 bp Deletion	Rv0020c	fhaA	FHA domain-containing protein FhaA	Position matched
14240	MDR	24698	GCCGCGTTGCTCGGGGTAA	-	19 bp Deletion	Rv0020c	fhaA	FHA domain-containing protein FhaA	Position matched
14289	MDR	24698	GCCGCGTTGCTCGGGGTAA	-	19 bp Deletion	Rv0020c	fhaA	FHA domain-containing protein FhaA	Position matched
14298	MDR	24698	GCCGCGTTGCTCGGGGTAA	-	19 bp Deletion	Rv0020c	fhaA	FHA domain-containing protein FhaA	Position matched
14679	MDR	24698	GCCGCGTTGCTCGGGGTAA	-	19 bp Deletion	Rv0020c	fhaA	FHA domain-containing protein FhaA	Position matched
14845	MDR	24698	GCCGCGTTGCTCGGGGTAA	-	19 bp Deletion	Rv0020c	fhaA	FHA domain-containing protein FhaA	Position matched
15331	MDR	24698	GCCGCGTTGCTCGGGGTAA	-	19 bp Deletion	Rv0020c	fhaA	FHA domain-containing protein FhaA	Position matched
15336	MDR	24698	GCCGCGTTGCTCGGGGTAA	-	19 bp Deletion	Rv0020c	fhaA	FHA domain-containing protein FhaA	Position matched
15348	MDR	24698	GCCGCGTTGCTCGGGGTAA	-	19 bp Deletion	Rv0020c	fhaA	FHA domain-containing protein FhaA	Position matched
15391	MDR	24698	GCCGCGTTGCTCGGGGTAA	-	19 bp Deletion	Rv0020c	fhaA	FHA domain-containing protein FhaA	Position matched
15437	MDR	24698	GCCGCGTTGCTCGGGGTAA	-	19 bp Deletion	Rv0020c	fhaA	FHA domain-containing protein FhaA	Position matched
15453	MDR	24698	GCCGCGTTGCTCGGGGTAA	-	19 bp Deletion	Rv0020c	fhaA	FHA domain-containing protein FhaA	Position matched
15926	MDR	24698	GCCGCGTTGCTCGGGGTAA	-	19 bp Deletion	Rv0020c	fhaA	FHA domain-containing protein FhaA	Position matched
16028	MDR	24698	GCCGCGTTGCTCGGGGTAA	-	19 bp Deletion	Rv0020c	fhaA	FHA domain-containing protein FhaA	Position matched
16055	MDR	24698	GCCGCGTTGCTCGGGGTAA	-	19 bp Deletion	Rv0020c	fhaA	FHA domain-containing protein FhaA	Position matched
16056	MDR	24698	GCCGCGTTGCTCGGGGTAA	-	19 bp Deletion	Rv0020c	fhaA	FHA domain-containing protein FhaA	Position matched
16115	MDR	24698	GCCGCGTTGCTCGGGGTAA	-	19 bp Deletion	Rv0020c	fhaA	FHA domain-containing protein FhaA	Position matched
16131	MDR	24698	GCCGCGTTGCTCGGGGTAA	-	19 bp Deletion	Rv0020c	fhaA	FHA domain-containing protein FhaA	Position matched
16268	MDR	24698	GCCGCGTTGCTCGGGGTAA	-	19 bp Deletion	Rv0020c	fhaA	FHA domain-containing protein FhaA	Position matched
P-10	MDR	24698	GCCGCGTTGCTCGGGGTAA	-	19 bp Deletion	Rv0020c	fhaA	FHA domain-containing protein FhaA	Position matched
P-18	MDR	24698	GCCGCGTTGCTCGGGGTAA	-	19 bp Deletion	Rv0020c	fhaA	FHA domain-containing protein FhaA	Position matched
P-9	MDR	24698	GCCGCGTTGCTCGGGGTAA	-	19 bp Deletion	Rv0020c	fhaA	FHA domain-containing protein FhaA	Position matched
PU-164	MDR	24698	GCCGCGTTGCTCGGGGTAA	-	19 bp Deletion	Rv0020c	fhaA	FHA domain-containing protein FhaA	Position matched
PU-65	MDR	24698	GCCGCGTTGCTCGGGGTAA	-	19 bp Deletion	Rv0020c	fhaA	FHA domain-containing protein FhaA	Position matched
12969	MDR	24698	GCCGCGTTGCTCGGGGTAA	-	19 bp Deletion	Rv0020c	fhaA	FHA domain-containing protein FhaA	Position matched
8548	Isoniazid mono-resistant	24698	GCCGCGTTGCTCGGGGTAA	-	19 bp Deletion	Rv0020c	fhaA	FHA domain-containing protein FhaA	Position matched
12163	Isoniazid mono-resistant	24698	GCCGCGTTGCTCGGGGTAA	-	19 bp Deletion	Rv0020c	fhaA	FHA domain-containing protein FhaA	Position matched
12515	Isoniazid mono-resistant	24698	GCCGCGTTGCTCGGGGTAA	-	19 bp Deletion	Rv0020c	fhaA	FHA domain-containing protein FhaA	Position matched
13058	Isoniazid mono-resistant	24698	GCCGCGTTGCTCGGGGTAA	-	19 bp Deletion	Rv0020c	fhaA	FHA domain-containing protein FhaA	Position matched
13059	Isoniazid mono-resistant	24698	GCCGCGTTGCTCGGGGTAA	-	19 bp Deletion	Rv0020c	fhaA	FHA domain-containing protein FhaA	Position matched
13073	Isoniazid mono-resistant	24698	GCCGCGTTGCTCGGGGTAA	-	19 bp Deletion	Rv0020c	fhaA	FHA domain-containing protein FhaA	Position matched
13466	Isoniazid mono-resistant	24698	GCCGCGTTGCTCGGGGTAA	-	19 bp Deletion	Rv0020c	fhaA	FHA domain-containing protein FhaA	Position matched
13485	Isoniazid mono-resistant	24698	GCCGCGTTGCTCGGGGTAA	-	19 bp Deletion	Rv0020c	fhaA	FHA domain-containing protein FhaA	Position matched
13709	Isoniazid mono-resistant	24698	GCCGCGTTGCTCGGGGTAA	-	19 bp Deletion	Rv0020c	fhaA	FHA domain-containing protein FhaA	Position matched
14105	Isoniazid mono-resistant	24698	GCCGCGTTGCTCGGGGTAA	-	19 bp Deletion	Rv0020c	fhaA	FHA domain-containing protein FhaA	Position matched
14275	Isoniazid mono-resistant	24698	GCCGCGTTGCTCGGGGTAA	-	19 bp Deletion	Rv0020c	fhaA	FHA domain-containing protein FhaA	Position matched
14305	Isoniazid mono-resistant	24698	GCCGCGTTGCTCGGGGTAA	-	19 bp Deletion	Rv0020c	fhaA	FHA domain-containing protein FhaA	Position matched
14478	Isoniazid mono-resistant	24698	GCCGCGTTGCTCGGGGTAA	-	19 bp Deletion	Rv0020c	fhaA	FHA domain-containing protein FhaA	Position matched
14509	Isoniazid mono-resistant	24698	GCCGCGTTGCTCGGGGTAA	-	19 bp Deletion	Rv0020c	fhaA	FHA domain-containing protein FhaA	Position matched
14737	Isoniazid mono-resistant	24698	GCCGCGTTGCTCGGGGTAA	-	19 bp Deletion	Rv0020c	fhaA	FHA domain-containing protein FhaA	Position matched
14984	Isoniazid mono-resistant	24698	GCCGCGTTGCTCGGGGTAA	-	19 bp Deletion	Rv0020c	fhaA	FHA domain-containing protein FhaA	Position matched
15382	Isoniazid mono-resistant	24698	GCCGCGTTGCTCGGGGTAA	-	19 bp Deletion	Rv0020c	fhaA	FHA domain-containing protein FhaA	Position matched
16210	Isoniazid mono-resistant	24698	GCCGCGTTGCTCGGGGTAA	-	19 bp Deletion	Rv0020c	fhaA	FHA domain-containing protein FhaA	Position matched
16335	Isoniazid mono-resistant	24698	GCCGCGTTGCTCGGGGTAA	-	19 bp Deletion	Rv0020c	fhaA	FHA domain-containing protein FhaA	Position matched
16345	Isoniazid mono-resistant	24698	GCCGCGTTGCTCGGGGTAA	-	19 bp Deletion	Rv0020c	fhaA	FHA domain-containing protein FhaA	Position matched
HP-1122	Isoniazid mono-resistant	24698	GCCGCGTTGCTCGGGGTAA	-	19 bp Deletion	Rv0020c	fhaA	FHA domain-containing protein FhaA	Position matched
PU-154	Isoniazid mono-resistant	24698	GCCGCGTTGCTCGGGGTAA	-	19 bp Deletion	Rv0020c	fhaA	FHA domain-containing protein FhaA	Position matched
PU-73	Isoniazid mono-resistant	24698	GCCGCGTTGCTCGGGGTAA	-	19 bp Deletion	Rv0020c	fhaA	FHA domain-containing protein FhaA	Position matched
12541	Isoniazid mono-resistant	24698	GCCGCGTTGCTCGGGGTAA	-	19 bp Deletion	Rv0020c	fhaA	FHA domain-containing protein FhaA	Position matched
13569	Isoniazid mono-resistant	24698	GCCGCGTTGCTCGGGGTAA	-	19 bp Deletion	Rv0020c	fhaA	FHA domain-containing protein FhaA	Position matched
PU-161	Isoniazid mono-resistant	24698	GCCGCGTTGCTCGGGGTAA	-	19 bp Deletion	Rv0020c	fhaA	FHA domain-containing protein FhaA	Position matched
12267	Rifampicin mono-resistant	24698	GCCGCGTTGCTCGGGGTAA	-	19 bp Deletion	Rv0020c	fhaA	FHA domain-containing protein FhaA	Position matched
12530	Rifampicin mono-resistant	24698	GCCGCGTTGCTCGGGGTAA	-	19 bp Deletion	Rv0020c	fhaA	FHA domain-containing protein FhaA	Position matched
12639	Rifampicin mono-resistant	24698	GCCGCGTTGCTCGGGGTAA	-	19 bp Deletion	Rv0020c	fhaA	FHA domain-containing protein FhaA	Position matched
13217	Rifampicin mono-resistant	24698	GCCGCGTTGCTCGGGGTAA	-	19 bp Deletion	Rv0020c	fhaA	FHA domain-containing protein FhaA	Position matched
14231	Rifampicin mono-resistant	24698	GCCGCGTTGCTCGGGGTAA	-	19 bp Deletion	Rv0020c	fhaA	FHA domain-containing protein FhaA	Position matched
14334	Rifampicin mono-resistant	24698	GCCGCGTTGCTCGGGGTAA	-	19 bp Deletion	Rv0020c	fhaA	FHA domain-containing protein FhaA	Position matched
15798	Rifampicin mono-resistant	24698	GCCGCGTTGCTCGGGGTAA	-	19 bp Deletion	Rv0020c	fhaA	FHA domain-containing protein FhaA	Position matched
16340	Rifampicin mono-resistant	24698	GCCGCGTTGCTCGGGGTAA	-	19 bp Deletion	Rv0020c	fhaA	FHA domain-containing protein FhaA	Position matched
10828	Streptomycin mono-resistant	24698	GCCGCGTTGCTCGGGGTAA	-	19 bp Deletion	Rv0020c	fhaA	FHA domain-containing protein FhaA	Position matched
12084	Streptomycin mono-resistant	24698	GCCGCGTTGCTCGGGGTAA	-	19 bp Deletion	Rv0020c	fhaA	FHA domain-containing protein FhaA	Position matched
12138	Streptomycin mono-resistant	24698	GCCGCGTTGCTCGGGGTAA	-	19 bp Deletion	Rv0020c	fhaA	FHA domain-containing protein FhaA	Position matched
16109	Streptomycin mono-resistant	24698	GCCGCGTTGCTCGGGGTAA	-	19 bp Deletion	Rv0020c	fhaA	FHA domain-containing protein FhaA	Position matched
5553	Pre-XDR	24698	GCCGCGTTGCTCGGGGTAA	-	19 bp Deletion	Rv0020c	fhaA	FHA domain-containing protein FhaA	Position matched
16371	Pre-XDR	24698	GCCGCGTTGCTCGGGGTAA	-	19 bp Deletion	Rv0020c	fhaA	FHA domain-containing protein FhaA	Position matched
16485	Pre-XDR	24698	GCCGCGTTGCTCGGGGTAA	-	19 bp Deletion	Rv0020c	fhaA	FHA domain-containing protein FhaA	Position matched
Oflo	Pre-XDR	24698	GCCGCGTTGCTCGGGGTAA	-	19 bp Deletion	Rv0020c	fhaA	FHA domain-containing protein FhaA	Position matched
PU-168	Pre-XDR	24698	GCCGCGTTGCTCGGGGTAA	-	19 bp Deletion	Rv0020c	fhaA	FHA domain-containing protein FhaA	Position matched
PU-43	Pre-XDR	24698	GCCGCGTTGCTCGGGGTAA	-	19 bp Deletion	Rv0020c	fhaA	FHA domain-containing protein FhaA	Position matched
PU-54	Pre-XDR	24698	GCCGCGTTGCTCGGGGTAA	-	19 bp Deletion	Rv0020c	fhaA	FHA domain-containing protein FhaA	Position matched
11060	Sensitive to first line drugs	24698	GCCGCGTTGCTCGGGGTAA	-	19 bp Deletion	Rv0020c	fhaA	FHA domain-containing protein FhaA	Position matched
11610	Sensitive to first line drugs	24698	GCCGCGTTGCTCGGGGTAA	-	19 bp Deletion	Rv0020c	fhaA	FHA domain-containing protein FhaA	Position matched
11975	Sensitive to first line drugs	24698	GCCGCGTTGCTCGGGGTAA	-	19 bp Deletion	Rv0020c	fhaA	FHA domain-containing protein FhaA	Position matched
12023	Sensitive to first line drugs	24698	GCCGCGTTGCTCGGGGTAA	-	19 bp Deletion	Rv0020c	fhaA	FHA domain-containing protein FhaA	Position matched
12033	Sensitive to first line drugs	24698	GCCGCGTTGCTCGGGGTAA	-	19 bp Deletion	Rv0020c	fhaA	FHA domain-containing protein FhaA	Position matched
12061	Sensitive to first line drugs	24698	GCCGCGTTGCTCGGGGTAA	-	19 bp Deletion	Rv0020c	fhaA	FHA domain-containing protein FhaA	Position matched
12161	Sensitive to first line drugs	24698	GCCGCGTTGCTCGGGGTAA	-	19 bp Deletion	Rv0020c	fhaA	FHA domain-containing protein FhaA	Position matched
12305	Sensitive to first line drugs	24698	GCCGCGTTGCTCGGGGTAA	-	19 bp Deletion	Rv0020c	fhaA	FHA domain-containing protein FhaA	Position matched
12359	Sensitive to first line drugs	24698	GCCGCGTTGCTCGGGGTAA	-	19 bp Deletion	Rv0020c	fhaA	FHA domain-containing protein FhaA	Position matched
12668	Sensitive to first line drugs	24698	GCCGCGTTGCTCGGGGTAA	-	19 bp Deletion	Rv0020c	fhaA	FHA domain-containing protein FhaA	Position matched
12670	Sensitive to first line drugs	24698	GCCGCGTTGCTCGGGGTAA	-	19 bp Deletion	Rv0020c	fhaA	FHA domain-containing protein FhaA	Position matched
12863	Sensitive to first line drugs	24698	GCCGCGTTGCTCGGGGTAA	-	19 bp Deletion	Rv0020c	fhaA	FHA domain-containing protein FhaA	Position matched
12917	Sensitive to first line drugs	24698	GCCGCGTTGCTCGGGGTAA	-	19 bp Deletion	Rv0020c	fhaA	FHA domain-containing protein FhaA	Position matched
13011	Sensitive to first line drugs	24698	GCCGCGTTGCTCGGGGTAA	-	19 bp Deletion	Rv0020c	fhaA	FHA domain-containing protein FhaA	Position matched
13271	Sensitive to first line drugs	24698	GCCGCGTTGCTCGGGGTAA	-	19 bp Deletion	Rv0020c	fhaA	FHA domain-containing protein FhaA	Position matched
13526	Sensitive to first line drugs	24698	GCCGCGTTGCTCGGGGTAA	-	19 bp Deletion	Rv0020c	fhaA	FHA domain-containing protein FhaA	Position matched
13624	Sensitive to first line drugs	24698	GCCGCGTTGCTCGGGGTAA	-	19 bp Deletion	Rv0020c	fhaA	FHA domain-containing protein FhaA	Position matched
13626	Sensitive to first line drugs	24698	GCCGCGTTGCTCGGGGTAA	-	19 bp Deletion	Rv0020c	fhaA	FHA domain-containing protein FhaA	Position matched
13675	Sensitive to first line drugs	24698	GCCGCGTTGCTCGGGGTAA	-	19 bp Deletion	Rv0020c	fhaA	FHA domain-containing protein FhaA	Position matched
13742	Sensitive to first line drugs	24698	GCCGCGTTGCTCGGGGTAA	-	19 bp Deletion	Rv0020c	fhaA	FHA domain-containing protein FhaA	Position matched
13933	Sensitive to first line drugs	24698	GCCGCGTTGCTCGGGGTAA	-	19 bp Deletion	Rv0020c	fhaA	FHA domain-containing protein FhaA	Position matched
13961	Sensitive to first line drugs	24698	GCCGCGTTGCTCGGGGTAA	-	19 bp Deletion	Rv0020c	fhaA	FHA domain-containing protein FhaA	Position matched
14244	Sensitive to first line drugs	24698	GCCGCGTTGCTCGGGGTAA	-	19 bp Deletion	Rv0020c	fhaA	FHA domain-containing protein FhaA	Position matched
14388	Sensitive to first line drugs	24698	GCCGCGTTGCTCGGGGTAA	-	19 bp Deletion	Rv0020c	fhaA	FHA domain-containing protein FhaA	Position matched
14985	Sensitive to first line drugs	24698	GCCGCGTTGCTCGGGGTAA	-	19 bp Deletion	Rv0020c	fhaA	FHA domain-containing protein FhaA	Position matched
15062	Sensitive to first line drugs	24698	GCCGCGTTGCTCGGGGTAA	-	19 bp Deletion	Rv0020c	fhaA	FHA domain-containing protein FhaA	Position matched
15098	Sensitive to first line drugs	24698	GCCGCGTTGCTCGGGGTAA	-	19 bp Deletion	Rv0020c	fhaA	FHA domain-containing protein FhaA	Position matched
15310	Sensitive to first line drugs	24698	GCCGCGTTGCTCGGGGTAA	-	19 bp Deletion	Rv0020c	fhaA	FHA domain-containing protein FhaA	Position matched
15465	Sensitive to first line drugs	24698	GCCGCGTTGCTCGGGGTAA	-	19 bp Deletion	Rv0020c	fhaA	FHA domain-containing protein FhaA	Position matched
15872	Sensitive to first line drugs	24698	GCCGCGTTGCTCGGGGTAA	-	19 bp Deletion	Rv0020c	fhaA	FHA domain-containing protein FhaA	Position matched
16398	Sensitive to first line drugs	24698	GCCGCGTTGCTCGGGGTAA	-	19 bp Deletion	Rv0020c	fhaA	FHA domain-containing protein FhaA	Position matched
16441	Sensitive to first line drugs	24698	GCCGCGTTGCTCGGGGTAA	-	19 bp Deletion	Rv0020c	fhaA	FHA domain-containing protein FhaA	Position matched
8404	MDR	26747	GC	-	2 bp Deletion	Rv0021c	Rv0021c	hypothetical protein Rv0021c	Position matched
11078	MDR	26747	GC	-	2 bp Deletion	Rv0021c	Rv0021c	hypothetical protein Rv0021c	Position matched
12058	MDR	26747	GC	-	2 bp Deletion	Rv0021c	Rv0021c	hypothetical protein Rv0021c	Position matched
12235	MDR	26747	GC	-	2 bp Deletion	Rv0021c	Rv0021c	hypothetical protein Rv0021c	Position matched
12510	MDR	26747	GC	-	2 bp Deletion	Rv0021c	Rv0021c	hypothetical protein Rv0021c	Position matched
12584	MDR	26747	GC	-	2 bp Deletion	Rv0021c	Rv0021c	hypothetical protein Rv0021c	Position matched
12599	MDR	26747	GC	-	2 bp Deletion	Rv0021c	Rv0021c	hypothetical protein Rv0021c	Position matched
12807	MDR	26747	GC	-	2 bp Deletion	Rv0021c	Rv0021c	hypothetical protein Rv0021c	Position matched
12955	MDR	26747	GC	-	2 bp Deletion	Rv0021c	Rv0021c	hypothetical protein Rv0021c	Position matched
12973	MDR	26747	GC	-	2 bp Deletion	Rv0021c	Rv0021c	hypothetical protein Rv0021c	Position matched
13032	MDR	26747	GC	-	2 bp Deletion	Rv0021c	Rv0021c	hypothetical protein Rv0021c	Position matched
13057	MDR	26747	GC	-	2 bp Deletion	Rv0021c	Rv0021c	hypothetical protein Rv0021c	Position matched
13075	MDR	26747	GC	-	2 bp Deletion	Rv0021c	Rv0021c	hypothetical protein Rv0021c	Position matched
13122	MDR	26747	GC	-	2 bp Deletion	Rv0021c	Rv0021c	hypothetical protein Rv0021c	Position matched
13540	MDR	26747	GC	-	2 bp Deletion	Rv0021c	Rv0021c	hypothetical protein Rv0021c	Position matched
13627	MDR	26747	GC	-	2 bp Deletion	Rv0021c	Rv0021c	hypothetical protein Rv0021c	Position matched
13661	MDR	26747	GC	-	2 bp Deletion	Rv0021c	Rv0021c	hypothetical protein Rv0021c	Position matched
13781	MDR	26747	GC	-	2 bp Deletion	Rv0021c	Rv0021c	hypothetical protein Rv0021c	Position matched
13797	MDR	26747	GC	-	2 bp Deletion	Rv0021c	Rv0021c	hypothetical protein Rv0021c	Position matched
13897	MDR	26747	GC	-	2 bp Deletion	Rv0021c	Rv0021c	hypothetical protein Rv0021c	Position matched
14097	MDR	26747	GC	-	2 bp Deletion	Rv0021c	Rv0021c	hypothetical protein Rv0021c	Position matched
14131	MDR	26747	GC	-	2 bp Deletion	Rv0021c	Rv0021c	hypothetical protein Rv0021c	Position matched
14220	MDR	26747	GC	-	2 bp Deletion	Rv0021c	Rv0021c	hypothetical protein Rv0021c	Position matched
14236	MDR	26747	GC	-	2 bp Deletion	Rv0021c	Rv0021c	hypothetical protein Rv0021c	Position matched
14289	MDR	26747	GC	-	2 bp Deletion	Rv0021c	Rv0021c	hypothetical protein Rv0021c	Position matched
14679	MDR	26747	GC	-	2 bp Deletion	Rv0021c	Rv0021c	hypothetical protein Rv0021c	Position matched
14845	MDR	26747	GC	-	2 bp Deletion	Rv0021c	Rv0021c	hypothetical protein Rv0021c	Position matched
15331	MDR	26747	GC	-	2 bp Deletion	Rv0021c	Rv0021c	hypothetical protein Rv0021c	Position matched
15336	MDR	26747	GC	-	2 bp Deletion	Rv0021c	Rv0021c	hypothetical protein Rv0021c	Position matched
15391	MDR	26747	GC	-	2 bp Deletion	Rv0021c	Rv0021c	hypothetical protein Rv0021c	Position matched
15437	MDR	26747	GC	-	2 bp Deletion	Rv0021c	Rv0021c	hypothetical protein Rv0021c	Position matched
15453	MDR	26747	GC	-	2 bp Deletion	Rv0021c	Rv0021c	hypothetical protein Rv0021c	Position matched
16056	MDR	26747	GC	-	2 bp Deletion	Rv0021c	Rv0021c	hypothetical protein Rv0021c	Position matched
16115	MDR	26747	GC	-	2 bp Deletion	Rv0021c	Rv0021c	hypothetical protein Rv0021c	Position matched
P-10	MDR	26747	GC	-	2 bp Deletion	Rv0021c	Rv0021c	hypothetical protein Rv0021c	Position matched
PU-164	MDR	26747	GC	-	2 bp Deletion	Rv0021c	Rv0021c	hypothetical protein Rv0021c	Position matched
PU-169	MDR	26747	GC	-	2 bp Deletion	Rv0021c	Rv0021c	hypothetical protein Rv0021c	Position matched
12969	MDR	26747	GC	-	2 bp Deletion	Rv0021c	Rv0021c	hypothetical protein	Position matched
8548	Isoniazid mono-resistant	26747	GC	-	2 bp Deletion	Rv0021c	Rv0021c	hypothetical protein Rv0021c	Position matched
11867	Isoniazid mono-resistant	26747	GC	-	2 bp Deletion	Rv0021c	Rv0021c	hypothetical protein Rv0021c	Position matched
12515	Isoniazid mono-resistant	26747	GC	-	2 bp Deletion	Rv0021c	Rv0021c	hypothetical protein Rv0021c	Position matched
13055	Isoniazid mono-resistant	26747	GC	-	2 bp Deletion	Rv0021c	Rv0021c	hypothetical protein Rv0021c	Position matched
13058	Isoniazid mono-resistant	26747	GC	-	2 bp Deletion	Rv0021c	Rv0021c	hypothetical protein Rv0021c	Position matched
13073	Isoniazid mono-resistant	26747	GC	-	2 bp Deletion	Rv0021c	Rv0021c	hypothetical protein Rv0021c	Position matched
13466	Isoniazid mono-resistant	26747	GC	-	2 bp Deletion	Rv0021c	Rv0021c	hypothetical protein Rv0021c	Position matched
13485	Isoniazid mono-resistant	26747	GC	-	2 bp Deletion	Rv0021c	Rv0021c	hypothetical protein Rv0021c	Position matched
13709	Isoniazid mono-resistant	26747	GC	-	2 bp Deletion	Rv0021c	Rv0021c	hypothetical protein Rv0021c	Position matched
14478	Isoniazid mono-resistant	26747	GC	-	2 bp Deletion	Rv0021c	Rv0021c	hypothetical protein Rv0021c	Position matched
14984	Isoniazid mono-resistant	26747	GC	-	2 bp Deletion	Rv0021c	Rv0021c	hypothetical protein Rv0021c	Position matched
15382	Isoniazid mono-resistant	26747	GC	-	2 bp Deletion	Rv0021c	Rv0021c	hypothetical protein Rv0021c	Position matched
16210	Isoniazid mono-resistant	26747	GC	-	2 bp Deletion	Rv0021c	Rv0021c	hypothetical protein Rv0021c	Position matched
PU-154	Isoniazid mono-resistant	26747	GC	-	2 bp Deletion	Rv0021c	Rv0021c	hypothetical protein Rv0021c	Position matched
12541	Isoniazid mono-resistant	26747	GC	-	2 bp Deletion	Rv0021c	Rv0021c	hypothetical protein	Position matched
PU-161	Isoniazid mono-resistant	26747	GC	-	2 bp Deletion	Rv0021c	Rv0021c	hypothetical protein	Position matched
12267	Rifampicin mono-resistant	26747	GC	-	2 bp Deletion	Rv0021c	Rv0021c	hypothetical protein Rv0021c	Position matched
12530	Rifampicin mono-resistant	26747	GC	-	2 bp Deletion	Rv0021c	Rv0021c	hypothetical protein Rv0021c	Position matched
12639	Rifampicin mono-resistant	26747	GC	-	2 bp Deletion	Rv0021c	Rv0021c	hypothetical protein Rv0021c	Position matched
12649	Rifampicin mono-resistant	26747	GC	-	2 bp Deletion	Rv0021c	Rv0021c	hypothetical protein Rv0021c	Position matched
13217	Rifampicin mono-resistant	26747	GC	-	2 bp Deletion	Rv0021c	Rv0021c	hypothetical protein Rv0021c	Position matched
13412	Rifampicin mono-resistant	26747	GC	-	2 bp Deletion	Rv0021c	Rv0021c	hypothetical protein Rv0021c	Position matched
14231	Rifampicin mono-resistant	26747	GC	-	2 bp Deletion	Rv0021c	Rv0021c	hypothetical protein Rv0021c	Position matched
15798	Rifampicin mono-resistant	26747	GC	-	2 bp Deletion	Rv0021c	Rv0021c	hypothetical protein Rv0021c	Position matched
10828	Streptomycin mono-resistant	26747	GC	-	2 bp Deletion	Rv0021c	Rv0021c	hypothetical protein Rv0021c	Position matched
12084	Streptomycin mono-resistant	26747	GC	-	2 bp Deletion	Rv0021c	Rv0021c	hypothetical protein Rv0021c	Position matched
12138	Streptomycin mono-resistant	26747	GC	-	2 bp Deletion	Rv0021c	Rv0021c	hypothetical protein Rv0021c	Position matched
13719	Streptomycin mono-resistant	26747	GC	-	2 bp Deletion	Rv0021c	Rv0021c	hypothetical protein Rv0021c	Position matched
Oflo	Pre-XDR	26747	GC	-	2 bp Deletion	Rv0021c	Rv0021c	hypothetical protein Rv0021c	Position matched
11975	Sensitive to first line drugs	26747	GC	-	2 bp Deletion	Rv0021c	Rv0021c	hypothetical protein Rv0021c	Position matched
12033	Sensitive to first line drugs	26747	GC	-	2 bp Deletion	Rv0021c	Rv0021c	hypothetical protein Rv0021c	Position matched
12061	Sensitive to first line drugs	26747	GC	-	2 bp Deletion	Rv0021c	Rv0021c	hypothetical protein Rv0021c	Position matched
12161	Sensitive to first line drugs	26747	GC	-	2 bp Deletion	Rv0021c	Rv0021c	hypothetical protein Rv0021c	Position matched
12305	Sensitive to first line drugs	26747	GC	-	2 bp Deletion	Rv0021c	Rv0021c	hypothetical protein Rv0021c	Position matched
12359	Sensitive to first line drugs	26747	GC	-	2 bp Deletion	Rv0021c	Rv0021c	hypothetical protein Rv0021c	Position matched
12518	Sensitive to first line drugs	26747	GC	-	2 bp Deletion	Rv0021c	Rv0021c	hypothetical protein Rv0021c	Position matched
12668	Sensitive to first line drugs	26747	GC	-	2 bp Deletion	Rv0021c	Rv0021c	hypothetical protein Rv0021c	Position matched
12917	Sensitive to first line drugs	26747	GC	-	2 bp Deletion	Rv0021c	Rv0021c	hypothetical protein Rv0021c	Position matched
13011	Sensitive to first line drugs	26747	GC	-	2 bp Deletion	Rv0021c	Rv0021c	hypothetical protein Rv0021c	Position matched
13271	Sensitive to first line drugs	26747	GC	-	2 bp Deletion	Rv0021c	Rv0021c	hypothetical protein Rv0021c	Position matched
13526	Sensitive to first line drugs	26747	GC	-	2 bp Deletion	Rv0021c	Rv0021c	hypothetical protein Rv0021c	Position matched
13624	Sensitive to first line drugs	26747	GC	-	2 bp Deletion	Rv0021c	Rv0021c	hypothetical protein Rv0021c	Position matched
13626	Sensitive to first line drugs	26747	GC	-	2 bp Deletion	Rv0021c	Rv0021c	hypothetical protein Rv0021c	Position matched
13675	Sensitive to first line drugs	26747	GC	-	2 bp Deletion	Rv0021c	Rv0021c	hypothetical protein Rv0021c	Position matched
13742	Sensitive to first line drugs	26747	GC	-	2 bp Deletion	Rv0021c	Rv0021c	hypothetical protein Rv0021c	Position matched
13933	Sensitive to first line drugs	26747	GC	-	2 bp Deletion	Rv0021c	Rv0021c	hypothetical protein Rv0021c	Position matched
14388	Sensitive to first line drugs	26747	GC	-	2 bp Deletion	Rv0021c	Rv0021c	hypothetical protein Rv0021c	Position matched
14985	Sensitive to first line drugs	26747	GC	-	2 bp Deletion	Rv0021c	Rv0021c	hypothetical protein Rv0021c	Position matched
15062	Sensitive to first line drugs	26747	GC	-	2 bp Deletion	Rv0021c	Rv0021c	hypothetical protein Rv0021c	Position matched
15098	Sensitive to first line drugs	26747	GC	-	2 bp Deletion	Rv0021c	Rv0021c	hypothetical protein Rv0021c	Position matched
15310	Sensitive to first line drugs	26747	GC	-	2 bp Deletion	Rv0021c	Rv0021c	hypothetical protein Rv0021c	Position matched
15465	Sensitive to first line drugs	26747	GC	-	2 bp Deletion	Rv0021c	Rv0021c	hypothetical protein Rv0021c	Position matched
16398	Sensitive to first line drugs	26747	GC	-	2 bp Deletion	Rv0021c	Rv0021c	hypothetical protein Rv0021c	Position matched
16441	Sensitive to first line drugs	26747	GC	-	2 bp Deletion	Rv0021c	Rv0021c	hypothetical protein Rv0021c	Position matched
12696	MDR	28366	AT	-	2 bp Deletion	Rv0024	Rv0024	NLP/P60 family protein	Exact matched
13977	MDR	28366	AT	-	2 bp Deletion	Rv0024	Rv0024	NLP/P60 family protein	Exact matched
14240	MDR	28366	AT	-	2 bp Deletion	Rv0024	Rv0024	NLP/P60 family protein	Exact matched
14298	MDR	28366	AT	-	2 bp Deletion	Rv0024	Rv0024	NLP/P60 family protein	Exact matched
15926	MDR	28366	AT	-	2 bp Deletion	Rv0024	Rv0024	NLP/P60 family protein	Exact matched
16055	MDR	28366	AT	-	2 bp Deletion	Rv0024	Rv0024	NLP/P60 family protein	Exact matched
5553	Pre-XDR	28366	AT	-	2 bp Deletion	Rv0024	Rv0024	NLP/P60 family protein	Exact matched
16371	Pre-XDR	28366	AT	-	2 bp Deletion	Rv0024	Rv0024	NLP/P60 family protein	Exact matched
Oflo	Pre-XDR	28366	AT	-	2 bp Deletion	Rv0024	Rv0024	NLP/P60 family protein	Exact matched
PU-168	Pre-XDR	28366	AT	-	2 bp Deletion	Rv0024	Rv0024	NLP/P60 family protein	Exact matched
12530	Rifampicin mono-resistant	28726	TGC	-	3 bp Deletion	Rv0024	Rv0024	NLP/P60 family protein	Not matched
14075	MDR	29460	GC	-	2 bp Deletion	Rv0025	Rv0025	hypothetical protein Rv0025	Not matched
16268	MDR	29482	CA	-	2 bp Deletion	Rv0025	Rv0025	hypothetical protein Rv0025	Position matched
13058	Isoniazid mono-resistant	29482	CA	-	2 bp Deletion	Rv0025	Rv0025	hypothetical protein Rv0025	Position matched
14275	Isoniazid mono-resistant	29482	CA	-	2 bp Deletion	Rv0025	Rv0025	hypothetical protein Rv0025	Position matched
13217	Rifampicin mono-resistant	29482	CA	-	2 bp Deletion	Rv0025	Rv0025	hypothetical protein Rv0025	Position matched
12863	Sensitive to first line drugs	29482	CA	-	2 bp Deletion	Rv0025	Rv0025	hypothetical protein Rv0025	Position matched
12668	Sensitive to first line drugs	29533	GC	-	2 bp Deletion	Rv0025	Rv0025	hypothetical protein Rv0025	Not matched
13526	Sensitive to first line drugs	29820	GT	-	2 bp Deletion	Rv0026	Rv0026	hypothetical protein Rv0026	Not matched
13626	Sensitive to first line drugs	29820	GT	-	2 bp Deletion	Rv0026	Rv0026	hypothetical protein Rv0026	Not matched
13606	MDR	30863	GCA	-	3 bp Deletion	Rv0026	Rv0026	hypothetical protein Rv0026	Position matched
P-15	Isoniazid mono-resistant	30863	GCA	-	3 bp Deletion	Rv0026	Rv0026	hypothetical protein Rv0026	Position matched
16268	MDR	32349	CCCGCGCGTCGGCGATGCGTCGCGTCGAGTCGGCGATG	-	38 bp Deletion	Rv0029	Rv0029	hypothetical protein Rv0029	Not matched
13217	Rifampicin mono-resistant	32349	CCCGCGCGTCGGCGATGCGTCGCGTCGAGTCGGCGATG	-	38 bp Deletion	Rv0029	Rv0029	hypothetical protein Rv0029	Not matched
12863	Sensitive to first line drugs	32349	CCCGCGCGTCGGCGATGCGTCGCGTCGAGTCGGCGATG	-	38 bp Deletion	Rv0029	Rv0029	hypothetical protein Rv0029	Not matched
8404	MDR	34568	TC	-	2 bp Deletion	Rv0032	bioF2	8-amino-7-oxononanoate synthase	Exact matched
11078	MDR	34568	TC	-	2 bp Deletion	Rv0032	bioF2	8-amino-7-oxononanoate synthase	Exact matched
12058	MDR	34568	TC	-	2 bp Deletion	Rv0032	bioF2	8-amino-7-oxononanoate synthase	Exact matched
12235	MDR	34568	TC	-	2 bp Deletion	Rv0032	bioF2	8-amino-7-oxononanoate synthase	Exact matched
12510	MDR	34568	TC	-	2 bp Deletion	Rv0032	bioF2	8-amino-7-oxononanoate synthase	Exact matched
12584	MDR	34568	TC	-	2 bp Deletion	Rv0032	bioF2	8-amino-7-oxononanoate synthase	Exact matched
12599	MDR	34568	TC	-	2 bp Deletion	Rv0032	bioF2	8-amino-7-oxononanoate synthase	Exact matched
12807	MDR	34568	TC	-	2 bp Deletion	Rv0032	bioF2	8-amino-7-oxononanoate synthase	Exact matched
12955	MDR	34568	TC	-	2 bp Deletion	Rv0032	bioF2	8-amino-7-oxononanoate synthase	Exact matched
12973	MDR	34568	TC	-	2 bp Deletion	Rv0032	bioF2	8-amino-7-oxononanoate synthase	Exact matched
13032	MDR	34568	TC	-	2 bp Deletion	Rv0032	bioF2	8-amino-7-oxononanoate synthase	Exact matched
13057	MDR	34568	TC	-	2 bp Deletion	Rv0032	bioF2	8-amino-7-oxononanoate synthase	Exact matched
13075	MDR	34568	TC	-	2 bp Deletion	Rv0032	bioF2	8-amino-7-oxononanoate synthase	Exact matched
13122	MDR	34568	TC	-	2 bp Deletion	Rv0032	bioF2	8-amino-7-oxononanoate synthase	Exact matched
13540	MDR	34568	TC	-	2 bp Deletion	Rv0032	bioF2	8-amino-7-oxononanoate synthase	Exact matched
13627	MDR	34568	TC	-	2 bp Deletion	Rv0032	bioF2	8-amino-7-oxononanoate synthase	Exact matched
13661	MDR	34568	TC	-	2 bp Deletion	Rv0032	bioF2	8-amino-7-oxononanoate synthase	Exact matched
13781	MDR	34568	TC	-	2 bp Deletion	Rv0032	bioF2	8-amino-7-oxononanoate synthase	Exact matched
13797	MDR	34568	TC	-	2 bp Deletion	Rv0032	bioF2	8-amino-7-oxononanoate synthase	Exact matched
13897	MDR	34568	TC	-	2 bp Deletion	Rv0032	bioF2	8-amino-7-oxononanoate synthase	Exact matched
14097	MDR	34568	TC	-	2 bp Deletion	Rv0032	bioF2	8-amino-7-oxononanoate synthase	Exact matched
14131	MDR	34568	TC	-	2 bp Deletion	Rv0032	bioF2	8-amino-7-oxononanoate synthase	Exact matched
14220	MDR	34568	TC	-	2 bp Deletion	Rv0032	bioF2	8-amino-7-oxononanoate synthase	Exact matched
14236	MDR	34568	TC	-	2 bp Deletion	Rv0032	bioF2	8-amino-7-oxononanoate synthase	Exact matched
14289	MDR	34568	TC	-	2 bp Deletion	Rv0032	bioF2	8-amino-7-oxononanoate synthase	Exact matched
14679	MDR	34568	TC	-	2 bp Deletion	Rv0032	bioF2	8-amino-7-oxononanoate synthase	Exact matched
14845	MDR	34568	TC	-	2 bp Deletion	Rv0032	bioF2	8-amino-7-oxononanoate synthase	Exact matched
15331	MDR	34568	TC	-	2 bp Deletion	Rv0032	bioF2	8-amino-7-oxononanoate synthase	Exact matched
15336	MDR	34568	TC	-	2 bp Deletion	Rv0032	bioF2	8-amino-7-oxononanoate synthase	Exact matched
15391	MDR	34568	TC	-	2 bp Deletion	Rv0032	bioF2	8-amino-7-oxononanoate synthase	Exact matched
15437	MDR	34568	TC	-	2 bp Deletion	Rv0032	bioF2	8-amino-7-oxononanoate synthase	Exact matched
15453	MDR	34568	TC	-	2 bp Deletion	Rv0032	bioF2	8-amino-7-oxononanoate synthase	Exact matched
16056	MDR	34568	TC	-	2 bp Deletion	Rv0032	bioF2	8-amino-7-oxononanoate synthase	Exact matched
16115	MDR	34568	TC	-	2 bp Deletion	Rv0032	bioF2	8-amino-7-oxononanoate synthase	Exact matched
P-10	MDR	34568	TC	-	2 bp Deletion	Rv0032	bioF2	8-amino-7-oxononanoate synthase	Exact matched
P-18	MDR	34568	TC	-	2 bp Deletion	Rv0032	bioF2	8-amino-7-oxononanoate synthase	Exact matched
PU-164	MDR	34568	TC	-	2 bp Deletion	Rv0032	bioF2	8-amino-7-oxononanoate synthase	Exact matched
PU-169	MDR	34568	TC	-	2 bp Deletion	Rv0032	bioF2	8-amino-7-oxononanoate synthase	Exact matched
12969	MDR	34568	TC	-	2 bp Deletion	Rv0032	bioF2	8-amino-7-oxononanoate synthase	Exact matched
8548	Isoniazid mono-resistant	34568	TC	-	2 bp Deletion	Rv0032	bioF2	8-amino-7-oxononanoate synthase	Exact matched
11867	Isoniazid mono-resistant	34568	TC	-	2 bp Deletion	Rv0032	bioF2	8-amino-7-oxononanoate synthase	Exact matched
12515	Isoniazid mono-resistant	34568	TC	-	2 bp Deletion	Rv0032	bioF2	8-amino-7-oxononanoate synthase	Exact matched
13055	Isoniazid mono-resistant	34568	TC	-	2 bp Deletion	Rv0032	bioF2	8-amino-7-oxononanoate synthase	Exact matched
13073	Isoniazid mono-resistant	34568	TC	-	2 bp Deletion	Rv0032	bioF2	8-amino-7-oxononanoate synthase	Exact matched
13466	Isoniazid mono-resistant	34568	TC	-	2 bp Deletion	Rv0032	bioF2	8-amino-7-oxononanoate synthase	Exact matched
13485	Isoniazid mono-resistant	34568	TC	-	2 bp Deletion	Rv0032	bioF2	8-amino-7-oxononanoate synthase	Exact matched
13709	Isoniazid mono-resistant	34568	TC	-	2 bp Deletion	Rv0032	bioF2	8-amino-7-oxononanoate synthase	Exact matched
14105	Isoniazid mono-resistant	34568	TC	-	2 bp Deletion	Rv0032	bioF2	8-amino-7-oxononanoate synthase	Exact matched
14305	Isoniazid mono-resistant	34568	TC	-	2 bp Deletion	Rv0032	bioF2	8-amino-7-oxononanoate synthase	Exact matched
14478	Isoniazid mono-resistant	34568	TC	-	2 bp Deletion	Rv0032	bioF2	8-amino-7-oxononanoate synthase	Exact matched
14737	Isoniazid mono-resistant	34568	TC	-	2 bp Deletion	Rv0032	bioF2	8-amino-7-oxononanoate synthase	Exact matched
14984	Isoniazid mono-resistant	34568	TC	-	2 bp Deletion	Rv0032	bioF2	8-amino-7-oxononanoate synthase	Exact matched
15382	Isoniazid mono-resistant	34568	TC	-	2 bp Deletion	Rv0032	bioF2	8-amino-7-oxononanoate synthase	Exact matched
16210	Isoniazid mono-resistant	34568	TC	-	2 bp Deletion	Rv0032	bioF2	8-amino-7-oxononanoate synthase	Exact matched
PU-154	Isoniazid mono-resistant	34568	TC	-	2 bp Deletion	Rv0032	bioF2	8-amino-7-oxononanoate synthase	Exact matched
12541	Isoniazid mono-resistant	34568	TC	-	2 bp Deletion	Rv0032	bioF2	8-amino-7-oxononanoate synthase	Exact matched
PU-161	Isoniazid mono-resistant	34568	TC	-	2 bp Deletion	Rv0032	bioF2	8-amino-7-oxononanoate synthase	Exact matched
12267	Rifampicin mono-resistant	34568	TC	-	2 bp Deletion	Rv0032	bioF2	8-amino-7-oxononanoate synthase	Exact matched
12530	Rifampicin mono-resistant	34568	TC	-	2 bp Deletion	Rv0032	bioF2	8-amino-7-oxononanoate synthase	Exact matched
12639	Rifampicin mono-resistant	34568	TC	-	2 bp Deletion	Rv0032	bioF2	8-amino-7-oxononanoate synthase	Exact matched
12649	Rifampicin mono-resistant	34568	TC	-	2 bp Deletion	Rv0032	bioF2	8-amino-7-oxononanoate synthase	Exact matched
13217	Rifampicin mono-resistant	34568	TC	-	2 bp Deletion	Rv0032	bioF2	8-amino-7-oxononanoate synthase	Exact matched
13412	Rifampicin mono-resistant	34568	TC	-	2 bp Deletion	Rv0032	bioF2	8-amino-7-oxononanoate synthase	Exact matched
14231	Rifampicin mono-resistant	34568	TC	-	2 bp Deletion	Rv0032	bioF2	8-amino-7-oxononanoate synthase	Exact matched
15798	Rifampicin mono-resistant	34568	TC	-	2 bp Deletion	Rv0032	bioF2	8-amino-7-oxononanoate synthase	Exact matched
10828	Streptomycin mono-resistant	34568	TC	-	2 bp Deletion	Rv0032	bioF2	8-amino-7-oxononanoate synthase	Exact matched
12084	Streptomycin mono-resistant	34568	TC	-	2 bp Deletion	Rv0032	bioF2	8-amino-7-oxononanoate synthase	Exact matched
12138	Streptomycin mono-resistant	34568	TC	-	2 bp Deletion	Rv0032	bioF2	8-amino-7-oxononanoate synthase	Exact matched
13719	Streptomycin mono-resistant	34568	TC	-	2 bp Deletion	Rv0032	bioF2	8-amino-7-oxononanoate synthase	Exact matched
11975	Sensitive to first line drugs	34568	TC	-	2 bp Deletion	Rv0032	bioF2	8-amino-7-oxononanoate synthase	Exact matched
12033	Sensitive to first line drugs	34568	TC	-	2 bp Deletion	Rv0032	bioF2	8-amino-7-oxononanoate synthase	Exact matched
12061	Sensitive to first line drugs	34568	TC	-	2 bp Deletion	Rv0032	bioF2	8-amino-7-oxononanoate synthase	Exact matched
12161	Sensitive to first line drugs	34568	TC	-	2 bp Deletion	Rv0032	bioF2	8-amino-7-oxononanoate synthase	Exact matched
12305	Sensitive to first line drugs	34568	TC	-	2 bp Deletion	Rv0032	bioF2	8-amino-7-oxononanoate synthase	Exact matched
12359	Sensitive to first line drugs	34568	TC	-	2 bp Deletion	Rv0032	bioF2	8-amino-7-oxononanoate synthase	Exact matched
12518	Sensitive to first line drugs	34568	TC	-	2 bp Deletion	Rv0032	bioF2	8-amino-7-oxononanoate synthase	Exact matched
12668	Sensitive to first line drugs	34568	TC	-	2 bp Deletion	Rv0032	bioF2	8-amino-7-oxononanoate synthase	Exact matched
12917	Sensitive to first line drugs	34568	TC	-	2 bp Deletion	Rv0032	bioF2	8-amino-7-oxononanoate synthase	Exact matched
13011	Sensitive to first line drugs	34568	TC	-	2 bp Deletion	Rv0032	bioF2	8-amino-7-oxononanoate synthase	Exact matched
13271	Sensitive to first line drugs	34568	TC	-	2 bp Deletion	Rv0032	bioF2	8-amino-7-oxononanoate synthase	Exact matched
13526	Sensitive to first line drugs	34568	TC	-	2 bp Deletion	Rv0032	bioF2	8-amino-7-oxononanoate synthase	Exact matched
13624	Sensitive to first line drugs	34568	TC	-	2 bp Deletion	Rv0032	bioF2	8-amino-7-oxononanoate synthase	Exact matched
13626	Sensitive to first line drugs	34568	TC	-	2 bp Deletion	Rv0032	bioF2	8-amino-7-oxononanoate synthase	Exact matched
13675	Sensitive to first line drugs	34568	TC	-	2 bp Deletion	Rv0032	bioF2	8-amino-7-oxononanoate synthase	Exact matched
13742	Sensitive to first line drugs	34568	TC	-	2 bp Deletion	Rv0032	bioF2	8-amino-7-oxononanoate synthase	Exact matched
13933	Sensitive to first line drugs	34568	TC	-	2 bp Deletion	Rv0032	bioF2	8-amino-7-oxononanoate synthase	Exact matched
14388	Sensitive to first line drugs	34568	TC	-	2 bp Deletion	Rv0032	bioF2	8-amino-7-oxononanoate synthase	Exact matched
14985	Sensitive to first line drugs	34568	TC	-	2 bp Deletion	Rv0032	bioF2	8-amino-7-oxononanoate synthase	Exact matched
15062	Sensitive to first line drugs	34568	TC	-	2 bp Deletion	Rv0032	bioF2	8-amino-7-oxononanoate synthase	Exact matched
15098	Sensitive to first line drugs	34568	TC	-	2 bp Deletion	Rv0032	bioF2	8-amino-7-oxononanoate synthase	Exact matched
15310	Sensitive to first line drugs	34568	TC	-	2 bp Deletion	Rv0032	bioF2	8-amino-7-oxononanoate synthase	Exact matched
15465	Sensitive to first line drugs	34568	TC	-	2 bp Deletion	Rv0032	bioF2	8-amino-7-oxononanoate synthase	Exact matched
16398	Sensitive to first line drugs	34568	TC	-	2 bp Deletion	Rv0032	bioF2	8-amino-7-oxononanoate synthase	Exact matched
16441	Sensitive to first line drugs	34568	TC	-	2 bp Deletion	Rv0032	bioF2	8-amino-7-oxononanoate synthase	Exact matched
14075	MDR	35199	TG	-	2 bp Deletion	Rv0032	bioF2	8-amino-7-oxononanoate synthase	Not matched
12955	MDR	35709	GT	-	2 bp Deletion	Rv0032	bioF2	8-amino-7-oxononanoate synthase	Position matched
14289	MDR	35709	GT	-	2 bp Deletion	Rv0032	bioF2	8-amino-7-oxononanoate synthase	Position matched
13781	MDR	35805	TC	-	2 bp Deletion	Rv0032	bioF2	8-amino-7-oxononanoate synthase	Not matched
14141	MDR	36470	GC	-	2 bp Deletion	Rv0032	bioF2	8-amino-7-oxononanoate synthase	Position matched
13058	Isoniazid mono-resistant	36470	GC	-	2 bp Deletion	Rv0032	bioF2	8-amino-7-oxononanoate synthase	Position matched
14275	Isoniazid mono-resistant	36470	GC	-	2 bp Deletion	Rv0032	bioF2	8-amino-7-oxononanoate synthase	Position matched
16210	Isoniazid mono-resistant	36470	GC	-	2 bp Deletion	Rv0032	bioF2	8-amino-7-oxononanoate synthase	Position matched
12033	Sensitive to first line drugs	36470	GC	-	2 bp Deletion	Rv0032	bioF2	8-amino-7-oxononanoate synthase	Position matched
15324	MDR	37395	TC	-	2 bp Deletion	Rv0035	fadD34	fatty-acid--CoA ligase FadD34	Not matched
12518	Sensitive to first line drugs	37926	TG	-	2 bp Deletion	Rv0035	fadD34	fatty-acid--CoA ligase FadD34	Not matched
16340	Rifampicin mono-resistant	38225	GC	-	2 bp Deletion	Rv0035	fadD34	fatty-acid--CoA ligase FadD34	Not matched
16268	MDR	38358	CT	-	2 bp Deletion	Rv0035	fadD34	fatty-acid--CoA ligase FadD34	Not matched
8404	MDR	38798	CCCA	-	4 bp Deletion	Rv0035	fadD34	fatty-acid--CoA ligase FadD34	Position matched
12584	MDR	38798	CCCA	-	4 bp Deletion	Rv0035	fadD34	fatty-acid--CoA ligase FadD34	Position matched
HP-1122	Isoniazid mono-resistant	39223	GC	-	2 bp Deletion	Rv0036c	Rv0036c	hypothetical protein Rv0036c	Position matched
13217	Rifampicin mono-resistant	39490	GA	-	2 bp Deletion	Rv0036c	Rv0036c	hypothetical protein Rv0036c	Not matched
12515	Isoniazid mono-resistant	42924	CG	-	2 bp Deletion	Rv0040c	mtc28	hypothetical protein Rv0040c	Not matched
14232	MDR	43087	CG	-	2 bp Deletion	Rv0040c	mtc28	hypothetical protein Rv0040c	Position matched
15310	Sensitive to first line drugs	43234	TG	-	2 bp Deletion	Rv0040c	mtc28	hypothetical protein Rv0040c	Not matched
13624	Sensitive to first line drugs	44790	TG	-	2 bp Deletion	Rv0041	leuS	leucine--tRNA ligase	Not matched
16340	Rifampicin mono-resistant	48957	TG	-	2 bp Deletion	Rv0044c	Rv0044c	oxidoreductase	Position matched
8404	MDR	49690	GCC	-	3 bp Deletion	Rv0045c	Rv0045c	hydrolase	Position matched
11078	MDR	49690	GCC	-	3 bp Deletion	Rv0045c	Rv0045c	hydrolase	Position matched
12036	MDR	49690	GCC	-	3 bp Deletion	Rv0045c	Rv0045c	hydrolase	Position matched
12058	MDR	49690	GCC	-	3 bp Deletion	Rv0045c	Rv0045c	hydrolase	Position matched
12235	MDR	49690	GCC	-	3 bp Deletion	Rv0045c	Rv0045c	hydrolase	Position matched
12492	MDR	49690	GCC	-	3 bp Deletion	Rv0045c	Rv0045c	hydrolase	Position matched
12510	MDR	49690	GCC	-	3 bp Deletion	Rv0045c	Rv0045c	hydrolase	Position matched
12584	MDR	49690	GCC	-	3 bp Deletion	Rv0045c	Rv0045c	hydrolase	Position matched
12599	MDR	49690	GCC	-	3 bp Deletion	Rv0045c	Rv0045c	hydrolase	Position matched
12696	MDR	49690	GCC	-	3 bp Deletion	Rv0045c	Rv0045c	hydrolase	Position matched
12807	MDR	49690	GCC	-	3 bp Deletion	Rv0045c	Rv0045c	hydrolase	Position matched
12890	MDR	49690	GCC	-	3 bp Deletion	Rv0045c	Rv0045c	hydrolase	Position matched
12955	MDR	49690	GCC	-	3 bp Deletion	Rv0045c	Rv0045c	hydrolase	Position matched
12970	MDR	49690	GCC	-	3 bp Deletion	Rv0045c	Rv0045c	hydrolase	Position matched
12972	MDR	49690	GCC	-	3 bp Deletion	Rv0045c	Rv0045c	hydrolase	Position matched
12973	MDR	49690	GCC	-	3 bp Deletion	Rv0045c	Rv0045c	hydrolase	Position matched
13032	MDR	49690	GCC	-	3 bp Deletion	Rv0045c	Rv0045c	hydrolase	Position matched
13057	MDR	49690	GCC	-	3 bp Deletion	Rv0045c	Rv0045c	hydrolase	Position matched
13075	MDR	49690	GCC	-	3 bp Deletion	Rv0045c	Rv0045c	hydrolase	Position matched
13122	MDR	49690	GCC	-	3 bp Deletion	Rv0045c	Rv0045c	hydrolase	Position matched
13540	MDR	49690	GCC	-	3 bp Deletion	Rv0045c	Rv0045c	hydrolase	Position matched
13627	MDR	49690	GCC	-	3 bp Deletion	Rv0045c	Rv0045c	hydrolase	Position matched
13661	MDR	49690	GCC	-	3 bp Deletion	Rv0045c	Rv0045c	hydrolase	Position matched
13679	MDR	49690	GCC	-	3 bp Deletion	Rv0045c	Rv0045c	hydrolase	Position matched
13781	MDR	49690	GCC	-	3 bp Deletion	Rv0045c	Rv0045c	hydrolase	Position matched
13797	MDR	49690	GCC	-	3 bp Deletion	Rv0045c	Rv0045c	hydrolase	Position matched
13897	MDR	49690	GCC	-	3 bp Deletion	Rv0045c	Rv0045c	hydrolase	Position matched
13977	MDR	49690	GCC	-	3 bp Deletion	Rv0045c	Rv0045c	hydrolase	Position matched
14032	MDR	49690	GCC	-	3 bp Deletion	Rv0045c	Rv0045c	hydrolase	Position matched
14097	MDR	49690	GCC	-	3 bp Deletion	Rv0045c	Rv0045c	hydrolase	Position matched
14131	MDR	49690	GCC	-	3 bp Deletion	Rv0045c	Rv0045c	hydrolase	Position matched
14220	MDR	49690	GCC	-	3 bp Deletion	Rv0045c	Rv0045c	hydrolase	Position matched
14232	MDR	49690	GCC	-	3 bp Deletion	Rv0045c	Rv0045c	hydrolase	Position matched
14236	MDR	49690	GCC	-	3 bp Deletion	Rv0045c	Rv0045c	hydrolase	Position matched
14240	MDR	49690	GCC	-	3 bp Deletion	Rv0045c	Rv0045c	hydrolase	Position matched
14289	MDR	49690	GCC	-	3 bp Deletion	Rv0045c	Rv0045c	hydrolase	Position matched
14298	MDR	49690	GCC	-	3 bp Deletion	Rv0045c	Rv0045c	hydrolase	Position matched
14679	MDR	49690	GCC	-	3 bp Deletion	Rv0045c	Rv0045c	hydrolase	Position matched
14845	MDR	49690	GCC	-	3 bp Deletion	Rv0045c	Rv0045c	hydrolase	Position matched
15331	MDR	49690	GCC	-	3 bp Deletion	Rv0045c	Rv0045c	hydrolase	Position matched
15336	MDR	49690	GCC	-	3 bp Deletion	Rv0045c	Rv0045c	hydrolase	Position matched
15348	MDR	49690	GCC	-	3 bp Deletion	Rv0045c	Rv0045c	hydrolase	Position matched
15391	MDR	49690	GCC	-	3 bp Deletion	Rv0045c	Rv0045c	hydrolase	Position matched
15437	MDR	49690	GCC	-	3 bp Deletion	Rv0045c	Rv0045c	hydrolase	Position matched
15453	MDR	49690	GCC	-	3 bp Deletion	Rv0045c	Rv0045c	hydrolase	Position matched
15926	MDR	49690	GCC	-	3 bp Deletion	Rv0045c	Rv0045c	hydrolase	Position matched
16055	MDR	49690	GCC	-	3 bp Deletion	Rv0045c	Rv0045c	hydrolase	Position matched
16056	MDR	49690	GCC	-	3 bp Deletion	Rv0045c	Rv0045c	hydrolase	Position matched
16115	MDR	49690	GCC	-	3 bp Deletion	Rv0045c	Rv0045c	hydrolase	Position matched
P-10	MDR	49690	GCC	-	3 bp Deletion	Rv0045c	Rv0045c	hydrolase	Position matched
P-18	MDR	49690	GCC	-	3 bp Deletion	Rv0045c	Rv0045c	hydrolase	Position matched
PU-164	MDR	49690	GCC	-	3 bp Deletion	Rv0045c	Rv0045c	hydrolase	Position matched
PU-169	MDR	49690	GCC	-	3 bp Deletion	Rv0045c	Rv0045c	hydrolase	Position matched
12969	MDR	49690	GCC	-	3 bp Deletion	Rv0045c	Rv0045c	hydrolase	Position matched
8548	Isoniazid mono-resistant	49690	GCC	-	3 bp Deletion	Rv0045c	Rv0045c	hydrolase	Position matched
11867	Isoniazid mono-resistant	49690	GCC	-	3 bp Deletion	Rv0045c	Rv0045c	hydrolase	Position matched
12163	Isoniazid mono-resistant	49690	GCC	-	3 bp Deletion	Rv0045c	Rv0045c	hydrolase	Position matched
12515	Isoniazid mono-resistant	49690	GCC	-	3 bp Deletion	Rv0045c	Rv0045c	hydrolase	Position matched
13055	Isoniazid mono-resistant	49690	GCC	-	3 bp Deletion	Rv0045c	Rv0045c	hydrolase	Position matched
13059	Isoniazid mono-resistant	49690	GCC	-	3 bp Deletion	Rv0045c	Rv0045c	hydrolase	Position matched
13073	Isoniazid mono-resistant	49690	GCC	-	3 bp Deletion	Rv0045c	Rv0045c	hydrolase	Position matched
13466	Isoniazid mono-resistant	49690	GCC	-	3 bp Deletion	Rv0045c	Rv0045c	hydrolase	Position matched
13485	Isoniazid mono-resistant	49690	GCC	-	3 bp Deletion	Rv0045c	Rv0045c	hydrolase	Position matched
13709	Isoniazid mono-resistant	49690	GCC	-	3 bp Deletion	Rv0045c	Rv0045c	hydrolase	Position matched
14105	Isoniazid mono-resistant	49690	GCC	-	3 bp Deletion	Rv0045c	Rv0045c	hydrolase	Position matched
14305	Isoniazid mono-resistant	49690	GCC	-	3 bp Deletion	Rv0045c	Rv0045c	hydrolase	Position matched
14478	Isoniazid mono-resistant	49690	GCC	-	3 bp Deletion	Rv0045c	Rv0045c	hydrolase	Position matched
14737	Isoniazid mono-resistant	49690	GCC	-	3 bp Deletion	Rv0045c	Rv0045c	hydrolase	Position matched
14984	Isoniazid mono-resistant	49690	GCC	-	3 bp Deletion	Rv0045c	Rv0045c	hydrolase	Position matched
15382	Isoniazid mono-resistant	49690	GCC	-	3 bp Deletion	Rv0045c	Rv0045c	hydrolase	Position matched
16210	Isoniazid mono-resistant	49690	GCC	-	3 bp Deletion	Rv0045c	Rv0045c	hydrolase	Position matched
16335	Isoniazid mono-resistant	49690	GCC	-	3 bp Deletion	Rv0045c	Rv0045c	hydrolase	Position matched
16345	Isoniazid mono-resistant	49690	GCC	-	3 bp Deletion	Rv0045c	Rv0045c	hydrolase	Position matched
HP-1122	Isoniazid mono-resistant	49690	GCC	-	3 bp Deletion	Rv0045c	Rv0045c	hydrolase	Position matched
PU-154	Isoniazid mono-resistant	49690	GCC	-	3 bp Deletion	Rv0045c	Rv0045c	hydrolase	Position matched
12541	Isoniazid mono-resistant	49690	GCC	-	3 bp Deletion	Rv0045c	Rv0045c	hydrolase	Position matched
PU-161	Isoniazid mono-resistant	49690	GCC	-	3 bp Deletion	Rv0045c	Rv0045c	hydrolase	Position matched
12267	Rifampicin mono-resistant	49690	GCC	-	3 bp Deletion	Rv0045c	Rv0045c	hydrolase	Position matched
12530	Rifampicin mono-resistant	49690	GCC	-	3 bp Deletion	Rv0045c	Rv0045c	hydrolase	Position matched
12639	Rifampicin mono-resistant	49690	GCC	-	3 bp Deletion	Rv0045c	Rv0045c	hydrolase	Position matched
12649	Rifampicin mono-resistant	49690	GCC	-	3 bp Deletion	Rv0045c	Rv0045c	hydrolase	Position matched
13217	Rifampicin mono-resistant	49690	GCC	-	3 bp Deletion	Rv0045c	Rv0045c	hydrolase	Position matched
13412	Rifampicin mono-resistant	49690	GCC	-	3 bp Deletion	Rv0045c	Rv0045c	hydrolase	Position matched
14231	Rifampicin mono-resistant	49690	GCC	-	3 bp Deletion	Rv0045c	Rv0045c	hydrolase	Position matched
14334	Rifampicin mono-resistant	49690	GCC	-	3 bp Deletion	Rv0045c	Rv0045c	hydrolase	Position matched
15798	Rifampicin mono-resistant	49690	GCC	-	3 bp Deletion	Rv0045c	Rv0045c	hydrolase	Position matched
16340	Rifampicin mono-resistant	49690	GCC	-	3 bp Deletion	Rv0045c	Rv0045c	hydrolase	Position matched
10828	Streptomycin mono-resistant	49690	GCC	-	3 bp Deletion	Rv0045c	Rv0045c	hydrolase	Position matched
12084	Streptomycin mono-resistant	49690	GCC	-	3 bp Deletion	Rv0045c	Rv0045c	hydrolase	Position matched
12138	Streptomycin mono-resistant	49690	GCC	-	3 bp Deletion	Rv0045c	Rv0045c	hydrolase	Position matched
13719	Streptomycin mono-resistant	49690	GCC	-	3 bp Deletion	Rv0045c	Rv0045c	hydrolase	Position matched
5553	Pre-XDR	49690	GCC	-	3 bp Deletion	Rv0045c	Rv0045c	hydrolase	Position matched
16166	Pre-XDR	49690	GCC	-	3 bp Deletion	Rv0045c	Rv0045c	hydrolase	Position matched
16371	Pre-XDR	49690	GCC	-	3 bp Deletion	Rv0045c	Rv0045c	hydrolase	Position matched
16485	Pre-XDR	49690	GCC	-	3 bp Deletion	Rv0045c	Rv0045c	hydrolase	Position matched
Oflo	Pre-XDR	49690	GCC	-	3 bp Deletion	Rv0045c	Rv0045c	hydrolase	Position matched
PU-168	Pre-XDR	49690	GCC	-	3 bp Deletion	Rv0045c	Rv0045c	hydrolase	Position matched
11975	Sensitive to first line drugs	49690	GCC	-	3 bp Deletion	Rv0045c	Rv0045c	hydrolase	Position matched
12023	Sensitive to first line drugs	49690	GCC	-	3 bp Deletion	Rv0045c	Rv0045c	hydrolase	Position matched
12033	Sensitive to first line drugs	49690	GCC	-	3 bp Deletion	Rv0045c	Rv0045c	hydrolase	Position matched
12061	Sensitive to first line drugs	49690	GCC	-	3 bp Deletion	Rv0045c	Rv0045c	hydrolase	Position matched
12161	Sensitive to first line drugs	49690	GCC	-	3 bp Deletion	Rv0045c	Rv0045c	hydrolase	Position matched
12305	Sensitive to first line drugs	49690	GCC	-	3 bp Deletion	Rv0045c	Rv0045c	hydrolase	Position matched
12359	Sensitive to first line drugs	49690	GCC	-	3 bp Deletion	Rv0045c	Rv0045c	hydrolase	Position matched
12495	Sensitive to first line drugs	49690	GCC	-	3 bp Deletion	Rv0045c	Rv0045c	hydrolase	Position matched
12518	Sensitive to first line drugs	49690	GCC	-	3 bp Deletion	Rv0045c	Rv0045c	hydrolase	Position matched
12668	Sensitive to first line drugs	49690	GCC	-	3 bp Deletion	Rv0045c	Rv0045c	hydrolase	Position matched
12917	Sensitive to first line drugs	49690	GCC	-	3 bp Deletion	Rv0045c	Rv0045c	hydrolase	Position matched
13011	Sensitive to first line drugs	49690	GCC	-	3 bp Deletion	Rv0045c	Rv0045c	hydrolase	Position matched
13271	Sensitive to first line drugs	49690	GCC	-	3 bp Deletion	Rv0045c	Rv0045c	hydrolase	Position matched
13526	Sensitive to first line drugs	49690	GCC	-	3 bp Deletion	Rv0045c	Rv0045c	hydrolase	Position matched
13624	Sensitive to first line drugs	49690	GCC	-	3 bp Deletion	Rv0045c	Rv0045c	hydrolase	Position matched
13626	Sensitive to first line drugs	49690	GCC	-	3 bp Deletion	Rv0045c	Rv0045c	hydrolase	Position matched
13675	Sensitive to first line drugs	49690	GCC	-	3 bp Deletion	Rv0045c	Rv0045c	hydrolase	Position matched
13742	Sensitive to first line drugs	49690	GCC	-	3 bp Deletion	Rv0045c	Rv0045c	hydrolase	Position matched
13933	Sensitive to first line drugs	49690	GCC	-	3 bp Deletion	Rv0045c	Rv0045c	hydrolase	Position matched
14244	Sensitive to first line drugs	49690	GCC	-	3 bp Deletion	Rv0045c	Rv0045c	hydrolase	Position matched
14388	Sensitive to first line drugs	49690	GCC	-	3 bp Deletion	Rv0045c	Rv0045c	hydrolase	Position matched
14985	Sensitive to first line drugs	49690	GCC	-	3 bp Deletion	Rv0045c	Rv0045c	hydrolase	Position matched
15062	Sensitive to first line drugs	49690	GCC	-	3 bp Deletion	Rv0045c	Rv0045c	hydrolase	Position matched
15098	Sensitive to first line drugs	49690	GCC	-	3 bp Deletion	Rv0045c	Rv0045c	hydrolase	Position matched
15310	Sensitive to first line drugs	49690	GCC	-	3 bp Deletion	Rv0045c	Rv0045c	hydrolase	Position matched
15465	Sensitive to first line drugs	49690	GCC	-	3 bp Deletion	Rv0045c	Rv0045c	hydrolase	Position matched
15872	Sensitive to first line drugs	49690	GCC	-	3 bp Deletion	Rv0045c	Rv0045c	hydrolase	Position matched
16398	Sensitive to first line drugs	49690	GCC	-	3 bp Deletion	Rv0045c	Rv0045c	hydrolase	Position matched
16441	Sensitive to first line drugs	49690	GCC	-	3 bp Deletion	Rv0045c	Rv0045c	hydrolase	Position matched
PU-65	MDR	51916	AACG	-	4 bp Deletion	Rv0048c	Rv0048c	membrane protein	Position matched
PU-54	Pre-XDR	51916	AACG	-	4 bp Deletion	Rv0048c	Rv0048c	membrane protein	Position matched
13961	Sensitive to first line drugs	55533	TGCC	-	4 bp Deletion	Rv0050	ponA1	bifunctional penicillin-insensitive transglycosylase/penicillin-sensitive transpeptidase	Position matched
12991	MDR	57269	CAGG	-	4 bp Deletion	Rv0051	ponA1	transmembrane protein	Not matched
14128	MDR	57269	CAGG	-	4 bp Deletion	Rv0051	ponA1	transmembrane protein	Not matched
PU-73	Isoniazid mono-resistant	59896	AT	-	2 bp Deletion	Rv0057	Rv0057	hypothetical protein Rv0057	Position matched
12890	MDR	69048	CG	-	2 bp Deletion	Rv0064	Rv0064	transmembrane protein	Position matched
15348	MDR	69048	CG	-	2 bp Deletion	Rv0064	Rv0064	transmembrane protein	Position matched
14478	Isoniazid mono-resistant	69493	CT	-	2 bp Deletion	Rv0064	Rv0064	transmembrane protein	Not matched
14463	Sensitive to first line drugs	69493	CT	-	2 bp Deletion	Rv0064	Rv0064	transmembrane protein	Not matched
13073	Isoniazid mono-resistant	75359	CG	-	2 bp Deletion	Rv0068	Rv0068	oxidoreductase	Position matched
13485	Isoniazid mono-resistant	75359	CG	-	2 bp Deletion	Rv0068	Rv0068	oxidoreductase	Position matched
12955	MDR	75616	ACACCCCGACAGACCACAGCAGACGGCTT	-	29 bp Deletion	Rv0068	Rv0068	oxidoreductase	Not matched
P-10	MDR	75616	ACACCCCGACAGACCACAGCAGACGGCTT	-	29 bp Deletion	Rv0068	Rv0068	oxidoreductase	Not matched
12515	Isoniazid mono-resistant	75616	ACACCCCGACAGACCACAGCAGACGGCTT	-	29 bp Deletion	Rv0068	Rv0068	oxidoreductase	Not matched
13606	MDR	79504	TCGGTGGACC	-	10 bp Deletion	Rv0071	Rv0071	maturase	Position matched
P-15	Isoniazid mono-resistant	79504	TCGGTGGACC	-	10 bp Deletion	Rv0071	Rv0071	maturase	Position matched
13624	Sensitive to first line drugs	80907	TG	-	2 bp Deletion	Rv0072	Rv0072	glutamine ABC transporter permease	Not matched
13854	MDR	82437	GT	-	2 bp Deletion	Rv0073	Rv0073	glutamine ABC transporter ATP-binding protein	Position matched
PU-43	Pre-XDR	82437	GT	-	2 bp Deletion	Rv0073	Rv0073	glutamine ABC transporter ATP-binding protein	Position matched
11766	MDR	82843	TC	-	2 bp Deletion	Rv0074	Rv0074	hypothetical protein Rv0074	Position matched
12067	MDR	82843	TC	-	2 bp Deletion	Rv0074	Rv0074	hypothetical protein Rv0074	Position matched
12991	MDR	82843	TC	-	2 bp Deletion	Rv0074	Rv0074	hypothetical protein Rv0074	Position matched
13668	MDR	82843	TC	-	2 bp Deletion	Rv0074	Rv0074	hypothetical protein Rv0074	Position matched
13971	MDR	82843	TC	-	2 bp Deletion	Rv0074	Rv0074	hypothetical protein Rv0074	Position matched
14075	MDR	82843	TC	-	2 bp Deletion	Rv0074	Rv0074	hypothetical protein Rv0074	Position matched
14128	MDR	82843	TC	-	2 bp Deletion	Rv0074	Rv0074	hypothetical protein Rv0074	Position matched
14141	MDR	82843	TC	-	2 bp Deletion	Rv0074	Rv0074	hypothetical protein Rv0074	Position matched
14183	MDR	82843	TC	-	2 bp Deletion	Rv0074	Rv0074	hypothetical protein Rv0074	Position matched
16028	MDR	82843	TC	-	2 bp Deletion	Rv0074	Rv0074	hypothetical protein Rv0074	Position matched
P-9	MDR	82843	TC	-	2 bp Deletion	Rv0074	Rv0074	hypothetical protein Rv0074	Position matched
PU-65	MDR	82843	TC	-	2 bp Deletion	Rv0074	Rv0074	hypothetical protein Rv0074	Position matched
14509	Isoniazid mono-resistant	82843	TC	-	2 bp Deletion	Rv0074	Rv0074	hypothetical protein Rv0074	Position matched
PU-73	Isoniazid mono-resistant	82843	TC	-	2 bp Deletion	Rv0074	Rv0074	hypothetical protein Rv0074	Position matched
13569	Isoniazid mono-resistant	82843	TC	-	2 bp Deletion	Rv0074	Rv0074	hypothetical protein	Position matched
16340	Rifampicin mono-resistant	82843	TC	-	2 bp Deletion	Rv0074	Rv0074	hypothetical protein Rv0074	Position matched
16109	Streptomycin mono-resistant	82843	TC	-	2 bp Deletion	Rv0074	Rv0074	hypothetical protein Rv0074	Position matched
PU-54	Pre-XDR	82843	TC	-	2 bp Deletion	Rv0074	Rv0074	hypothetical protein Rv0074	Position matched
11060	Sensitive to first line drugs	82843	TC	-	2 bp Deletion	Rv0074	Rv0074	hypothetical protein Rv0074	Position matched
11610	Sensitive to first line drugs	82843	TC	-	2 bp Deletion	Rv0074	Rv0074	hypothetical protein Rv0074	Position matched
12033	Sensitive to first line drugs	82843	TC	-	2 bp Deletion	Rv0074	Rv0074	hypothetical protein Rv0074	Position matched
12670	Sensitive to first line drugs	82843	TC	-	2 bp Deletion	Rv0074	Rv0074	hypothetical protein Rv0074	Position matched
13742	Sensitive to first line drugs	82843	TC	-	2 bp Deletion	Rv0074	Rv0074	hypothetical protein Rv0074	Position matched
PU-65	MDR	83448	CCG	-	3 bp Deletion	Rv0074	Rv0074	hypothetical protein Rv0074	Not matched
13854	MDR	84830	GCC	-	3 bp Deletion	Rv0075	Rv0075	aminotransferase	Position matched
PU-43	Pre-XDR	84830	GCC	-	3 bp Deletion	Rv0075	Rv0075	aminotransferase	Position matched
14275	Isoniazid mono-resistant	86894	TG	-	2 bp Deletion	Rv0078	Rv0078	transcriptional regulator	Not matched
12267	Rifampicin mono-resistant	90438	GGGCGTGGGCGTTGCCGGGGTC	-	22 bp Deletion	Rv0083	Rv0083	oxidoreductase	Not matched
12530	Rifampicin mono-resistant	91684	AC	-	2 bp Deletion	Rv0083	Rv0083	oxidoreductase	Not matched
13058	Isoniazid mono-resistant	94091	GT	-	2 bp Deletion	Rv0086	hycQ	hydrogenase HycQ	Not matched
PU-169	MDR	97294	GGTC	-	4 bp Deletion	Rv0088	Rv0088	polyketide cyclase/dehydrase	Not matched
13059	Isoniazid mono-resistant	97978	CCGA	-	4 bp Deletion	Rv0089	Rv0089	methyltransferase	Not matched
16345	Isoniazid mono-resistant	97978	CCGA	-	4 bp Deletion	Rv0089	Rv0089	methyltransferase	Not matched
Oflo	Pre-XDR	99162	TCGGTGTGCG	-	10 bp Deletion	Rv0090	Rv0090	membrane protein	Position matched
Oflo	Pre-XDR	99168	TGCGCGGCGG	-	10 bp Deletion	Rv0090	Rv0090	membrane protein	Position matched
12305	Sensitive to first line drugs	100379	GT	-	2 bp Deletion	Rv0091	mtn	bifunctional 5\'-methylthioadenosine nucleosidase /S-adenosylhomocysteine nucleosidase	Not matched
12138	Streptomycin mono-resistant	100701	CG	-	2 bp Deletion	Rv0092	ctpA	cation transporter ATPase A	Position matched
12033	Sensitive to first line drugs	100701	CG	-	2 bp Deletion	Rv0092	ctpA	cation transporter ATPase A	Position matched
P-18	MDR	103721	TGTC	-	4 bp Deletion	Rv0094c	Rv0094c	hypothetical protein Rv0094c	Not matched
12696	MDR	103743	GAGGAATCGT	-	10 bp Deletion	Rv0094c	Rv0094c	hypothetical protein Rv0094c	Position matched
PU-168	Pre-XDR	103743	GAGGAATCGT	-	10 bp Deletion	Rv0094c	Rv0094c	hypothetical protein Rv0094c	Position matched
14478	Isoniazid mono-resistant	104285	GCAGCCCG	-	8 bp Deletion	Rv0094c	Rv0094c	hypothetical protein Rv0094c	Not matched
14183	MDR	104471	TTAGCCGT	-	8 bp Deletion	Rv0094c	Rv0094c	hypothetical protein Rv0094c	Not matched
14334	Rifampicin mono-resistant	104940	CTGGG	-	5 bp Deletion	Rv0095c	Rv0095c	hypothetical protein Rv0095c	Not matched
12863	Sensitive to first line drugs	104940	CTGGG	-	5 bp Deletion	Rv0095c	Rv0095c	hypothetical protein Rv0095c	Not matched
15098	Sensitive to first line drugs	104940	CTGGG	-	5 bp Deletion	Rv0095c	Rv0095c	hypothetical protein Rv0095c	Not matched
15465	Sensitive to first line drugs	104940	CTGGG	-	5 bp Deletion	Rv0095c	Rv0095c	hypothetical protein Rv0095c	Not matched
15872	Sensitive to first line drugs	104940	CTGGG	-	5 bp Deletion	Rv0095c	Rv0095c	hypothetical protein Rv0095c	Not matched
12991	MDR	105136	GC	-	2 bp Deletion	Rv0095c	Rv0095c	hypothetical protein Rv0095c	Not matched
14128	MDR	105136	GC	-	2 bp Deletion	Rv0095c	Rv0095c	hypothetical protein Rv0095c	Not matched
14183	MDR	105460	TG	-	2 bp Deletion	Rv0096	PPE1	PPE family protein PPE1	Not matched
Oflo	Pre-XDR	108751	ACATCTTGC	-	9 bp Deletion	Rv0099	fadD10	fatty-acid--CoA ligase FadD10	Not matched
13624	Sensitive to first line drugs	110526	CG	-	2 bp Deletion	Rv0101	nrp	peptide synthetase Nrp	Not matched
12863	Sensitive to first line drugs	112684	TCGTTGTCGGCG	-	12 bp Deletion	Rv0101	nrp	peptide synthetase Nrp	Not matched
13661	MDR	114348	TTGGTGGCGGTGGCCGCTGCTCCGGAACGGACGGT	-	35 bp Deletion	Rv0101	nrp	peptide synthetase Nrp	Not matched
16340	Rifampicin mono-resistant	114869	GC	-	2 bp Deletion	Rv0101	nrp	peptide synthetase Nrp	Not matched
HP-1122	Isoniazid mono-resistant	121226	GC	-	2 bp Deletion	Rv0103c	ctpB	cation-transporter P-type ATPase B	Not matched
11060	Sensitive to first line drugs	123422	TG	-	2 bp Deletion	Rv0104	Rv0104	hypothetical protein Rv0104	Not matched
11610	Sensitive to first line drugs	123422	TG	-	2 bp Deletion	Rv0104	Rv0104	hypothetical protein Rv0104	Not matched
11766	MDR	123740	TG	-	2 bp Deletion	Rv0104	Rv0104	hypothetical protein Rv0104	Position matched
12067	MDR	123740	TG	-	2 bp Deletion	Rv0104	Rv0104	hypothetical protein Rv0104	Position matched
12991	MDR	123740	TG	-	2 bp Deletion	Rv0104	Rv0104	hypothetical protein Rv0104	Position matched
13661	MDR	123740	TG	-	2 bp Deletion	Rv0104	Rv0104	hypothetical protein Rv0104	Position matched
13668	MDR	123740	TG	-	2 bp Deletion	Rv0104	Rv0104	hypothetical protein Rv0104	Position matched
13971	MDR	123740	TG	-	2 bp Deletion	Rv0104	Rv0104	hypothetical protein Rv0104	Position matched
14075	MDR	123740	TG	-	2 bp Deletion	Rv0104	Rv0104	hypothetical protein Rv0104	Position matched
14128	MDR	123740	TG	-	2 bp Deletion	Rv0104	Rv0104	hypothetical protein Rv0104	Position matched
14141	MDR	123740	TG	-	2 bp Deletion	Rv0104	Rv0104	hypothetical protein Rv0104	Position matched
14183	MDR	123740	TG	-	2 bp Deletion	Rv0104	Rv0104	hypothetical protein Rv0104	Position matched
16028	MDR	123740	TG	-	2 bp Deletion	Rv0104	Rv0104	hypothetical protein Rv0104	Position matched
P-9	MDR	123740	TG	-	2 bp Deletion	Rv0104	Rv0104	hypothetical protein Rv0104	Position matched
PU-65	MDR	123740	TG	-	2 bp Deletion	Rv0104	Rv0104	hypothetical protein Rv0104	Position matched
14509	Isoniazid mono-resistant	123740	TG	-	2 bp Deletion	Rv0104	Rv0104	hypothetical protein Rv0104	Position matched
PU-73	Isoniazid mono-resistant	123740	TG	-	2 bp Deletion	Rv0104	Rv0104	hypothetical protein Rv0104	Position matched
13569	Isoniazid mono-resistant	123740	TG	-	2 bp Deletion	Rv0104	Rv0104	hypothetical protein	Position matched
16340	Rifampicin mono-resistant	123740	TG	-	2 bp Deletion	Rv0104	Rv0104	hypothetical protein Rv0104	Position matched
16109	Streptomycin mono-resistant	123740	TG	-	2 bp Deletion	Rv0104	Rv0104	hypothetical protein Rv0104	Position matched
PU-54	Pre-XDR	123740	TG	-	2 bp Deletion	Rv0104	Rv0104	hypothetical protein Rv0104	Position matched
11060	Sensitive to first line drugs	123740	TG	-	2 bp Deletion	Rv0104	Rv0104	hypothetical protein Rv0104	Position matched
11610	Sensitive to first line drugs	123740	TG	-	2 bp Deletion	Rv0104	Rv0104	hypothetical protein Rv0104	Position matched
12033	Sensitive to first line drugs	123740	TG	-	2 bp Deletion	Rv0104	Rv0104	hypothetical protein Rv0104	Position matched
12670	Sensitive to first line drugs	123740	TG	-	2 bp Deletion	Rv0104	Rv0104	hypothetical protein Rv0104	Position matched
13742	Sensitive to first line drugs	123740	TG	-	2 bp Deletion	Rv0104	Rv0104	hypothetical protein Rv0104	Position matched
13797	MDR	127135	AC	-	2 bp Deletion	Rv0107c	ctpI	cation-transporter ATPase I	Not matched
13719	Streptomycin mono-resistant	127567	GC	-	2 bp Deletion	Rv0107c	ctpI	cation-transporter ATPase I	Not matched
12863	Sensitive to first line drugs	127665	GGCCGCCGTTTCGACA	-	16 bp Deletion	Rv0107c	ctpI	cation-transporter ATPase I	Not matched
12863	Sensitive to first line drugs	127666	GCCGCCGTTTCGACAT	-	16 bp Deletion	Rv0107c	ctpI	cation-transporter ATPase I	Not matched
12267	Rifampicin mono-resistant	137627	TGCCAGGGCCC	-	11 bp Deletion	Rv0113	gmhA	phosphoheptose isomerase	Not matched
14334	Rifampicin mono-resistant	137627	TGCCAGGGCCC	-	11 bp Deletion	Rv0113	gmhA	phosphoheptose isomerase	Not matched
Oflo	Pre-XDR	137627	TGCCAGGGCCC	-	11 bp Deletion	Rv0113	gmhA	phosphoheptose isomerase	Not matched
16268	MDR	137850	GT	-	2 bp Deletion	Rv0113	gmhA	phosphoheptose isomerase	Position matched
13217	Rifampicin mono-resistant	137850	GT	-	2 bp Deletion	Rv0113	gmhA	phosphoheptose isomerase	Position matched
11975	Sensitive to first line drugs	137850	GT	-	2 bp Deletion	Rv0113	gmhA	phosphoheptose isomerase	Position matched
12863	Sensitive to first line drugs	137850	GT	-	2 bp Deletion	Rv0113	gmhA	phosphoheptose isomerase	Position matched
13271	Sensitive to first line drugs	137850	GT	-	2 bp Deletion	Rv0113	gmhA	phosphoheptose isomerase	Position matched
14240	MDR	137889	CT	-	2 bp Deletion	Rv0113	gmhA	phosphoheptose isomerase	Not matched
15926	MDR	137889	CT	-	2 bp Deletion	Rv0113	gmhA	phosphoheptose isomerase	Not matched
14509	Isoniazid mono-resistant	145642	CT	-	2 bp Deletion	Rv0120c	fusA2	elongation factor G	Not matched
13075	MDR	147670	GC	-	2 bp Deletion	Rv0120c	fusA2	elongation factor G	Position matched
14388	Sensitive to first line drugs	147670	GC	-	2 bp Deletion	Rv0120c	fusA2	elongation factor G	Position matched
16340	Rifampicin mono-resistant	149939	ACGGCAATGG	-	10 bp Deletion	Rv0124	PE_PGRS2	PE-PGRS family protein PE_PGRS2	Not matched
14128	MDR	150132	AGGCGTGGCTGGCGGTCACGGCGGTGCGGGCGGTGCCGCCGGGCTGTGGGGCGCC	-	55 bp Deletion	Rv0124	PE_PGRS2	PE-PGRS family protein PE_PGRS2	Not matched
12991	MDR	150135	CGT	-	3 bp Deletion	Rv0124	PE_PGRS2	PE-PGRS family protein PE_PGRS2	Not matched
14128	MDR	150135	CGT	-	3 bp Deletion	Rv0124	PE_PGRS2	PE-PGRS family protein PE_PGRS2	Not matched
12991	MDR	150140	CT	-	2 bp Deletion	Rv0124	PE_PGRS2	PE-PGRS family protein PE_PGRS2	Not matched
14128	MDR	150140	CT	-	2 bp Deletion	Rv0124	PE_PGRS2	PE-PGRS family protein PE_PGRS2	Not matched
12863	Sensitive to first line drugs	150326	CAATCGGCCT	-	10 bp Deletion	Rv0124	PE_PGRS2	PE-PGRS family protein PE_PGRS2	Position matched
13742	Sensitive to first line drugs	150388	TG	-	2 bp Deletion	Rv0124	PE_PGRS2	PE-PGRS family protein PE_PGRS2	Not matched
12972	MDR	150435	CG	-	2 bp Deletion	Rv0124	PE_PGRS2	PE-PGRS family protein PE_PGRS2	Not matched
11610	Sensitive to first line drugs	150734	TCGGTGG	-	7 bp Deletion	Rv0124	PE_PGRS2	PE-PGRS family protein PE_PGRS2	Not matched
12668	Sensitive to first line drugs	150734	TCGGTGG	-	7 bp Deletion	Rv0124	PE_PGRS2	PE-PGRS family protein PE_PGRS2	Not matched
14305	Isoniazid mono-resistant	153347	TG	-	2 bp Deletion	Rv0126	treS	trehalose synthase/amylase TreS	Not matched
12515	Isoniazid mono-resistant	154108	CG	-	2 bp Deletion	Rv0126	treS	trehalose synthase/amylase TreS	Position matched
13742	Sensitive to first line drugs	156307	ATACCTACCTGC	-	12 bp Deletion	Rv0128	Rv0128	transmembrane protein	Not matched
15382	Isoniazid mono-resistant	157892	GA	-	2 bp Deletion	Rv0130	htdZ	3-hydroxyl-thioester dehydratase	Not matched
15382	Isoniazid mono-resistant	157893	AAA	-	3 bp Deletion	Rv0130	htdZ	3-hydroxyl-thioester dehydratase	Not matched
15331	MDR	159327	TGACAGCCGAACGCCG	-	16 bp Deletion	Rv0131c	fadE1	acyl-CoA dehydrogenase FadE1	Not matched
12305	Sensitive to first line drugs	159327	TGACAGCCGAACGCCG	-	16 bp Deletion	Rv0131c	fadE1	acyl-CoA dehydrogenase FadE1	Not matched
12696	MDR	162151	GT	-	2 bp Deletion	Rv0134	ephF	epoxide hydrolase EphF	Position matched
13977	MDR	162151	GT	-	2 bp Deletion	Rv0134	ephF	epoxide hydrolase EphF	Position matched
14240	MDR	162151	GT	-	2 bp Deletion	Rv0134	ephF	epoxide hydrolase EphF	Position matched
14298	MDR	162151	GT	-	2 bp Deletion	Rv0134	ephF	epoxide hydrolase EphF	Position matched
15926	MDR	162151	GT	-	2 bp Deletion	Rv0134	ephF	epoxide hydrolase EphF	Position matched
16055	MDR	162151	GT	-	2 bp Deletion	Rv0134	ephF	epoxide hydrolase EphF	Position matched
13073	Isoniazid mono-resistant	162151	GT	-	2 bp Deletion	Rv0134	ephF	epoxide hydrolase EphF	Position matched
13485	Isoniazid mono-resistant	162151	GT	-	2 bp Deletion	Rv0134	ephF	epoxide hydrolase EphF	Position matched
16340	Rifampicin mono-resistant	162151	GT	-	2 bp Deletion	Rv0134	ephF	epoxide hydrolase EphF	Position matched
5553	Pre-XDR	162151	GT	-	2 bp Deletion	Rv0134	ephF	epoxide hydrolase EphF	Position matched
16371	Pre-XDR	162151	GT	-	2 bp Deletion	Rv0134	ephF	epoxide hydrolase EphF	Position matched
Oflo	Pre-XDR	162151	GT	-	2 bp Deletion	Rv0134	ephF	epoxide hydrolase EphF	Position matched
PU-168	Pre-XDR	162151	GT	-	2 bp Deletion	Rv0134	ephF	epoxide hydrolase EphF	Position matched
12061	Sensitive to first line drugs	162151	GT	-	2 bp Deletion	Rv0134	ephF	epoxide hydrolase EphF	Position matched
12305	Sensitive to first line drugs	162151	GT	-	2 bp Deletion	Rv0134	ephF	epoxide hydrolase EphF	Position matched
13624	Sensitive to first line drugs	162151	GT	-	2 bp Deletion	Rv0134	ephF	epoxide hydrolase EphF	Position matched
15098	Sensitive to first line drugs	162151	GT	-	2 bp Deletion	Rv0134	ephF	epoxide hydrolase EphF	Position matched
P-15	Isoniazid mono-resistant	167877	CCG	-	3 bp Deletion	Rv0142	Rv0142	hypothetical protein Rv0142	Not matched
14236	MDR	169681	AA	-	2 bp Deletion	Rv0143c	Rv0143c	transmembrane protein	Not matched
14231	Rifampicin mono-resistant	169681	AA	-	2 bp Deletion	Rv0143c	Rv0143c	transmembrane protein	Not matched
15382	Isoniazid mono-resistant	169970	GTATT	-	5 bp Deletion	Rv0143c	Rv0143c	transmembrane protein	Not matched
P-10	MDR	170397	GC	-	2 bp Deletion	Rv0144	Rv0144	transcriptional regulator	Not matched
PU-73	Isoniazid mono-resistant	170523	TC	-	2 bp Deletion	Rv0144	Rv0144	transcriptional regulator	Position matched
13624	Sensitive to first line drugs	174260	GA	-	2 bp Deletion	Rv0147	Rv0147	aldehyde dehydrogenase	Not matched
14984	Isoniazid mono-resistant	175080	TCAAGACCG	-	9 bp Deletion	Rv0148	Rv0148	short-chain type dehydrogenase/reductase	Not matched
14985	Sensitive to first line drugs	175080	TCAAGACCG	-	9 bp Deletion	Rv0148	Rv0148	short-chain type dehydrogenase/reductase	Not matched
13854	MDR	175490	CCGG	-	4 bp Deletion	Rv0148	Rv0148	short-chain type dehydrogenase/reductase	Not matched
8404	MDR	176534	TG	-	2 bp Deletion	Rv0149	Rv0149	quinone oxidoreductase	Position matched
11078	MDR	176534	TG	-	2 bp Deletion	Rv0149	Rv0149	quinone oxidoreductase	Position matched
12036	MDR	176534	TG	-	2 bp Deletion	Rv0149	Rv0149	quinone oxidoreductase	Position matched
12058	MDR	176534	TG	-	2 bp Deletion	Rv0149	Rv0149	quinone oxidoreductase	Position matched
12235	MDR	176534	TG	-	2 bp Deletion	Rv0149	Rv0149	quinone oxidoreductase	Position matched
12492	MDR	176534	TG	-	2 bp Deletion	Rv0149	Rv0149	quinone oxidoreductase	Position matched
12510	MDR	176534	TG	-	2 bp Deletion	Rv0149	Rv0149	quinone oxidoreductase	Position matched
12584	MDR	176534	TG	-	2 bp Deletion	Rv0149	Rv0149	quinone oxidoreductase	Position matched
12599	MDR	176534	TG	-	2 bp Deletion	Rv0149	Rv0149	quinone oxidoreductase	Position matched
12807	MDR	176534	TG	-	2 bp Deletion	Rv0149	Rv0149	quinone oxidoreductase	Position matched
12890	MDR	176534	TG	-	2 bp Deletion	Rv0149	Rv0149	quinone oxidoreductase	Position matched
12955	MDR	176534	TG	-	2 bp Deletion	Rv0149	Rv0149	quinone oxidoreductase	Position matched
12970	MDR	176534	TG	-	2 bp Deletion	Rv0149	Rv0149	quinone oxidoreductase	Position matched
12972	MDR	176534	TG	-	2 bp Deletion	Rv0149	Rv0149	quinone oxidoreductase	Position matched
12973	MDR	176534	TG	-	2 bp Deletion	Rv0149	Rv0149	quinone oxidoreductase	Position matched
13032	MDR	176534	TG	-	2 bp Deletion	Rv0149	Rv0149	quinone oxidoreductase	Position matched
13057	MDR	176534	TG	-	2 bp Deletion	Rv0149	Rv0149	quinone oxidoreductase	Position matched
13075	MDR	176534	TG	-	2 bp Deletion	Rv0149	Rv0149	quinone oxidoreductase	Position matched
13122	MDR	176534	TG	-	2 bp Deletion	Rv0149	Rv0149	quinone oxidoreductase	Position matched
13540	MDR	176534	TG	-	2 bp Deletion	Rv0149	Rv0149	quinone oxidoreductase	Position matched
13627	MDR	176534	TG	-	2 bp Deletion	Rv0149	Rv0149	quinone oxidoreductase	Position matched
13661	MDR	176534	TG	-	2 bp Deletion	Rv0149	Rv0149	quinone oxidoreductase	Position matched
13679	MDR	176534	TG	-	2 bp Deletion	Rv0149	Rv0149	quinone oxidoreductase	Position matched
13781	MDR	176534	TG	-	2 bp Deletion	Rv0149	Rv0149	quinone oxidoreductase	Position matched
13797	MDR	176534	TG	-	2 bp Deletion	Rv0149	Rv0149	quinone oxidoreductase	Position matched
13897	MDR	176534	TG	-	2 bp Deletion	Rv0149	Rv0149	quinone oxidoreductase	Position matched
14032	MDR	176534	TG	-	2 bp Deletion	Rv0149	Rv0149	quinone oxidoreductase	Position matched
14097	MDR	176534	TG	-	2 bp Deletion	Rv0149	Rv0149	quinone oxidoreductase	Position matched
14131	MDR	176534	TG	-	2 bp Deletion	Rv0149	Rv0149	quinone oxidoreductase	Position matched
14220	MDR	176534	TG	-	2 bp Deletion	Rv0149	Rv0149	quinone oxidoreductase	Position matched
14232	MDR	176534	TG	-	2 bp Deletion	Rv0149	Rv0149	quinone oxidoreductase	Position matched
14236	MDR	176534	TG	-	2 bp Deletion	Rv0149	Rv0149	quinone oxidoreductase	Position matched
14289	MDR	176534	TG	-	2 bp Deletion	Rv0149	Rv0149	quinone oxidoreductase	Position matched
14679	MDR	176534	TG	-	2 bp Deletion	Rv0149	Rv0149	quinone oxidoreductase	Position matched
14845	MDR	176534	TG	-	2 bp Deletion	Rv0149	Rv0149	quinone oxidoreductase	Position matched
15331	MDR	176534	TG	-	2 bp Deletion	Rv0149	Rv0149	quinone oxidoreductase	Position matched
15336	MDR	176534	TG	-	2 bp Deletion	Rv0149	Rv0149	quinone oxidoreductase	Position matched
15348	MDR	176534	TG	-	2 bp Deletion	Rv0149	Rv0149	quinone oxidoreductase	Position matched
15391	MDR	176534	TG	-	2 bp Deletion	Rv0149	Rv0149	quinone oxidoreductase	Position matched
15437	MDR	176534	TG	-	2 bp Deletion	Rv0149	Rv0149	quinone oxidoreductase	Position matched
15453	MDR	176534	TG	-	2 bp Deletion	Rv0149	Rv0149	quinone oxidoreductase	Position matched
16056	MDR	176534	TG	-	2 bp Deletion	Rv0149	Rv0149	quinone oxidoreductase	Position matched
16115	MDR	176534	TG	-	2 bp Deletion	Rv0149	Rv0149	quinone oxidoreductase	Position matched
P-10	MDR	176534	TG	-	2 bp Deletion	Rv0149	Rv0149	quinone oxidoreductase	Position matched
P-18	MDR	176534	TG	-	2 bp Deletion	Rv0149	Rv0149	quinone oxidoreductase	Position matched
PU-164	MDR	176534	TG	-	2 bp Deletion	Rv0149	Rv0149	quinone oxidoreductase	Position matched
PU-169	MDR	176534	TG	-	2 bp Deletion	Rv0149	Rv0149	quinone oxidoreductase	Position matched
12969	MDR	176534	TG	-	2 bp Deletion	Rv0149	Rv0149	quinone oxidoreductase	Position matched
8548	Isoniazid mono-resistant	176534	TG	-	2 bp Deletion	Rv0149	Rv0149	quinone oxidoreductase	Position matched
11867	Isoniazid mono-resistant	176534	TG	-	2 bp Deletion	Rv0149	Rv0149	quinone oxidoreductase	Position matched
12163	Isoniazid mono-resistant	176534	TG	-	2 bp Deletion	Rv0149	Rv0149	quinone oxidoreductase	Position matched
12515	Isoniazid mono-resistant	176534	TG	-	2 bp Deletion	Rv0149	Rv0149	quinone oxidoreductase	Position matched
13055	Isoniazid mono-resistant	176534	TG	-	2 bp Deletion	Rv0149	Rv0149	quinone oxidoreductase	Position matched
13059	Isoniazid mono-resistant	176534	TG	-	2 bp Deletion	Rv0149	Rv0149	quinone oxidoreductase	Position matched
13073	Isoniazid mono-resistant	176534	TG	-	2 bp Deletion	Rv0149	Rv0149	quinone oxidoreductase	Position matched
13466	Isoniazid mono-resistant	176534	TG	-	2 bp Deletion	Rv0149	Rv0149	quinone oxidoreductase	Position matched
13485	Isoniazid mono-resistant	176534	TG	-	2 bp Deletion	Rv0149	Rv0149	quinone oxidoreductase	Position matched
13709	Isoniazid mono-resistant	176534	TG	-	2 bp Deletion	Rv0149	Rv0149	quinone oxidoreductase	Position matched
14105	Isoniazid mono-resistant	176534	TG	-	2 bp Deletion	Rv0149	Rv0149	quinone oxidoreductase	Position matched
14305	Isoniazid mono-resistant	176534	TG	-	2 bp Deletion	Rv0149	Rv0149	quinone oxidoreductase	Position matched
14478	Isoniazid mono-resistant	176534	TG	-	2 bp Deletion	Rv0149	Rv0149	quinone oxidoreductase	Position matched
14737	Isoniazid mono-resistant	176534	TG	-	2 bp Deletion	Rv0149	Rv0149	quinone oxidoreductase	Position matched
14984	Isoniazid mono-resistant	176534	TG	-	2 bp Deletion	Rv0149	Rv0149	quinone oxidoreductase	Position matched
15382	Isoniazid mono-resistant	176534	TG	-	2 bp Deletion	Rv0149	Rv0149	quinone oxidoreductase	Position matched
16210	Isoniazid mono-resistant	176534	TG	-	2 bp Deletion	Rv0149	Rv0149	quinone oxidoreductase	Position matched
16335	Isoniazid mono-resistant	176534	TG	-	2 bp Deletion	Rv0149	Rv0149	quinone oxidoreductase	Position matched
16345	Isoniazid mono-resistant	176534	TG	-	2 bp Deletion	Rv0149	Rv0149	quinone oxidoreductase	Position matched
HP-1122	Isoniazid mono-resistant	176534	TG	-	2 bp Deletion	Rv0149	Rv0149	quinone oxidoreductase	Position matched
PU-154	Isoniazid mono-resistant	176534	TG	-	2 bp Deletion	Rv0149	Rv0149	quinone oxidoreductase	Position matched
12541	Isoniazid mono-resistant	176534	TG	-	2 bp Deletion	Rv0149	Rv0149	quinone oxidoreductase	Position matched
PU-161	Isoniazid mono-resistant	176534	TG	-	2 bp Deletion	Rv0149	Rv0149	quinone oxidoreductase	Position matched
12267	Rifampicin mono-resistant	176534	TG	-	2 bp Deletion	Rv0149	Rv0149	quinone oxidoreductase	Position matched
12530	Rifampicin mono-resistant	176534	TG	-	2 bp Deletion	Rv0149	Rv0149	quinone oxidoreductase	Position matched
12639	Rifampicin mono-resistant	176534	TG	-	2 bp Deletion	Rv0149	Rv0149	quinone oxidoreductase	Position matched
12649	Rifampicin mono-resistant	176534	TG	-	2 bp Deletion	Rv0149	Rv0149	quinone oxidoreductase	Position matched
13217	Rifampicin mono-resistant	176534	TG	-	2 bp Deletion	Rv0149	Rv0149	quinone oxidoreductase	Position matched
13412	Rifampicin mono-resistant	176534	TG	-	2 bp Deletion	Rv0149	Rv0149	quinone oxidoreductase	Position matched
14231	Rifampicin mono-resistant	176534	TG	-	2 bp Deletion	Rv0149	Rv0149	quinone oxidoreductase	Position matched
14334	Rifampicin mono-resistant	176534	TG	-	2 bp Deletion	Rv0149	Rv0149	quinone oxidoreductase	Position matched
15798	Rifampicin mono-resistant	176534	TG	-	2 bp Deletion	Rv0149	Rv0149	quinone oxidoreductase	Position matched
10828	Streptomycin mono-resistant	176534	TG	-	2 bp Deletion	Rv0149	Rv0149	quinone oxidoreductase	Position matched
12084	Streptomycin mono-resistant	176534	TG	-	2 bp Deletion	Rv0149	Rv0149	quinone oxidoreductase	Position matched
12138	Streptomycin mono-resistant	176534	TG	-	2 bp Deletion	Rv0149	Rv0149	quinone oxidoreductase	Position matched
13719	Streptomycin mono-resistant	176534	TG	-	2 bp Deletion	Rv0149	Rv0149	quinone oxidoreductase	Position matched
16166	Pre-XDR	176534	TG	-	2 bp Deletion	Rv0149	Rv0149	quinone oxidoreductase	Position matched
16485	Pre-XDR	176534	TG	-	2 bp Deletion	Rv0149	Rv0149	quinone oxidoreductase	Position matched
11975	Sensitive to first line drugs	176534	TG	-	2 bp Deletion	Rv0149	Rv0149	quinone oxidoreductase	Position matched
12023	Sensitive to first line drugs	176534	TG	-	2 bp Deletion	Rv0149	Rv0149	quinone oxidoreductase	Position matched
12033	Sensitive to first line drugs	176534	TG	-	2 bp Deletion	Rv0149	Rv0149	quinone oxidoreductase	Position matched
12061	Sensitive to first line drugs	176534	TG	-	2 bp Deletion	Rv0149	Rv0149	quinone oxidoreductase	Position matched
12161	Sensitive to first line drugs	176534	TG	-	2 bp Deletion	Rv0149	Rv0149	quinone oxidoreductase	Position matched
12305	Sensitive to first line drugs	176534	TG	-	2 bp Deletion	Rv0149	Rv0149	quinone oxidoreductase	Position matched
12359	Sensitive to first line drugs	176534	TG	-	2 bp Deletion	Rv0149	Rv0149	quinone oxidoreductase	Position matched
12495	Sensitive to first line drugs	176534	TG	-	2 bp Deletion	Rv0149	Rv0149	quinone oxidoreductase	Position matched
12518	Sensitive to first line drugs	176534	TG	-	2 bp Deletion	Rv0149	Rv0149	quinone oxidoreductase	Position matched
12668	Sensitive to first line drugs	176534	TG	-	2 bp Deletion	Rv0149	Rv0149	quinone oxidoreductase	Position matched
12917	Sensitive to first line drugs	176534	TG	-	2 bp Deletion	Rv0149	Rv0149	quinone oxidoreductase	Position matched
13011	Sensitive to first line drugs	176534	TG	-	2 bp Deletion	Rv0149	Rv0149	quinone oxidoreductase	Position matched
13271	Sensitive to first line drugs	176534	TG	-	2 bp Deletion	Rv0149	Rv0149	quinone oxidoreductase	Position matched
13526	Sensitive to first line drugs	176534	TG	-	2 bp Deletion	Rv0149	Rv0149	quinone oxidoreductase	Position matched
13624	Sensitive to first line drugs	176534	TG	-	2 bp Deletion	Rv0149	Rv0149	quinone oxidoreductase	Position matched
13626	Sensitive to first line drugs	176534	TG	-	2 bp Deletion	Rv0149	Rv0149	quinone oxidoreductase	Position matched
13675	Sensitive to first line drugs	176534	TG	-	2 bp Deletion	Rv0149	Rv0149	quinone oxidoreductase	Position matched
13742	Sensitive to first line drugs	176534	TG	-	2 bp Deletion	Rv0149	Rv0149	quinone oxidoreductase	Position matched
13933	Sensitive to first line drugs	176534	TG	-	2 bp Deletion	Rv0149	Rv0149	quinone oxidoreductase	Position matched
14244	Sensitive to first line drugs	176534	TG	-	2 bp Deletion	Rv0149	Rv0149	quinone oxidoreductase	Position matched
14388	Sensitive to first line drugs	176534	TG	-	2 bp Deletion	Rv0149	Rv0149	quinone oxidoreductase	Position matched
14985	Sensitive to first line drugs	176534	TG	-	2 bp Deletion	Rv0149	Rv0149	quinone oxidoreductase	Position matched
15062	Sensitive to first line drugs	176534	TG	-	2 bp Deletion	Rv0149	Rv0149	quinone oxidoreductase	Position matched
15098	Sensitive to first line drugs	176534	TG	-	2 bp Deletion	Rv0149	Rv0149	quinone oxidoreductase	Position matched
15310	Sensitive to first line drugs	176534	TG	-	2 bp Deletion	Rv0149	Rv0149	quinone oxidoreductase	Position matched
15465	Sensitive to first line drugs	176534	TG	-	2 bp Deletion	Rv0149	Rv0149	quinone oxidoreductase	Position matched
15872	Sensitive to first line drugs	176534	TG	-	2 bp Deletion	Rv0149	Rv0149	quinone oxidoreductase	Position matched
16398	Sensitive to first line drugs	176534	TG	-	2 bp Deletion	Rv0149	Rv0149	quinone oxidoreductase	Position matched
16441	Sensitive to first line drugs	176534	TG	-	2 bp Deletion	Rv0149	Rv0149	quinone oxidoreductase	Position matched
14141	MDR	178474	TTGCCGATCAAGATGAAATTGAGCTGGC	-	28 bp Deletion	Rv0151c	PE1	PE family protein PE1	Not matched
14236	MDR	180296	TG	-	2 bp Deletion	Rv0152c	PE2	PE family protein PE2	Not matched
14231	Rifampicin mono-resistant	180296	TG	-	2 bp Deletion	Rv0152c	PE2	PE family protein PE2	Not matched
12058	MDR	192379	CATGGGCGCCCAAGGCCTTTGCGGCCGAC	-	29 bp Deletion	Rv0162c	adhE1	zinc-type alcohol dehydrogenase subunit E	Not matched
12973	MDR	192379	CATGGGCGCCCAAGGCCTTTGCGGCCGAC	-	29 bp Deletion	Rv0162c	adhE1	zinc-type alcohol dehydrogenase subunit E	Not matched
13679	MDR	192379	CATGGGCGCCCAAGGCCTTTGCGGCCGAC	-	29 bp Deletion	Rv0162c	adhE1	zinc-type alcohol dehydrogenase subunit E	Not matched
14097	MDR	192379	CATGGGCGCCCAAGGCCTTTGCGGCCGAC	-	29 bp Deletion	Rv0162c	adhE1	zinc-type alcohol dehydrogenase subunit E	Not matched
14128	MDR	192379	CATGGGCGCCCAAGGCCTTTGCGGCCGAC	-	29 bp Deletion	Rv0162c	adhE1	zinc-type alcohol dehydrogenase subunit E	Not matched
15331	MDR	192379	CATGGGCGCCCAAGGCCTTTGCGGCCGAC	-	29 bp Deletion	Rv0162c	adhE1	zinc-type alcohol dehydrogenase subunit E	Not matched
12267	Rifampicin mono-resistant	192379	CATGGGCGCCCAAGGCCTTTGCGGCCGAC	-	29 bp Deletion	Rv0162c	adhE1	zinc-type alcohol dehydrogenase subunit E	Not matched
14334	Rifampicin mono-resistant	192379	CATGGGCGCCCAAGGCCTTTGCGGCCGAC	-	29 bp Deletion	Rv0162c	adhE1	zinc-type alcohol dehydrogenase subunit E	Not matched
Oflo	Pre-XDR	192379	CATGGGCGCCCAAGGCCTTTGCGGCCG	-	27 bp Deletion	Rv0162c	adhE1	zinc-type alcohol dehydrogenase subunit E	Not matched
12863	Sensitive to first line drugs	192379	CATGGGCGCCCAAGGCCTTTGCGGCCG	-	27 bp Deletion	Rv0162c	adhE1	zinc-type alcohol dehydrogenase subunit E	Not matched
12863	Sensitive to first line drugs	192379	CATGGGCGCCCAAGGCCTTTGCGGCCGAC	-	29 bp Deletion	Rv0162c	adhE1	zinc-type alcohol dehydrogenase subunit E	Not matched
13961	Sensitive to first line drugs	192379	CATGGGCGCCCAAGGCCTTTGCGGCCGAC	-	29 bp Deletion	Rv0162c	adhE1	zinc-type alcohol dehydrogenase subunit E	Not matched
14463	Sensitive to first line drugs	192379	CATGGGCGCCCAAGGCCTTTGCGGCCG	-	27 bp Deletion	Rv0162c	adhE1	zinc-type alcohol dehydrogenase subunit E	Not matched
14463	Sensitive to first line drugs	192379	CATGGGCGCCCAAGGCCTTTGCGGCCGAC	-	29 bp Deletion	Rv0162c	adhE1	zinc-type alcohol dehydrogenase subunit E	Not matched
15465	Sensitive to first line drugs	192379	CATGGGCGCCCAAGGCCTTTGCGGCCGAC	-	29 bp Deletion	Rv0162c	adhE1	zinc-type alcohol dehydrogenase subunit E	Not matched
11766	MDR	194849	ATTGCCGGGGAC	-	12 bp Deletion	Rv0165c	mce1R	transcriptional regulator Mce1R	Position matched
16441	Sensitive to first line drugs	196461	GTGAGT	-	6 bp Deletion	Rv0166	fadD5	fatty-acid--CoA ligase FadD5	Not matched
15324	MDR	198323	TG	-	2 bp Deletion	Rv0168	yrbE1B	membrane protein	Not matched
12530	Rifampicin mono-resistant	198697	GT	-	2 bp Deletion	Rv0169	mce1A	Mce family protein Mce1A	Not matched
12972	MDR	198946	ACGTCATCGACGTACGGT	-	18 bp Deletion	Rv0169	mce1A	Mce family protein Mce1A	Not matched
14075	MDR	198946	ACGTCATCGACGTACGGT	-	18 bp Deletion	Rv0169	mce1A	Mce family protein Mce1A	Not matched
14183	MDR	198946	ACGTCATCGACGTACGGT	-	18 bp Deletion	Rv0169	mce1A	Mce family protein Mce1A	Not matched
14232	MDR	198946	ACGTCATCGACGTACGGT	-	18 bp Deletion	Rv0169	mce1A	Mce family protein Mce1A	Not matched
14845	MDR	198946	ACGTCATCGACGTACGGT	-	18 bp Deletion	Rv0169	mce1A	Mce family protein Mce1A	Not matched
13058	Isoniazid mono-resistant	198946	ACGTCATCGACGTACGGT	-	18 bp Deletion	Rv0169	mce1A	Mce family protein Mce1A	Not matched
14305	Isoniazid mono-resistant	198946	ACGTCATCGACGTACGGT	-	18 bp Deletion	Rv0169	mce1A	Mce family protein Mce1A	Not matched
14509	Isoniazid mono-resistant	198946	ACGTCATCGACGTACGGT	-	18 bp Deletion	Rv0169	mce1A	Mce family protein Mce1A	Not matched
15382	Isoniazid mono-resistant	198946	ACGTCATCGACGTACGGT	-	18 bp Deletion	Rv0169	mce1A	Mce family protein Mce1A	Not matched
11060	Sensitive to first line drugs	198946	ACGTCATCGACGTACGGT	-	18 bp Deletion	Rv0169	mce1A	Mce family protein Mce1A	Not matched
11610	Sensitive to first line drugs	198946	ACGTCATCGACGTACGGT	-	18 bp Deletion	Rv0169	mce1A	Mce family protein Mce1A	Not matched
12033	Sensitive to first line drugs	198946	ACGTCATCGACGTACGGT	-	18 bp Deletion	Rv0169	mce1A	Mce family protein Mce1A	Not matched
14232	MDR	199723	CG	-	2 bp Deletion	Rv0169	mce1A	Mce family protein Mce1A	Not matched
15324	MDR	202663	AC	-	2 bp Deletion	Rv0172	mce1D	Mce family protein Mce1D	Not matched
13526	Sensitive to first line drugs	203086	AG	-	2 bp Deletion	Rv0172	mce1D	Mce family protein Mce1D	Not matched
13626	Sensitive to first line drugs	203086	AG	-	2 bp Deletion	Rv0172	mce1D	Mce family protein Mce1D	Not matched
14128	MDR	205269	TGCGATCGTC	-	10 bp Deletion	Rv0174	mce1F	Mce family protein Mce1F	Not matched
P-18	MDR	205830	CTCCGGGCCGA	-	11 bp Deletion	Rv0174	mce1F	Mce family protein Mce1F	Not matched
14075	MDR	206305	CG	-	2 bp Deletion	Rv0174	mce1F	Mce family protein Mce1F	Position matched
12973	MDR	206474	TGAAGCCCGGGTTGGTGATTCCGGCGCCCTC	-	31 bp Deletion	Rv0174	mce1F	Mce family protein Mce1F	Not matched
14128	MDR	206474	TGAAGCCCGGGTTGGTGATTCCGGCGCCCTC	-	31 bp Deletion	Rv0174	mce1F	Mce family protein Mce1F	Not matched
12863	Sensitive to first line drugs	206474	TGAAGCCCGGGTTGGTGATTCCGGCGCCCTC	-	31 bp Deletion	Rv0174	mce1F	Mce family protein Mce1F	Not matched
15465	Sensitive to first line drugs	206474	TGAAGCCCGGGTTGGTGATTCCGGCGCCCTC	-	31 bp Deletion	Rv0174	mce1F	Mce family protein Mce1F	Not matched
14232	MDR	206478	GC	-	2 bp Deletion	Rv0174	mce1F	Mce family protein Mce1F	Not matched
12138	Streptomycin mono-resistant	206478	GC	-	2 bp Deletion	Rv0174	mce1F	Mce family protein Mce1F	Not matched
11766	MDR	208316	AT	-	2 bp Deletion	Rv0176	Rv0176	Mce associated transmembrane protein	Exact matched
12067	MDR	208316	AT	-	2 bp Deletion	Rv0176	Rv0176	Mce associated transmembrane protein	Exact matched
12991	MDR	208316	AT	-	2 bp Deletion	Rv0176	Rv0176	Mce associated transmembrane protein	Exact matched
13668	MDR	208316	AT	-	2 bp Deletion	Rv0176	Rv0176	Mce associated transmembrane protein	Exact matched
13971	MDR	208316	AT	-	2 bp Deletion	Rv0176	Rv0176	Mce associated transmembrane protein	Exact matched
14075	MDR	208316	AT	-	2 bp Deletion	Rv0176	Rv0176	Mce associated transmembrane protein	Exact matched
14128	MDR	208316	AT	-	2 bp Deletion	Rv0176	Rv0176	Mce associated transmembrane protein	Exact matched
14141	MDR	208316	AT	-	2 bp Deletion	Rv0176	Rv0176	Mce associated transmembrane protein	Exact matched
14183	MDR	208316	AT	-	2 bp Deletion	Rv0176	Rv0176	Mce associated transmembrane protein	Exact matched
16028	MDR	208316	AT	-	2 bp Deletion	Rv0176	Rv0176	Mce associated transmembrane protein	Exact matched
P-9	MDR	208316	AT	-	2 bp Deletion	Rv0176	Rv0176	Mce associated transmembrane protein	Exact matched
PU-65	MDR	208316	AT	-	2 bp Deletion	Rv0176	Rv0176	Mce associated transmembrane protein	Exact matched
14509	Isoniazid mono-resistant	208316	AT	-	2 bp Deletion	Rv0176	Rv0176	Mce associated transmembrane protein	Exact matched
PU-73	Isoniazid mono-resistant	208316	AT	-	2 bp Deletion	Rv0176	Rv0176	Mce associated transmembrane protein	Exact matched
13569	Isoniazid mono-resistant	208316	AT	-	2 bp Deletion	Rv0176	Rv0176	Mce associated transmembrane protein	Exact matched
16340	Rifampicin mono-resistant	208316	AT	-	2 bp Deletion	Rv0176	Rv0176	Mce associated transmembrane protein	Exact matched
PU-54	Pre-XDR	208316	AT	-	2 bp Deletion	Rv0176	Rv0176	Mce associated transmembrane protein	Exact matched
11060	Sensitive to first line drugs	208316	AT	-	2 bp Deletion	Rv0176	Rv0176	Mce associated transmembrane protein	Exact matched
12033	Sensitive to first line drugs	208316	AT	-	2 bp Deletion	Rv0176	Rv0176	Mce associated transmembrane protein	Exact matched
12670	Sensitive to first line drugs	208316	AT	-	2 bp Deletion	Rv0176	Rv0176	Mce associated transmembrane protein	Exact matched
12033	Sensitive to first line drugs	208317	TTCAGT	-	6 bp Deletion	Rv0176	Rv0176	Mce associated transmembrane protein	Not matched
12670	Sensitive to first line drugs	208317	TTCAGT	-	6 bp Deletion	Rv0176	Rv0176	Mce associated transmembrane protein	Not matched
13742	Sensitive to first line drugs	208317	TTCAGT	-	6 bp Deletion	Rv0176	Rv0176	Mce associated transmembrane protein	Not matched
12863	Sensitive to first line drugs	210318	GC	-	2 bp Deletion	Rv0179c	lprO	lipoprotein LprO	Not matched
13797	MDR	211491	CG	-	2 bp Deletion	Rv0180c	Rv0180c	transmembrane protein	Not matched
14105	Isoniazid mono-resistant	215751	GC	-	2 bp Deletion	Rv0185	Rv0185	hypothetical protein Rv0185	Not matched
14305	Isoniazid mono-resistant	215751	GC	-	2 bp Deletion	Rv0185	Rv0185	hypothetical protein Rv0185	Not matched
14737	Isoniazid mono-resistant	215751	GC	-	2 bp Deletion	Rv0185	Rv0185	hypothetical protein Rv0185	Not matched
12668	Sensitive to first line drugs	216708	AGG	-	3 bp Deletion	Rv0186	bglS	beta-glucosidase BglS	Not matched
15336	MDR	217107	AG	-	2 bp Deletion	Rv0186	bglS	beta-glucosidase BglS	Not matched
12955	MDR	217584	AGG	-	3 bp Deletion	Rv0186	bglS	beta-glucosidase BglS	Not matched
14097	MDR	217584	AGG	-	3 bp Deletion	Rv0186	bglS	beta-glucosidase BglS	Not matched
14289	MDR	217584	AGG	-	3 bp Deletion	Rv0186	bglS	beta-glucosidase BglS	Not matched
11766	MDR	217687	CA	-	2 bp Deletion	Rv0186	bglS	beta-glucosidase BglS	Not matched
16109	Streptomycin mono-resistant	217687	CA	-	2 bp Deletion	Rv0186	bglS	beta-glucosidase BglS	Not matched
12515	Isoniazid mono-resistant	223261	TG	-	2 bp Deletion	Rv0191	Rv0191	MFS-type transporter	Not matched
8404	MDR	230920	TC	-	2 bp Deletion	Rv0195	Rv0195	two component transcriptional regulator	Position matched
11078	MDR	230920	TC	-	2 bp Deletion	Rv0195	Rv0195	two component transcriptional regulator	Position matched
12036	MDR	230920	TC	-	2 bp Deletion	Rv0195	Rv0195	two component transcriptional regulator	Position matched
12058	MDR	230920	TC	-	2 bp Deletion	Rv0195	Rv0195	two component transcriptional regulator	Position matched
12235	MDR	230920	TC	-	2 bp Deletion	Rv0195	Rv0195	two component transcriptional regulator	Position matched
12492	MDR	230920	TC	-	2 bp Deletion	Rv0195	Rv0195	two component transcriptional regulator	Position matched
12510	MDR	230920	TC	-	2 bp Deletion	Rv0195	Rv0195	two component transcriptional regulator	Position matched
12584	MDR	230920	TC	-	2 bp Deletion	Rv0195	Rv0195	two component transcriptional regulator	Position matched
12599	MDR	230920	TC	-	2 bp Deletion	Rv0195	Rv0195	two component transcriptional regulator	Position matched
12807	MDR	230920	TC	-	2 bp Deletion	Rv0195	Rv0195	two component transcriptional regulator	Position matched
12890	MDR	230920	TC	-	2 bp Deletion	Rv0195	Rv0195	two component transcriptional regulator	Position matched
12955	MDR	230920	TC	-	2 bp Deletion	Rv0195	Rv0195	two component transcriptional regulator	Position matched
12970	MDR	230920	TC	-	2 bp Deletion	Rv0195	Rv0195	two component transcriptional regulator	Position matched
12972	MDR	230920	TC	-	2 bp Deletion	Rv0195	Rv0195	two component transcriptional regulator	Position matched
12973	MDR	230920	TC	-	2 bp Deletion	Rv0195	Rv0195	two component transcriptional regulator	Position matched
13032	MDR	230920	TC	-	2 bp Deletion	Rv0195	Rv0195	two component transcriptional regulator	Position matched
13057	MDR	230920	TC	-	2 bp Deletion	Rv0195	Rv0195	two component transcriptional regulator	Position matched
13075	MDR	230920	TC	-	2 bp Deletion	Rv0195	Rv0195	two component transcriptional regulator	Position matched
13122	MDR	230920	TC	-	2 bp Deletion	Rv0195	Rv0195	two component transcriptional regulator	Position matched
13540	MDR	230920	TC	-	2 bp Deletion	Rv0195	Rv0195	two component transcriptional regulator	Position matched
13627	MDR	230920	TC	-	2 bp Deletion	Rv0195	Rv0195	two component transcriptional regulator	Position matched
13661	MDR	230920	TC	-	2 bp Deletion	Rv0195	Rv0195	two component transcriptional regulator	Position matched
13679	MDR	230920	TC	-	2 bp Deletion	Rv0195	Rv0195	two component transcriptional regulator	Position matched
13781	MDR	230920	TC	-	2 bp Deletion	Rv0195	Rv0195	two component transcriptional regulator	Position matched
13797	MDR	230920	TC	-	2 bp Deletion	Rv0195	Rv0195	two component transcriptional regulator	Position matched
13897	MDR	230920	TC	-	2 bp Deletion	Rv0195	Rv0195	two component transcriptional regulator	Position matched
14032	MDR	230920	TC	-	2 bp Deletion	Rv0195	Rv0195	two component transcriptional regulator	Position matched
14097	MDR	230920	TC	-	2 bp Deletion	Rv0195	Rv0195	two component transcriptional regulator	Position matched
14131	MDR	230920	TC	-	2 bp Deletion	Rv0195	Rv0195	two component transcriptional regulator	Position matched
14220	MDR	230920	TC	-	2 bp Deletion	Rv0195	Rv0195	two component transcriptional regulator	Position matched
14232	MDR	230920	TC	-	2 bp Deletion	Rv0195	Rv0195	two component transcriptional regulator	Position matched
14236	MDR	230920	TC	-	2 bp Deletion	Rv0195	Rv0195	two component transcriptional regulator	Position matched
14289	MDR	230920	TC	-	2 bp Deletion	Rv0195	Rv0195	two component transcriptional regulator	Position matched
14679	MDR	230920	TC	-	2 bp Deletion	Rv0195	Rv0195	two component transcriptional regulator	Position matched
14845	MDR	230920	TC	-	2 bp Deletion	Rv0195	Rv0195	two component transcriptional regulator	Position matched
15331	MDR	230920	TC	-	2 bp Deletion	Rv0195	Rv0195	two component transcriptional regulator	Position matched
15336	MDR	230920	TC	-	2 bp Deletion	Rv0195	Rv0195	two component transcriptional regulator	Position matched
15348	MDR	230920	TC	-	2 bp Deletion	Rv0195	Rv0195	two component transcriptional regulator	Position matched
15391	MDR	230920	TC	-	2 bp Deletion	Rv0195	Rv0195	two component transcriptional regulator	Position matched
15437	MDR	230920	TC	-	2 bp Deletion	Rv0195	Rv0195	two component transcriptional regulator	Position matched
15453	MDR	230920	TC	-	2 bp Deletion	Rv0195	Rv0195	two component transcriptional regulator	Position matched
16056	MDR	230920	TC	-	2 bp Deletion	Rv0195	Rv0195	two component transcriptional regulator	Position matched
16115	MDR	230920	TC	-	2 bp Deletion	Rv0195	Rv0195	two component transcriptional regulator	Position matched
P-10	MDR	230920	TC	-	2 bp Deletion	Rv0195	Rv0195	two component transcriptional regulator	Position matched
P-18	MDR	230920	TC	-	2 bp Deletion	Rv0195	Rv0195	two component transcriptional regulator	Position matched
PU-164	MDR	230920	TC	-	2 bp Deletion	Rv0195	Rv0195	two component transcriptional regulator	Position matched
PU-169	MDR	230920	TC	-	2 bp Deletion	Rv0195	Rv0195	two component transcriptional regulator	Position matched
12969	MDR	230920	TC	-	2 bp Deletion	Rv0195	Rv0195	two component transcriptional regulator	Position matched
8548	Isoniazid mono-resistant	230920	TC	-	2 bp Deletion	Rv0195	Rv0195	two component transcriptional regulator	Position matched
11867	Isoniazid mono-resistant	230920	TC	-	2 bp Deletion	Rv0195	Rv0195	two component transcriptional regulator	Position matched
12163	Isoniazid mono-resistant	230920	TC	-	2 bp Deletion	Rv0195	Rv0195	two component transcriptional regulator	Position matched
12515	Isoniazid mono-resistant	230920	TC	-	2 bp Deletion	Rv0195	Rv0195	two component transcriptional regulator	Position matched
13055	Isoniazid mono-resistant	230920	TC	-	2 bp Deletion	Rv0195	Rv0195	two component transcriptional regulator	Position matched
13059	Isoniazid mono-resistant	230920	TC	-	2 bp Deletion	Rv0195	Rv0195	two component transcriptional regulator	Position matched
13073	Isoniazid mono-resistant	230920	TC	-	2 bp Deletion	Rv0195	Rv0195	two component transcriptional regulator	Position matched
13466	Isoniazid mono-resistant	230920	TC	-	2 bp Deletion	Rv0195	Rv0195	two component transcriptional regulator	Position matched
13485	Isoniazid mono-resistant	230920	TC	-	2 bp Deletion	Rv0195	Rv0195	two component transcriptional regulator	Position matched
13709	Isoniazid mono-resistant	230920	TC	-	2 bp Deletion	Rv0195	Rv0195	two component transcriptional regulator	Position matched
14105	Isoniazid mono-resistant	230920	TC	-	2 bp Deletion	Rv0195	Rv0195	two component transcriptional regulator	Position matched
14305	Isoniazid mono-resistant	230920	TC	-	2 bp Deletion	Rv0195	Rv0195	two component transcriptional regulator	Position matched
14478	Isoniazid mono-resistant	230920	TC	-	2 bp Deletion	Rv0195	Rv0195	two component transcriptional regulator	Position matched
14737	Isoniazid mono-resistant	230920	TC	-	2 bp Deletion	Rv0195	Rv0195	two component transcriptional regulator	Position matched
14984	Isoniazid mono-resistant	230920	TC	-	2 bp Deletion	Rv0195	Rv0195	two component transcriptional regulator	Position matched
15382	Isoniazid mono-resistant	230920	TC	-	2 bp Deletion	Rv0195	Rv0195	two component transcriptional regulator	Position matched
16210	Isoniazid mono-resistant	230920	TC	-	2 bp Deletion	Rv0195	Rv0195	two component transcriptional regulator	Position matched
16335	Isoniazid mono-resistant	230920	TC	-	2 bp Deletion	Rv0195	Rv0195	two component transcriptional regulator	Position matched
16345	Isoniazid mono-resistant	230920	TC	-	2 bp Deletion	Rv0195	Rv0195	two component transcriptional regulator	Position matched
HP-1122	Isoniazid mono-resistant	230920	TC	-	2 bp Deletion	Rv0195	Rv0195	two component transcriptional regulator	Position matched
PU-154	Isoniazid mono-resistant	230920	TC	-	2 bp Deletion	Rv0195	Rv0195	two component transcriptional regulator	Position matched
12541	Isoniazid mono-resistant	230920	TC	-	2 bp Deletion	Rv0195	Rv0195	two component transcriptional regulator	Position matched
PU-161	Isoniazid mono-resistant	230920	TC	-	2 bp Deletion	Rv0195	Rv0195	two component transcriptional regulator	Position matched
12267	Rifampicin mono-resistant	230920	TC	-	2 bp Deletion	Rv0195	Rv0195	two component transcriptional regulator	Position matched
12530	Rifampicin mono-resistant	230920	TC	-	2 bp Deletion	Rv0195	Rv0195	two component transcriptional regulator	Position matched
12639	Rifampicin mono-resistant	230920	TC	-	2 bp Deletion	Rv0195	Rv0195	two component transcriptional regulator	Position matched
12649	Rifampicin mono-resistant	230920	TC	-	2 bp Deletion	Rv0195	Rv0195	two component transcriptional regulator	Position matched
13217	Rifampicin mono-resistant	230920	TC	-	2 bp Deletion	Rv0195	Rv0195	two component transcriptional regulator	Position matched
13412	Rifampicin mono-resistant	230920	TC	-	2 bp Deletion	Rv0195	Rv0195	two component transcriptional regulator	Position matched
14231	Rifampicin mono-resistant	230920	TC	-	2 bp Deletion	Rv0195	Rv0195	two component transcriptional regulator	Position matched
14334	Rifampicin mono-resistant	230920	TC	-	2 bp Deletion	Rv0195	Rv0195	two component transcriptional regulator	Position matched
15798	Rifampicin mono-resistant	230920	TC	-	2 bp Deletion	Rv0195	Rv0195	two component transcriptional regulator	Position matched
10828	Streptomycin mono-resistant	230920	TC	-	2 bp Deletion	Rv0195	Rv0195	two component transcriptional regulator	Position matched
12084	Streptomycin mono-resistant	230920	TC	-	2 bp Deletion	Rv0195	Rv0195	two component transcriptional regulator	Position matched
12138	Streptomycin mono-resistant	230920	TC	-	2 bp Deletion	Rv0195	Rv0195	two component transcriptional regulator	Position matched
13719	Streptomycin mono-resistant	230920	TC	-	2 bp Deletion	Rv0195	Rv0195	two component transcriptional regulator	Position matched
16166	Pre-XDR	230920	TC	-	2 bp Deletion	Rv0195	Rv0195	two component transcriptional regulator	Position matched
16485	Pre-XDR	230920	TC	-	2 bp Deletion	Rv0195	Rv0195	two component transcriptional regulator	Position matched
Oflo	Pre-XDR	230920	TC	-	2 bp Deletion	Rv0195	Rv0195	two component transcriptional regulator	Position matched
11975	Sensitive to first line drugs	230920	TC	-	2 bp Deletion	Rv0195	Rv0195	two component transcriptional regulator	Position matched
12023	Sensitive to first line drugs	230920	TC	-	2 bp Deletion	Rv0195	Rv0195	two component transcriptional regulator	Position matched
12033	Sensitive to first line drugs	230920	TC	-	2 bp Deletion	Rv0195	Rv0195	two component transcriptional regulator	Position matched
12061	Sensitive to first line drugs	230920	TC	-	2 bp Deletion	Rv0195	Rv0195	two component transcriptional regulator	Position matched
12161	Sensitive to first line drugs	230920	TC	-	2 bp Deletion	Rv0195	Rv0195	two component transcriptional regulator	Position matched
12305	Sensitive to first line drugs	230920	TC	-	2 bp Deletion	Rv0195	Rv0195	two component transcriptional regulator	Position matched
12359	Sensitive to first line drugs	230920	TC	-	2 bp Deletion	Rv0195	Rv0195	two component transcriptional regulator	Position matched
12495	Sensitive to first line drugs	230920	TC	-	2 bp Deletion	Rv0195	Rv0195	two component transcriptional regulator	Position matched
12518	Sensitive to first line drugs	230920	TC	-	2 bp Deletion	Rv0195	Rv0195	two component transcriptional regulator	Position matched
12668	Sensitive to first line drugs	230920	TC	-	2 bp Deletion	Rv0195	Rv0195	two component transcriptional regulator	Position matched
12917	Sensitive to first line drugs	230920	TC	-	2 bp Deletion	Rv0195	Rv0195	two component transcriptional regulator	Position matched
13011	Sensitive to first line drugs	230920	TC	-	2 bp Deletion	Rv0195	Rv0195	two component transcriptional regulator	Position matched
13271	Sensitive to first line drugs	230920	TC	-	2 bp Deletion	Rv0195	Rv0195	two component transcriptional regulator	Position matched
13526	Sensitive to first line drugs	230920	TC	-	2 bp Deletion	Rv0195	Rv0195	two component transcriptional regulator	Position matched
13624	Sensitive to first line drugs	230920	TC	-	2 bp Deletion	Rv0195	Rv0195	two component transcriptional regulator	Position matched
13626	Sensitive to first line drugs	230920	TC	-	2 bp Deletion	Rv0195	Rv0195	two component transcriptional regulator	Position matched
13675	Sensitive to first line drugs	230920	TC	-	2 bp Deletion	Rv0195	Rv0195	two component transcriptional regulator	Position matched
13742	Sensitive to first line drugs	230920	TC	-	2 bp Deletion	Rv0195	Rv0195	two component transcriptional regulator	Position matched
13933	Sensitive to first line drugs	230920	TC	-	2 bp Deletion	Rv0195	Rv0195	two component transcriptional regulator	Position matched
14244	Sensitive to first line drugs	230920	TC	-	2 bp Deletion	Rv0195	Rv0195	two component transcriptional regulator	Position matched
14388	Sensitive to first line drugs	230920	TC	-	2 bp Deletion	Rv0195	Rv0195	two component transcriptional regulator	Position matched
14985	Sensitive to first line drugs	230920	TC	-	2 bp Deletion	Rv0195	Rv0195	two component transcriptional regulator	Position matched
15062	Sensitive to first line drugs	230920	TC	-	2 bp Deletion	Rv0195	Rv0195	two component transcriptional regulator	Position matched
15098	Sensitive to first line drugs	230920	TC	-	2 bp Deletion	Rv0195	Rv0195	two component transcriptional regulator	Position matched
15310	Sensitive to first line drugs	230920	TC	-	2 bp Deletion	Rv0195	Rv0195	two component transcriptional regulator	Position matched
15465	Sensitive to first line drugs	230920	TC	-	2 bp Deletion	Rv0195	Rv0195	two component transcriptional regulator	Position matched
15872	Sensitive to first line drugs	230920	TC	-	2 bp Deletion	Rv0195	Rv0195	two component transcriptional regulator	Position matched
16398	Sensitive to first line drugs	230920	TC	-	2 bp Deletion	Rv0195	Rv0195	two component transcriptional regulator	Position matched
16441	Sensitive to first line drugs	230920	TC	-	2 bp Deletion	Rv0195	Rv0195	two component transcriptional regulator	Position matched
P-9	MDR	232587	CG	-	2 bp Deletion	Rv0197	Rv0197	oxidoreductase	Not matched
16485	Pre-XDR	232660	TG	-	2 bp Deletion	Rv0197	Rv0197	oxidoreductase	Not matched
11766	MDR	232876	CA	-	2 bp Deletion	Rv0197	Rv0197	oxidoreductase	Exact matched
16109	Streptomycin mono-resistant	232876	CA	-	2 bp Deletion	Rv0197	Rv0197	oxidoreductase	Exact matched
15331	MDR	234866	CG	-	2 bp Deletion	Rv0198c	zmp1	zinc metalloprotease	Not matched
13624	Sensitive to first line drugs	242783	GC	-	2 bp Deletion	Rv0204c	Rv0204c	transmembrane protein	Not matched
15331	MDR	242986	AC	-	2 bp Deletion	Rv0204c	Rv0204c	transmembrane protein	Not matched
8404	MDR	243923	CG	-	2 bp Deletion	Rv0205	Rv0205	transmembrane protein	Position matched
11078	MDR	243923	CG	-	2 bp Deletion	Rv0205	Rv0205	transmembrane protein	Position matched
12058	MDR	243923	CG	-	2 bp Deletion	Rv0205	Rv0205	transmembrane protein	Position matched
12235	MDR	243923	CG	-	2 bp Deletion	Rv0205	Rv0205	transmembrane protein	Position matched
12510	MDR	243923	CG	-	2 bp Deletion	Rv0205	Rv0205	transmembrane protein	Position matched
12584	MDR	243923	CG	-	2 bp Deletion	Rv0205	Rv0205	transmembrane protein	Position matched
12599	MDR	243923	CG	-	2 bp Deletion	Rv0205	Rv0205	transmembrane protein	Position matched
12807	MDR	243923	CG	-	2 bp Deletion	Rv0205	Rv0205	transmembrane protein	Position matched
12955	MDR	243923	CG	-	2 bp Deletion	Rv0205	Rv0205	transmembrane protein	Position matched
12973	MDR	243923	CG	-	2 bp Deletion	Rv0205	Rv0205	transmembrane protein	Position matched
13032	MDR	243923	CG	-	2 bp Deletion	Rv0205	Rv0205	transmembrane protein	Position matched
13057	MDR	243923	CG	-	2 bp Deletion	Rv0205	Rv0205	transmembrane protein	Position matched
13075	MDR	243923	CG	-	2 bp Deletion	Rv0205	Rv0205	transmembrane protein	Position matched
13122	MDR	243923	CG	-	2 bp Deletion	Rv0205	Rv0205	transmembrane protein	Position matched
13540	MDR	243923	CG	-	2 bp Deletion	Rv0205	Rv0205	transmembrane protein	Position matched
13627	MDR	243923	CG	-	2 bp Deletion	Rv0205	Rv0205	transmembrane protein	Position matched
13661	MDR	243923	CG	-	2 bp Deletion	Rv0205	Rv0205	transmembrane protein	Position matched
13781	MDR	243923	CG	-	2 bp Deletion	Rv0205	Rv0205	transmembrane protein	Position matched
13797	MDR	243923	CG	-	2 bp Deletion	Rv0205	Rv0205	transmembrane protein	Position matched
13897	MDR	243923	CG	-	2 bp Deletion	Rv0205	Rv0205	transmembrane protein	Position matched
14097	MDR	243923	CG	-	2 bp Deletion	Rv0205	Rv0205	transmembrane protein	Position matched
14131	MDR	243923	CG	-	2 bp Deletion	Rv0205	Rv0205	transmembrane protein	Position matched
14220	MDR	243923	CG	-	2 bp Deletion	Rv0205	Rv0205	transmembrane protein	Position matched
14236	MDR	243923	CG	-	2 bp Deletion	Rv0205	Rv0205	transmembrane protein	Position matched
14289	MDR	243923	CG	-	2 bp Deletion	Rv0205	Rv0205	transmembrane protein	Position matched
14679	MDR	243923	CG	-	2 bp Deletion	Rv0205	Rv0205	transmembrane protein	Position matched
14845	MDR	243923	CG	-	2 bp Deletion	Rv0205	Rv0205	transmembrane protein	Position matched
15331	MDR	243923	CG	-	2 bp Deletion	Rv0205	Rv0205	transmembrane protein	Position matched
15336	MDR	243923	CG	-	2 bp Deletion	Rv0205	Rv0205	transmembrane protein	Position matched
15391	MDR	243923	CG	-	2 bp Deletion	Rv0205	Rv0205	transmembrane protein	Position matched
15437	MDR	243923	CG	-	2 bp Deletion	Rv0205	Rv0205	transmembrane protein	Position matched
15453	MDR	243923	CG	-	2 bp Deletion	Rv0205	Rv0205	transmembrane protein	Position matched
16056	MDR	243923	CG	-	2 bp Deletion	Rv0205	Rv0205	transmembrane protein	Position matched
16115	MDR	243923	CG	-	2 bp Deletion	Rv0205	Rv0205	transmembrane protein	Position matched
P-10	MDR	243923	CG	-	2 bp Deletion	Rv0205	Rv0205	transmembrane protein	Position matched
PU-164	MDR	243923	CG	-	2 bp Deletion	Rv0205	Rv0205	transmembrane protein	Position matched
PU-169	MDR	243923	CG	-	2 bp Deletion	Rv0205	Rv0205	transmembrane protein	Position matched
12969	MDR	243923	CG	-	2 bp Deletion	Rv0205	Rv0205	transmembrane protein	Position matched
8548	Isoniazid mono-resistant	243923	CG	-	2 bp Deletion	Rv0205	Rv0205	transmembrane protein	Position matched
11867	Isoniazid mono-resistant	243923	CG	-	2 bp Deletion	Rv0205	Rv0205	transmembrane protein	Position matched
12515	Isoniazid mono-resistant	243923	CG	-	2 bp Deletion	Rv0205	Rv0205	transmembrane protein	Position matched
13055	Isoniazid mono-resistant	243923	CG	-	2 bp Deletion	Rv0205	Rv0205	transmembrane protein	Position matched
13073	Isoniazid mono-resistant	243923	CG	-	2 bp Deletion	Rv0205	Rv0205	transmembrane protein	Position matched
13466	Isoniazid mono-resistant	243923	CG	-	2 bp Deletion	Rv0205	Rv0205	transmembrane protein	Position matched
13485	Isoniazid mono-resistant	243923	CG	-	2 bp Deletion	Rv0205	Rv0205	transmembrane protein	Position matched
13709	Isoniazid mono-resistant	243923	CG	-	2 bp Deletion	Rv0205	Rv0205	transmembrane protein	Position matched
14478	Isoniazid mono-resistant	243923	CG	-	2 bp Deletion	Rv0205	Rv0205	transmembrane protein	Position matched
14984	Isoniazid mono-resistant	243923	CG	-	2 bp Deletion	Rv0205	Rv0205	transmembrane protein	Position matched
15382	Isoniazid mono-resistant	243923	CG	-	2 bp Deletion	Rv0205	Rv0205	transmembrane protein	Position matched
16210	Isoniazid mono-resistant	243923	CG	-	2 bp Deletion	Rv0205	Rv0205	transmembrane protein	Position matched
PU-154	Isoniazid mono-resistant	243923	CG	-	2 bp Deletion	Rv0205	Rv0205	transmembrane protein	Position matched
12541	Isoniazid mono-resistant	243923	CG	-	2 bp Deletion	Rv0205	Rv0205	transmembrane protein	Position matched
PU-161	Isoniazid mono-resistant	243923	CG	-	2 bp Deletion	Rv0205	Rv0205	transmembrane protein	Position matched
12267	Rifampicin mono-resistant	243923	CG	-	2 bp Deletion	Rv0205	Rv0205	transmembrane protein	Position matched
12530	Rifampicin mono-resistant	243923	CG	-	2 bp Deletion	Rv0205	Rv0205	transmembrane protein	Position matched
12639	Rifampicin mono-resistant	243923	CG	-	2 bp Deletion	Rv0205	Rv0205	transmembrane protein	Position matched
12649	Rifampicin mono-resistant	243923	CG	-	2 bp Deletion	Rv0205	Rv0205	transmembrane protein	Position matched
13217	Rifampicin mono-resistant	243923	CG	-	2 bp Deletion	Rv0205	Rv0205	transmembrane protein	Position matched
13412	Rifampicin mono-resistant	243923	CG	-	2 bp Deletion	Rv0205	Rv0205	transmembrane protein	Position matched
14231	Rifampicin mono-resistant	243923	CG	-	2 bp Deletion	Rv0205	Rv0205	transmembrane protein	Position matched
15798	Rifampicin mono-resistant	243923	CG	-	2 bp Deletion	Rv0205	Rv0205	transmembrane protein	Position matched
10828	Streptomycin mono-resistant	243923	CG	-	2 bp Deletion	Rv0205	Rv0205	transmembrane protein	Position matched
12084	Streptomycin mono-resistant	243923	CG	-	2 bp Deletion	Rv0205	Rv0205	transmembrane protein	Position matched
12138	Streptomycin mono-resistant	243923	CG	-	2 bp Deletion	Rv0205	Rv0205	transmembrane protein	Position matched
13719	Streptomycin mono-resistant	243923	CG	-	2 bp Deletion	Rv0205	Rv0205	transmembrane protein	Position matched
11975	Sensitive to first line drugs	243923	CG	-	2 bp Deletion	Rv0205	Rv0205	transmembrane protein	Position matched
12033	Sensitive to first line drugs	243923	CG	-	2 bp Deletion	Rv0205	Rv0205	transmembrane protein	Position matched
12061	Sensitive to first line drugs	243923	CG	-	2 bp Deletion	Rv0205	Rv0205	transmembrane protein	Position matched
12161	Sensitive to first line drugs	243923	CG	-	2 bp Deletion	Rv0205	Rv0205	transmembrane protein	Position matched
12305	Sensitive to first line drugs	243923	CG	-	2 bp Deletion	Rv0205	Rv0205	transmembrane protein	Position matched
12359	Sensitive to first line drugs	243923	CG	-	2 bp Deletion	Rv0205	Rv0205	transmembrane protein	Position matched
12518	Sensitive to first line drugs	243923	CG	-	2 bp Deletion	Rv0205	Rv0205	transmembrane protein	Position matched
12668	Sensitive to first line drugs	243923	CG	-	2 bp Deletion	Rv0205	Rv0205	transmembrane protein	Position matched
12917	Sensitive to first line drugs	243923	CG	-	2 bp Deletion	Rv0205	Rv0205	transmembrane protein	Position matched
13011	Sensitive to first line drugs	243923	CG	-	2 bp Deletion	Rv0205	Rv0205	transmembrane protein	Position matched
13271	Sensitive to first line drugs	243923	CG	-	2 bp Deletion	Rv0205	Rv0205	transmembrane protein	Position matched
13526	Sensitive to first line drugs	243923	CG	-	2 bp Deletion	Rv0205	Rv0205	transmembrane protein	Position matched
13624	Sensitive to first line drugs	243923	CG	-	2 bp Deletion	Rv0205	Rv0205	transmembrane protein	Position matched
13626	Sensitive to first line drugs	243923	CG	-	2 bp Deletion	Rv0205	Rv0205	transmembrane protein	Position matched
13675	Sensitive to first line drugs	243923	CG	-	2 bp Deletion	Rv0205	Rv0205	transmembrane protein	Position matched
13742	Sensitive to first line drugs	243923	CG	-	2 bp Deletion	Rv0205	Rv0205	transmembrane protein	Position matched
13933	Sensitive to first line drugs	243923	CG	-	2 bp Deletion	Rv0205	Rv0205	transmembrane protein	Position matched
14388	Sensitive to first line drugs	243923	CG	-	2 bp Deletion	Rv0205	Rv0205	transmembrane protein	Position matched
14985	Sensitive to first line drugs	243923	CG	-	2 bp Deletion	Rv0205	Rv0205	transmembrane protein	Position matched
15062	Sensitive to first line drugs	243923	CG	-	2 bp Deletion	Rv0205	Rv0205	transmembrane protein	Position matched
15098	Sensitive to first line drugs	243923	CG	-	2 bp Deletion	Rv0205	Rv0205	transmembrane protein	Position matched
15310	Sensitive to first line drugs	243923	CG	-	2 bp Deletion	Rv0205	Rv0205	transmembrane protein	Position matched
15465	Sensitive to first line drugs	243923	CG	-	2 bp Deletion	Rv0205	Rv0205	transmembrane protein	Position matched
16398	Sensitive to first line drugs	243923	CG	-	2 bp Deletion	Rv0205	Rv0205	transmembrane protein	Position matched
16441	Sensitive to first line drugs	243923	CG	-	2 bp Deletion	Rv0205	Rv0205	transmembrane protein	Position matched
PU-54	Pre-XDR	249190	GGC	-	3 bp Deletion	Rv0209	Rv0209	hypothetical protein Rv0209	Not matched
14289	MDR	253185	GT	-	2 bp Deletion	Rv0211	pckA	phosphoenolpyruvate carboxykinase	Position matched
13073	Isoniazid mono-resistant	255477	GGT	-	3 bp Deletion	Rv0213c	nadR	methyltransferase	Not matched
13485	Isoniazid mono-resistant	255477	GGT	-	3 bp Deletion	Rv0213c	nadR	methyltransferase	Not matched
PU-73	Isoniazid mono-resistant	257301	CCGTCGGCGA	-	10 bp Deletion	Rv0214	fadD4	fatty-acid--CoA ligase FadD4	Position matched
12973	MDR	257843	GT	-	2 bp Deletion	Rv0215c	Rv0215c	acyl-CoA dehydrogenase FadE3 [Mycobacterium tuberculosis H37Rv]	Not matched
14131	MDR	257843	GT	-	2 bp Deletion	Rv0215c	Rv0215c	acyl-CoA dehydrogenase FadE3 [Mycobacterium tuberculosis H37Rv]	Not matched
14679	MDR	257843	GT	-	2 bp Deletion	Rv0215c	Rv0215c	acyl-CoA dehydrogenase FadE3 [Mycobacterium tuberculosis H37Rv]	Not matched
12599	MDR	258927	TG	-	2 bp Deletion	Rv0216	Rv0216	hydratase	Not matched
11060	Sensitive to first line drugs	261118	CGGGCTACTTTCTTAT	-	16 bp Deletion	Rv0218	Rv0218	transmembrane protein	Not matched
12163	Isoniazid mono-resistant	261809	ACCG	-	4 bp Deletion	Rv0218	Rv0218	transmembrane protein	Position matched
12530	Rifampicin mono-resistant	261809	ACCG	-	4 bp Deletion	Rv0218	Rv0218	transmembrane protein	Position matched
12530	Rifampicin mono-resistant	262910	CG	-	2 bp Deletion	Rv0220	lipC	esterase LipC	Not matched
16340	Rifampicin mono-resistant	264344	CG	-	2 bp Deletion	Rv0221	Rv0221	diacyglycerol O-acyltransferase	Position matched
11766	MDR	265170	CG	-	2 bp Deletion	Rv0221	Rv0221	diacyglycerol O-acyltransferase	Position matched
12067	MDR	265170	CG	-	2 bp Deletion	Rv0221	Rv0221	diacyglycerol O-acyltransferase	Position matched
12991	MDR	265170	CG	-	2 bp Deletion	Rv0221	Rv0221	diacyglycerol O-acyltransferase	Position matched
13668	MDR	265170	CG	-	2 bp Deletion	Rv0221	Rv0221	diacyglycerol O-acyltransferase	Position matched
13971	MDR	265170	CG	-	2 bp Deletion	Rv0221	Rv0221	diacyglycerol O-acyltransferase	Position matched
14075	MDR	265170	CG	-	2 bp Deletion	Rv0221	Rv0221	diacyglycerol O-acyltransferase	Position matched
14128	MDR	265170	CG	-	2 bp Deletion	Rv0221	Rv0221	diacyglycerol O-acyltransferase	Position matched
14141	MDR	265170	CG	-	2 bp Deletion	Rv0221	Rv0221	diacyglycerol O-acyltransferase	Position matched
14183	MDR	265170	CG	-	2 bp Deletion	Rv0221	Rv0221	diacyglycerol O-acyltransferase	Position matched
16028	MDR	265170	CG	-	2 bp Deletion	Rv0221	Rv0221	diacyglycerol O-acyltransferase	Position matched
P-9	MDR	265170	CG	-	2 bp Deletion	Rv0221	Rv0221	diacyglycerol O-acyltransferase	Position matched
PU-65	MDR	265170	CG	-	2 bp Deletion	Rv0221	Rv0221	diacyglycerol O-acyltransferase	Position matched
14509	Isoniazid mono-resistant	265170	CG	-	2 bp Deletion	Rv0221	Rv0221	diacyglycerol O-acyltransferase	Position matched
PU-73	Isoniazid mono-resistant	265170	CG	-	2 bp Deletion	Rv0221	Rv0221	diacyglycerol O-acyltransferase	Position matched
13569	Isoniazid mono-resistant	265170	CG	-	2 bp Deletion	Rv0221	Rv0221	diacyglycerol O-acyltransferase	Position matched
16340	Rifampicin mono-resistant	265170	CG	-	2 bp Deletion	Rv0221	Rv0221	diacyglycerol O-acyltransferase	Position matched
16109	Streptomycin mono-resistant	265170	CG	-	2 bp Deletion	Rv0221	Rv0221	diacyglycerol O-acyltransferase	Position matched
PU-54	Pre-XDR	265170	CG	-	2 bp Deletion	Rv0221	Rv0221	diacyglycerol O-acyltransferase	Position matched
11060	Sensitive to first line drugs	265170	CG	-	2 bp Deletion	Rv0221	Rv0221	diacyglycerol O-acyltransferase	Position matched
11610	Sensitive to first line drugs	265170	CG	-	2 bp Deletion	Rv0221	Rv0221	diacyglycerol O-acyltransferase	Position matched
12033	Sensitive to first line drugs	265170	CG	-	2 bp Deletion	Rv0221	Rv0221	diacyglycerol O-acyltransferase	Position matched
12670	Sensitive to first line drugs	265170	CG	-	2 bp Deletion	Rv0221	Rv0221	diacyglycerol O-acyltransferase	Position matched
13742	Sensitive to first line drugs	265170	CG	-	2 bp Deletion	Rv0221	Rv0221	diacyglycerol O-acyltransferase	Position matched
14075	MDR	268718	AG	-	2 bp Deletion	Rv0225	Rv0225	hypothetical protein Rv0225	Position matched
12138	Streptomycin mono-resistant	270255	CG	-	2 bp Deletion	Rv0226c	Rv0226c	transmembrane protein	Not matched
14845	MDR	271622	TG	-	2 bp Deletion	Rv0227c	Rv0227c	membrane protein	Not matched
14334	Rifampicin mono-resistant	275880	CATGATGAAGACGTGCTCGTGC	-	22 bp Deletion	Rv0230c	php	phosphotriesterase	Not matched
15465	Sensitive to first line drugs	275880	CATGATGAAGACGTGCTCGTGC	-	22 bp Deletion	Rv0230c	php	phosphotriesterase	Not matched
12991	MDR	277253	CG	-	2 bp Deletion	Rv0231	fadE4	acyl-CoA dehydrogenase FadE4	Not matched
14128	MDR	277253	CG	-	2 bp Deletion	Rv0231	fadE4	acyl-CoA dehydrogenase FadE4	Not matched
12972	MDR	279733	TA	-	2 bp Deletion	Rv0234c	gabD1	succinate-semialdehyde dehydrogenase	Not matched
13661	MDR	284944	CG	-	2 bp Deletion	Rv0236c	aftD	alpha-(1->3)-arabinofuranosyltransferase	Not matched
15310	Sensitive to first line drugs	286365	TC	-	2 bp Deletion	Rv0236c	aftD	alpha-(1->3)-arabinofuranosyltransferase	Not matched
15453	MDR	286830	AT	-	2 bp Deletion	Rv0236c	aftD	alpha-(1->3)-arabinofuranosyltransferase	Not matched
12163	Isoniazid mono-resistant	297985	TG	-	2 bp Deletion	Rv0246	Rv0246	integral membrane protein	Not matched
12696	MDR	301092	GC	-	2 bp Deletion	Rv0249c	Rv0249c	succinate dehydrogenase membrane anchor subunit	Not matched
12530	Rifampicin mono-resistant	305043	GC	-	2 bp Deletion	Rv0252	nirB	nitrite reductase large subunit NirB	Not matched
13742	Sensitive to first line drugs	308018	AC	-	2 bp Deletion	Rv0256c	PPE2	PPE family protein PPE2	Position matched
P-19	Sensitive to first line drugs	308292	CCGGTCACCGGCGGCGGGG	-	19 bp Deletion	Rv0256c	PPE2	PPE family protein PPE2	Not matched
14128	MDR	308860	ACATCGCTTGC	-	11 bp Deletion	Rv0256c	PPE2	PPE family protein PPE2	Not matched
15331	MDR	308860	ACATCGCTTGC	-	11 bp Deletion	Rv0256c	PPE2	PPE family protein PPE2	Not matched
12267	Rifampicin mono-resistant	308860	ACATCGCTTGC	-	11 bp Deletion	Rv0256c	PPE2	PPE family protein PPE2	Not matched
14334	Rifampicin mono-resistant	308860	ACATCGCTTGC	-	11 bp Deletion	Rv0256c	PPE2	PPE family protein PPE2	Not matched
Oflo	Pre-XDR	308860	ACATCGCTTGC	-	11 bp Deletion	Rv0256c	PPE2	PPE family protein PPE2	Not matched
12863	Sensitive to first line drugs	308860	ACATCGCTTGC	-	11 bp Deletion	Rv0256c	PPE2	PPE family protein PPE2	Not matched
13961	Sensitive to first line drugs	308860	ACATCGCTTGC	-	11 bp Deletion	Rv0256c	PPE2	PPE family protein PPE2	Not matched
14463	Sensitive to first line drugs	308860	ACATCGCTTGC	-	11 bp Deletion	Rv0256c	PPE2	PPE family protein PPE2	Not matched
15465	Sensitive to first line drugs	308860	ACATCGCTTGC	-	11 bp Deletion	Rv0256c	PPE2	PPE family protein PPE2	Not matched
14509	Isoniazid mono-resistant	309021	TG	-	2 bp Deletion	Rv0256c	PPE2	PPE family protein PPE2	Not matched
12863	Sensitive to first line drugs	310928	AGCCGCTCTTG	-	11 bp Deletion	Rv0259c	Rv0259c	hypothetical protein Rv0259c	Not matched
14509	Isoniazid mono-resistant	313889	GC	-	2 bp Deletion	Rv0261c	narK3	nitrate/nitrite transporter	Not matched
HP-1122	Isoniazid mono-resistant	316066	TG	-	2 bp Deletion	Rv0264c	Rv0264c	hypothetical protein Rv0264c	Not matched
13073	Isoniazid mono-resistant	323072	TGCGTC	-	6 bp Deletion	Rv0268c	Rv0268c	hypothetical protein Rv0268c	Not matched
13485	Isoniazid mono-resistant	323072	TGCGTC	-	6 bp Deletion	Rv0268c	Rv0268c	hypothetical protein Rv0268c	Not matched
14075	MDR	325735	TG	-	2 bp Deletion	Rv0270	fadD2	fatty-acid--CoA ligase FadD2	Not matched
PU-164	MDR	333584	GCGTTGCCGC	-	10 bp Deletion	Rv0278c	Rv0278c	PE-PGRS family protein PE_PGRS3	Not matched
PU-154	Isoniazid mono-resistant	333584	GCGTTGCCGC	-	10 bp Deletion	Rv0278c	Rv0278c	PE-PGRS family protein PE_PGRS3	Not matched
12067	MDR	333672	CA	-	2 bp Deletion	Rv0278c	Rv0278c	PE-PGRS family protein PE_PGRS3	Position matched
12696	MDR	333672	CA	-	2 bp Deletion	Rv0278c	Rv0278c	PE-PGRS family protein PE_PGRS3	Position matched
12972	MDR	333672	CA	-	2 bp Deletion	Rv0278c	Rv0278c	PE-PGRS family protein PE_PGRS3	Position matched
12991	MDR	333672	CA	-	2 bp Deletion	Rv0278c	Rv0278c	PE-PGRS family protein PE_PGRS3	Position matched
13075	MDR	333672	CA	-	2 bp Deletion	Rv0278c	Rv0278c	PE-PGRS family protein PE_PGRS3	Position matched
13606	MDR	333672	CA	-	2 bp Deletion	Rv0278c	Rv0278c	PE-PGRS family protein PE_PGRS3	Position matched
13781	MDR	333672	CA	-	2 bp Deletion	Rv0278c	Rv0278c	PE-PGRS family protein PE_PGRS3	Position matched
13854	MDR	333672	CA	-	2 bp Deletion	Rv0278c	Rv0278c	PE-PGRS family protein PE_PGRS3	Position matched
14097	MDR	333672	CA	-	2 bp Deletion	Rv0278c	Rv0278c	PE-PGRS family protein PE_PGRS3	Position matched
14141	MDR	333672	CA	-	2 bp Deletion	Rv0278c	Rv0278c	PE-PGRS family protein PE_PGRS3	Position matched
14183	MDR	333672	CA	-	2 bp Deletion	Rv0278c	Rv0278c	PE-PGRS family protein PE_PGRS3	Position matched
14232	MDR	333672	CA	-	2 bp Deletion	Rv0278c	Rv0278c	PE-PGRS family protein PE_PGRS3	Position matched
14679	MDR	333672	CA	-	2 bp Deletion	Rv0278c	Rv0278c	PE-PGRS family protein PE_PGRS3	Position matched
14845	MDR	333672	CA	-	2 bp Deletion	Rv0278c	Rv0278c	PE-PGRS family protein PE_PGRS3	Position matched
15336	MDR	333672	CA	-	2 bp Deletion	Rv0278c	Rv0278c	PE-PGRS family protein PE_PGRS3	Position matched
15453	MDR	333672	CA	-	2 bp Deletion	Rv0278c	Rv0278c	PE-PGRS family protein PE_PGRS3	Position matched
16268	MDR	333672	CA	-	2 bp Deletion	Rv0278c	Rv0278c	PE-PGRS family protein PE_PGRS3	Position matched
P-9	MDR	333672	CA	-	2 bp Deletion	Rv0278c	Rv0278c	PE-PGRS family protein PE_PGRS3	Position matched
PU-169	MDR	333672	CA	-	2 bp Deletion	Rv0278c	Rv0278c	PE-PGRS family protein PE_PGRS3	Position matched
PU-65	MDR	333672	CA	-	2 bp Deletion	Rv0278c	Rv0278c	PE-PGRS family protein PE_PGRS3	Position matched
13055	Isoniazid mono-resistant	333672	CA	-	2 bp Deletion	Rv0278c	Rv0278c	PE-PGRS family protein PE_PGRS3	Position matched
13058	Isoniazid mono-resistant	333672	CA	-	2 bp Deletion	Rv0278c	Rv0278c	PE-PGRS family protein PE_PGRS3	Position matched
14105	Isoniazid mono-resistant	333672	CA	-	2 bp Deletion	Rv0278c	Rv0278c	PE-PGRS family protein PE_PGRS3	Position matched
14275	Isoniazid mono-resistant	333672	CA	-	2 bp Deletion	Rv0278c	Rv0278c	PE-PGRS family protein PE_PGRS3	Position matched
14305	Isoniazid mono-resistant	333672	CA	-	2 bp Deletion	Rv0278c	Rv0278c	PE-PGRS family protein PE_PGRS3	Position matched
14478	Isoniazid mono-resistant	333672	CA	-	2 bp Deletion	Rv0278c	Rv0278c	PE-PGRS family protein PE_PGRS3	Position matched
14737	Isoniazid mono-resistant	333672	CA	-	2 bp Deletion	Rv0278c	Rv0278c	PE-PGRS family protein PE_PGRS3	Position matched
14984	Isoniazid mono-resistant	333672	CA	-	2 bp Deletion	Rv0278c	Rv0278c	PE-PGRS family protein PE_PGRS3	Position matched
15382	Isoniazid mono-resistant	333672	CA	-	2 bp Deletion	Rv0278c	Rv0278c	PE-PGRS family protein PE_PGRS3	Position matched
HP-1122	Isoniazid mono-resistant	333672	CA	-	2 bp Deletion	Rv0278c	Rv0278c	PE-PGRS family protein PE_PGRS3	Position matched
12649	Rifampicin mono-resistant	333672	CA	-	2 bp Deletion	Rv0278c	Rv0278c	PE-PGRS family protein PE_PGRS3	Position matched
13217	Rifampicin mono-resistant	333672	CA	-	2 bp Deletion	Rv0278c	Rv0278c	PE-PGRS family protein PE_PGRS3	Position matched
12138	Streptomycin mono-resistant	333672	CA	-	2 bp Deletion	Rv0278c	Rv0278c	PE-PGRS family protein PE_PGRS3	Position matched
13719	Streptomycin mono-resistant	333672	CA	-	2 bp Deletion	Rv0278c	Rv0278c	PE-PGRS family protein PE_PGRS3	Position matched
16371	Pre-XDR	333672	CA	-	2 bp Deletion	Rv0278c	Rv0278c	PE-PGRS family protein PE_PGRS3	Position matched
PU-54	Pre-XDR	333672	CA	-	2 bp Deletion	Rv0278c	Rv0278c	PE-PGRS family protein PE_PGRS3	Position matched
11060	Sensitive to first line drugs	333672	CA	-	2 bp Deletion	Rv0278c	Rv0278c	PE-PGRS family protein PE_PGRS3	Position matched
11610	Sensitive to first line drugs	333672	CA	-	2 bp Deletion	Rv0278c	Rv0278c	PE-PGRS family protein PE_PGRS3	Position matched
11975	Sensitive to first line drugs	333672	CA	-	2 bp Deletion	Rv0278c	Rv0278c	PE-PGRS family protein PE_PGRS3	Position matched
12161	Sensitive to first line drugs	333672	CA	-	2 bp Deletion	Rv0278c	Rv0278c	PE-PGRS family protein PE_PGRS3	Position matched
12668	Sensitive to first line drugs	333672	CA	-	2 bp Deletion	Rv0278c	Rv0278c	PE-PGRS family protein PE_PGRS3	Position matched
13526	Sensitive to first line drugs	333672	CA	-	2 bp Deletion	Rv0278c	Rv0278c	PE-PGRS family protein PE_PGRS3	Position matched
14985	Sensitive to first line drugs	333672	CA	-	2 bp Deletion	Rv0278c	Rv0278c	PE-PGRS family protein PE_PGRS3	Position matched
15310	Sensitive to first line drugs	333672	CA	-	2 bp Deletion	Rv0278c	Rv0278c	PE-PGRS family protein PE_PGRS3	Position matched
16396	Sensitive to first line drugs	333672	CA	-	2 bp Deletion	Rv0278c	Rv0278c	PE-PGRS family protein PE_PGRS3	Position matched
16131	MDR	333812	CCCGCCGGCG	-	10 bp Deletion	Rv0278c	Rv0278c	PE-PGRS family protein PE_PGRS3	Position matched
16268	MDR	333812	CCCGCCGGCG	-	10 bp Deletion	Rv0278c	Rv0278c	PE-PGRS family protein PE_PGRS3	Position matched
12058	MDR	333835	CTTGCTGGATGCTGGTAAGTGCTGCCCCGCCGTGCCCGCCGGCGCCGCCGGCGCCGCG	-	58 bp Deletion	Rv0278c	Rv0278c	PE-PGRS family protein PE_PGRS3	Position matched
13854	MDR	333883	CGGCGCCGCG	-	10 bp Deletion	Rv0278c	Rv0278c	PE-PGRS family protein PE_PGRS3	Position matched
PU-43	Pre-XDR	333883	CGGCGCCGCG	-	10 bp Deletion	Rv0278c	Rv0278c	PE-PGRS family protein PE_PGRS3	Position matched
15062	Sensitive to first line drugs	333883	CGGCGCCGCG	-	10 bp Deletion	Rv0278c	Rv0278c	PE-PGRS family protein PE_PGRS3	Position matched
12510	MDR	334114	CG	-	2 bp Deletion	Rv0278c	Rv0278c	PE-PGRS family protein PE_PGRS3	Not matched
13797	MDR	334114	CG	-	2 bp Deletion	Rv0278c	Rv0278c	PE-PGRS family protein PE_PGRS3	Not matched
12518	Sensitive to first line drugs	334114	CG	-	2 bp Deletion	Rv0278c	Rv0278c	PE-PGRS family protein PE_PGRS3	Not matched
12510	MDR	334116	GC	-	2 bp Deletion	Rv0278c	Rv0278c	PE-PGRS family protein PE_PGRS3	Not matched
PU-43	Pre-XDR	334510	TCCCGCCGGC	-	10 bp Deletion	Rv0278c	Rv0278c	PE-PGRS family protein PE_PGRS3	Position matched
14388	Sensitive to first line drugs	335056	TGCCGCCGGC	-	10 bp Deletion	Rv0278c	Rv0278c	PE-PGRS family protein PE_PGRS3	Not matched
13058	Isoniazid mono-resistant	335456	GCCAGCGCCA	-	10 bp Deletion	Rv0278c	Rv0278c	PE-PGRS family protein PE_PGRS3	Position matched
14275	Isoniazid mono-resistant	335456	GCCAGCGCCA	-	10 bp Deletion	Rv0278c	Rv0278c	PE-PGRS family protein PE_PGRS3	Position matched
16335	Isoniazid mono-resistant	335588	TCCGCCGGCCCCGCCGACTCCGGCGGCGCCGAAGAGCAGGCCGGCGTTGCCGCCAGCCCCGCCGGCG	-	67 bp Deletion	Rv0278c	Rv0278c	PE-PGRS family protein PE_PGRS3	Not matched
16485	Pre-XDR	335588	TCCGCCGGCCCCGCCGACTCCGGCGGCGCCGAAGAGCAGGCCGGCGTTGCCGCCAGCCCCGCCGGCG	-	67 bp Deletion	Rv0278c	Rv0278c	PE-PGRS family protein PE_PGRS3	Not matched
14075	MDR	335635	TGCCGCCAGCCCCGCCGGC	-	19 bp Deletion	Rv0278c	Rv0278c	PE-PGRS family protein PE_PGRS3	Not matched
14183	MDR	335635	TGCCGCCAGCCCCGCCGGC	-	19 bp Deletion	Rv0278c	Rv0278c	PE-PGRS family protein PE_PGRS3	Not matched
13569	Isoniazid mono-resistant	335635	TGCCGCCAGCCCCGCCGGC	-	19 bp Deletion	Rv0278c	Rv0278c	PE-PGRS family protein PE_PGRS3	Not matched
11060	Sensitive to first line drugs	335635	TGCCGCCAGCCCCGCCGGC	-	19 bp Deletion	Rv0278c	Rv0278c	PE-PGRS family protein PE_PGRS3	Not matched
11610	Sensitive to first line drugs	335635	TGCCGCCAGCCCCGCCGGC	-	19 bp Deletion	Rv0278c	Rv0278c	PE-PGRS family protein PE_PGRS3	Not matched
12033	Sensitive to first line drugs	335635	TGCCGCCAGCCCCGCCGGC	-	19 bp Deletion	Rv0278c	Rv0278c	PE-PGRS family protein PE_PGRS3	Not matched
12033	Sensitive to first line drugs	335650	CGGCGCCGCCGGCCCCGCCCGTGAGGGCTACTACGC	-	36 bp Deletion	Rv0278c	Rv0278c	PE-PGRS family protein PE_PGRS3	Not matched
13742	Sensitive to first line drugs	335650	CGGCGCCGCCGGCCCCGCCCGTGAGGGCTACTACGC	-	36 bp Deletion	Rv0278c	Rv0278c	PE-PGRS family protein PE_PGRS3	Not matched
11766	MDR	335685	CCGCCGCCGGCGCCGCCGG	-	19 bp Deletion	Rv0278c	Rv0278c	PE-PGRS family protein PE_PGRS3	Position matched
16109	Streptomycin mono-resistant	335685	CCGCCGCCGGCGCCGCCGG	-	19 bp Deletion	Rv0278c	Rv0278c	PE-PGRS family protein PE_PGRS3	Position matched
12305	Sensitive to first line drugs	335685	CCGCCGCCGGCGCCGCCGG	-	19 bp Deletion	Rv0278c	Rv0278c	PE-PGRS family protein PE_PGRS3	Position matched
11766	MDR	335810	CCCGCCGGCGCCGCCGTTG	-	19 bp Deletion	Rv0278c	Rv0278c	PE-PGRS family protein PE_PGRS3	Position matched
12235	MDR	335810	CCCGCCGGCGCCGCCGTTG	-	19 bp Deletion	Rv0278c	Rv0278c	PE-PGRS family protein PE_PGRS3	Position matched
12599	MDR	335810	CCCGCCGGCGCCGCCGTTG	-	19 bp Deletion	Rv0278c	Rv0278c	PE-PGRS family protein PE_PGRS3	Position matched
12696	MDR	335810	CCCGCCGGCGCCGCCGTTG	-	19 bp Deletion	Rv0278c	Rv0278c	PE-PGRS family protein PE_PGRS3	Position matched
12890	MDR	335810	CCCGCCGGCGCCGCCGTTG	-	19 bp Deletion	Rv0278c	Rv0278c	PE-PGRS family protein PE_PGRS3	Position matched
12970	MDR	335810	CCCGCCGGCGCCGCCGTTG	-	19 bp Deletion	Rv0278c	Rv0278c	PE-PGRS family protein PE_PGRS3	Position matched
12972	MDR	335810	CCCGCCGGCGCCGCCGTTG	-	19 bp Deletion	Rv0278c	Rv0278c	PE-PGRS family protein PE_PGRS3	Position matched
13032	MDR	335810	CCCGCCGGCGCCGCCGTTG	-	19 bp Deletion	Rv0278c	Rv0278c	PE-PGRS family protein PE_PGRS3	Position matched
13075	MDR	335810	CCCGCCGGCGCCGCCGTTG	-	19 bp Deletion	Rv0278c	Rv0278c	PE-PGRS family protein PE_PGRS3	Position matched
13540	MDR	335810	CCCGCCGGCGCCGCCGTTG	-	19 bp Deletion	Rv0278c	Rv0278c	PE-PGRS family protein PE_PGRS3	Position matched
13606	MDR	335810	CCCGCCGGCGCCGCCGTTG	-	19 bp Deletion	Rv0278c	Rv0278c	PE-PGRS family protein PE_PGRS3	Position matched
13661	MDR	335810	CCCGCCGGCGCCGCCGTTG	-	19 bp Deletion	Rv0278c	Rv0278c	PE-PGRS family protein PE_PGRS3	Position matched
13781	MDR	335810	CCCGCCGGCGCCGCCGTTG	-	19 bp Deletion	Rv0278c	Rv0278c	PE-PGRS family protein PE_PGRS3	Position matched
13797	MDR	335810	CCCGCCGGCGCCGCCGTTG	-	19 bp Deletion	Rv0278c	Rv0278c	PE-PGRS family protein PE_PGRS3	Position matched
13971	MDR	335810	CCCGCCGGCGCCGCCGTTG	-	19 bp Deletion	Rv0278c	Rv0278c	PE-PGRS family protein PE_PGRS3	Position matched
14075	MDR	335810	CCCGCCGGCGCCGCCGTTG	-	19 bp Deletion	Rv0278c	Rv0278c	PE-PGRS family protein PE_PGRS3	Position matched
14131	MDR	335810	CCCGCCGGCGCCGCCGTTG	-	19 bp Deletion	Rv0278c	Rv0278c	PE-PGRS family protein PE_PGRS3	Position matched
14141	MDR	335810	CCCGCCGGCGCCGCCGTTG	-	19 bp Deletion	Rv0278c	Rv0278c	PE-PGRS family protein PE_PGRS3	Position matched
14183	MDR	335810	CCCGCCGGCGCCGCCGTTG	-	19 bp Deletion	Rv0278c	Rv0278c	PE-PGRS family protein PE_PGRS3	Position matched
14220	MDR	335810	CCCGCCGGCGCCGCCGTTG	-	19 bp Deletion	Rv0278c	Rv0278c	PE-PGRS family protein PE_PGRS3	Position matched
14232	MDR	335810	CCCGCCGGCGCCGCCGTTG	-	19 bp Deletion	Rv0278c	Rv0278c	PE-PGRS family protein PE_PGRS3	Position matched
14236	MDR	335810	CCCGCCGGCGCCGCCGTTG	-	19 bp Deletion	Rv0278c	Rv0278c	PE-PGRS family protein PE_PGRS3	Position matched
14289	MDR	335810	CCCGCCGGCGCCGCCGTTG	-	19 bp Deletion	Rv0278c	Rv0278c	PE-PGRS family protein PE_PGRS3	Position matched
14845	MDR	335810	CCCGCCGGCGCCGCCGTTG	-	19 bp Deletion	Rv0278c	Rv0278c	PE-PGRS family protein PE_PGRS3	Position matched
15336	MDR	335810	CCCGCCGGCGCCGCCGTTG	-	19 bp Deletion	Rv0278c	Rv0278c	PE-PGRS family protein PE_PGRS3	Position matched
15348	MDR	335810	CCCGCCGGCGCCGCCGTTG	-	19 bp Deletion	Rv0278c	Rv0278c	PE-PGRS family protein PE_PGRS3	Position matched
15453	MDR	335810	CCCGCCGGCGCCGCCGTTG	-	19 bp Deletion	Rv0278c	Rv0278c	PE-PGRS family protein PE_PGRS3	Position matched
16268	MDR	335810	CCCGCCGGCGCCGCCGTTG	-	19 bp Deletion	Rv0278c	Rv0278c	PE-PGRS family protein PE_PGRS3	Position matched
PU-164	MDR	335810	CCCGCCGGCGCCGCCGTTG	-	19 bp Deletion	Rv0278c	Rv0278c	PE-PGRS family protein PE_PGRS3	Position matched
PU-169	MDR	335810	CCCGCCGGCGCCGCCGTTG	-	19 bp Deletion	Rv0278c	Rv0278c	PE-PGRS family protein PE_PGRS3	Position matched
PU-65	MDR	335810	CCCGCCGGCGCCGCCGTTG	-	19 bp Deletion	Rv0278c	Rv0278c	PE-PGRS family protein PE_PGRS3	Position matched
12969	MDR	335810	CCCGCCGGCGCCGCCGTTG	-	19 bp Deletion	Rv0278c	Rv0278c	PE-PGRS family protein PE_PGRS3	Position matched
12515	Isoniazid mono-resistant	335810	CCCGCCGGCGCCGCCGTTG	-	19 bp Deletion	Rv0278c	Rv0278c	PE-PGRS family protein PE_PGRS3	Position matched
13055	Isoniazid mono-resistant	335810	CCCGCCGGCGCCGCCGTTG	-	19 bp Deletion	Rv0278c	Rv0278c	PE-PGRS family protein PE_PGRS3	Position matched
13058	Isoniazid mono-resistant	335810	CCCGCCGGCGCCGCCGTTG	-	19 bp Deletion	Rv0278c	Rv0278c	PE-PGRS family protein PE_PGRS3	Position matched
13466	Isoniazid mono-resistant	335810	CCCGCCGGCGCCGCCGTTG	-	19 bp Deletion	Rv0278c	Rv0278c	PE-PGRS family protein PE_PGRS3	Position matched
14275	Isoniazid mono-resistant	335810	CCCGCCGGCGCCGCCGTTG	-	19 bp Deletion	Rv0278c	Rv0278c	PE-PGRS family protein PE_PGRS3	Position matched
14305	Isoniazid mono-resistant	335810	CCCGCCGGCGCCGCCGTTG	-	19 bp Deletion	Rv0278c	Rv0278c	PE-PGRS family protein PE_PGRS3	Position matched
14478	Isoniazid mono-resistant	335810	CCCGCCGGCGCCGCCGTTG	-	19 bp Deletion	Rv0278c	Rv0278c	PE-PGRS family protein PE_PGRS3	Position matched
14509	Isoniazid mono-resistant	335810	CCCGCCGGCGCCGCCGTTG	-	19 bp Deletion	Rv0278c	Rv0278c	PE-PGRS family protein PE_PGRS3	Position matched
14737	Isoniazid mono-resistant	335810	CCCGCCGGCGCCGCCGTTG	-	19 bp Deletion	Rv0278c	Rv0278c	PE-PGRS family protein PE_PGRS3	Position matched
15382	Isoniazid mono-resistant	335810	CCCGCCGGCGCCGCCGTTG	-	19 bp Deletion	Rv0278c	Rv0278c	PE-PGRS family protein PE_PGRS3	Position matched
16210	Isoniazid mono-resistant	335810	CCCGCCGGCGCCGCCGTTG	-	19 bp Deletion	Rv0278c	Rv0278c	PE-PGRS family protein PE_PGRS3	Position matched
16345	Isoniazid mono-resistant	335810	CCCGCCGGCGCCGCCGTTG	-	19 bp Deletion	Rv0278c	Rv0278c	PE-PGRS family protein PE_PGRS3	Position matched
HP-1122	Isoniazid mono-resistant	335810	CCCGCCGGCGCCGCCGTTG	-	19 bp Deletion	Rv0278c	Rv0278c	PE-PGRS family protein PE_PGRS3	Position matched
PU-154	Isoniazid mono-resistant	335810	CCCGCCGGCGCCGCCGTTG	-	19 bp Deletion	Rv0278c	Rv0278c	PE-PGRS family protein PE_PGRS3	Position matched
PU-73	Isoniazid mono-resistant	335810	CCCGCCGGCGCCGCCGTTG	-	19 bp Deletion	Rv0278c	Rv0278c	PE-PGRS family protein PE_PGRS3	Position matched
13569	Isoniazid mono-resistant	335810	CCCGCCGGCGCCGCCGTTG	-	19 bp Deletion	Rv0278c	Rv0278c	PE-PGRS family protein PE_PGRS3	Position matched
PU-161	Isoniazid mono-resistant	335810	CCCGCCGGCGCCGCCGTTG	-	19 bp Deletion	Rv0278c	Rv0278c	PE-PGRS family protein PE_PGRS3	Position matched
12530	Rifampicin mono-resistant	335810	CCCGCCGGCGCCGCCGTTG	-	19 bp Deletion	Rv0278c	Rv0278c	PE-PGRS family protein PE_PGRS3	Position matched
12649	Rifampicin mono-resistant	335810	CCCGCCGGCGCCGCCGTTG	-	19 bp Deletion	Rv0278c	Rv0278c	PE-PGRS family protein PE_PGRS3	Position matched
14231	Rifampicin mono-resistant	335810	CCCGCCGGCGCCGCCGTTG	-	19 bp Deletion	Rv0278c	Rv0278c	PE-PGRS family protein PE_PGRS3	Position matched
15798	Rifampicin mono-resistant	335810	CCCGCCGGCGCCGCCGTTG	-	19 bp Deletion	Rv0278c	Rv0278c	PE-PGRS family protein PE_PGRS3	Position matched
16340	Rifampicin mono-resistant	335810	CCCGCCGGCGCCGCCGTTG	-	19 bp Deletion	Rv0278c	Rv0278c	PE-PGRS family protein PE_PGRS3	Position matched
12138	Streptomycin mono-resistant	335810	CCCGCCGGCGCCGCCGTTG	-	19 bp Deletion	Rv0278c	Rv0278c	PE-PGRS family protein PE_PGRS3	Position matched
13719	Streptomycin mono-resistant	335810	CCCGCCGGCGCCGCCGTTG	-	19 bp Deletion	Rv0278c	Rv0278c	PE-PGRS family protein PE_PGRS3	Position matched
16109	Streptomycin mono-resistant	335810	CCCGCCGGCGCCGCCGTTG	-	19 bp Deletion	Rv0278c	Rv0278c	PE-PGRS family protein PE_PGRS3	Position matched
16485	Pre-XDR	335810	CCCGCCGGCGCCGCCGTTG	-	19 bp Deletion	Rv0278c	Rv0278c	PE-PGRS family protein PE_PGRS3	Position matched
11060	Sensitive to first line drugs	335810	CCCGCCGGCGCCGCCGTTG	-	19 bp Deletion	Rv0278c	Rv0278c	PE-PGRS family protein PE_PGRS3	Position matched
11610	Sensitive to first line drugs	335810	CCCGCCGGCGCCGCCGTTG	-	19 bp Deletion	Rv0278c	Rv0278c	PE-PGRS family protein PE_PGRS3	Position matched
11975	Sensitive to first line drugs	335810	CCCGCCGGCGCCGCCGTTG	-	19 bp Deletion	Rv0278c	Rv0278c	PE-PGRS family protein PE_PGRS3	Position matched
12033	Sensitive to first line drugs	335810	CCCGCCGGCGCCGCCGTTG	-	19 bp Deletion	Rv0278c	Rv0278c	PE-PGRS family protein PE_PGRS3	Position matched
12518	Sensitive to first line drugs	335810	CCCGCCGGCGCCGCCGTTG	-	19 bp Deletion	Rv0278c	Rv0278c	PE-PGRS family protein PE_PGRS3	Position matched
12668	Sensitive to first line drugs	335810	CCCGCCGGCGCCGCCGTTG	-	19 bp Deletion	Rv0278c	Rv0278c	PE-PGRS family protein PE_PGRS3	Position matched
12670	Sensitive to first line drugs	335810	CCCGCCGGCGCCGCCGTTG	-	19 bp Deletion	Rv0278c	Rv0278c	PE-PGRS family protein PE_PGRS3	Position matched
12917	Sensitive to first line drugs	335810	CCCGCCGGCGCCGCCGTTG	-	19 bp Deletion	Rv0278c	Rv0278c	PE-PGRS family protein PE_PGRS3	Position matched
13526	Sensitive to first line drugs	335810	CCCGCCGGCGCCGCCGTTG	-	19 bp Deletion	Rv0278c	Rv0278c	PE-PGRS family protein PE_PGRS3	Position matched
13624	Sensitive to first line drugs	335810	CCCGCCGGCGCCGCCGTTG	-	19 bp Deletion	Rv0278c	Rv0278c	PE-PGRS family protein PE_PGRS3	Position matched
13626	Sensitive to first line drugs	335810	CCCGCCGGCGCCGCCGTTG	-	19 bp Deletion	Rv0278c	Rv0278c	PE-PGRS family protein PE_PGRS3	Position matched
13742	Sensitive to first line drugs	335810	CCCGCCGGCGCCGCCGTTG	-	19 bp Deletion	Rv0278c	Rv0278c	PE-PGRS family protein PE_PGRS3	Position matched
14244	Sensitive to first line drugs	335810	CCCGCCGGCGCCGCCGTTG	-	19 bp Deletion	Rv0278c	Rv0278c	PE-PGRS family protein PE_PGRS3	Position matched
14388	Sensitive to first line drugs	335810	CCCGCCGGCGCCGCCGTTG	-	19 bp Deletion	Rv0278c	Rv0278c	PE-PGRS family protein PE_PGRS3	Position matched
15098	Sensitive to first line drugs	335810	CCCGCCGGCGCCGCCGTTG	-	19 bp Deletion	Rv0278c	Rv0278c	PE-PGRS family protein PE_PGRS3	Position matched
15310	Sensitive to first line drugs	335810	CCCGCCGGCGCCGCCGTTG	-	19 bp Deletion	Rv0278c	Rv0278c	PE-PGRS family protein PE_PGRS3	Position matched
14240	MDR	335837	GCCGCCGTTGCCGCC	-	15 bp Deletion	Rv0278c	Rv0278c	PE-PGRS family protein PE_PGRS3	Not matched
14240	MDR	335854	CG	-	2 bp Deletion	Rv0278c	Rv0278c	PE-PGRS family protein PE_PGRS3	Not matched
13624	Sensitive to first line drugs	336154	CGGCGATGGCTGTCGACACCTCG	-	23 bp Deletion	Rv0278c	Rv0278c	PE-PGRS family protein PE_PGRS3	Not matched
16056	MDR	336635	CCCGCCGTTG	-	10 bp Deletion	Rv0279c	PE_PGRS4	PE-PGRS family protein PE_PGRS4	Position matched
13569	Isoniazid mono-resistant	336635	CCCGCCGTTG	-	10 bp Deletion	Rv0279c	PE_PGRS4	PE-PGRS family protein PE_PGRS4	Position matched
11060	Sensitive to first line drugs	336635	CCCGCCGTTG	-	10 bp Deletion	Rv0279c	PE_PGRS4	PE-PGRS family protein PE_PGRS4	Position matched
11610	Sensitive to first line drugs	336635	CCCGCCGTTG	-	10 bp Deletion	Rv0279c	PE_PGRS4	PE-PGRS family protein PE_PGRS4	Position matched
11867	Isoniazid mono-resistant	336680	GGGGACCGAGCTCGAATTCCCACCGGTGTCAGC	-	33 bp Deletion	Rv0279c	PE_PGRS4	PE-PGRS family protein PE_PGRS4	Position matched
13055	Isoniazid mono-resistant	336687	GAGCTCGAATT	-	11 bp Deletion	Rv0279c	PE_PGRS4	PE-PGRS family protein PE_PGRS4	Not matched
14478	Isoniazid mono-resistant	336687	GAGCTCGAATT	-	11 bp Deletion	Rv0279c	PE_PGRS4	PE-PGRS family protein PE_PGRS4	Not matched
HP-1122	Isoniazid mono-resistant	336687	GAGCTCGAATT	-	11 bp Deletion	Rv0279c	PE_PGRS4	PE-PGRS family protein PE_PGRS4	Not matched
12649	Rifampicin mono-resistant	336687	GAGCTCGAATT	-	11 bp Deletion	Rv0279c	PE_PGRS4	PE-PGRS family protein PE_PGRS4	Not matched
13719	Streptomycin mono-resistant	336687	GAGCTCGAATT	-	11 bp Deletion	Rv0279c	PE_PGRS4	PE-PGRS family protein PE_PGRS4	Not matched
13055	Isoniazid mono-resistant	336706	TGTCAGC	-	7 bp Deletion	Rv0279c	PE_PGRS4	PE-PGRS family protein PE_PGRS4	Not matched
HP-1122	Isoniazid mono-resistant	336706	TGTCAGC	-	7 bp Deletion	Rv0279c	PE_PGRS4	PE-PGRS family protein PE_PGRS4	Not matched
12649	Rifampicin mono-resistant	336706	TGTCAGC	-	7 bp Deletion	Rv0279c	PE_PGRS4	PE-PGRS family protein PE_PGRS4	Not matched
13055	Isoniazid mono-resistant	337045	GC	-	2 bp Deletion	Rv0279c	PE_PGRS4	PE-PGRS family protein PE_PGRS4	Position matched
PU-65	MDR	337144	ACCCGCCGGC	-	10 bp Deletion	Rv0279c	PE_PGRS4	PE-PGRS family protein PE_PGRS4	Position matched
12510	MDR	337281	GC	-	2 bp Deletion	Rv0279c	PE_PGRS4	PE-PGRS family protein PE_PGRS4	Not matched
14097	MDR	338218	TGCCGCCGGC	-	10 bp Deletion	Rv0279c	PE_PGRS4	PE-PGRS family protein PE_PGRS4	Position matched
15465	Sensitive to first line drugs	338218	TGCCGCCGGC	-	10 bp Deletion	Rv0279c	PE_PGRS4	PE-PGRS family protein PE_PGRS4	Position matched
13058	Isoniazid mono-resistant	338329	TTCCGCCGGA	-	10 bp Deletion	Rv0279c	PE_PGRS4	PE-PGRS family protein PE_PGRS4	Position matched
14275	Isoniazid mono-resistant	338329	TTCCGCCGGA	-	10 bp Deletion	Rv0279c	PE_PGRS4	PE-PGRS family protein PE_PGRS4	Position matched
PU-161	Isoniazid mono-resistant	338335	CGG	-	3 bp Deletion	Rv0279c	PE_PGRS4	PE-PGRS family protein PE_PGRS4	Not matched
13854	MDR	338600	GCCGCCGTTGCCGCCGGCC	-	19 bp Deletion	Rv0279c	PE_PGRS4	PE-PGRS family protein PE_PGRS4	Not matched
12972	MDR	338616	GC	-	2 bp Deletion	Rv0279c	PE_PGRS4	PE-PGRS family protein PE_PGRS4	Not matched
8548	Isoniazid mono-resistant	338968	TGTTGGCCGCCGCGGCCGC	-	19 bp Deletion	Rv0279c	PE_PGRS4	PE-PGRS family protein PE_PGRS4	Not matched
14244	Sensitive to first line drugs	340617	TGCG	-	4 bp Deletion	Rv0280	PPE3	PPE family protein PPE3	Position matched
13055	Isoniazid mono-resistant	340720	AACATCG	-	7 bp Deletion	Rv0280	PPE3	PPE family protein PPE3	Not matched
14334	Rifampicin mono-resistant	341723	TCAACTGGTC	-	10 bp Deletion	Rv0281	Rv0281	S-adenosylmethionine-dependent methyltransferase	Not matched
15310	Sensitive to first line drugs	341781	TG	-	2 bp Deletion	Rv0281	Rv0281	S-adenosylmethionine-dependent methyltransferase	Not matched
14183	MDR	345775	CG	-	2 bp Deletion	Rv0284	eccC3	ESX-3 secretion system protein EccC3	Not matched
13526	Sensitive to first line drugs	346287	TG	-	2 bp Deletion	Rv0284	eccC3	ESX-3 secretion system protein EccC3	Not matched
14275	Isoniazid mono-resistant	349492	GT	-	2 bp Deletion	Rv0284	eccC3	ESX-3 secretion system protein EccC3	Not matched
14232	MDR	350089	TG	-	2 bp Deletion	Rv0286	PPE4	PPE family protein PPE4	Not matched
13075	MDR	357570	GCGGT	-	5 bp Deletion	Rv0293c	eccE3	hypothetical protein Rv0293c	Not matched
13059	Isoniazid mono-resistant	358499	TC	-	2 bp Deletion	Rv0294	tam	trans-aconitate methyltransferase	Not matched
16345	Isoniazid mono-resistant	358499	TC	-	2 bp Deletion	Rv0294	tam	trans-aconitate methyltransferase	Not matched
13661	MDR	362892	CCGG	-	4 bp Deletion	Rv0297	PE_PGRS5	PE-PGRS family protein PE_PGRS5	Position matched
16028	MDR	362892	CCGG	-	4 bp Deletion	Rv0297	PE_PGRS5	PE-PGRS family protein PE_PGRS5	Position matched
13059	Isoniazid mono-resistant	362892	CCGG	-	4 bp Deletion	Rv0297	PE_PGRS5	PE-PGRS family protein PE_PGRS5	Position matched
16345	Isoniazid mono-resistant	362892	CCGG	-	4 bp Deletion	Rv0297	PE_PGRS5	PE-PGRS family protein PE_PGRS5	Position matched
13569	Isoniazid mono-resistant	362892	CCGG	-	4 bp Deletion	Rv0297	PE_PGRS5	PE-PGRS family protein PE_PGRS5	Position matched
15798	Rifampicin mono-resistant	362892	CCGG	-	4 bp Deletion	Rv0297	PE_PGRS5	PE-PGRS family protein PE_PGRS5	Position matched
13742	Sensitive to first line drugs	362892	CCGG	-	4 bp Deletion	Rv0297	PE_PGRS5	PE-PGRS family protein PE_PGRS5	Position matched
12584	MDR	364170	GA	-	2 bp Deletion	Rv0301	vapC2	ribonuclease VapC2	Not matched
8404	MDR	366888	ATTCGCGAAGCCGATGTTGTAGCTGCCGGTGTTGGCAAAGCCCAGGTTGTCGCTGCCGAAG	-	61 bp Deletion	Rv0304c	PPE5	PPE family protein PPE5	Not matched
12036	MDR	366888	ATTCGCGAAGCCGATGTTGTAGCTGCCGGTGTTGGCAAAGCCCAGGTTGTCGCTGCCGAAG	-	61 bp Deletion	Rv0304c	PPE5	PPE family protein PPE5	Not matched
12058	MDR	366888	ATTCGCGAAGCCGATGTTGTAGCTGCCGGTGTTGGCAAAGCCCAGGTTGTCGCTGCCGAAG	-	61 bp Deletion	Rv0304c	PPE5	PPE family protein PPE5	Not matched
12510	MDR	366888	ATTCGCGAAGCCGATGTTGTAGCTGCCGGTGTTGGCAAAGCCCAGGTTGTCGCTGCCGAAG	-	61 bp Deletion	Rv0304c	PPE5	PPE family protein PPE5	Not matched
12584	MDR	366888	ATTCGCGAAGCCGATGTTGTAGCTGCCGGTGTTGGCAAAGCCCAGGTTGTCGCTGCCGAAG	-	61 bp Deletion	Rv0304c	PPE5	PPE family protein PPE5	Not matched
12807	MDR	366888	ATTCGCGAAGCCGATGTTGTAGCTGCCGGTGTTGGCAAAGCCCAGGTTGTCGCTGCCGAAG	-	61 bp Deletion	Rv0304c	PPE5	PPE family protein PPE5	Not matched
12970	MDR	366888	ATTCGCGAAGCCGATGTTGTAGCTGCCGGTGTTGGCAAAGCCCAGGTTGTCGCTGCCGAAG	-	61 bp Deletion	Rv0304c	PPE5	PPE family protein PPE5	Not matched
12972	MDR	366888	ATTCGCGAAGCCGATGTTGTAGCTGCCGGTGTTGGCAAAGCCCAGGTTGTCGCTGCCGAAG	-	61 bp Deletion	Rv0304c	PPE5	PPE family protein PPE5	Not matched
12973	MDR	366888	ATTCGCGAAGCCGATGTTGTAGCTGCCGGTGTTGGCAAAGCCCAGGTTGTCGCTGCCGAAG	-	61 bp Deletion	Rv0304c	PPE5	PPE family protein PPE5	Not matched
13032	MDR	366888	ATTCGCGAAGCCGATGTTGTAGCTGCCGGTGTTGGCAAAGCCCAGGTTGTCGCTGCCGAAG	-	61 bp Deletion	Rv0304c	PPE5	PPE family protein PPE5	Not matched
13075	MDR	366888	ATTCGCGAAGCCGATGTTGTAGCTGCCGGTGTTGGCAAAGCCCAGGTTGTCGCTGCCGAAG	-	61 bp Deletion	Rv0304c	PPE5	PPE family protein PPE5	Not matched
13540	MDR	366888	ATTCGCGAAGCCGATGTTGTAGCTGCCGGTGTTGGCAAAGCCCAGGTTGTCGCTGCCGAAG	-	61 bp Deletion	Rv0304c	PPE5	PPE family protein PPE5	Not matched
13627	MDR	366888	ATTCGCGAAGCCGATGTTGTAGCTGCCGGTGTTGGCAAAGCCCAGGTTGTCGCTGCCGAAG	-	61 bp Deletion	Rv0304c	PPE5	PPE family protein PPE5	Not matched
13661	MDR	366888	ATTCGCGAAGCCGATGTTGTAGCTGCCGGTGTTGGCAAAGCCCAGGTTGTCGCTGCCGAAG	-	61 bp Deletion	Rv0304c	PPE5	PPE family protein PPE5	Not matched
13679	MDR	366888	ATTCGCGAAGCCGATGTTGTAGCTGCCGGTGTTGGCAAAGCCCAGGTTGTCGCTGCCGAAG	-	61 bp Deletion	Rv0304c	PPE5	PPE family protein PPE5	Not matched
13781	MDR	366888	ATTCGCGAAGCCGATGTTGTAGCTGCCGGTGTTGGCAAAGCCCAGGTTGTCGCTGCCGAAG	-	61 bp Deletion	Rv0304c	PPE5	PPE family protein PPE5	Not matched
13797	MDR	366888	ATTCGCGAAGCCGATGTTGTAGCTGCCGGTGTTGGCAAAGCCCAGGTTGTCGCTGCCGAAG	-	61 bp Deletion	Rv0304c	PPE5	PPE family protein PPE5	Not matched
14032	MDR	366888	ATTCGCGAAGCCGATGTTGTAGCTGCCGGTGTTGGCAAAGCCCAGGTTGTCGCTGCCGAAG	-	61 bp Deletion	Rv0304c	PPE5	PPE family protein PPE5	Not matched
14097	MDR	366888	ATTCGCGAAGCCGATGTTGTAGCTGCCGGTGTTGGCAAAGCCCAGGTTGTCGCTGCCGAAG	-	61 bp Deletion	Rv0304c	PPE5	PPE family protein PPE5	Not matched
14220	MDR	366888	ATTCGCGAAGCCGATGTTGTAGCTGCCGGTGTTGGCAAAGCCCAGGTTGTCGCTGCCGAAG	-	61 bp Deletion	Rv0304c	PPE5	PPE family protein PPE5	Not matched
14232	MDR	366888	ATTCGCGAAGCCGATGTTGTAGCTGCCGGTGTTGGCAAAGCCCAGGTTGTCGCTGCCGAAG	-	61 bp Deletion	Rv0304c	PPE5	PPE family protein PPE5	Not matched
14236	MDR	366888	ATTCGCGAAGCCGATGTTGTAGCTGCCGGTGTTGGCAAAGCCCAGGTTGTCGCTGCCGAAG	-	61 bp Deletion	Rv0304c	PPE5	PPE family protein PPE5	Not matched
14845	MDR	366888	ATTCGCGAAGCCGATGTTGTAGCTGCCGGTGTTGGCAAAGCCCAGGTTGTCGCTGCCGAAG	-	61 bp Deletion	Rv0304c	PPE5	PPE family protein PPE5	Not matched
15331	MDR	366888	ATTCGCGAAGCCGATGTTGTAGCTGCCGGTGTTGGCAAAGCCCAGGTTGTCGCTGCCGAAG	-	61 bp Deletion	Rv0304c	PPE5	PPE family protein PPE5	Not matched
15336	MDR	366888	ATTCGCGAAGCCGATGTTGTAGCTGCCGGTGTTGGCAAAGCCCAGGTTGTCGCTGCCGAAG	-	61 bp Deletion	Rv0304c	PPE5	PPE family protein PPE5	Not matched
15453	MDR	366888	ATTCGCGAAGCCGATGTTGTAGCTGCCGGTGTTGGCAAAGCCCAGGTTGTCGCTGCCGAAG	-	61 bp Deletion	Rv0304c	PPE5	PPE family protein PPE5	Not matched
16056	MDR	366888	ATTCGCGAAGCCGATGTTGTAGCTGCCGGTGTTGGCAAAGCCCAGGTTGTCGCTGCCGAAG	-	61 bp Deletion	Rv0304c	PPE5	PPE family protein PPE5	Not matched
16115	MDR	366888	ATTCGCGAAGCCGATGTTGTAGCTGCCGGTGTTGGCAAAGCCCAGGTTGTCGCTGCCGAAG	-	61 bp Deletion	Rv0304c	PPE5	PPE family protein PPE5	Not matched
P-18	MDR	366888	ATTCGCGAAGCCGATGTTGTAGCTGCCGGTGTTGGCAAAGCCCAGGTTGTCGCTGCCGAAG	-	61 bp Deletion	Rv0304c	PPE5	PPE family protein PPE5	Not matched
12515	Isoniazid mono-resistant	366888	ATTCGCGAAGCCGATGTTGTAGCTGCCGGTGTTGGCAAAGCCCAGGTTGTCGCTGCCGAAG	-	61 bp Deletion	Rv0304c	PPE5	PPE family protein PPE5	Not matched
13055	Isoniazid mono-resistant	366888	ATTCGCGAAGCCGATGTTGTAGCTGCCGGTGTTGGCAAAGCCCAGGTTGTCGCTGCCGAAG	-	61 bp Deletion	Rv0304c	PPE5	PPE family protein PPE5	Not matched
13059	Isoniazid mono-resistant	366888	ATTCGCGAAGCCGATGTTGTAGCTGCCGGTGTTGGCAAAGCCCAGGTTGTCGCTGCCGAAG	-	61 bp Deletion	Rv0304c	PPE5	PPE family protein PPE5	Not matched
13466	Isoniazid mono-resistant	366888	ATTCGCGAAGCCGATGTTGTAGCTGCCGGTGTTGGCAAAGCCCAGGTTGTCGCTGCCGAAG	-	61 bp Deletion	Rv0304c	PPE5	PPE family protein PPE5	Not matched
13485	Isoniazid mono-resistant	366888	ATTCGCGAAGCCGATGTTGTAGCTGCCGGTGTTGGCAAAGCCCAGGTTGTCGCTGCCGAAG	-	61 bp Deletion	Rv0304c	PPE5	PPE family protein PPE5	Not matched
13709	Isoniazid mono-resistant	366888	ATTCGCGAAGCCGATGTTGTAGCTGCCGGTGTTGGCAAAGCCCAGGTTGTCGCTGCCGAAG	-	61 bp Deletion	Rv0304c	PPE5	PPE family protein PPE5	Not matched
14105	Isoniazid mono-resistant	366888	ATTCGCGAAGCCGATGTTGTAGCTGCCGGTGTTGGCAAAGCCCAGGTTGTCGCTGCCGAAG	-	61 bp Deletion	Rv0304c	PPE5	PPE family protein PPE5	Not matched
14305	Isoniazid mono-resistant	366888	ATTCGCGAAGCCGATGTTGTAGCTGCCGGTGTTGGCAAAGCCCAGGTTGTCGCTGCCGAAG	-	61 bp Deletion	Rv0304c	PPE5	PPE family protein PPE5	Not matched
14478	Isoniazid mono-resistant	366888	ATTCGCGAAGCCGATGTTGTAGCTGCCGGTGTTGGCAAAGCCCAGGTTGTCGCTGCCGAAG	-	61 bp Deletion	Rv0304c	PPE5	PPE family protein PPE5	Not matched
15382	Isoniazid mono-resistant	366888	ATTCGCGAAGCCGATGTTGTAGCTGCCGGTGTTGGCAAAGCCCAGGTTGTCGCTGCCGAAG	-	61 bp Deletion	Rv0304c	PPE5	PPE family protein PPE5	Not matched
16210	Isoniazid mono-resistant	366888	ATTCGCGAAGCCGATGTTGTAGCTGCCGGTGTTGGCAAAGCCCAGGTTGTCGCTGCCGAAG	-	61 bp Deletion	Rv0304c	PPE5	PPE family protein PPE5	Not matched
16335	Isoniazid mono-resistant	366888	ATTCGCGAAGCCGATGTTGTAGCTGCCGGTGTTGGCAAAGCCCAGGTTGTCGCTGCCGAAG	-	61 bp Deletion	Rv0304c	PPE5	PPE family protein PPE5	Not matched
16345	Isoniazid mono-resistant	366888	ATTCGCGAAGCCGATGTTGTAGCTGCCGGTGTTGGCAAAGCCCAGGTTGTCGCTGCCGAAG	-	61 bp Deletion	Rv0304c	PPE5	PPE family protein PPE5	Not matched
HP-1122	Isoniazid mono-resistant	366888	ATTCGCGAAGCCGATGTTGTAGCTGCCGGTGTTGGCAAAGCCCAGGTTGTCGCTGCCGAAG	-	61 bp Deletion	Rv0304c	PPE5	PPE family protein PPE5	Not matched
12267	Rifampicin mono-resistant	366888	ATTCGCGAAGCCGATGTTGTAGCTGCCGGTGTTGGCAAAGCCCAGGTTGTCGCTGCCGAAG	-	61 bp Deletion	Rv0304c	PPE5	PPE family protein PPE5	Not matched
12530	Rifampicin mono-resistant	366888	ATTCGCGAAGCCGATGTTGTAGCTGCCGGTGTTGGCAAAGCCCAGGTTGTCGCTGCCGAAG	-	61 bp Deletion	Rv0304c	PPE5	PPE family protein PPE5	Not matched
12639	Rifampicin mono-resistant	366888	ATTCGCGAAGCCGATGTTGTAGCTGCCGGTGTTGGCAAAGCCCAGGTTGTCGCTGCCGAAG	-	61 bp Deletion	Rv0304c	PPE5	PPE family protein PPE5	Not matched
12649	Rifampicin mono-resistant	366888	ATTCGCGAAGCCGATGTTGTAGCTGCCGGTGTTGGCAAAGCCCAGGTTGTCGCTGCCGAAG	-	61 bp Deletion	Rv0304c	PPE5	PPE family protein PPE5	Not matched
13217	Rifampicin mono-resistant	366888	ATTCGCGAAGCCGATGTTGTAGCTGCCGGTGTTGGCAAAGCCCAGGTTGTCGCTGCCGAAG	-	61 bp Deletion	Rv0304c	PPE5	PPE family protein PPE5	Not matched
13412	Rifampicin mono-resistant	366888	ATTCGCGAAGCCGATGTTGTAGCTGCCGGTGTTGGCAAAGCCCAGGTTGTCGCTGCCGAAG	-	61 bp Deletion	Rv0304c	PPE5	PPE family protein PPE5	Not matched
14231	Rifampicin mono-resistant	366888	ATTCGCGAAGCCGATGTTGTAGCTGCCGGTGTTGGCAAAGCCCAGGTTGTCGCTGCCGAAG	-	61 bp Deletion	Rv0304c	PPE5	PPE family protein PPE5	Not matched
14334	Rifampicin mono-resistant	366888	ATTCGCGAAGCCGATGTTGTAGCTGCCGGTGTTGGCAAAGCCCAGGTTGTCGCTGCCGAAG	-	61 bp Deletion	Rv0304c	PPE5	PPE family protein PPE5	Not matched
15798	Rifampicin mono-resistant	366888	ATTCGCGAAGCCGATGTTGTAGCTGCCGGTGTTGGCAAAGCCCAGGTTGTCGCTGCCGAAG	-	61 bp Deletion	Rv0304c	PPE5	PPE family protein PPE5	Not matched
12138	Streptomycin mono-resistant	366888	ATTCGCGAAGCCGATGTTGTAGCTGCCGGTGTTGGCAAAGCCCAGGTTGTCGCTGCCGAAG	-	61 bp Deletion	Rv0304c	PPE5	PPE family protein PPE5	Not matched
13719	Streptomycin mono-resistant	366888	ATTCGCGAAGCCGATGTTGTAGCTGCCGGTGTTGGCAAAGCCCAGGTTGTCGCTGCCGAAG	-	61 bp Deletion	Rv0304c	PPE5	PPE family protein PPE5	Not matched
16485	Pre-XDR	366888	ATTCGCGAAGCCGATGTTGTAGCTGCCGGTGTTGGCAAAGCCCAGGTTGTCGCTGCCGAAG	-	61 bp Deletion	Rv0304c	PPE5	PPE family protein PPE5	Not matched
11975	Sensitive to first line drugs	366888	ATTCGCGAAGCCGATGTTGTAGCTGCCGGTGTTGGCAAAGCCCAGGTTGTCGCTGCCGAAG	-	61 bp Deletion	Rv0304c	PPE5	PPE family protein PPE5	Not matched
12061	Sensitive to first line drugs	366888	ATTCGCGAAGCCGATGTTGTAGCTGCCGGTGTTGGCAAAGCCCAGGTTGTCGCTGCCGAAG	-	61 bp Deletion	Rv0304c	PPE5	PPE family protein PPE5	Not matched
12305	Sensitive to first line drugs	366888	ATTCGCGAAGCCGATGTTGTAGCTGCCGGTGTTGGCAAAGCCCAGGTTGTCGCTGCCGAAG	-	61 bp Deletion	Rv0304c	PPE5	PPE family protein PPE5	Not matched
12359	Sensitive to first line drugs	366888	ATTCGCGAAGCCGATGTTGTAGCTGCCGGTGTTGGCAAAGCCCAGGTTGTCGCTGCCGAAG	-	61 bp Deletion	Rv0304c	PPE5	PPE family protein PPE5	Not matched
12495	Sensitive to first line drugs	366888	ATTCGCGAAGCCGATGTTGTAGCTGCCGGTGTTGGCAAAGCCCAGGTTGTCGCTGCCGAAG	-	61 bp Deletion	Rv0304c	PPE5	PPE family protein PPE5	Not matched
13271	Sensitive to first line drugs	366888	ATTCGCGAAGCCGATGTTGTAGCTGCCGGTGTTGGCAAAGCCCAGGTTGTCGCTGCCGAAG	-	61 bp Deletion	Rv0304c	PPE5	PPE family protein PPE5	Not matched
13526	Sensitive to first line drugs	366888	ATTCGCGAAGCCGATGTTGTAGCTGCCGGTGTTGGCAAAGCCCAGGTTGTCGCTGCCGAAG	-	61 bp Deletion	Rv0304c	PPE5	PPE family protein PPE5	Not matched
13624	Sensitive to first line drugs	366888	ATTCGCGAAGCCGATGTTGTAGCTGCCGGTGTTGGCAAAGCCCAGGTTGTCGCTGCCGAAG	-	61 bp Deletion	Rv0304c	PPE5	PPE family protein PPE5	Not matched
13626	Sensitive to first line drugs	366888	ATTCGCGAAGCCGATGTTGTAGCTGCCGGTGTTGGCAAAGCCCAGGTTGTCGCTGCCGAAG	-	61 bp Deletion	Rv0304c	PPE5	PPE family protein PPE5	Not matched
13742	Sensitive to first line drugs	366888	ATTCGCGAAGCCGATGTTGTAGCTGCCGGTGTTGGCAAAGCCCAGGTTGTCGCTGCCGAAG	-	61 bp Deletion	Rv0304c	PPE5	PPE family protein PPE5	Not matched
14244	Sensitive to first line drugs	366888	ATTCGCGAAGCCGATGTTGTAGCTGCCGGTGTTGGCAAAGCCCAGGTTGTCGCTGCCGAAG	-	61 bp Deletion	Rv0304c	PPE5	PPE family protein PPE5	Not matched
14388	Sensitive to first line drugs	366888	ATTCGCGAAGCCGATGTTGTAGCTGCCGGTGTTGGCAAAGCCCAGGTTGTCGCTGCCGAAG	-	61 bp Deletion	Rv0304c	PPE5	PPE family protein PPE5	Not matched
15062	Sensitive to first line drugs	366888	ATTCGCGAAGCCGATGTTGTAGCTGCCGGTGTTGGCAAAGCCCAGGTTGTCGCTGCCGAAG	-	61 bp Deletion	Rv0304c	PPE5	PPE family protein PPE5	Not matched
15098	Sensitive to first line drugs	366888	ATTCGCGAAGCCGATGTTGTAGCTGCCGGTGTTGGCAAAGCCCAGGTTGTCGCTGCCGAAG	-	61 bp Deletion	Rv0304c	PPE5	PPE family protein PPE5	Not matched
15310	Sensitive to first line drugs	366888	ATTCGCGAAGCCGATGTTGTAGCTGCCGGTGTTGGCAAAGCCCAGGTTGTCGCTGCCGAAG	-	61 bp Deletion	Rv0304c	PPE5	PPE family protein PPE5	Not matched
15465	Sensitive to first line drugs	366888	ATTCGCGAAGCCGATGTTGTAGCTGCCGGTGTTGGCAAAGCCCAGGTTGTCGCTGCCGAAG	-	61 bp Deletion	Rv0304c	PPE5	PPE family protein PPE5	Not matched
15872	Sensitive to first line drugs	366888	ATTCGCGAAGCCGATGTTGTAGCTGCCGGTGTTGGCAAAGCCCAGGTTGTCGCTGCCGAAG	-	61 bp Deletion	Rv0304c	PPE5	PPE family protein PPE5	Not matched
16398	Sensitive to first line drugs	366888	ATTCGCGAAGCCGATGTTGTAGCTGCCGGTGTTGGCAAAGCCCAGGTTGTCGCTGCCGAAG	-	61 bp Deletion	Rv0304c	PPE5	PPE family protein PPE5	Not matched
16131	MDR	368079	AGTGTTGAAGCTGCCG	-	16 bp Deletion	Rv0304c	PPE5	PPE family protein PPE5	Not matched
8404	MDR	368087	AGCTGCCGGTGTTGAT	-	16 bp Deletion	Rv0304c	PPE5	PPE family protein PPE5	Position matched
11766	MDR	368087	AGCTGCCGGTGTTGAT	-	16 bp Deletion	Rv0304c	PPE5	PPE family protein PPE5	Position matched
12036	MDR	368087	AGCTGCCGGTGTTGAT	-	16 bp Deletion	Rv0304c	PPE5	PPE family protein PPE5	Position matched
12058	MDR	368087	AGCTGCCGGTGTTGAT	-	16 bp Deletion	Rv0304c	PPE5	PPE family protein PPE5	Position matched
12067	MDR	368087	AGCTGCCGGTGTTGAT	-	16 bp Deletion	Rv0304c	PPE5	PPE family protein PPE5	Position matched
12492	MDR	368087	AGCTGCCGGTGTTGAT	-	16 bp Deletion	Rv0304c	PPE5	PPE family protein PPE5	Position matched
12510	MDR	368087	AGCTGCCGGTGTTGAT	-	16 bp Deletion	Rv0304c	PPE5	PPE family protein PPE5	Position matched
12584	MDR	368087	AGCTGCCGGTGTTGAT	-	16 bp Deletion	Rv0304c	PPE5	PPE family protein PPE5	Position matched
12696	MDR	368087	AGCTGCCGGTGTTGAT	-	16 bp Deletion	Rv0304c	PPE5	PPE family protein PPE5	Position matched
12807	MDR	368087	AGCTGCCGGTGTTGAT	-	16 bp Deletion	Rv0304c	PPE5	PPE family protein PPE5	Position matched
12890	MDR	368087	AGCTGCCGGTGTTGAT	-	16 bp Deletion	Rv0304c	PPE5	PPE family protein PPE5	Position matched
12955	MDR	368087	AGCTGCCGGTGTTGAT	-	16 bp Deletion	Rv0304c	PPE5	PPE family protein PPE5	Position matched
12972	MDR	368087	AGCTGCCGGTGTTGAT	-	16 bp Deletion	Rv0304c	PPE5	PPE family protein PPE5	Position matched
12973	MDR	368087	AGCTGCCGGTGTTGAT	-	16 bp Deletion	Rv0304c	PPE5	PPE family protein PPE5	Position matched
12991	MDR	368087	AGCTGCCGGTGTTGAT	-	16 bp Deletion	Rv0304c	PPE5	PPE family protein PPE5	Position matched
13032	MDR	368087	AGCTGCCGGTGTTGAT	-	16 bp Deletion	Rv0304c	PPE5	PPE family protein PPE5	Position matched
13057	MDR	368087	AGCTGCCGGTGTTGAT	-	16 bp Deletion	Rv0304c	PPE5	PPE family protein PPE5	Position matched
13075	MDR	368087	AGCTGCCGGTGTTGAT	-	16 bp Deletion	Rv0304c	PPE5	PPE family protein PPE5	Position matched
13122	MDR	368087	AGCTGCCGGTGTTGAT	-	16 bp Deletion	Rv0304c	PPE5	PPE family protein PPE5	Position matched
13627	MDR	368087	AGCTGCCGGTGTTGAT	-	16 bp Deletion	Rv0304c	PPE5	PPE family protein PPE5	Position matched
13661	MDR	368087	AGCTGCCGGTGTTGAT	-	16 bp Deletion	Rv0304c	PPE5	PPE family protein PPE5	Position matched
13668	MDR	368087	AGCTGCCGGTGTTGAT	-	16 bp Deletion	Rv0304c	PPE5	PPE family protein PPE5	Position matched
13679	MDR	368087	AGCTGCCGGTGTTGAT	-	16 bp Deletion	Rv0304c	PPE5	PPE family protein PPE5	Position matched
13781	MDR	368087	AGCTGCCGGTGTTGAT	-	16 bp Deletion	Rv0304c	PPE5	PPE family protein PPE5	Position matched
13797	MDR	368087	AGCTGCCGGTGTTGAT	-	16 bp Deletion	Rv0304c	PPE5	PPE family protein PPE5	Position matched
13854	MDR	368087	AGCTGCCGGTGTTGAT	-	16 bp Deletion	Rv0304c	PPE5	PPE family protein PPE5	Position matched
13971	MDR	368087	AGCTGCCGGTGTTGAT	-	16 bp Deletion	Rv0304c	PPE5	PPE family protein PPE5	Position matched
13977	MDR	368087	AGCTGCCGGTGTTGAT	-	16 bp Deletion	Rv0304c	PPE5	PPE family protein PPE5	Position matched
14032	MDR	368087	AGCTGCCGGTGTTGAT	-	16 bp Deletion	Rv0304c	PPE5	PPE family protein PPE5	Position matched
14075	MDR	368087	AGCTGCCGGTGTTGAT	-	16 bp Deletion	Rv0304c	PPE5	PPE family protein PPE5	Position matched
14097	MDR	368087	AGCTGCCGGTGTTGAT	-	16 bp Deletion	Rv0304c	PPE5	PPE family protein PPE5	Position matched
14128	MDR	368087	AGCTGCCGGTGTTGAT	-	16 bp Deletion	Rv0304c	PPE5	PPE family protein PPE5	Position matched
14141	MDR	368087	AGCTGCCGGTGTTGAT	-	16 bp Deletion	Rv0304c	PPE5	PPE family protein PPE5	Position matched
14183	MDR	368087	AGCTGCCGGTGTTGAT	-	16 bp Deletion	Rv0304c	PPE5	PPE family protein PPE5	Position matched
14220	MDR	368087	AGCTGCCGGTGTTGAT	-	16 bp Deletion	Rv0304c	PPE5	PPE family protein PPE5	Position matched
14232	MDR	368087	AGCTGCCGGTGTTGAT	-	16 bp Deletion	Rv0304c	PPE5	PPE family protein PPE5	Position matched
14236	MDR	368087	AGCTGCCGGTGTTGAT	-	16 bp Deletion	Rv0304c	PPE5	PPE family protein PPE5	Position matched
14240	MDR	368087	AGCTGCCGGTGTTGAT	-	16 bp Deletion	Rv0304c	PPE5	PPE family protein PPE5	Position matched
14289	MDR	368087	AGCTGCCGGTGTTGAT	-	16 bp Deletion	Rv0304c	PPE5	PPE family protein PPE5	Position matched
14298	MDR	368087	AGCTGCCGGTGTTGAT	-	16 bp Deletion	Rv0304c	PPE5	PPE family protein PPE5	Position matched
14679	MDR	368087	AGCTGCCGGTGTTGAT	-	16 bp Deletion	Rv0304c	PPE5	PPE family protein PPE5	Position matched
14845	MDR	368087	AGCTGCCGGTGTTGAT	-	16 bp Deletion	Rv0304c	PPE5	PPE family protein PPE5	Position matched
15331	MDR	368087	AGCTGCCGGTGTTGAT	-	16 bp Deletion	Rv0304c	PPE5	PPE family protein PPE5	Position matched
15336	MDR	368087	AGCTGCCGGTGTTGAT	-	16 bp Deletion	Rv0304c	PPE5	PPE family protein PPE5	Position matched
15348	MDR	368087	AGCTGCCGGTGTTGAT	-	16 bp Deletion	Rv0304c	PPE5	PPE family protein PPE5	Position matched
15391	MDR	368087	AGCTGCCGGTGTTGAT	-	16 bp Deletion	Rv0304c	PPE5	PPE family protein PPE5	Position matched
15437	MDR	368087	AGCTGCCGGTGTTGAT	-	16 bp Deletion	Rv0304c	PPE5	PPE family protein PPE5	Position matched
15453	MDR	368087	AGCTGCCGGTGTTGAT	-	16 bp Deletion	Rv0304c	PPE5	PPE family protein PPE5	Position matched
15926	MDR	368087	AGCTGCCGGTGTTGAT	-	16 bp Deletion	Rv0304c	PPE5	PPE family protein PPE5	Position matched
16028	MDR	368087	AGCTGCCGGTGTTGAT	-	16 bp Deletion	Rv0304c	PPE5	PPE family protein PPE5	Position matched
16055	MDR	368087	AGCTGCCGGTGTTGAT	-	16 bp Deletion	Rv0304c	PPE5	PPE family protein PPE5	Position matched
16056	MDR	368087	AGCTGCCGGTGTTGAT	-	16 bp Deletion	Rv0304c	PPE5	PPE family protein PPE5	Position matched
16115	MDR	368087	AGCTGCCGGTGTTGAT	-	16 bp Deletion	Rv0304c	PPE5	PPE family protein PPE5	Position matched
P-10	MDR	368087	AGCTGCCGGTGTTGAT	-	16 bp Deletion	Rv0304c	PPE5	PPE family protein PPE5	Position matched
P-18	MDR	368087	AGCTGCCGGTGTTGAT	-	16 bp Deletion	Rv0304c	PPE5	PPE family protein PPE5	Position matched
PU-164	MDR	368087	AGCTGCCGGTGTTGAT	-	16 bp Deletion	Rv0304c	PPE5	PPE family protein PPE5	Position matched
PU-169	MDR	368087	AGCTGCCGGTGTTGAT	-	16 bp Deletion	Rv0304c	PPE5	PPE family protein PPE5	Position matched
PU-65	MDR	368087	AGCTGCCGGTGTTGAT	-	16 bp Deletion	Rv0304c	PPE5	PPE family protein PPE5	Position matched
12969	MDR	368087	AGCTGCCGGTGTTGAT	-	16 bp Deletion	Rv0304c	PPE5	PPE family protein PPE5	Position matched
8548	Isoniazid mono-resistant	368087	AGCTGCCGGTGTTGAT	-	16 bp Deletion	Rv0304c	PPE5	PPE family protein PPE5	Position matched
11867	Isoniazid mono-resistant	368087	AGCTGCCGGTGTTGAT	-	16 bp Deletion	Rv0304c	PPE5	PPE family protein PPE5	Position matched
12163	Isoniazid mono-resistant	368087	AGCTGCCGGTGTTGAT	-	16 bp Deletion	Rv0304c	PPE5	PPE family protein PPE5	Position matched
12515	Isoniazid mono-resistant	368087	AGCTGCCGGTGTTGAT	-	16 bp Deletion	Rv0304c	PPE5	PPE family protein PPE5	Position matched
13059	Isoniazid mono-resistant	368087	AGCTGCCGGTGTTGAT	-	16 bp Deletion	Rv0304c	PPE5	PPE family protein PPE5	Position matched
13073	Isoniazid mono-resistant	368087	AGCTGCCGGTGTTGAT	-	16 bp Deletion	Rv0304c	PPE5	PPE family protein PPE5	Position matched
13466	Isoniazid mono-resistant	368087	AGCTGCCGGTGTTGAT	-	16 bp Deletion	Rv0304c	PPE5	PPE family protein PPE5	Position matched
13485	Isoniazid mono-resistant	368087	AGCTGCCGGTGTTGAT	-	16 bp Deletion	Rv0304c	PPE5	PPE family protein PPE5	Position matched
13709	Isoniazid mono-resistant	368087	AGCTGCCGGTGTTGAT	-	16 bp Deletion	Rv0304c	PPE5	PPE family protein PPE5	Position matched
14105	Isoniazid mono-resistant	368087	AGCTGCCGGTGTTGAT	-	16 bp Deletion	Rv0304c	PPE5	PPE family protein PPE5	Position matched
14305	Isoniazid mono-resistant	368087	AGCTGCCGGTGTTGAT	-	16 bp Deletion	Rv0304c	PPE5	PPE family protein PPE5	Position matched
14478	Isoniazid mono-resistant	368087	AGCTGCCGGTGTTGAT	-	16 bp Deletion	Rv0304c	PPE5	PPE family protein PPE5	Position matched
14509	Isoniazid mono-resistant	368087	AGCTGCCGGTGTTGAT	-	16 bp Deletion	Rv0304c	PPE5	PPE family protein PPE5	Position matched
14737	Isoniazid mono-resistant	368087	AGCTGCCGGTGTTGAT	-	16 bp Deletion	Rv0304c	PPE5	PPE family protein PPE5	Position matched
14984	Isoniazid mono-resistant	368087	AGCTGCCGGTGTTGAT	-	16 bp Deletion	Rv0304c	PPE5	PPE family protein PPE5	Position matched
15382	Isoniazid mono-resistant	368087	AGCTGCCGGTGTTGAT	-	16 bp Deletion	Rv0304c	PPE5	PPE family protein PPE5	Position matched
16210	Isoniazid mono-resistant	368087	AGCTGCCGGTGTTGAT	-	16 bp Deletion	Rv0304c	PPE5	PPE family protein PPE5	Position matched
16335	Isoniazid mono-resistant	368087	AGCTGCCGGTGTTGAT	-	16 bp Deletion	Rv0304c	PPE5	PPE family protein PPE5	Position matched
16345	Isoniazid mono-resistant	368087	AGCTGCCGGTGTTGAT	-	16 bp Deletion	Rv0304c	PPE5	PPE family protein PPE5	Position matched
HP-1122	Isoniazid mono-resistant	368087	AGCTGCCGGTGTTGAT	-	16 bp Deletion	Rv0304c	PPE5	PPE family protein PPE5	Position matched
PU-154	Isoniazid mono-resistant	368087	AGCTGCCGGTGTTGAT	-	16 bp Deletion	Rv0304c	PPE5	PPE family protein PPE5	Position matched
PU-73	Isoniazid mono-resistant	368087	AGCTGCCGGTGTTGAT	-	16 bp Deletion	Rv0304c	PPE5	PPE family protein PPE5	Position matched
12541	Isoniazid mono-resistant	368087	AGCTGCCGGTGTTGAT	-	16 bp Deletion	Rv0304c	PPE5	PPE family protein PPE5	Position matched
13569	Isoniazid mono-resistant	368087	AGCTGCCGGTGTTGAT	-	16 bp Deletion	Rv0304c	PPE5	PPE family protein PPE5	Position matched
PU-161	Isoniazid mono-resistant	368087	AGCTGCCGGTGTTGAT	-	16 bp Deletion	Rv0304c	PPE5	PPE family protein PPE5	Position matched
12267	Rifampicin mono-resistant	368087	AGCTGCCGGTGTTGAT	-	16 bp Deletion	Rv0304c	PPE5	PPE family protein PPE5	Position matched
12530	Rifampicin mono-resistant	368087	AGCTGCCGGTGTTGAT	-	16 bp Deletion	Rv0304c	PPE5	PPE family protein PPE5	Position matched
12639	Rifampicin mono-resistant	368087	AGCTGCCGGTGTTGAT	-	16 bp Deletion	Rv0304c	PPE5	PPE family protein PPE5	Position matched
12649	Rifampicin mono-resistant	368087	AGCTGCCGGTGTTGAT	-	16 bp Deletion	Rv0304c	PPE5	PPE family protein PPE5	Position matched
13217	Rifampicin mono-resistant	368087	AGCTGCCGGTGTTGAT	-	16 bp Deletion	Rv0304c	PPE5	PPE family protein PPE5	Position matched
13412	Rifampicin mono-resistant	368087	AGCTGCCGGTGTTGAT	-	16 bp Deletion	Rv0304c	PPE5	PPE family protein PPE5	Position matched
14231	Rifampicin mono-resistant	368087	AGCTGCCGGTGTTGAT	-	16 bp Deletion	Rv0304c	PPE5	PPE family protein PPE5	Position matched
14334	Rifampicin mono-resistant	368087	AGCTGCCGGTGTTGAT	-	16 bp Deletion	Rv0304c	PPE5	PPE family protein PPE5	Position matched
15798	Rifampicin mono-resistant	368087	AGCTGCCGGTGTTGAT	-	16 bp Deletion	Rv0304c	PPE5	PPE family protein PPE5	Position matched
16340	Rifampicin mono-resistant	368087	AGCTGCCGGTGTTGAT	-	16 bp Deletion	Rv0304c	PPE5	PPE family protein PPE5	Position matched
10828	Streptomycin mono-resistant	368087	AGCTGCCGGTGTTGAT	-	16 bp Deletion	Rv0304c	PPE5	PPE family protein PPE5	Position matched
12084	Streptomycin mono-resistant	368087	AGCTGCCGGTGTTGAT	-	16 bp Deletion	Rv0304c	PPE5	PPE family protein PPE5	Position matched
12138	Streptomycin mono-resistant	368087	AGCTGCCGGTGTTGAT	-	16 bp Deletion	Rv0304c	PPE5	PPE family protein PPE5	Position matched
16109	Streptomycin mono-resistant	368087	AGCTGCCGGTGTTGAT	-	16 bp Deletion	Rv0304c	PPE5	PPE family protein PPE5	Position matched
5553	Pre-XDR	368087	AGCTGCCGGTGTTGAT	-	16 bp Deletion	Rv0304c	PPE5	PPE family protein PPE5	Position matched
16166	Pre-XDR	368087	AGCTGCCGGTGTTGAT	-	16 bp Deletion	Rv0304c	PPE5	PPE family protein PPE5	Position matched
16371	Pre-XDR	368087	AGCTGCCGGTGTTGAT	-	16 bp Deletion	Rv0304c	PPE5	PPE family protein PPE5	Position matched
16485	Pre-XDR	368087	AGCTGCCGGTGTTGAT	-	16 bp Deletion	Rv0304c	PPE5	PPE family protein PPE5	Position matched
Oflo	Pre-XDR	368087	AGCTGCCGGTGTTGAT	-	16 bp Deletion	Rv0304c	PPE5	PPE family protein PPE5	Position matched
PU-168	Pre-XDR	368087	AGCTGCCGGTGTTGAT	-	16 bp Deletion	Rv0304c	PPE5	PPE family protein PPE5	Position matched
PU-54	Pre-XDR	368087	AGCTGCCGGTGTTGAT	-	16 bp Deletion	Rv0304c	PPE5	PPE family protein PPE5	Position matched
11060	Sensitive to first line drugs	368087	AGCTGCCGGTGTTGAT	-	16 bp Deletion	Rv0304c	PPE5	PPE family protein PPE5	Position matched
11610	Sensitive to first line drugs	368087	AGCTGCCGGTGTTGAT	-	16 bp Deletion	Rv0304c	PPE5	PPE family protein PPE5	Position matched
11975	Sensitive to first line drugs	368087	AGCTGCCGGTGTTGAT	-	16 bp Deletion	Rv0304c	PPE5	PPE family protein PPE5	Position matched
12023	Sensitive to first line drugs	368087	AGCTGCCGGTGTTGAT	-	16 bp Deletion	Rv0304c	PPE5	PPE family protein PPE5	Position matched
12033	Sensitive to first line drugs	368087	AGCTGCCGGTGTTGAT	-	16 bp Deletion	Rv0304c	PPE5	PPE family protein PPE5	Position matched
12061	Sensitive to first line drugs	368087	AGCTGCCGGTGTTGAT	-	16 bp Deletion	Rv0304c	PPE5	PPE family protein PPE5	Position matched
12161	Sensitive to first line drugs	368087	AGCTGCCGGTGTTGAT	-	16 bp Deletion	Rv0304c	PPE5	PPE family protein PPE5	Position matched
12305	Sensitive to first line drugs	368087	AGCTGCCGGTGTTGAT	-	16 bp Deletion	Rv0304c	PPE5	PPE family protein PPE5	Position matched
12359	Sensitive to first line drugs	368087	AGCTGCCGGTGTTGAT	-	16 bp Deletion	Rv0304c	PPE5	PPE family protein PPE5	Position matched
12495	Sensitive to first line drugs	368087	AGCTGCCGGTGTTGAT	-	16 bp Deletion	Rv0304c	PPE5	PPE family protein PPE5	Position matched
12518	Sensitive to first line drugs	368087	AGCTGCCGGTGTTGAT	-	16 bp Deletion	Rv0304c	PPE5	PPE family protein PPE5	Position matched
12668	Sensitive to first line drugs	368087	AGCTGCCGGTGTTGAT	-	16 bp Deletion	Rv0304c	PPE5	PPE family protein PPE5	Position matched
12670	Sensitive to first line drugs	368087	AGCTGCCGGTGTTGAT	-	16 bp Deletion	Rv0304c	PPE5	PPE family protein PPE5	Position matched
12917	Sensitive to first line drugs	368087	AGCTGCCGGTGTTGAT	-	16 bp Deletion	Rv0304c	PPE5	PPE family protein PPE5	Position matched
13011	Sensitive to first line drugs	368087	AGCTGCCGGTGTTGAT	-	16 bp Deletion	Rv0304c	PPE5	PPE family protein PPE5	Position matched
13271	Sensitive to first line drugs	368087	AGCTGCCGGTGTTGAT	-	16 bp Deletion	Rv0304c	PPE5	PPE family protein PPE5	Position matched
13526	Sensitive to first line drugs	368087	AGCTGCCGGTGTTGAT	-	16 bp Deletion	Rv0304c	PPE5	PPE family protein PPE5	Position matched
13624	Sensitive to first line drugs	368087	AGCTGCCGGTGTTGAT	-	16 bp Deletion	Rv0304c	PPE5	PPE family protein PPE5	Position matched
13626	Sensitive to first line drugs	368087	AGCTGCCGGTGTTGAT	-	16 bp Deletion	Rv0304c	PPE5	PPE family protein PPE5	Position matched
13675	Sensitive to first line drugs	368087	AGCTGCCGGTGTTGAT	-	16 bp Deletion	Rv0304c	PPE5	PPE family protein PPE5	Position matched
13742	Sensitive to first line drugs	368087	AGCTGCCGGTGTTGAT	-	16 bp Deletion	Rv0304c	PPE5	PPE family protein PPE5	Position matched
14244	Sensitive to first line drugs	368087	AGCTGCCGGTGTTGAT	-	16 bp Deletion	Rv0304c	PPE5	PPE family protein PPE5	Position matched
14388	Sensitive to first line drugs	368087	AGCTGCCGGTGTTGAT	-	16 bp Deletion	Rv0304c	PPE5	PPE family protein PPE5	Position matched
14985	Sensitive to first line drugs	368087	AGCTGCCGGTGTTGAT	-	16 bp Deletion	Rv0304c	PPE5	PPE family protein PPE5	Position matched
15062	Sensitive to first line drugs	368087	AGCTGCCGGTGTTGAT	-	16 bp Deletion	Rv0304c	PPE5	PPE family protein PPE5	Position matched
15098	Sensitive to first line drugs	368087	AGCTGCCGGTGTTGAT	-	16 bp Deletion	Rv0304c	PPE5	PPE family protein PPE5	Position matched
15310	Sensitive to first line drugs	368087	AGCTGCCGGTGTTGAT	-	16 bp Deletion	Rv0304c	PPE5	PPE family protein PPE5	Position matched
15465	Sensitive to first line drugs	368087	AGCTGCCGGTGTTGAT	-	16 bp Deletion	Rv0304c	PPE5	PPE family protein PPE5	Position matched
15872	Sensitive to first line drugs	368087	AGCTGCCGGTGTTGAT	-	16 bp Deletion	Rv0304c	PPE5	PPE family protein PPE5	Position matched
16398	Sensitive to first line drugs	368087	AGCTGCCGGTGTTGAT	-	16 bp Deletion	Rv0304c	PPE5	PPE family protein PPE5	Position matched
16441	Sensitive to first line drugs	368087	AGCTGCCGGTGTTGAT	-	16 bp Deletion	Rv0304c	PPE5	PPE family protein PPE5	Position matched
12599	MDR	368274	CGAGTTGAAGAATCCTACGTTTCCGTCACCG	-	31 bp Deletion	Rv0304c	PPE5	PPE family protein PPE5	Not matched
13606	MDR	369674	TGCCGATATTGTTGCTGCCGGTGTTGGCAAA	-	31 bp Deletion	Rv0304c	PPE5	PPE family protein PPE5	Not matched
P-18	MDR	369674	TGCCGATATTGTTGCTGCCGGTGTTGGCAAA	-	31 bp Deletion	Rv0304c	PPE5	PPE family protein PPE5	Not matched
14334	Rifampicin mono-resistant	370578	ATTGAAGCTGCCGGTG	-	16 bp Deletion	Rv0304c	PPE5	PPE family protein PPE5	Position matched
12138	Streptomycin mono-resistant	371682	GC	-	2 bp Deletion	Rv0304c	PPE5	PPE family protein PPE5	Not matched
12033	Sensitive to first line drugs	371682	GC	-	2 bp Deletion	Rv0304c	PPE5	PPE family protein PPE5	Not matched
12305	Sensitive to first line drugs	371984	TGCCCGGGTTGAAGGC	-	16 bp Deletion	Rv0304c	PPE5	PPE family protein PPE5	Not matched
15453	MDR	372272	CA	-	2 bp Deletion	Rv0304c	PPE5	PPE family protein PPE5	Not matched
12863	Sensitive to first line drugs	373018	ACGGGTCCG	-	9 bp Deletion	Rv0305c	PPE6	PPE family protein PPE6	Not matched
14097	MDR	373271	TGCCGGTGTTGTAAGTC	-	17 bp Deletion	Rv0305c	PPE6	PPE family protein PPE6	Not matched
P-19	Sensitive to first line drugs	373271	TGCCGGTGTTGTAAGTC	-	17 bp Deletion	Rv0305c	PPE6	PPE family protein PPE6	Not matched
8404	MDR	373282	TA	-	2 bp Deletion	Rv0305c	PPE6	PPE family protein PPE6	Exact matched
11078	MDR	373282	TA	-	2 bp Deletion	Rv0305c	PPE6	PPE family protein PPE6	Exact matched
11766	MDR	373282	TA	-	2 bp Deletion	Rv0305c	PPE6	PPE family protein PPE6	Exact matched
12036	MDR	373282	TA	-	2 bp Deletion	Rv0305c	PPE6	PPE family protein PPE6	Exact matched
12058	MDR	373282	TA	-	2 bp Deletion	Rv0305c	PPE6	PPE family protein PPE6	Exact matched
12067	MDR	373282	TA	-	2 bp Deletion	Rv0305c	PPE6	PPE family protein PPE6	Exact matched
12235	MDR	373282	TA	-	2 bp Deletion	Rv0305c	PPE6	PPE family protein PPE6	Exact matched
12492	MDR	373282	TA	-	2 bp Deletion	Rv0305c	PPE6	PPE family protein PPE6	Exact matched
12510	MDR	373282	TA	-	2 bp Deletion	Rv0305c	PPE6	PPE family protein PPE6	Exact matched
12584	MDR	373282	TA	-	2 bp Deletion	Rv0305c	PPE6	PPE family protein PPE6	Exact matched
12599	MDR	373282	TA	-	2 bp Deletion	Rv0305c	PPE6	PPE family protein PPE6	Exact matched
12696	MDR	373282	TA	-	2 bp Deletion	Rv0305c	PPE6	PPE family protein PPE6	Exact matched
12807	MDR	373282	TA	-	2 bp Deletion	Rv0305c	PPE6	PPE family protein PPE6	Exact matched
12890	MDR	373282	TA	-	2 bp Deletion	Rv0305c	PPE6	PPE family protein PPE6	Exact matched
12955	MDR	373282	TA	-	2 bp Deletion	Rv0305c	PPE6	PPE family protein PPE6	Exact matched
12970	MDR	373282	TA	-	2 bp Deletion	Rv0305c	PPE6	PPE family protein PPE6	Exact matched
12972	MDR	373282	TA	-	2 bp Deletion	Rv0305c	PPE6	PPE family protein PPE6	Exact matched
12973	MDR	373282	TA	-	2 bp Deletion	Rv0305c	PPE6	PPE family protein PPE6	Exact matched
12991	MDR	373282	TA	-	2 bp Deletion	Rv0305c	PPE6	PPE family protein PPE6	Exact matched
13032	MDR	373282	TA	-	2 bp Deletion	Rv0305c	PPE6	PPE family protein PPE6	Exact matched
13057	MDR	373282	TA	-	2 bp Deletion	Rv0305c	PPE6	PPE family protein PPE6	Exact matched
13075	MDR	373282	TA	-	2 bp Deletion	Rv0305c	PPE6	PPE family protein PPE6	Exact matched
13122	MDR	373282	TA	-	2 bp Deletion	Rv0305c	PPE6	PPE family protein PPE6	Exact matched
13540	MDR	373282	TA	-	2 bp Deletion	Rv0305c	PPE6	PPE family protein PPE6	Exact matched
13606	MDR	373282	TA	-	2 bp Deletion	Rv0305c	PPE6	PPE family protein PPE6	Exact matched
13627	MDR	373282	TA	-	2 bp Deletion	Rv0305c	PPE6	PPE family protein PPE6	Exact matched
13661	MDR	373282	TA	-	2 bp Deletion	Rv0305c	PPE6	PPE family protein PPE6	Exact matched
13668	MDR	373282	TA	-	2 bp Deletion	Rv0305c	PPE6	PPE family protein PPE6	Exact matched
13679	MDR	373282	TA	-	2 bp Deletion	Rv0305c	PPE6	PPE family protein PPE6	Exact matched
13781	MDR	373282	TA	-	2 bp Deletion	Rv0305c	PPE6	PPE family protein PPE6	Exact matched
13797	MDR	373282	TA	-	2 bp Deletion	Rv0305c	PPE6	PPE family protein PPE6	Exact matched
13854	MDR	373282	TA	-	2 bp Deletion	Rv0305c	PPE6	PPE family protein PPE6	Exact matched
13897	MDR	373282	TA	-	2 bp Deletion	Rv0305c	PPE6	PPE family protein PPE6	Exact matched
13971	MDR	373282	TA	-	2 bp Deletion	Rv0305c	PPE6	PPE family protein PPE6	Exact matched
13977	MDR	373282	TA	-	2 bp Deletion	Rv0305c	PPE6	PPE family protein PPE6	Exact matched
14032	MDR	373282	TA	-	2 bp Deletion	Rv0305c	PPE6	PPE family protein PPE6	Exact matched
14075	MDR	373282	TA	-	2 bp Deletion	Rv0305c	PPE6	PPE family protein PPE6	Exact matched
14097	MDR	373282	TA	-	2 bp Deletion	Rv0305c	PPE6	PPE family protein PPE6	Exact matched
14128	MDR	373282	TA	-	2 bp Deletion	Rv0305c	PPE6	PPE family protein PPE6	Exact matched
14131	MDR	373282	TA	-	2 bp Deletion	Rv0305c	PPE6	PPE family protein PPE6	Exact matched
14141	MDR	373282	TA	-	2 bp Deletion	Rv0305c	PPE6	PPE family protein PPE6	Exact matched
14183	MDR	373282	TA	-	2 bp Deletion	Rv0305c	PPE6	PPE family protein PPE6	Exact matched
14220	MDR	373282	TA	-	2 bp Deletion	Rv0305c	PPE6	PPE family protein PPE6	Exact matched
14232	MDR	373282	TA	-	2 bp Deletion	Rv0305c	PPE6	PPE family protein PPE6	Exact matched
14236	MDR	373282	TA	-	2 bp Deletion	Rv0305c	PPE6	PPE family protein PPE6	Exact matched
14240	MDR	373282	TA	-	2 bp Deletion	Rv0305c	PPE6	PPE family protein PPE6	Exact matched
14289	MDR	373282	TA	-	2 bp Deletion	Rv0305c	PPE6	PPE family protein PPE6	Exact matched
14298	MDR	373282	TA	-	2 bp Deletion	Rv0305c	PPE6	PPE family protein PPE6	Exact matched
14679	MDR	373282	TA	-	2 bp Deletion	Rv0305c	PPE6	PPE family protein PPE6	Exact matched
14845	MDR	373282	TA	-	2 bp Deletion	Rv0305c	PPE6	PPE family protein PPE6	Exact matched
15324	MDR	373282	TA	-	2 bp Deletion	Rv0305c	PPE6	PPE family protein PPE6	Exact matched
15331	MDR	373282	TA	-	2 bp Deletion	Rv0305c	PPE6	PPE family protein PPE6	Exact matched
15336	MDR	373282	TA	-	2 bp Deletion	Rv0305c	PPE6	PPE family protein PPE6	Exact matched
15348	MDR	373282	TA	-	2 bp Deletion	Rv0305c	PPE6	PPE family protein PPE6	Exact matched
15391	MDR	373282	TA	-	2 bp Deletion	Rv0305c	PPE6	PPE family protein PPE6	Exact matched
15437	MDR	373282	TA	-	2 bp Deletion	Rv0305c	PPE6	PPE family protein PPE6	Exact matched
15453	MDR	373282	TA	-	2 bp Deletion	Rv0305c	PPE6	PPE family protein PPE6	Exact matched
15926	MDR	373282	TA	-	2 bp Deletion	Rv0305c	PPE6	PPE family protein PPE6	Exact matched
16028	MDR	373282	TA	-	2 bp Deletion	Rv0305c	PPE6	PPE family protein PPE6	Exact matched
16055	MDR	373282	TA	-	2 bp Deletion	Rv0305c	PPE6	PPE family protein PPE6	Exact matched
16056	MDR	373282	TA	-	2 bp Deletion	Rv0305c	PPE6	PPE family protein PPE6	Exact matched
16115	MDR	373282	TA	-	2 bp Deletion	Rv0305c	PPE6	PPE family protein PPE6	Exact matched
16131	MDR	373282	TA	-	2 bp Deletion	Rv0305c	PPE6	PPE family protein PPE6	Exact matched
16268	MDR	373282	TA	-	2 bp Deletion	Rv0305c	PPE6	PPE family protein PPE6	Exact matched
P-10	MDR	373282	TA	-	2 bp Deletion	Rv0305c	PPE6	PPE family protein PPE6	Exact matched
P-18	MDR	373282	TA	-	2 bp Deletion	Rv0305c	PPE6	PPE family protein PPE6	Exact matched
P-9	MDR	373282	TA	-	2 bp Deletion	Rv0305c	PPE6	PPE family protein PPE6	Exact matched
PU-164	MDR	373282	TA	-	2 bp Deletion	Rv0305c	PPE6	PPE family protein PPE6	Exact matched
PU-169	MDR	373282	TA	-	2 bp Deletion	Rv0305c	PPE6	PPE family protein PPE6	Exact matched
PU-65	MDR	373282	TA	-	2 bp Deletion	Rv0305c	PPE6	PPE family protein PPE6	Exact matched
12969	MDR	373282	TA	-	2 bp Deletion	Rv0305c	PPE6	PPE family protein PPE6	Exact matched
8548	Isoniazid mono-resistant	373282	TA	-	2 bp Deletion	Rv0305c	PPE6	PPE family protein PPE6	Exact matched
11867	Isoniazid mono-resistant	373282	TA	-	2 bp Deletion	Rv0305c	PPE6	PPE family protein PPE6	Exact matched
12163	Isoniazid mono-resistant	373282	TA	-	2 bp Deletion	Rv0305c	PPE6	PPE family protein PPE6	Exact matched
12515	Isoniazid mono-resistant	373282	TA	-	2 bp Deletion	Rv0305c	PPE6	PPE family protein PPE6	Exact matched
13055	Isoniazid mono-resistant	373282	TA	-	2 bp Deletion	Rv0305c	PPE6	PPE family protein PPE6	Exact matched
13058	Isoniazid mono-resistant	373282	TA	-	2 bp Deletion	Rv0305c	PPE6	PPE family protein PPE6	Exact matched
13059	Isoniazid mono-resistant	373282	TA	-	2 bp Deletion	Rv0305c	PPE6	PPE family protein PPE6	Exact matched
13073	Isoniazid mono-resistant	373282	TA	-	2 bp Deletion	Rv0305c	PPE6	PPE family protein PPE6	Exact matched
13466	Isoniazid mono-resistant	373282	TA	-	2 bp Deletion	Rv0305c	PPE6	PPE family protein PPE6	Exact matched
13485	Isoniazid mono-resistant	373282	TA	-	2 bp Deletion	Rv0305c	PPE6	PPE family protein PPE6	Exact matched
13709	Isoniazid mono-resistant	373282	TA	-	2 bp Deletion	Rv0305c	PPE6	PPE family protein PPE6	Exact matched
14105	Isoniazid mono-resistant	373282	TA	-	2 bp Deletion	Rv0305c	PPE6	PPE family protein PPE6	Exact matched
14275	Isoniazid mono-resistant	373282	TA	-	2 bp Deletion	Rv0305c	PPE6	PPE family protein PPE6	Exact matched
14305	Isoniazid mono-resistant	373282	TA	-	2 bp Deletion	Rv0305c	PPE6	PPE family protein PPE6	Exact matched
14478	Isoniazid mono-resistant	373282	TA	-	2 bp Deletion	Rv0305c	PPE6	PPE family protein PPE6	Exact matched
14509	Isoniazid mono-resistant	373282	TA	-	2 bp Deletion	Rv0305c	PPE6	PPE family protein PPE6	Exact matched
14737	Isoniazid mono-resistant	373282	TA	-	2 bp Deletion	Rv0305c	PPE6	PPE family protein PPE6	Exact matched
14984	Isoniazid mono-resistant	373282	TA	-	2 bp Deletion	Rv0305c	PPE6	PPE family protein PPE6	Exact matched
15382	Isoniazid mono-resistant	373282	TA	-	2 bp Deletion	Rv0305c	PPE6	PPE family protein PPE6	Exact matched
16210	Isoniazid mono-resistant	373282	TA	-	2 bp Deletion	Rv0305c	PPE6	PPE family protein PPE6	Exact matched
16335	Isoniazid mono-resistant	373282	TA	-	2 bp Deletion	Rv0305c	PPE6	PPE family protein PPE6	Exact matched
16345	Isoniazid mono-resistant	373282	TA	-	2 bp Deletion	Rv0305c	PPE6	PPE family protein PPE6	Exact matched
HP-1122	Isoniazid mono-resistant	373282	TA	-	2 bp Deletion	Rv0305c	PPE6	PPE family protein PPE6	Exact matched
P-15	Isoniazid mono-resistant	373282	TA	-	2 bp Deletion	Rv0305c	PPE6	PPE family protein PPE6	Exact matched
PU-154	Isoniazid mono-resistant	373282	TA	-	2 bp Deletion	Rv0305c	PPE6	PPE family protein PPE6	Exact matched
PU-73	Isoniazid mono-resistant	373282	TA	-	2 bp Deletion	Rv0305c	PPE6	PPE family protein PPE6	Exact matched
12541	Isoniazid mono-resistant	373282	TA	-	2 bp Deletion	Rv0305c	PPE6	PPE family protein PPE6	Exact matched
13569	Isoniazid mono-resistant	373282	TA	-	2 bp Deletion	Rv0305c	PPE6	PPE family protein PPE6	Exact matched
PU-161	Isoniazid mono-resistant	373282	TA	-	2 bp Deletion	Rv0305c	PPE6	PPE family protein PPE6	Exact matched
12267	Rifampicin mono-resistant	373282	TA	-	2 bp Deletion	Rv0305c	PPE6	PPE family protein PPE6	Exact matched
12530	Rifampicin mono-resistant	373282	TA	-	2 bp Deletion	Rv0305c	PPE6	PPE family protein PPE6	Exact matched
12639	Rifampicin mono-resistant	373282	TA	-	2 bp Deletion	Rv0305c	PPE6	PPE family protein PPE6	Exact matched
12649	Rifampicin mono-resistant	373282	TA	-	2 bp Deletion	Rv0305c	PPE6	PPE family protein PPE6	Exact matched
13217	Rifampicin mono-resistant	373282	TA	-	2 bp Deletion	Rv0305c	PPE6	PPE family protein PPE6	Exact matched
13412	Rifampicin mono-resistant	373282	TA	-	2 bp Deletion	Rv0305c	PPE6	PPE family protein PPE6	Exact matched
14231	Rifampicin mono-resistant	373282	TA	-	2 bp Deletion	Rv0305c	PPE6	PPE family protein PPE6	Exact matched
14334	Rifampicin mono-resistant	373282	TA	-	2 bp Deletion	Rv0305c	PPE6	PPE family protein PPE6	Exact matched
15798	Rifampicin mono-resistant	373282	TA	-	2 bp Deletion	Rv0305c	PPE6	PPE family protein PPE6	Exact matched
16340	Rifampicin mono-resistant	373282	TA	-	2 bp Deletion	Rv0305c	PPE6	PPE family protein PPE6	Exact matched
10828	Streptomycin mono-resistant	373282	TA	-	2 bp Deletion	Rv0305c	PPE6	PPE family protein PPE6	Exact matched
12084	Streptomycin mono-resistant	373282	TA	-	2 bp Deletion	Rv0305c	PPE6	PPE family protein PPE6	Exact matched
12138	Streptomycin mono-resistant	373282	TA	-	2 bp Deletion	Rv0305c	PPE6	PPE family protein PPE6	Exact matched
13719	Streptomycin mono-resistant	373282	TA	-	2 bp Deletion	Rv0305c	PPE6	PPE family protein PPE6	Exact matched
16109	Streptomycin mono-resistant	373282	TA	-	2 bp Deletion	Rv0305c	PPE6	PPE family protein PPE6	Exact matched
5553	Pre-XDR	373282	TA	-	2 bp Deletion	Rv0305c	PPE6	PPE family protein PPE6	Exact matched
16166	Pre-XDR	373282	TA	-	2 bp Deletion	Rv0305c	PPE6	PPE family protein PPE6	Exact matched
16371	Pre-XDR	373282	TA	-	2 bp Deletion	Rv0305c	PPE6	PPE family protein PPE6	Exact matched
16485	Pre-XDR	373282	TA	-	2 bp Deletion	Rv0305c	PPE6	PPE family protein PPE6	Exact matched
Oflo	Pre-XDR	373282	TA	-	2 bp Deletion	Rv0305c	PPE6	PPE family protein PPE6	Exact matched
PU-168	Pre-XDR	373282	TA	-	2 bp Deletion	Rv0305c	PPE6	PPE family protein PPE6	Exact matched
PU-43	Pre-XDR	373282	TA	-	2 bp Deletion	Rv0305c	PPE6	PPE family protein PPE6	Exact matched
PU-54	Pre-XDR	373282	TA	-	2 bp Deletion	Rv0305c	PPE6	PPE family protein PPE6	Exact matched
11060	Sensitive to first line drugs	373282	TA	-	2 bp Deletion	Rv0305c	PPE6	PPE family protein PPE6	Exact matched
11610	Sensitive to first line drugs	373282	TA	-	2 bp Deletion	Rv0305c	PPE6	PPE family protein PPE6	Exact matched
11975	Sensitive to first line drugs	373282	TA	-	2 bp Deletion	Rv0305c	PPE6	PPE family protein PPE6	Exact matched
12023	Sensitive to first line drugs	373282	TA	-	2 bp Deletion	Rv0305c	PPE6	PPE family protein PPE6	Exact matched
12033	Sensitive to first line drugs	373282	TA	-	2 bp Deletion	Rv0305c	PPE6	PPE family protein PPE6	Exact matched
12061	Sensitive to first line drugs	373282	TA	-	2 bp Deletion	Rv0305c	PPE6	PPE family protein PPE6	Exact matched
12161	Sensitive to first line drugs	373282	TA	-	2 bp Deletion	Rv0305c	PPE6	PPE family protein PPE6	Exact matched
12305	Sensitive to first line drugs	373282	TA	-	2 bp Deletion	Rv0305c	PPE6	PPE family protein PPE6	Exact matched
12359	Sensitive to first line drugs	373282	TA	-	2 bp Deletion	Rv0305c	PPE6	PPE family protein PPE6	Exact matched
12495	Sensitive to first line drugs	373282	TA	-	2 bp Deletion	Rv0305c	PPE6	PPE family protein PPE6	Exact matched
12518	Sensitive to first line drugs	373282	TA	-	2 bp Deletion	Rv0305c	PPE6	PPE family protein PPE6	Exact matched
12668	Sensitive to first line drugs	373282	TA	-	2 bp Deletion	Rv0305c	PPE6	PPE family protein PPE6	Exact matched
12670	Sensitive to first line drugs	373282	TA	-	2 bp Deletion	Rv0305c	PPE6	PPE family protein PPE6	Exact matched
12863	Sensitive to first line drugs	373282	TA	-	2 bp Deletion	Rv0305c	PPE6	PPE family protein PPE6	Exact matched
12917	Sensitive to first line drugs	373282	TA	-	2 bp Deletion	Rv0305c	PPE6	PPE family protein PPE6	Exact matched
13011	Sensitive to first line drugs	373282	TA	-	2 bp Deletion	Rv0305c	PPE6	PPE family protein PPE6	Exact matched
13271	Sensitive to first line drugs	373282	TA	-	2 bp Deletion	Rv0305c	PPE6	PPE family protein PPE6	Exact matched
13526	Sensitive to first line drugs	373282	TA	-	2 bp Deletion	Rv0305c	PPE6	PPE family protein PPE6	Exact matched
13624	Sensitive to first line drugs	373282	TA	-	2 bp Deletion	Rv0305c	PPE6	PPE family protein PPE6	Exact matched
13626	Sensitive to first line drugs	373282	TA	-	2 bp Deletion	Rv0305c	PPE6	PPE family protein PPE6	Exact matched
13675	Sensitive to first line drugs	373282	TA	-	2 bp Deletion	Rv0305c	PPE6	PPE family protein PPE6	Exact matched
13742	Sensitive to first line drugs	373282	TA	-	2 bp Deletion	Rv0305c	PPE6	PPE family protein PPE6	Exact matched
13933	Sensitive to first line drugs	373282	TA	-	2 bp Deletion	Rv0305c	PPE6	PPE family protein PPE6	Exact matched
14244	Sensitive to first line drugs	373282	TA	-	2 bp Deletion	Rv0305c	PPE6	PPE family protein PPE6	Exact matched
14388	Sensitive to first line drugs	373282	TA	-	2 bp Deletion	Rv0305c	PPE6	PPE family protein PPE6	Exact matched
14463	Sensitive to first line drugs	373282	TA	-	2 bp Deletion	Rv0305c	PPE6	PPE family protein PPE6	Exact matched
14985	Sensitive to first line drugs	373282	TA	-	2 bp Deletion	Rv0305c	PPE6	PPE family protein PPE6	Exact matched
15062	Sensitive to first line drugs	373282	TA	-	2 bp Deletion	Rv0305c	PPE6	PPE family protein PPE6	Exact matched
15098	Sensitive to first line drugs	373282	TA	-	2 bp Deletion	Rv0305c	PPE6	PPE family protein PPE6	Exact matched
15310	Sensitive to first line drugs	373282	TA	-	2 bp Deletion	Rv0305c	PPE6	PPE family protein PPE6	Exact matched
15465	Sensitive to first line drugs	373282	TA	-	2 bp Deletion	Rv0305c	PPE6	PPE family protein PPE6	Exact matched
15872	Sensitive to first line drugs	373282	TA	-	2 bp Deletion	Rv0305c	PPE6	PPE family protein PPE6	Exact matched
16396	Sensitive to first line drugs	373282	TA	-	2 bp Deletion	Rv0305c	PPE6	PPE family protein PPE6	Exact matched
16398	Sensitive to first line drugs	373282	TA	-	2 bp Deletion	Rv0305c	PPE6	PPE family protein PPE6	Exact matched
16441	Sensitive to first line drugs	373282	TA	-	2 bp Deletion	Rv0305c	PPE6	PPE family protein PPE6	Exact matched
P-19	Sensitive to first line drugs	373282	TA	-	2 bp Deletion	Rv0305c	PPE6	PPE family protein PPE6	Exact matched
16210	Isoniazid mono-resistant	373333	ACCGGTGTTGACGCTG	-	16 bp Deletion	Rv0305c	PPE6	PPE family protein PPE6	Position matched
14075	MDR	375133	CG	-	2 bp Deletion	Rv0305c	PPE6	PPE family protein PPE6	Not matched
14509	Isoniazid mono-resistant	375133	CG	-	2 bp Deletion	Rv0305c	PPE6	PPE family protein PPE6	Not matched
8404	MDR	379314	TCGCCATCGAGGAGTGGGCGGGCGCCAGCCC	-	31 bp Deletion	Rv0311	Rv0311	hypothetical protein Rv0311	Not matched
14334	Rifampicin mono-resistant	379314	TCGCCATCGAGGAGTGGGCGGGCGCCAGCCC	-	31 bp Deletion	Rv0311	Rv0311	hypothetical protein Rv0311	Not matched
Oflo	Pre-XDR	379314	TCGCCATCGAGGAGTGGGCGGGCGCCAGCCC	-	31 bp Deletion	Rv0311	Rv0311	hypothetical protein Rv0311	Not matched
12305	Sensitive to first line drugs	379314	TCGCCATCGAGGAGTGGGCGGGCGCCAGCCC	-	31 bp Deletion	Rv0311	Rv0311	hypothetical protein Rv0311	Not matched
12863	Sensitive to first line drugs	379314	TCGCCATCGAGGAGTGGGCGGGCGCCAGCCC	-	31 bp Deletion	Rv0311	Rv0311	hypothetical protein Rv0311	Not matched
12599	MDR	383883	GT	-	2 bp Deletion	Rv0315	Rv0315	beta-1,3-glucanase	Not matched
13057	MDR	383883	GT	-	2 bp Deletion	Rv0315	Rv0315	beta-1,3-glucanase	Not matched
12492	MDR	385750	AC	-	2 bp Deletion	Rv0317c	glpQ2	glycerophosphoryl diester phosphodiesterase GlpQ	Not matched
13624	Sensitive to first line drugs	386315	AC	-	2 bp Deletion	Rv0318c	Rv0318c	integral membrane protein	Position matched
13058	Isoniazid mono-resistant	392163	CG	-	2 bp Deletion	Rv0325	Rv0325	hypothetical protein	Position matched
PU-65	MDR	394708	CGGTG	-	5 bp Deletion	Rv0328;Rv0329c	Rv0328;Rv0329c	transcriptional regulator	Not matched
13055	Isoniazid mono-resistant	396949	TC	-	2 bp Deletion	Rv0331	Rv0331	dehydrogenase/reductase	Not matched
14141	MDR	399613	CCGCCGTTGG	-	10 bp Deletion	Rv0335c	PE6	PE family protein PE6	Not matched
11766	MDR	399909	TG	-	2 bp Deletion	Rv0335c	PE6	PE family protein PE6	Position matched
12067	MDR	399909	TG	-	2 bp Deletion	Rv0335c	PE6	PE family protein PE6	Position matched
12991	MDR	399909	TG	-	2 bp Deletion	Rv0335c	PE6	PE family protein PE6	Position matched
13668	MDR	399909	TG	-	2 bp Deletion	Rv0335c	PE6	PE family protein PE6	Position matched
13971	MDR	399909	TG	-	2 bp Deletion	Rv0335c	PE6	PE family protein PE6	Position matched
14075	MDR	399909	TG	-	2 bp Deletion	Rv0335c	PE6	PE family protein PE6	Position matched
14128	MDR	399909	TG	-	2 bp Deletion	Rv0335c	PE6	PE family protein PE6	Position matched
14141	MDR	399909	TG	-	2 bp Deletion	Rv0335c	PE6	PE family protein PE6	Position matched
14183	MDR	399909	TG	-	2 bp Deletion	Rv0335c	PE6	PE family protein PE6	Position matched
16028	MDR	399909	TG	-	2 bp Deletion	Rv0335c	PE6	PE family protein PE6	Position matched
P-9	MDR	399909	TG	-	2 bp Deletion	Rv0335c	PE6	PE family protein PE6	Position matched
PU-65	MDR	399909	TG	-	2 bp Deletion	Rv0335c	PE6	PE family protein PE6	Position matched
14509	Isoniazid mono-resistant	399909	TG	-	2 bp Deletion	Rv0335c	PE6	PE family protein PE6	Position matched
PU-73	Isoniazid mono-resistant	399909	TG	-	2 bp Deletion	Rv0335c	PE6	PE family protein PE6	Position matched
13569	Isoniazid mono-resistant	399909	TG	-	2 bp Deletion	Rv0335c	PE6	PE family protein PE6	Position matched
16340	Rifampicin mono-resistant	399909	TG	-	2 bp Deletion	Rv0335c	PE6	PE family protein PE6	Position matched
16109	Streptomycin mono-resistant	399909	TG	-	2 bp Deletion	Rv0335c	PE6	PE family protein PE6	Position matched
PU-54	Pre-XDR	399909	TG	-	2 bp Deletion	Rv0335c	PE6	PE family protein PE6	Position matched
11060	Sensitive to first line drugs	399909	TG	-	2 bp Deletion	Rv0335c	PE6	PE family protein PE6	Position matched
11610	Sensitive to first line drugs	399909	TG	-	2 bp Deletion	Rv0335c	PE6	PE family protein PE6	Position matched
12033	Sensitive to first line drugs	399909	TG	-	2 bp Deletion	Rv0335c	PE6	PE family protein PE6	Position matched
12670	Sensitive to first line drugs	399909	TG	-	2 bp Deletion	Rv0335c	PE6	PE family protein PE6	Position matched
13742	Sensitive to first line drugs	399909	TG	-	2 bp Deletion	Rv0335c	PE6	PE family protein PE6	Position matched
13606	MDR	401201	GC	-	2 bp Deletion	Rv0336	Rv0336	hypothetical protein Rv0336	Not matched
P-15	Isoniazid mono-resistant	401201	GC	-	2 bp Deletion	Rv0336	Rv0336	hypothetical protein Rv0336	Not matched
13606	MDR	402041	CTCG	-	4 bp Deletion	Rv0337c	aspC	aspartate aminotransferase	Position matched
P-15	Isoniazid mono-resistant	402041	CTCG	-	4 bp Deletion	Rv0337c	aspC	aspartate aminotransferase	Position matched
15453	MDR	405083	GC	-	2 bp Deletion	Rv0338c	Rv0338c	iron-sulfur-binding reductase	Not matched
14845	MDR	406234	TG	-	2 bp Deletion	Rv0339c	Rv0339c	transcriptional regulator	Position matched
14984	Isoniazid mono-resistant	408299	GC	-	2 bp Deletion	Rv0339c	Rv0339c	transcriptional regulator	Not matched
12696	MDR	410006	CGTTGGCGCTGGT	-	13 bp Deletion	Rv0341	iniB	isoniazid inducible protein IniB	Position matched
5553	Pre-XDR	410006	CGTTGGCGCTGGT	-	13 bp Deletion	Rv0341	iniB	isoniazid inducible protein IniB	Position matched
Oflo	Pre-XDR	410006	CGTTGGCGCTGGT	-	13 bp Deletion	Rv0341	iniB	isoniazid inducible protein IniB	Position matched
14388	Sensitive to first line drugs	410009	TGGCGCTGGTGTC	-	13 bp Deletion	Rv0341	iniB	isoniazid inducible protein IniB	Position matched
13742	Sensitive to first line drugs	410044	CG	-	2 bp Deletion	Rv0341	iniB	isoniazid inducible protein IniB	Not matched
12058	MDR	410279	GT	-	2 bp Deletion	Rv0341	iniB	isoniazid inducible protein IniB	Not matched
12599	MDR	410279	GT	-	2 bp Deletion	Rv0341	iniB	isoniazid inducible protein IniB	Not matched
13057	MDR	410279	GT	-	2 bp Deletion	Rv0341	iniB	isoniazid inducible protein IniB	Not matched
13540	MDR	410279	GT	-	2 bp Deletion	Rv0341	iniB	isoniazid inducible protein IniB	Not matched
14236	MDR	410279	GT	-	2 bp Deletion	Rv0341	iniB	isoniazid inducible protein IniB	Not matched
15336	MDR	410279	GT	-	2 bp Deletion	Rv0341	iniB	isoniazid inducible protein IniB	Not matched
15437	MDR	410279	GT	-	2 bp Deletion	Rv0341	iniB	isoniazid inducible protein IniB	Not matched
15453	MDR	410279	GT	-	2 bp Deletion	Rv0341	iniB	isoniazid inducible protein IniB	Not matched
14231	Rifampicin mono-resistant	410279	GT	-	2 bp Deletion	Rv0341	iniB	isoniazid inducible protein IniB	Not matched
10828	Streptomycin mono-resistant	410279	GT	-	2 bp Deletion	Rv0341	iniB	isoniazid inducible protein IniB	Not matched
12084	Streptomycin mono-resistant	410279	GT	-	2 bp Deletion	Rv0341	iniB	isoniazid inducible protein IniB	Not matched
14244	Sensitive to first line drugs	410763	CT	-	2 bp Deletion	Rv0341	iniB	isoniazid inducible protein IniB	Not matched
16131	MDR	411147	ACC	-	3 bp Deletion	Rv0342	iniA	isoniazid inductible protein IniA	Not matched
11766	MDR	416675	CT	-	2 bp Deletion	Rv0346c	ansP2	L-asparagine permease	Position matched
16109	Streptomycin mono-resistant	416675	CT	-	2 bp Deletion	Rv0346c	ansP2	L-asparagine permease	Position matched
12973	MDR	416841	AGAAAAAGGCCGGTACCGATGG	-	22 bp Deletion	Rv0346c	ansP2	L-asparagine permease	Not matched
14128	MDR	416841	AGAAAAAGGCCGGTACCGATGGC	-	23 bp Deletion	Rv0346c	ansP2	L-asparagine permease	Not matched
12863	Sensitive to first line drugs	416841	AGAAAAAGGCCGGTACCGATGG	-	22 bp Deletion	Rv0346c	ansP2	L-asparagine permease	Not matched
12863	Sensitive to first line drugs	416841	AGAAAAAGGCCGGTACCGATGGC	-	23 bp Deletion	Rv0346c	ansP2	L-asparagine permease	Not matched
14334	Rifampicin mono-resistant	416843	AAAAAGGCCGGTACCGATGGC	-	21 bp Deletion	Rv0346c	ansP2	L-asparagine permease	Not matched
13606	MDR	419146	AC	-	2 bp Deletion	Rv0349	Rv0349	hypothetical protein Rv0349	Not matched
13526	Sensitive to first line drugs	421141	TC	-	2 bp Deletion	Rv0350	dnaK	chaperone protein DnaK	Not matched
15872	Sensitive to first line drugs	424322	CT	-	2 bp Deletion	Rv0354c	PPE7	PPE family protein PPE7	Position matched
12890	MDR	425173	GC	-	2 bp Deletion	Rv0355c	PPE8	PPE family protein PPE8	Not matched
15348	MDR	425173	GC	-	2 bp Deletion	Rv0355c	PPE8	PPE family protein PPE8	Not matched
14075	MDR	425293	CCCGATGCCGATGTTTCCGTTTCCGGTGTTGCCGAAGCCGATGTTGCCGGTGCCGGTATTG	-	61 bp Deletion	Rv0355c	PPE8	PPE family protein PPE8	Not matched
14141	MDR	425293	CCCGATGCCGATGTTTCCGTTTCCGGTGTTGCCGAAGCCGATGTTGCCGGTGCCGGTATTG	-	61 bp Deletion	Rv0355c	PPE8	PPE family protein PPE8	Not matched
14183	MDR	425293	CCCGATGCCGATGTTTCCGTTTCCGGTGTTGCCGAAGCCGATGTTGCCGGTGCCGGTATTG	-	61 bp Deletion	Rv0355c	PPE8	PPE family protein PPE8	Not matched
14509	Isoniazid mono-resistant	425293	CCCGATGCCGATGTTTCCGTTTCCGGTGTTGCCGAAGCCGATGTTGCCGGTGCCGGTATTG	-	61 bp Deletion	Rv0355c	PPE8	PPE family protein PPE8	Not matched
16340	Rifampicin mono-resistant	425293	CCCGATGCCGATGTTTCCGTTTCCGGTGTTGCCGAAGCCGATGTTGCCGGTGCCGGTATTG	-	61 bp Deletion	Rv0355c	PPE8	PPE family protein PPE8	Not matched
11060	Sensitive to first line drugs	425293	CCCGATGCCGATGTTTCCGTTTCCGGTGTTGCCGAAGCCGATGTTGCCGGTGCCGGTATTG	-	61 bp Deletion	Rv0355c	PPE8	PPE family protein PPE8	Not matched
11610	Sensitive to first line drugs	425293	CCCGATGCCGATGTTTCCGTTTCCGGTGTTGCCGAAGCCGATGTTGCCGGTGCCGGTATTG	-	61 bp Deletion	Rv0355c	PPE8	PPE family protein PPE8	Not matched
12033	Sensitive to first line drugs	425293	CCCGATGCCGATGTTTCCGTTTCCGGTGTTGCCGAAGCCGATGTTGCCGGTGCCGGTATTG	-	61 bp Deletion	Rv0355c	PPE8	PPE family protein PPE8	Not matched
12235	MDR	425342	GTGCCGGTATTGCCGA	-	16 bp Deletion	Rv0355c	PPE8	PPE family protein PPE8	Not matched
13897	MDR	425342	GTGCCGGTATTGCCGA	-	16 bp Deletion	Rv0355c	PPE8	PPE family protein PPE8	Not matched
14131	MDR	425342	GTGCCGGTATTGCCGA	-	16 bp Deletion	Rv0355c	PPE8	PPE family protein PPE8	Not matched
13854	MDR	425510	TCGCCGATGTTGGCGCTGCCCAGGTTGTAGA	-	31 bp Deletion	Rv0355c	PPE8	PPE family protein PPE8	Position matched
12599	MDR	427310	TTGCCGAGGTTTGCAC	-	16 bp Deletion	Rv0355c	PPE8	PPE family protein PPE8	Position matched
12696	MDR	427310	TTGCCGAGGTTTGCAC	-	16 bp Deletion	Rv0355c	PPE8	PPE family protein PPE8	Position matched
12972	MDR	427310	TTGCCGAGGTTTGCAC	-	16 bp Deletion	Rv0355c	PPE8	PPE family protein PPE8	Position matched
13075	MDR	427310	TTGCCGAGGTTTGCAC	-	16 bp Deletion	Rv0355c	PPE8	PPE family protein PPE8	Position matched
13122	MDR	427310	TTGCCGAGGTTTGCACTGCCGAGGTTTGCAC	-	31 bp Deletion	Rv0355c	PPE8	PPE family protein PPE8	Position matched
13661	MDR	427310	TTGCCGAGGTTTGCAC	-	16 bp Deletion	Rv0355c	PPE8	PPE family protein PPE8	Position matched
13781	MDR	427310	TTGCCGAGGTTTGCAC	-	16 bp Deletion	Rv0355c	PPE8	PPE family protein PPE8	Position matched
14075	MDR	427310	TTGCCGAGGTTTGCAC	-	16 bp Deletion	Rv0355c	PPE8	PPE family protein PPE8	Position matched
14141	MDR	427310	TTGCCGAGGTTTGCAC	-	16 bp Deletion	Rv0355c	PPE8	PPE family protein PPE8	Position matched
14183	MDR	427310	TTGCCGAGGTTTGCAC	-	16 bp Deletion	Rv0355c	PPE8	PPE family protein PPE8	Position matched
14232	MDR	427310	TTGCCGAGGTTTGCAC	-	16 bp Deletion	Rv0355c	PPE8	PPE family protein PPE8	Position matched
14845	MDR	427310	TTGCCGAGGTTTGCAC	-	16 bp Deletion	Rv0355c	PPE8	PPE family protein PPE8	Position matched
15336	MDR	427310	TTGCCGAGGTTTGCAC	-	16 bp Deletion	Rv0355c	PPE8	PPE family protein PPE8	Position matched
15453	MDR	427310	TTGCCGAGGTTTGCAC	-	16 bp Deletion	Rv0355c	PPE8	PPE family protein PPE8	Position matched
16268	MDR	427310	TTGCCGAGGTTTGCAC	-	16 bp Deletion	Rv0355c	PPE8	PPE family protein PPE8	Position matched
12969	MDR	427310	TTGCCGAGGTTTGCAC	-	16 bp Deletion	Rv0355c	PPE8	PPE family protein PPE8	Position matched
12515	Isoniazid mono-resistant	427310	TTGCCGAGGTTTGCAC	-	16 bp Deletion	Rv0355c	PPE8	PPE family protein PPE8	Position matched
13055	Isoniazid mono-resistant	427310	TTGCCGAGGTTTGCAC	-	16 bp Deletion	Rv0355c	PPE8	PPE family protein PPE8	Position matched
13058	Isoniazid mono-resistant	427310	TTGCCGAGGTTTGCAC	-	16 bp Deletion	Rv0355c	PPE8	PPE family protein PPE8	Position matched
14275	Isoniazid mono-resistant	427310	TTGCCGAGGTTTGCAC	-	16 bp Deletion	Rv0355c	PPE8	PPE family protein PPE8	Position matched
14305	Isoniazid mono-resistant	427310	TTGCCGAGGTTTGCAC	-	16 bp Deletion	Rv0355c	PPE8	PPE family protein PPE8	Position matched
14478	Isoniazid mono-resistant	427310	TTGCCGAGGTTTGCAC	-	16 bp Deletion	Rv0355c	PPE8	PPE family protein PPE8	Position matched
14509	Isoniazid mono-resistant	427310	TTGCCGAGGTTTGCAC	-	16 bp Deletion	Rv0355c	PPE8	PPE family protein PPE8	Position matched
15382	Isoniazid mono-resistant	427310	TTGCCGAGGTTTGCAC	-	16 bp Deletion	Rv0355c	PPE8	PPE family protein PPE8	Position matched
HP-1122	Isoniazid mono-resistant	427310	TTGCCGAGGTTTGCAC	-	16 bp Deletion	Rv0355c	PPE8	PPE family protein PPE8	Position matched
13569	Isoniazid mono-resistant	427310	TTGCCGAGGTTTGCAC	-	16 bp Deletion	Rv0355c	PPE8	PPE family protein PPE8	Position matched
12530	Rifampicin mono-resistant	427310	TTGCCGAGGTTTGCAC	-	16 bp Deletion	Rv0355c	PPE8	PPE family protein PPE8	Position matched
16340	Rifampicin mono-resistant	427310	TTGCCGAGGTTTGCAC	-	16 bp Deletion	Rv0355c	PPE8	PPE family protein PPE8	Position matched
12138	Streptomycin mono-resistant	427310	TTGCCGAGGTTTGCAC	-	16 bp Deletion	Rv0355c	PPE8	PPE family protein PPE8	Position matched
13719	Streptomycin mono-resistant	427310	TTGCCGAGGTTTGCAC	-	16 bp Deletion	Rv0355c	PPE8	PPE family protein PPE8	Position matched
11060	Sensitive to first line drugs	427310	TTGCCGAGGTTTGCAC	-	16 bp Deletion	Rv0355c	PPE8	PPE family protein PPE8	Position matched
11610	Sensitive to first line drugs	427310	TTGCCGAGGTTTGCAC	-	16 bp Deletion	Rv0355c	PPE8	PPE family protein PPE8	Position matched
11975	Sensitive to first line drugs	427310	TTGCCGAGGTTTGCAC	-	16 bp Deletion	Rv0355c	PPE8	PPE family protein PPE8	Position matched
12033	Sensitive to first line drugs	427310	TTGCCGAGGTTTGCAC	-	16 bp Deletion	Rv0355c	PPE8	PPE family protein PPE8	Position matched
13526	Sensitive to first line drugs	427310	TTGCCGAGGTTTGCAC	-	16 bp Deletion	Rv0355c	PPE8	PPE family protein PPE8	Position matched
13624	Sensitive to first line drugs	427310	TTGCCGAGGTTTGCAC	-	16 bp Deletion	Rv0355c	PPE8	PPE family protein PPE8	Position matched
13626	Sensitive to first line drugs	427310	TTGCCGAGGTTTGCAC	-	16 bp Deletion	Rv0355c	PPE8	PPE family protein PPE8	Position matched
13742	Sensitive to first line drugs	427310	TTGCCGAGGTTTGCAC	-	16 bp Deletion	Rv0355c	PPE8	PPE family protein PPE8	Position matched
15098	Sensitive to first line drugs	427310	TTGCCGAGGTTTGCAC	-	16 bp Deletion	Rv0355c	PPE8	PPE family protein PPE8	Position matched
15310	Sensitive to first line drugs	427310	TTGCCGAGGTTTGCAC	-	16 bp Deletion	Rv0355c	PPE8	PPE family protein PPE8	Position matched
14478	Isoniazid mono-resistant	428109	CGTCGCCGGTGTTGTAGAAGCCGGTGTTGTA	-	31 bp Deletion	Rv0355c	PPE8	PPE family protein PPE8	Not matched
14463	Sensitive to first line drugs	428109	CGTCGCCGGTGTTGTAGAAGCCGGTGTTGTA	-	31 bp Deletion	Rv0355c	PPE8	PPE family protein PPE8	Not matched
16268	MDR	428186	CTGCCGGTGTTGGTGCTGCCGGTGTTGTAGCTGCCCGTGTTGGCGATGCCCACGTTGGCGA	-	61 bp Deletion	Rv0355c	PPE8	PPE family protein PPE8	Not matched
13217	Rifampicin mono-resistant	428186	CTGCCGGTGTTGGTGCTGCCGGTGTTGTAGCTGCCCGTGTTGGCGATGCCCACGTTGGCGA	-	61 bp Deletion	Rv0355c	PPE8	PPE family protein PPE8	Not matched
12863	Sensitive to first line drugs	428186	CTGCCGGTGTTGGTGCTGCCGGTGTTGTAGCTGCCCGTGTTGGCGATGCCCACGTTGGCGA	-	61 bp Deletion	Rv0355c	PPE8	PPE family protein PPE8	Not matched
12518	Sensitive to first line drugs	429651	TGTTGAAGCTGCCGGC	-	16 bp Deletion	Rv0355c	PPE8	PPE family protein PPE8	Position matched
13854	MDR	429690	GGCCGGTGTTGAAGATGCCGGTGTTGACGTTGCCGGCGTTGAGCAAGCCGGTGTTGACGTC	-	61 bp Deletion	Rv0355c	PPE8	PPE family protein PPE8	Position matched
PU-43	Pre-XDR	429690	GGCCGGTGTTGAAGATGCCGGTGTTGACGTTGCCGGCGTTGAGCAAGCCGGTGTTGACGTC	-	61 bp Deletion	Rv0355c	PPE8	PPE family protein PPE8	Position matched
15324	MDR	431038	GC	-	2 bp Deletion	Rv0355c	PPE8	PPE family protein PPE8	Not matched
11766	MDR	431156	CTGCCGGTGTTGCCGA	-	16 bp Deletion	Rv0355c	PPE8	PPE family protein PPE8	Position matched
16340	Rifampicin mono-resistant	431372	ATGT	-	4 bp Deletion	Rv0355c	PPE8	PPE family protein PPE8	Not matched
16131	MDR	432331	GTTGGTGTCACCCGGGTTATAGCTGCCGGTA	-	31 bp Deletion	Rv0355c	PPE8	PPE family protein PPE8	Not matched
PU-54	Pre-XDR	432700	GCCGATGTTGTTGTTGCCGGTGTTGGCGAAC	-	31 bp Deletion	Rv0355c	PPE8	PPE family protein PPE8	Not matched
14388	Sensitive to first line drugs	434143	ACCGCCGC	-	8 bp Deletion	Rv0355c	PPE8	PPE family protein PPE8	Not matched
13626	Sensitive to first line drugs	437123	CG	-	2 bp Deletion	Rv0358	Rv0358	hypothetical protein Rv0358	Not matched
PU-65	MDR	440410	AGAC	-	4 bp Deletion	Rv0362	mgtE	Mg2+ transport transmembrane protein MgtE	Not matched
15465	Sensitive to first line drugs	440767	TGCTGCCGAGG	-	11 bp Deletion	Rv0362	mgtE	Mg2+ transport transmembrane protein MgtE	Not matched
8548	Isoniazid mono-resistant	444640	GC	-	2 bp Deletion	Rv0366c	Rv0366c	ATPase (Uncharacterized protein)	Not matched
14388	Sensitive to first line drugs	446667	GT	-	2 bp Deletion	Rv0369c	Rv0369c	membrane oxidoreductase	Not matched
13540	MDR	447424	GC	-	2 bp Deletion	Rv0370c	Rv0370c	oxidoreductase	Not matched
15336	MDR	447424	GC	-	2 bp Deletion	Rv0370c	Rv0370c	oxidoreductase	Not matched
15437	MDR	447424	GC	-	2 bp Deletion	Rv0370c	Rv0370c	oxidoreductase	Not matched
PU-65	MDR	453438	AG	-	2 bp Deletion	Rv0376c	Rv0376c	hypothetical protein Rv0376c	Position matched
PU-54	Pre-XDR	453438	AG	-	2 bp Deletion	Rv0376c	Rv0376c	hypothetical protein Rv0376c	Position matched
13627	MDR	454295	TG	-	2 bp Deletion	Rv0376c	Rv0376c	hypothetical protein Rv0376c	Not matched
HP-1122	Isoniazid mono-resistant	457187	GC	-	2 bp Deletion	Rv0381c	Rv0381c	hypothetical protein Rv0381c	Not matched
13624	Sensitive to first line drugs	458561	GC	-	2 bp Deletion	Rv0383c	Rv0383c	hypothetical protein Rv0383c	Position matched
12973	MDR	464373	GGCAACTT	-	8 bp Deletion	Rv0386	Rv0386	transcriptional regulator	Not matched
14679	MDR	464373	GGCAACTT	-	8 bp Deletion	Rv0386	Rv0386	transcriptional regulator	Not matched
14463	Sensitive to first line drugs	464778	TGTCGACGACG	-	11 bp Deletion	Rv0386	Rv0386	transcriptional regulator	Position matched
13742	Sensitive to first line drugs	465682	GC	-	2 bp Deletion	Rv0386	Rv0386	transcriptional regulator	Not matched
PU-73	Isoniazid mono-resistant	466848	TGGCAGCCGG	-	10 bp Deletion	Rv0387c	Rv0387c	PPE family protein [Mycobacterium tuberculosis H37Rv]	Position matched
13606	MDR	471991	CG	-	2 bp Deletion	Rv0392c	ndhA	NADH dehydrogenase NdhA	Exact matched
P-15	Isoniazid mono-resistant	471991	CG	-	2 bp Deletion	Rv0392c	ndhA	NADH dehydrogenase NdhA	Exact matched
15453	MDR	472008	AC	-	2 bp Deletion	Rv0392c	ndhA	NADH dehydrogenase NdhA	Not matched
12305	Sensitive to first line drugs	472430	CG	-	2 bp Deletion	Rv0392c	ndhA	NADH dehydrogenase NdhA	Not matched
12138	Streptomycin mono-resistant	476720	TG	-	2 bp Deletion	Rv0398c	Rv0398c	hypothetical protein Rv0398c	Not matched
16268	MDR	476769	GC	-	2 bp Deletion	Rv0398c	Rv0398c	hypothetical protein Rv0398c	Not matched
12973	MDR	477696	CGCG	-	4 bp Deletion	Rv0399c	lpqK	lipoprotein LpqK	Not matched
14679	MDR	477696	CGCG	-	4 bp Deletion	Rv0399c	lpqK	lipoprotein LpqK	Not matched
12267	Rifampicin mono-resistant	478234	TCGTCGACCAG	-	11 bp Deletion	Rv0399c	lpqK	lipoprotein LpqK	Position matched
14463	Sensitive to first line drugs	478234	TCGTCGACCAG	-	11 bp Deletion	Rv0399c	lpqK	lipoprotein LpqK	Position matched
13526	Sensitive to first line drugs	481018	CG	-	2 bp Deletion	Rv0402c	mmpL1	transmembrane transport protein MmpL1	Not matched
11975	Sensitive to first line drugs	481525	GA	-	2 bp Deletion	Rv0402c	mmpL1	transmembrane transport protein MmpL1	Not matched
8404	MDR	481526	AG	-	2 bp Deletion	Rv0402c	mmpL1	transmembrane transport protein MmpL1	Position matched
11078	MDR	481526	AG	-	2 bp Deletion	Rv0402c	mmpL1	transmembrane transport protein MmpL1	Position matched
12058	MDR	481526	AG	-	2 bp Deletion	Rv0402c	mmpL1	transmembrane transport protein MmpL1	Position matched
12235	MDR	481526	AG	-	2 bp Deletion	Rv0402c	mmpL1	transmembrane transport protein MmpL1	Position matched
12510	MDR	481526	AG	-	2 bp Deletion	Rv0402c	mmpL1	transmembrane transport protein MmpL1	Position matched
12584	MDR	481526	AG	-	2 bp Deletion	Rv0402c	mmpL1	transmembrane transport protein MmpL1	Position matched
12599	MDR	481526	AG	-	2 bp Deletion	Rv0402c	mmpL1	transmembrane transport protein MmpL1	Position matched
12807	MDR	481526	AG	-	2 bp Deletion	Rv0402c	mmpL1	transmembrane transport protein MmpL1	Position matched
12955	MDR	481526	AG	-	2 bp Deletion	Rv0402c	mmpL1	transmembrane transport protein MmpL1	Position matched
12973	MDR	481526	AG	-	2 bp Deletion	Rv0402c	mmpL1	transmembrane transport protein MmpL1	Position matched
13032	MDR	481526	AG	-	2 bp Deletion	Rv0402c	mmpL1	transmembrane transport protein MmpL1	Position matched
13057	MDR	481526	AG	-	2 bp Deletion	Rv0402c	mmpL1	transmembrane transport protein MmpL1	Position matched
13075	MDR	481526	AG	-	2 bp Deletion	Rv0402c	mmpL1	transmembrane transport protein MmpL1	Position matched
13122	MDR	481526	AG	-	2 bp Deletion	Rv0402c	mmpL1	transmembrane transport protein MmpL1	Position matched
13540	MDR	481526	AG	-	2 bp Deletion	Rv0402c	mmpL1	transmembrane transport protein MmpL1	Position matched
13627	MDR	481526	AG	-	2 bp Deletion	Rv0402c	mmpL1	transmembrane transport protein MmpL1	Position matched
13661	MDR	481526	AG	-	2 bp Deletion	Rv0402c	mmpL1	transmembrane transport protein MmpL1	Position matched
13781	MDR	481526	AG	-	2 bp Deletion	Rv0402c	mmpL1	transmembrane transport protein MmpL1	Position matched
13797	MDR	481526	AG	-	2 bp Deletion	Rv0402c	mmpL1	transmembrane transport protein MmpL1	Position matched
13897	MDR	481526	AG	-	2 bp Deletion	Rv0402c	mmpL1	transmembrane transport protein MmpL1	Position matched
14097	MDR	481526	AG	-	2 bp Deletion	Rv0402c	mmpL1	transmembrane transport protein MmpL1	Position matched
14131	MDR	481526	AG	-	2 bp Deletion	Rv0402c	mmpL1	transmembrane transport protein MmpL1	Position matched
14220	MDR	481526	AG	-	2 bp Deletion	Rv0402c	mmpL1	transmembrane transport protein MmpL1	Position matched
14236	MDR	481526	AG	-	2 bp Deletion	Rv0402c	mmpL1	transmembrane transport protein MmpL1	Position matched
14289	MDR	481526	AG	-	2 bp Deletion	Rv0402c	mmpL1	transmembrane transport protein MmpL1	Position matched
14679	MDR	481526	AG	-	2 bp Deletion	Rv0402c	mmpL1	transmembrane transport protein MmpL1	Position matched
14845	MDR	481526	AG	-	2 bp Deletion	Rv0402c	mmpL1	transmembrane transport protein MmpL1	Position matched
15331	MDR	481526	AG	-	2 bp Deletion	Rv0402c	mmpL1	transmembrane transport protein MmpL1	Position matched
15336	MDR	481526	AG	-	2 bp Deletion	Rv0402c	mmpL1	transmembrane transport protein MmpL1	Position matched
15391	MDR	481526	AG	-	2 bp Deletion	Rv0402c	mmpL1	transmembrane transport protein MmpL1	Position matched
15437	MDR	481526	AG	-	2 bp Deletion	Rv0402c	mmpL1	transmembrane transport protein MmpL1	Position matched
15453	MDR	481526	AG	-	2 bp Deletion	Rv0402c	mmpL1	transmembrane transport protein MmpL1	Position matched
16056	MDR	481526	AG	-	2 bp Deletion	Rv0402c	mmpL1	transmembrane transport protein MmpL1	Position matched
16115	MDR	481526	AG	-	2 bp Deletion	Rv0402c	mmpL1	transmembrane transport protein MmpL1	Position matched
P-10	MDR	481526	AG	-	2 bp Deletion	Rv0402c	mmpL1	transmembrane transport protein MmpL1	Position matched
P-18	MDR	481526	AG	-	2 bp Deletion	Rv0402c	mmpL1	transmembrane transport protein MmpL1	Position matched
PU-164	MDR	481526	AG	-	2 bp Deletion	Rv0402c	mmpL1	transmembrane transport protein MmpL1	Position matched
PU-169	MDR	481526	AG	-	2 bp Deletion	Rv0402c	mmpL1	transmembrane transport protein MmpL1	Position matched
12969	MDR	481526	AG	-	2 bp Deletion	Rv0402c	mmpL1	transmembrane transport protein MmpL1	Position matched
8548	Isoniazid mono-resistant	481526	AG	-	2 bp Deletion	Rv0402c	mmpL1	transmembrane transport protein MmpL1	Position matched
11867	Isoniazid mono-resistant	481526	AG	-	2 bp Deletion	Rv0402c	mmpL1	transmembrane transport protein MmpL1	Position matched
12515	Isoniazid mono-resistant	481526	AG	-	2 bp Deletion	Rv0402c	mmpL1	transmembrane transport protein MmpL1	Position matched
13055	Isoniazid mono-resistant	481526	AG	-	2 bp Deletion	Rv0402c	mmpL1	transmembrane transport protein MmpL1	Position matched
13073	Isoniazid mono-resistant	481526	AG	-	2 bp Deletion	Rv0402c	mmpL1	transmembrane transport protein MmpL1	Position matched
13466	Isoniazid mono-resistant	481526	AG	-	2 bp Deletion	Rv0402c	mmpL1	transmembrane transport protein MmpL1	Position matched
13485	Isoniazid mono-resistant	481526	AG	-	2 bp Deletion	Rv0402c	mmpL1	transmembrane transport protein MmpL1	Position matched
13709	Isoniazid mono-resistant	481526	AG	-	2 bp Deletion	Rv0402c	mmpL1	transmembrane transport protein MmpL1	Position matched
14105	Isoniazid mono-resistant	481526	AG	-	2 bp Deletion	Rv0402c	mmpL1	transmembrane transport protein MmpL1	Position matched
14305	Isoniazid mono-resistant	481526	AG	-	2 bp Deletion	Rv0402c	mmpL1	transmembrane transport protein MmpL1	Position matched
14478	Isoniazid mono-resistant	481526	AG	-	2 bp Deletion	Rv0402c	mmpL1	transmembrane transport protein MmpL1	Position matched
14737	Isoniazid mono-resistant	481526	AG	-	2 bp Deletion	Rv0402c	mmpL1	transmembrane transport protein MmpL1	Position matched
14984	Isoniazid mono-resistant	481526	AG	-	2 bp Deletion	Rv0402c	mmpL1	transmembrane transport protein MmpL1	Position matched
15382	Isoniazid mono-resistant	481526	AG	-	2 bp Deletion	Rv0402c	mmpL1	transmembrane transport protein MmpL1	Position matched
16210	Isoniazid mono-resistant	481526	AG	-	2 bp Deletion	Rv0402c	mmpL1	transmembrane transport protein MmpL1	Position matched
PU-154	Isoniazid mono-resistant	481526	AG	-	2 bp Deletion	Rv0402c	mmpL1	transmembrane transport protein MmpL1	Position matched
12541	Isoniazid mono-resistant	481526	AG	-	2 bp Deletion	Rv0402c	mmpL1	transmembrane transport protein MmpL1	Position matched
PU-161	Isoniazid mono-resistant	481526	AG	-	2 bp Deletion	Rv0402c	mmpL1	transmembrane transport protein MmpL1	Position matched
12267	Rifampicin mono-resistant	481526	AG	-	2 bp Deletion	Rv0402c	mmpL1	transmembrane transport protein MmpL1	Position matched
12530	Rifampicin mono-resistant	481526	AG	-	2 bp Deletion	Rv0402c	mmpL1	transmembrane transport protein MmpL1	Position matched
12639	Rifampicin mono-resistant	481526	AG	-	2 bp Deletion	Rv0402c	mmpL1	transmembrane transport protein MmpL1	Position matched
12649	Rifampicin mono-resistant	481526	AG	-	2 bp Deletion	Rv0402c	mmpL1	transmembrane transport protein MmpL1	Position matched
13217	Rifampicin mono-resistant	481526	AG	-	2 bp Deletion	Rv0402c	mmpL1	transmembrane transport protein MmpL1	Position matched
13412	Rifampicin mono-resistant	481526	AG	-	2 bp Deletion	Rv0402c	mmpL1	transmembrane transport protein MmpL1	Position matched
14231	Rifampicin mono-resistant	481526	AG	-	2 bp Deletion	Rv0402c	mmpL1	transmembrane transport protein MmpL1	Position matched
15798	Rifampicin mono-resistant	481526	AG	-	2 bp Deletion	Rv0402c	mmpL1	transmembrane transport protein MmpL1	Position matched
10828	Streptomycin mono-resistant	481526	AG	-	2 bp Deletion	Rv0402c	mmpL1	transmembrane transport protein MmpL1	Position matched
12084	Streptomycin mono-resistant	481526	AG	-	2 bp Deletion	Rv0402c	mmpL1	transmembrane transport protein MmpL1	Position matched
12138	Streptomycin mono-resistant	481526	AG	-	2 bp Deletion	Rv0402c	mmpL1	transmembrane transport protein MmpL1	Position matched
13719	Streptomycin mono-resistant	481526	AG	-	2 bp Deletion	Rv0402c	mmpL1	transmembrane transport protein MmpL1	Position matched
Oflo	Pre-XDR	481526	AG	-	2 bp Deletion	Rv0402c	mmpL1	transmembrane transport protein MmpL1	Position matched
11975	Sensitive to first line drugs	481526	AG	-	2 bp Deletion	Rv0402c	mmpL1	transmembrane transport protein MmpL1	Position matched
12033	Sensitive to first line drugs	481526	AG	-	2 bp Deletion	Rv0402c	mmpL1	transmembrane transport protein MmpL1	Position matched
12061	Sensitive to first line drugs	481526	AG	-	2 bp Deletion	Rv0402c	mmpL1	transmembrane transport protein MmpL1	Position matched
12161	Sensitive to first line drugs	481526	AG	-	2 bp Deletion	Rv0402c	mmpL1	transmembrane transport protein MmpL1	Position matched
12305	Sensitive to first line drugs	481526	AG	-	2 bp Deletion	Rv0402c	mmpL1	transmembrane transport protein MmpL1	Position matched
12359	Sensitive to first line drugs	481526	AG	-	2 bp Deletion	Rv0402c	mmpL1	transmembrane transport protein MmpL1	Position matched
12518	Sensitive to first line drugs	481526	AG	-	2 bp Deletion	Rv0402c	mmpL1	transmembrane transport protein MmpL1	Position matched
12668	Sensitive to first line drugs	481526	AG	-	2 bp Deletion	Rv0402c	mmpL1	transmembrane transport protein MmpL1	Position matched
12917	Sensitive to first line drugs	481526	AG	-	2 bp Deletion	Rv0402c	mmpL1	transmembrane transport protein MmpL1	Position matched
13011	Sensitive to first line drugs	481526	AG	-	2 bp Deletion	Rv0402c	mmpL1	transmembrane transport protein MmpL1	Position matched
13271	Sensitive to first line drugs	481526	AG	-	2 bp Deletion	Rv0402c	mmpL1	transmembrane transport protein MmpL1	Position matched
13526	Sensitive to first line drugs	481526	AG	-	2 bp Deletion	Rv0402c	mmpL1	transmembrane transport protein MmpL1	Position matched
13624	Sensitive to first line drugs	481526	AG	-	2 bp Deletion	Rv0402c	mmpL1	transmembrane transport protein MmpL1	Position matched
13626	Sensitive to first line drugs	481526	AG	-	2 bp Deletion	Rv0402c	mmpL1	transmembrane transport protein MmpL1	Position matched
13675	Sensitive to first line drugs	481526	AG	-	2 bp Deletion	Rv0402c	mmpL1	transmembrane transport protein MmpL1	Position matched
13742	Sensitive to first line drugs	481526	AG	-	2 bp Deletion	Rv0402c	mmpL1	transmembrane transport protein MmpL1	Position matched
13933	Sensitive to first line drugs	481526	AG	-	2 bp Deletion	Rv0402c	mmpL1	transmembrane transport protein MmpL1	Position matched
14388	Sensitive to first line drugs	481526	AG	-	2 bp Deletion	Rv0402c	mmpL1	transmembrane transport protein MmpL1	Position matched
14985	Sensitive to first line drugs	481526	AG	-	2 bp Deletion	Rv0402c	mmpL1	transmembrane transport protein MmpL1	Position matched
15062	Sensitive to first line drugs	481526	AG	-	2 bp Deletion	Rv0402c	mmpL1	transmembrane transport protein MmpL1	Position matched
15098	Sensitive to first line drugs	481526	AG	-	2 bp Deletion	Rv0402c	mmpL1	transmembrane transport protein MmpL1	Position matched
15310	Sensitive to first line drugs	481526	AG	-	2 bp Deletion	Rv0402c	mmpL1	transmembrane transport protein MmpL1	Position matched
15465	Sensitive to first line drugs	481526	AG	-	2 bp Deletion	Rv0402c	mmpL1	transmembrane transport protein MmpL1	Position matched
16398	Sensitive to first line drugs	481526	AG	-	2 bp Deletion	Rv0402c	mmpL1	transmembrane transport protein MmpL1	Position matched
16441	Sensitive to first line drugs	481526	AG	-	2 bp Deletion	Rv0402c	mmpL1	transmembrane transport protein MmpL1	Position matched
12649	Rifampicin mono-resistant	484457	CTATCAGACTGGAGTTCG	-	18 bp Deletion	Rv0404	fadD30	long-chain-fatty-acid--AMP ligase FadD30	Not matched
8404	MDR	485810	CA	-	2 bp Deletion	Rv0405	pks6	membrane bound polyketide synthase	Position matched
11078	MDR	485810	CA	-	2 bp Deletion	Rv0405	pks6	membrane bound polyketide synthase	Position matched
12036	MDR	485810	CA	-	2 bp Deletion	Rv0405	pks6	membrane bound polyketide synthase	Position matched
12058	MDR	485810	CA	-	2 bp Deletion	Rv0405	pks6	membrane bound polyketide synthase	Position matched
12235	MDR	485810	CA	-	2 bp Deletion	Rv0405	pks6	membrane bound polyketide synthase	Position matched
12492	MDR	485810	CA	-	2 bp Deletion	Rv0405	pks6	membrane bound polyketide synthase	Position matched
12510	MDR	485810	CA	-	2 bp Deletion	Rv0405	pks6	membrane bound polyketide synthase	Position matched
[truncated: 10,407 more rows]

## Sheet: B
Advani et al., 2018. Whole genome sequencing of Mycobacterium tuberculosis clinical isolates from India reveals genetic heterogeneity and region-specific variations that might affect drug susceptibility
Supplementary Table 4(B): List of deletions identified in our study in the intergenic region
Sample_ID	Profile	Position	Reference	Varaint	Number of bp inserted/deleted	GMTV_compared_results
15098	Sensitive to first line drugs	23206	AC	-	2 bp Deletion	Not matched
12067	MDR	27495	CG	-	2 bp Deletion	Position matched
13661	MDR	27495	CG	-	2 bp Deletion	Position matched
13668	MDR	27495	CG	-	2 bp Deletion	Position matched
13971	MDR	27495	CG	-	2 bp Deletion	Position matched
14075	MDR	27495	CG	-	2 bp Deletion	Position matched
14141	MDR	27495	CG	-	2 bp Deletion	Position matched
14183	MDR	27495	CG	-	2 bp Deletion	Position matched
16028	MDR	27495	CG	-	2 bp Deletion	Position matched
14509	Isoniazid mono-resistant	27495	CG	-	2 bp Deletion	Position matched
11060	Sensitive to first line drugs	27495	CG	-	2 bp Deletion	Position matched
11610	Sensitive to first line drugs	27495	CG	-	2 bp Deletion	Position matched
12033	Sensitive to first line drugs	27495	CG	-	2 bp Deletion	Position matched
12670	Sensitive to first line drugs	27495	CG	-	2 bp Deletion	Position matched
13742	Sensitive to first line drugs	27495	CG	-	2 bp Deletion	Position matched
13055	Isoniazid mono-resistant	29705	GC	-	2 bp Deletion	Not matched
14305	Isoniazid mono-resistant	34098	AC	-	2 bp Deletion	Not matched
14289	MDR	88103	GC	-	2 bp Deletion	Not matched
PU-65	MDR	88169	TGGCCACAATCG	-	12 bp Deletion	Not matched
13606	MDR	97692	AT	-	2 bp Deletion	Not matched
12518	Sensitive to first line drugs	117626	TGG	-	3 bp Deletion	Not matched
15331	MDR	124278	CCG	-	3 bp Deletion	Not matched
12639	Rifampicin mono-resistant	124278	CCG	-	3 bp Deletion	Not matched
12530	Rifampicin mono-resistant	131176	GT	-	2 bp Deletion	Position matched
11060	Sensitive to first line drugs	154138	GGCGACGATGCACAGCGAAGCGATGAGGAGGAGCGGCGCCTATGACTCGCGCCA	-	54 bp Deletion	Not matched
11610	Sensitive to first line drugs	154138	GGCGACGATGCACAGCGAAGCGATGAGGAGGAGCGGCGCCTATGACTCGCGCCA	-	54 bp Deletion	Not matched
12518	Sensitive to first line drugs	177049	TG	-	2 bp Deletion	Position matched
14478	Isoniazid mono-resistant	177057	CTTCGCGG	-	8 bp Deletion	Position matched
13217	Rifampicin mono-resistant	177057	CTTCGCGG	-	8 bp Deletion	Position matched
12033	Sensitive to first line drugs	177057	CTTCGCGG	-	8 bp Deletion	Position matched
12515	Isoniazid mono-resistant	218544	AC	-	2 bp Deletion	Not matched
12138	Streptomycin mono-resistant	230789	TG	-	2 bp Deletion	Not matched
16268	MDR	241465	GCCGTCGCAAAC	-	12 bp Deletion	Position matched
13742	Sensitive to first line drugs	243281	TG	-	2 bp Deletion	Position matched
12515	Isoniazid mono-resistant	272866	TC	-	2 bp Deletion	Not matched
8404	MDR	287141	GC	-	2 bp Deletion	Position matched
11078	MDR	287141	GC	-	2 bp Deletion	Position matched
12036	MDR	287141	GC	-	2 bp Deletion	Position matched
12058	MDR	287141	GC	-	2 bp Deletion	Position matched
12235	MDR	287141	GC	-	2 bp Deletion	Position matched
12492	MDR	287141	GC	-	2 bp Deletion	Position matched
12510	MDR	287141	GC	-	2 bp Deletion	Position matched
12584	MDR	287141	GC	-	2 bp Deletion	Position matched
12599	MDR	287141	GC	-	2 bp Deletion	Position matched
12807	MDR	287141	GC	-	2 bp Deletion	Position matched
12890	MDR	287141	GC	-	2 bp Deletion	Position matched
12955	MDR	287141	GC	-	2 bp Deletion	Position matched
12970	MDR	287141	GC	-	2 bp Deletion	Position matched
12972	MDR	287141	GC	-	2 bp Deletion	Position matched
12973	MDR	287141	GC	-	2 bp Deletion	Position matched
13032	MDR	287141	GC	-	2 bp Deletion	Position matched
13057	MDR	287141	GC	-	2 bp Deletion	Position matched
13075	MDR	287141	GC	-	2 bp Deletion	Position matched
13122	MDR	287141	GC	-	2 bp Deletion	Position matched
13540	MDR	287141	GC	-	2 bp Deletion	Position matched
13627	MDR	287141	GC	-	2 bp Deletion	Position matched
13661	MDR	287141	GC	-	2 bp Deletion	Position matched
13679	MDR	287141	GC	-	2 bp Deletion	Position matched
13781	MDR	287141	GC	-	2 bp Deletion	Position matched
13797	MDR	287141	GC	-	2 bp Deletion	Position matched
13897	MDR	287141	GC	-	2 bp Deletion	Position matched
14032	MDR	287141	GC	-	2 bp Deletion	Position matched
14097	MDR	287141	GC	-	2 bp Deletion	Position matched
14131	MDR	287141	GC	-	2 bp Deletion	Position matched
14220	MDR	287141	GC	-	2 bp Deletion	Position matched
14232	MDR	287141	GC	-	2 bp Deletion	Position matched
14236	MDR	287141	GC	-	2 bp Deletion	Position matched
14289	MDR	287141	GC	-	2 bp Deletion	Position matched
14679	MDR	287141	GC	-	2 bp Deletion	Position matched
14845	MDR	287141	GC	-	2 bp Deletion	Position matched
15331	MDR	287141	GC	-	2 bp Deletion	Position matched
15336	MDR	287141	GC	-	2 bp Deletion	Position matched
15348	MDR	287141	GC	-	2 bp Deletion	Position matched
15391	MDR	287141	GC	-	2 bp Deletion	Position matched
15437	MDR	287141	GC	-	2 bp Deletion	Position matched
15453	MDR	287141	GC	-	2 bp Deletion	Position matched
16056	MDR	287141	GC	-	2 bp Deletion	Position matched
16115	MDR	287141	GC	-	2 bp Deletion	Position matched
P-10	MDR	287141	GC	-	2 bp Deletion	Position matched
P-18	MDR	287141	GC	-	2 bp Deletion	Position matched
PU-164	MDR	287141	GC	-	2 bp Deletion	Position matched
PU-169	MDR	287141	GC	-	2 bp Deletion	Position matched
8548	Isoniazid mono-resistant	287141	GC	-	2 bp Deletion	Position matched
11867	Isoniazid mono-resistant	287141	GC	-	2 bp Deletion	Position matched
12163	Isoniazid mono-resistant	287141	GC	-	2 bp Deletion	Position matched
12515	Isoniazid mono-resistant	287141	GC	-	2 bp Deletion	Position matched
13055	Isoniazid mono-resistant	287141	GC	-	2 bp Deletion	Position matched
13059	Isoniazid mono-resistant	287141	GC	-	2 bp Deletion	Position matched
13073	Isoniazid mono-resistant	287141	GC	-	2 bp Deletion	Position matched
13466	Isoniazid mono-resistant	287141	GC	-	2 bp Deletion	Position matched
13485	Isoniazid mono-resistant	287141	GC	-	2 bp Deletion	Position matched
13709	Isoniazid mono-resistant	287141	GC	-	2 bp Deletion	Position matched
14105	Isoniazid mono-resistant	287141	GC	-	2 bp Deletion	Position matched
14305	Isoniazid mono-resistant	287141	GC	-	2 bp Deletion	Position matched
14478	Isoniazid mono-resistant	287141	GC	-	2 bp Deletion	Position matched
14737	Isoniazid mono-resistant	287141	GC	-	2 bp Deletion	Position matched
14984	Isoniazid mono-resistant	287141	GC	-	2 bp Deletion	Position matched
15382	Isoniazid mono-resistant	287141	GC	-	2 bp Deletion	Position matched
16210	Isoniazid mono-resistant	287141	GC	-	2 bp Deletion	Position matched
16335	Isoniazid mono-resistant	287141	GC	-	2 bp Deletion	Position matched
16345	Isoniazid mono-resistant	287141	GC	-	2 bp Deletion	Position matched
HP-1122	Isoniazid mono-resistant	287141	GC	-	2 bp Deletion	Position matched
PU-154	Isoniazid mono-resistant	287141	GC	-	2 bp Deletion	Position matched
10828	Streptomycin mono-resistant	287141	GC	-	2 bp Deletion	Position matched
12084	Streptomycin mono-resistant	287141	GC	-	2 bp Deletion	Position matched
12138	Streptomycin mono-resistant	287141	GC	-	2 bp Deletion	Position matched
13719	Streptomycin mono-resistant	287141	GC	-	2 bp Deletion	Position matched
16166	Pre-XDR	287141	GC	-	2 bp Deletion	Position matched
16485	Pre-XDR	287141	GC	-	2 bp Deletion	Position matched
Oflo	Pre-XDR	287141	GC	-	2 bp Deletion	Position matched
12267	Rifampicin mono-resistant	287141	GC	-	2 bp Deletion	Position matched
12530	Rifampicin mono-resistant	287141	GC	-	2 bp Deletion	Position matched
12639	Rifampicin mono-resistant	287141	GC	-	2 bp Deletion	Position matched
12649	Rifampicin mono-resistant	287141	GC	-	2 bp Deletion	Position matched
13217	Rifampicin mono-resistant	287141	GC	-	2 bp Deletion	Position matched
13412	Rifampicin mono-resistant	287141	GC	-	2 bp Deletion	Position matched
14231	Rifampicin mono-resistant	287141	GC	-	2 bp Deletion	Position matched
14334	Rifampicin mono-resistant	287141	GC	-	2 bp Deletion	Position matched
15798	Rifampicin mono-resistant	287141	GC	-	2 bp Deletion	Position matched
16340	Rifampicin mono-resistant	287141	GC	-	2 bp Deletion	Position matched
11975	Sensitive to first line drugs	287141	GC	-	2 bp Deletion	Position matched
12023	Sensitive to first line drugs	287141	GC	-	2 bp Deletion	Position matched
12033	Sensitive to first line drugs	287141	GC	-	2 bp Deletion	Position matched
12061	Sensitive to first line drugs	287141	GC	-	2 bp Deletion	Position matched
12161	Sensitive to first line drugs	287141	GC	-	2 bp Deletion	Position matched
12305	Sensitive to first line drugs	287141	GC	-	2 bp Deletion	Position matched
12359	Sensitive to first line drugs	287141	GC	-	2 bp Deletion	Position matched
12495	Sensitive to first line drugs	287141	GC	-	2 bp Deletion	Position matched
12518	Sensitive to first line drugs	287141	GC	-	2 bp Deletion	Position matched
12668	Sensitive to first line drugs	287141	GC	-	2 bp Deletion	Position matched
12917	Sensitive to first line drugs	287141	GC	-	2 bp Deletion	Position matched
13011	Sensitive to first line drugs	287141	GC	-	2 bp Deletion	Position matched
13271	Sensitive to first line drugs	287141	GC	-	2 bp Deletion	Position matched
13526	Sensitive to first line drugs	287141	GC	-	2 bp Deletion	Position matched
13624	Sensitive to first line drugs	287141	GC	-	2 bp Deletion	Position matched
13626	Sensitive to first line drugs	287141	GC	-	2 bp Deletion	Position matched
13675	Sensitive to first line drugs	287141	GC	-	2 bp Deletion	Position matched
13742	Sensitive to first line drugs	287141	GC	-	2 bp Deletion	Position matched
13933	Sensitive to first line drugs	287141	GC	-	2 bp Deletion	Position matched
13961	Sensitive to first line drugs	287141	GC	-	2 bp Deletion	Position matched
14244	Sensitive to first line drugs	287141	GC	-	2 bp Deletion	Position matched
14388	Sensitive to first line drugs	287141	GC	-	2 bp Deletion	Position matched
14985	Sensitive to first line drugs	287141	GC	-	2 bp Deletion	Position matched
15062	Sensitive to first line drugs	287141	GC	-	2 bp Deletion	Position matched
15098	Sensitive to first line drugs	287141	GC	-	2 bp Deletion	Position matched
15310	Sensitive to first line drugs	287141	GC	-	2 bp Deletion	Position matched
15465	Sensitive to first line drugs	287141	GC	-	2 bp Deletion	Position matched
15872	Sensitive to first line drugs	287141	GC	-	2 bp Deletion	Position matched
16398	Sensitive to first line drugs	287141	GC	-	2 bp Deletion	Position matched
16441	Sensitive to first line drugs	287141	GC	-	2 bp Deletion	Position matched
14334	Rifampicin mono-resistant	301717	TCTGGGGGGC	-	10 bp Deletion	Not matched
14463	Sensitive to first line drugs	301717	TCTGGGGGGC	-	10 bp Deletion	Not matched
15465	Sensitive to first line drugs	301717	TCTGGGGGGC	-	10 bp Deletion	Not matched
13961	Sensitive to first line drugs	336359	ACGTCACCAGC	-	11 bp Deletion	Not matched
8404	MDR	336534	CTGTTGGTCTGATGGCCGGTTCGCGGTTA	-	29 bp Deletion	Position matched
12058	MDR	336534	CTGTTGGTCTGATGGCCGGTTCGCGGTTA	-	29 bp Deletion	Position matched
12510	MDR	336534	CTGTTGGTCTGATGGCCGGTTCGCGGTTA	-	29 bp Deletion	Position matched
12584	MDR	336534	CTGTTGGTCTGATGGCCGGTTCGCGGTTA	-	29 bp Deletion	Position matched
12973	MDR	336534	CTGTTGGTCTGATGGCCGGTTCGCGGTTA	-	29 bp Deletion	Position matched
14097	MDR	336534	CTGTTGGTCTGATGGCCGGTTCGCGGTTA	-	29 bp Deletion	Position matched
14128	MDR	336534	CTGTTGGTCTGATGGCCGGTTCGCGGTTA	-	29 bp Deletion	Position matched
15331	MDR	336534	CTGTTGGTCTGATGGCCGGTTCGCGGTTA	-	29 bp Deletion	Position matched
16056	MDR	336534	CTGTTGGTCTGATGGCCGGTTCGCGGTTA	-	29 bp Deletion	Position matched
16131	MDR	336534	CTGTTGGTCTGATGGCCGGTTCGCGGTTA	-	29 bp Deletion	Position matched
8548	Isoniazid mono-resistant	336534	CTGTTGGTCTGATGGCCGGTTCGCGGTTA	-	29 bp Deletion	Position matched
12267	Rifampicin mono-resistant	336534	CTGTTGGTCTGATGGCCGGTTCGCGGTTA	-	29 bp Deletion	Position matched
12639	Rifampicin mono-resistant	336534	CTGTTGGTCTGATGGCCGGTTCGCGGTTA	-	29 bp Deletion	Position matched
14334	Rifampicin mono-resistant	336534	CTGTTGGTCTGATGGCCGGTTCGCGGTTA	-	29 bp Deletion	Position matched
12305	Sensitive to first line drugs	336534	CTGTTGGTCTGATGGCCGGTTCGCGGTTA	-	29 bp Deletion	Position matched
14463	Sensitive to first line drugs	336534	CTGTTGGTCTGATGGCCGGTTCGCGGTTA	-	29 bp Deletion	Position matched
15465	Sensitive to first line drugs	336534	CTGTTGGTCTGATGGCCGGTTCGCGGTTA	-	29 bp Deletion	Position matched
15872	Sensitive to first line drugs	336534	CTGTTGGTCTGATGGCCGGTTCGCGGTTA	-	29 bp Deletion	Position matched
13032	MDR	384511	CT	-	2 bp Deletion	Not matched
13781	MDR	400183	CG	-	2 bp Deletion	Not matched
13854	MDR	400183	CG	-	2 bp Deletion	Not matched
12061	Sensitive to first line drugs	408609	CG	-	2 bp Deletion	Not matched
15098	Sensitive to first line drugs	408609	CG	-	2 bp Deletion	Not matched
12991	MDR	424034	CG	-	2 bp Deletion	Position matched
14128	MDR	424034	CG	-	2 bp Deletion	Position matched
8404	MDR	455623	CT	-	2 bp Deletion	Position matched
11078	MDR	455623	CT	-	2 bp Deletion	Position matched
12036	MDR	455623	CT	-	2 bp Deletion	Position matched
12058	MDR	455623	CT	-	2 bp Deletion	Position matched
12235	MDR	455623	CT	-	2 bp Deletion	Position matched
12492	MDR	455623	CT	-	2 bp Deletion	Position matched
12510	MDR	455623	CT	-	2 bp Deletion	Position matched
12584	MDR	455623	CT	-	2 bp Deletion	Position matched
12599	MDR	455623	CT	-	2 bp Deletion	Position matched
12807	MDR	455623	CT	-	2 bp Deletion	Position matched
12890	MDR	455623	CT	-	2 bp Deletion	Position matched
12955	MDR	455623	CT	-	2 bp Deletion	Position matched
12970	MDR	455623	CT	-	2 bp Deletion	Position matched
12972	MDR	455623	CT	-	2 bp Deletion	Position matched
12973	MDR	455623	CT	-	2 bp Deletion	Position matched
13032	MDR	455623	CT	-	2 bp Deletion	Position matched
13057	MDR	455623	CT	-	2 bp Deletion	Position matched
13075	MDR	455623	CT	-	2 bp Deletion	Position matched
13122	MDR	455623	CT	-	2 bp Deletion	Position matched
13540	MDR	455623	CT	-	2 bp Deletion	Position matched
13627	MDR	455623	CT	-	2 bp Deletion	Position matched
13661	MDR	455623	CT	-	2 bp Deletion	Position matched
13679	MDR	455623	CT	-	2 bp Deletion	Position matched
13781	MDR	455623	CT	-	2 bp Deletion	Position matched
13797	MDR	455623	CT	-	2 bp Deletion	Position matched
13854	MDR	455623	CT	-	2 bp Deletion	Position matched
13897	MDR	455623	CT	-	2 bp Deletion	Position matched
14032	MDR	455623	CT	-	2 bp Deletion	Position matched
14097	MDR	455623	CT	-	2 bp Deletion	Position matched
14131	MDR	455623	CT	-	2 bp Deletion	Position matched
14220	MDR	455623	CT	-	2 bp Deletion	Position matched
14232	MDR	455623	CT	-	2 bp Deletion	Position matched
14236	MDR	455623	CT	-	2 bp Deletion	Position matched
14289	MDR	455623	CT	-	2 bp Deletion	Position matched
14679	MDR	455623	CT	-	2 bp Deletion	Position matched
14845	MDR	455623	CT	-	2 bp Deletion	Position matched
15331	MDR	455623	CT	-	2 bp Deletion	Position matched
15336	MDR	455623	CT	-	2 bp Deletion	Position matched
15348	MDR	455623	CT	-	2 bp Deletion	Position matched
15391	MDR	455623	CT	-	2 bp Deletion	Position matched
15437	MDR	455623	CT	-	2 bp Deletion	Position matched
15453	MDR	455623	CT	-	2 bp Deletion	Position matched
16056	MDR	455623	CT	-	2 bp Deletion	Position matched
16115	MDR	455623	CT	-	2 bp Deletion	Position matched
P-10	MDR	455623	CT	-	2 bp Deletion	Position matched
P-18	MDR	455623	CT	-	2 bp Deletion	Position matched
PU-164	MDR	455623	CT	-	2 bp Deletion	Position matched
PU-169	MDR	455623	CT	-	2 bp Deletion	Position matched
8548	Isoniazid mono-resistant	455623	CT	-	2 bp Deletion	Position matched
11867	Isoniazid mono-resistant	455623	CT	-	2 bp Deletion	Position matched
12163	Isoniazid mono-resistant	455623	CT	-	2 bp Deletion	Position matched
12515	Isoniazid mono-resistant	455623	CT	-	2 bp Deletion	Position matched
13055	Isoniazid mono-resistant	455623	CT	-	2 bp Deletion	Position matched
13059	Isoniazid mono-resistant	455623	CT	-	2 bp Deletion	Position matched
13073	Isoniazid mono-resistant	455623	CT	-	2 bp Deletion	Position matched
13466	Isoniazid mono-resistant	455623	CT	-	2 bp Deletion	Position matched
13485	Isoniazid mono-resistant	455623	CT	-	2 bp Deletion	Position matched
13709	Isoniazid mono-resistant	455623	CT	-	2 bp Deletion	Position matched
14105	Isoniazid mono-resistant	455623	CT	-	2 bp Deletion	Position matched
14305	Isoniazid mono-resistant	455623	CT	-	2 bp Deletion	Position matched
14478	Isoniazid mono-resistant	455623	CT	-	2 bp Deletion	Position matched
14737	Isoniazid mono-resistant	455623	CT	-	2 bp Deletion	Position matched
14984	Isoniazid mono-resistant	455623	CT	-	2 bp Deletion	Position matched
15382	Isoniazid mono-resistant	455623	CT	-	2 bp Deletion	Position matched
16210	Isoniazid mono-resistant	455623	CT	-	2 bp Deletion	Position matched
16335	Isoniazid mono-resistant	455623	CT	-	2 bp Deletion	Position matched
16345	Isoniazid mono-resistant	455623	CT	-	2 bp Deletion	Position matched
HP-1122	Isoniazid mono-resistant	455623	CT	-	2 bp Deletion	Position matched
HP-1122	Isoniazid mono-resistant	455623	CTGA	-	4 bp Deletion	Position matched
PU-154	Isoniazid mono-resistant	455623	CT	-	2 bp Deletion	Position matched
10828	Streptomycin mono-resistant	455623	CT	-	2 bp Deletion	Position matched
12084	Streptomycin mono-resistant	455623	CT	-	2 bp Deletion	Position matched
12138	Streptomycin mono-resistant	455623	CT	-	2 bp Deletion	Position matched
13719	Streptomycin mono-resistant	455623	CT	-	2 bp Deletion	Position matched
16166	Pre-XDR	455623	CT	-	2 bp Deletion	Position matched
16485	Pre-XDR	455623	CT	-	2 bp Deletion	Position matched
12267	Rifampicin mono-resistant	455623	CT	-	2 bp Deletion	Position matched
12530	Rifampicin mono-resistant	455623	CT	-	2 bp Deletion	Position matched
12639	Rifampicin mono-resistant	455623	CT	-	2 bp Deletion	Position matched
12649	Rifampicin mono-resistant	455623	CT	-	2 bp Deletion	Position matched
13217	Rifampicin mono-resistant	455623	CT	-	2 bp Deletion	Position matched
13412	Rifampicin mono-resistant	455623	CT	-	2 bp Deletion	Position matched
14231	Rifampicin mono-resistant	455623	CT	-	2 bp Deletion	Position matched
14334	Rifampicin mono-resistant	455623	CT	-	2 bp Deletion	Position matched
15798	Rifampicin mono-resistant	455623	CT	-	2 bp Deletion	Position matched
11610	Sensitive to first line drugs	455623	CT	-	2 bp Deletion	Position matched
11975	Sensitive to first line drugs	455623	CT	-	2 bp Deletion	Position matched
12023	Sensitive to first line drugs	455623	CT	-	2 bp Deletion	Position matched
12033	Sensitive to first line drugs	455623	CT	-	2 bp Deletion	Position matched
12061	Sensitive to first line drugs	455623	CT	-	2 bp Deletion	Position matched
12161	Sensitive to first line drugs	455623	CT	-	2 bp Deletion	Position matched
12305	Sensitive to first line drugs	455623	CT	-	2 bp Deletion	Position matched
12359	Sensitive to first line drugs	455623	CT	-	2 bp Deletion	Position matched
12495	Sensitive to first line drugs	455623	CT	-	2 bp Deletion	Position matched
12518	Sensitive to first line drugs	455623	CT	-	2 bp Deletion	Position matched
12668	Sensitive to first line drugs	455623	CT	-	2 bp Deletion	Position matched
12917	Sensitive to first line drugs	455623	CT	-	2 bp Deletion	Position matched
13011	Sensitive to first line drugs	455623	CT	-	2 bp Deletion	Position matched
13271	Sensitive to first line drugs	455623	CT	-	2 bp Deletion	Position matched
13526	Sensitive to first line drugs	455623	CT	-	2 bp Deletion	Position matched
13624	Sensitive to first line drugs	455623	CT	-	2 bp Deletion	Position matched
13626	Sensitive to first line drugs	455623	CT	-	2 bp Deletion	Position matched
13675	Sensitive to first line drugs	455623	CT	-	2 bp Deletion	Position matched
13742	Sensitive to first line drugs	455623	CT	-	2 bp Deletion	Position matched
13933	Sensitive to first line drugs	455623	CT	-	2 bp Deletion	Position matched
14244	Sensitive to first line drugs	455623	CT	-	2 bp Deletion	Position matched
14388	Sensitive to first line drugs	455623	CT	-	2 bp Deletion	Position matched
14985	Sensitive to first line drugs	455623	CT	-	2 bp Deletion	Position matched
15062	Sensitive to first line drugs	455623	CT	-	2 bp Deletion	Position matched
15098	Sensitive to first line drugs	455623	CT	-	2 bp Deletion	Position matched
15310	Sensitive to first line drugs	455623	CT	-	2 bp Deletion	Position matched
15465	Sensitive to first line drugs	455623	CT	-	2 bp Deletion	Position matched
15872	Sensitive to first line drugs	455623	CT	-	2 bp Deletion	Position matched
16398	Sensitive to first line drugs	455623	CT	-	2 bp Deletion	Position matched
16441	Sensitive to first line drugs	455623	CT	-	2 bp Deletion	Position matched
PU-164	MDR	458429	CCGCGGTGGCCT	-	12 bp Deletion	Not matched
PU-154	Isoniazid mono-resistant	458429	CCGCGGTGGCCT	-	12 bp Deletion	Not matched
14478	Isoniazid mono-resistant	472711	TTTGTGGGCC	-	10 bp Deletion	Position matched
12639	Rifampicin mono-resistant	472711	TTTGTGGGCCTTGTGGGCC	-	19 bp Deletion	Position matched
12061	Sensitive to first line drugs	472711	TTTGTGGGCC	-	10 bp Deletion	Position matched
14463	Sensitive to first line drugs	472711	TTTGTGGGCC	-	10 bp Deletion	Position matched
15098	Sensitive to first line drugs	472711	TTTGTGGGCC	-	10 bp Deletion	Position matched
12696	MDR	507028	GC	-	2 bp Deletion	Position matched
12955	MDR	507028	GC	-	2 bp Deletion	Position matched
13977	MDR	507028	GC	-	2 bp Deletion	Position matched
14240	MDR	507028	GC	-	2 bp Deletion	Position matched
14298	MDR	507028	GC	-	2 bp Deletion	Position matched
15926	MDR	507028	GC	-	2 bp Deletion	Position matched
16055	MDR	507028	GC	-	2 bp Deletion	Position matched
5553	Pre-XDR	507028	GC	-	2 bp Deletion	Position matched
16371	Pre-XDR	507028	GC	-	2 bp Deletion	Position matched
Oflo	Pre-XDR	507028	GC	-	2 bp Deletion	Position matched
PU-168	Pre-XDR	507028	GC	-	2 bp Deletion	Position matched
13055	Isoniazid mono-resistant	545357	GT	-	2 bp Deletion	Not matched
12033	Sensitive to first line drugs	557356	CA	-	2 bp Deletion	Position matched
12670	Sensitive to first line drugs	557356	CA	-	2 bp Deletion	Position matched
11610	Sensitive to first line drugs	557361	AG	-	2 bp Deletion	Not matched
12668	Sensitive to first line drugs	557361	AG	-	2 bp Deletion	Not matched
12696	MDR	570533	CG	-	2 bp Deletion	Not matched
5553	Pre-XDR	570533	CG	-	2 bp Deletion	Not matched
Oflo	Pre-XDR	570533	CG	-	2 bp Deletion	Not matched
12973	MDR	580771	GTGGGGGCACCACCCGCTTGCGGGGGA	-	27 bp Deletion	Position matched
14097	MDR	580771	GTGGGGGCACCACCCGCTTGCGGGGGA	-	27 bp Deletion	Position matched
14128	MDR	580771	GTGGGGGCACCACCCGCTTGCGGGGGA	-	27 bp Deletion	Position matched
16056	MDR	580771	GTGGGGGCACCACCCGCTTGCGGGGGA	-	27 bp Deletion	Position matched
16131	MDR	580771	GTGGGGGCACCACCCGCTTGCGGGGGA	-	27 bp Deletion	Position matched
12267	Rifampicin mono-resistant	580771	GTGGGGGCACCACCCGCTTGCGGGGGA	-	27 bp Deletion	Position matched
14334	Rifampicin mono-resistant	580771	GTGGGGGCACCACCCGCTTGCGGGGGA	-	27 bp Deletion	Position matched
12305	Sensitive to first line drugs	580771	GTGGGGGCACCACCCGCTTGCGGGGGA	-	27 bp Deletion	Position matched
12863	Sensitive to first line drugs	580771	GTGGGGGCACCACCCGCTTGCGGGGGA	-	27 bp Deletion	Position matched
15465	Sensitive to first line drugs	580771	GTGGGGGCACCACCCGCTTGCGGGGGA	-	27 bp Deletion	Position matched
15872	Sensitive to first line drugs	580771	GTGGGGGCACCACCCGCTTGCGGGGGA	-	27 bp Deletion	Position matched
8404	MDR	580773	GGGGGCACCACCCGCTTGCGGGGGA	-	25 bp Deletion	Position matched
11078	MDR	580773	GGGGGCACCACCCGCTTGCGGGGGA	-	25 bp Deletion	Position matched
11766	MDR	580773	GGGGGCACCACCCGCTTGCGGGGGA	-	25 bp Deletion	Position matched
12058	MDR	580773	GGGGGCACCACCCGCTTGCGGGGGA	-	25 bp Deletion	Position matched
12067	MDR	580773	GGGGGCACCACCCGCTTGCGGGGGA	-	25 bp Deletion	Position matched
12235	MDR	580773	GGGGGCACCACCCGCTTGCGGGGGA	-	25 bp Deletion	Position matched
12510	MDR	580773	GGGGGCACCACCCGCTTGCGGGGGA	-	25 bp Deletion	Position matched
12584	MDR	580773	GGGGGCACCACCCGCTTGCGGGGGA	-	25 bp Deletion	Position matched
12599	MDR	580773	GGGGGCACCACCCGCTTGCGGGGGA	-	25 bp Deletion	Position matched
12696	MDR	580773	GGGGGCACCACCCGCTTGCGGGGGA	-	25 bp Deletion	Position matched
12890	MDR	580773	GGGGGCACCACCCGCTTGCGGGGGA	-	25 bp Deletion	Position matched
12955	MDR	580773	GGGGGCACCACCCGCTTGCGGGGGA	-	25 bp Deletion	Position matched
12972	MDR	580773	GGGGGCACCACCCGCTTGCGGGGGA	-	25 bp Deletion	Position matched
12973	MDR	580773	GGGGGCACCACCCGCTTGCGGGGGA	-	25 bp Deletion	Position matched
12991	MDR	580773	GGGGGCACCACCCGCTTGCGGGGGA	-	25 bp Deletion	Position matched
13032	MDR	580773	GGGGGCACCACCCGCTTGCGGGGGA	-	25 bp Deletion	Position matched
13057	MDR	580773	GGGGGCACCACCCGCTTGCGGGGGA	-	25 bp Deletion	Position matched
13075	MDR	580773	GGGGGCACCACCCGCTTGCGGGGGA	-	25 bp Deletion	Position matched
13122	MDR	580773	GGGGGCACCACCCGCTTGCGGGGGA	-	25 bp Deletion	Position matched
13540	MDR	580773	GGGGGCACCACCCGCTTGCGGGGGA	-	25 bp Deletion	Position matched
13627	MDR	580773	GGGGGCACCACCCGCTTGCGGGGGA	-	25 bp Deletion	Position matched
13661	MDR	580773	GGGGGCACCACCCGCTTGCGGGGGA	-	25 bp Deletion	Position matched
13781	MDR	580773	GGGGGCACCACCCGCTTGCGGGGGA	-	25 bp Deletion	Position matched
13797	MDR	580773	GGGGGCACCACCCGCTTGCGGGGGA	-	25 bp Deletion	Position matched
13897	MDR	580773	GGGGGCACCACCCGCTTGCGGGGGA	-	25 bp Deletion	Position matched
13971	MDR	580773	GGGGGCACCACCCGCTTGCGGGGGA	-	25 bp Deletion	Position matched
14075	MDR	580773	GGGGGCACCACCCGCTTGCGGGGGA	-	25 bp Deletion	Position matched
14097	MDR	580773	GGGGGCACCACCCGCTTGCGGGGGA	-	25 bp Deletion	Position matched
14128	MDR	580773	GGGGGCACCACCCGCTTGCGGGGGA	-	25 bp Deletion	Position matched
14131	MDR	580773	GGGGGCACCACCCGCTTGCGGGGGA	-	25 bp Deletion	Position matched
14141	MDR	580773	GGGGGCACCACCCGCTTGCGGGGGA	-	25 bp Deletion	Position matched
14183	MDR	580773	GGGGGCACCACCCGCTTGCGGGGGA	-	25 bp Deletion	Position matched
14220	MDR	580773	GGGGGCACCACCCGCTTGCGGGGGA	-	25 bp Deletion	Position matched
14232	MDR	580773	GGGGGCACCACCCGCTTGCGGGGGA	-	25 bp Deletion	Position matched
14240	MDR	580773	GGGGGCACCACCCGCTTGCGGGGGA	-	25 bp Deletion	Position matched
14289	MDR	580773	GGGGGCACCACCCGCTTGCGGGGGA	-	25 bp Deletion	Position matched
14679	MDR	580773	GGGGGCACCACCCGCTTGCGGGGGA	-	25 bp Deletion	Position matched
14845	MDR	580773	GGGGGCACCACCCGCTTGCGGGGGA	-	25 bp Deletion	Position matched
15331	MDR	580773	GGGGGCACCACCCGCTTGCGGGGGA	-	25 bp Deletion	Position matched
15336	MDR	580773	GGGGGCACCACCCGCTTGCGGGGGA	-	25 bp Deletion	Position matched
15348	MDR	580773	GGGGGCACCACCCGCTTGCGGGGGA	-	25 bp Deletion	Position matched
15391	MDR	580773	GGGGGCACCACCCGCTTGCGGGGGA	-	25 bp Deletion	Position matched
15437	MDR	580773	GGGGGCACCACCCGCTTGCGGGGGA	-	25 bp Deletion	Position matched
15453	MDR	580773	GGGGGCACCACCCGCTTGCGGGGGA	-	25 bp Deletion	Position matched
16028	MDR	580773	GGGGGCACCACCCGCTTGCGGGGGA	-	25 bp Deletion	Position matched
16056	MDR	580773	GGGGGCACCACCCGCTTGCGGGGGA	-	25 bp Deletion	Position matched
16115	MDR	580773	GGGGGCACCACCCGCTTGCGGGGGA	-	25 bp Deletion	Position matched
P-10	MDR	580773	GGGGGCACCACCCGCTTGCGGGGGA	-	25 bp Deletion	Position matched
P-18	MDR	580773	GGGGGCACCACCCGCTTGCGGGGGA	-	25 bp Deletion	Position matched
PU-164	MDR	580773	GGGGGCACCACCCGCTTGCGGGGGA	-	25 bp Deletion	Position matched
PU-169	MDR	580773	GGGGGCACCACCCGCTTGCGGGGGA	-	25 bp Deletion	Position matched
PU-65	MDR	580773	GGGGGCACCACCCGCTTGCGGGGGA	-	25 bp Deletion	Position matched
8548	Isoniazid mono-resistant	580773	GGGGGCACCACCCGCTTGCGGGGGA	-	25 bp Deletion	Position matched
11867	Isoniazid mono-resistant	580773	GGGGGCACCACCCGCTTGCGGGGGA	-	25 bp Deletion	Position matched
12515	Isoniazid mono-resistant	580773	GGGGGCACCACCCGCTTGCGGGGGA	-	25 bp Deletion	Position matched
13055	Isoniazid mono-resistant	580773	GGGGGCACCACCCGCTTGCGGGGGA	-	25 bp Deletion	Position matched
13059	Isoniazid mono-resistant	580773	GGGGGCACCACCCGCTTGCGGGGGA	-	25 bp Deletion	Position matched
13073	Isoniazid mono-resistant	580773	GGGGGCACCACCCGCTTGCGGGGGA	-	25 bp Deletion	Position matched
13485	Isoniazid mono-resistant	580773	GGGGGCACCACCCGCTTGCGGGGGA	-	25 bp Deletion	Position matched
14105	Isoniazid mono-resistant	580773	GGGGGCACCACCCGCTTGCGGGGGA	-	25 bp Deletion	Position matched
14305	Isoniazid mono-resistant	580773	GGGGGCACCACCCGCTTGCGGGGGA	-	25 bp Deletion	Position matched
14478	Isoniazid mono-resistant	580773	GGGGGCACCACCCGCTTGCGGGGGA	-	25 bp Deletion	Position matched
14509	Isoniazid mono-resistant	580773	GGGGGCACCACCCGCTTGCGGGGGA	-	25 bp Deletion	Position matched
14737	Isoniazid mono-resistant	580773	GGGGGCACCACCCGCTTGCGGGGGA	-	25 bp Deletion	Position matched
14984	Isoniazid mono-resistant	580773	GGGGGCACCACCCGCTTGCGGGGGA	-	25 bp Deletion	Position matched
15382	Isoniazid mono-resistant	580773	GGGGGCACCACCCGCTTGCGGGGGA	-	25 bp Deletion	Position matched
16210	Isoniazid mono-resistant	580773	GGGGGCACCACCCGCTTGCGGGGGA	-	25 bp Deletion	Position matched
16345	Isoniazid mono-resistant	580773	GGGGGCACCACCCGCTTGCGGGGGA	-	25 bp Deletion	Position matched
HP-1122	Isoniazid mono-resistant	580773	GGGGGCACCACCCGCTTGCGGGGGA	-	25 bp Deletion	Position matched
PU-154	Isoniazid mono-resistant	580773	GGGGGCACCACCCGCTTGCGGGGGA	-	25 bp Deletion	Position matched
PU-73	Isoniazid mono-resistant	580773	GGGGGCACCACCCGCTTGCGGGGGA	-	25 bp Deletion	Position matched
10828	Streptomycin mono-resistant	580773	GGGGGCACCACCCGCTTGCGGGGGA	-	25 bp Deletion	Position matched
12084	Streptomycin mono-resistant	580773	GGGGGCACCACCCGCTTGCGGGGGA	-	25 bp Deletion	Position matched
12138	Streptomycin mono-resistant	580773	GGGGGCACCACCCGCTTGCGGGGGA	-	25 bp Deletion	Position matched
13719	Streptomycin mono-resistant	580773	GGGGGCACCACCCGCTTGCGGGGGA	-	25 bp Deletion	Position matched
16109	Streptomycin mono-resistant	580773	GGGGGCACCACCCGCTTGCGGGGGA	-	25 bp Deletion	Position matched
5553	Pre-XDR	580773	GGGGGCACCACCCGCTTGCGGGGGA	-	25 bp Deletion	Position matched
PU-54	Pre-XDR	580773	GGGGGCACCACCCGCTTGCGGGGGA	-	25 bp Deletion	Position matched
12267	Rifampicin mono-resistant	580773	GGGGGCACCACCCGCTTGCGGGGGA	-	25 bp Deletion	Position matched
12530	Rifampicin mono-resistant	580773	GGGGGCACCACCCGCTTGCGGGGGA	-	25 bp Deletion	Position matched
12639	Rifampicin mono-resistant	580773	GGGGGCACCACCCGCTTGCGGGGGA	-	25 bp Deletion	Position matched
12649	Rifampicin mono-resistant	580773	GGGGGCACCACCCGCTTGCGGGGGA	-	25 bp Deletion	Position matched
13217	Rifampicin mono-resistant	580773	GGGGGCACCACCCGCTTGCGGGGGA	-	25 bp Deletion	Position matched
13412	Rifampicin mono-resistant	580773	GGGGGCACCACCCGCTTGCGGGGGA	-	25 bp Deletion	Position matched
15798	Rifampicin mono-resistant	580773	GGGGGCACCACCCGCTTGCGGGGGA	-	25 bp Deletion	Position matched
16340	Rifampicin mono-resistant	580773	GGGGGCACCACCCGCTTGCGGGGGA	-	25 bp Deletion	Position matched
11060	Sensitive to first line drugs	580773	GGGGGCACCACCCGCTTGCGGGGGA	-	25 bp Deletion	Position matched
11610	Sensitive to first line drugs	580773	GGGGGCACCACCCGCTTGCGGGGGA	-	25 bp Deletion	Position matched
11975	Sensitive to first line drugs	580773	GGGGGCACCACCCGCTTGCGGGGGA	-	25 bp Deletion	Position matched
12033	Sensitive to first line drugs	580773	GGGGGCACCACCCGCTTGCGGGGGA	-	25 bp Deletion	Position matched
12061	Sensitive to first line drugs	580773	GGGGGCACCACCCGCTTGCGGGGGA	-	25 bp Deletion	Position matched
12161	Sensitive to first line drugs	580773	GGGGGCACCACCCGCTTGCGGGGGA	-	25 bp Deletion	Position matched
12305	Sensitive to first line drugs	580773	GGGGGCACCACCCGCTTGCGGGGGA	-	25 bp Deletion	Position matched
12359	Sensitive to first line drugs	580773	GGGGGCACCACCCGCTTGCGGGGGA	-	25 bp Deletion	Position matched
12518	Sensitive to first line drugs	580773	GGGGGCACCACCCGCTTGCGGGGGA	-	25 bp Deletion	Position matched
12668	Sensitive to first line drugs	580773	GGGGGCACCACCCGCTTGCGGGGGA	-	25 bp Deletion	Position matched
12670	Sensitive to first line drugs	580773	GGGGGCACCACCCGCTTGCGGGGGA	-	25 bp Deletion	Position matched
12917	Sensitive to first line drugs	580773	GGGGGCACCACCCGCTTGCGGGGGA	-	25 bp Deletion	Position matched
13011	Sensitive to first line drugs	580773	GGGGGCACCACCCGCTTGCGGGGGA	-	25 bp Deletion	Position matched
13271	Sensitive to first line drugs	580773	GGGGGCACCACCCGCTTGCGGGGGA	-	25 bp Deletion	Position matched
13526	Sensitive to first line drugs	580773	GGGGGCACCACCCGCTTGCGGGGGA	-	25 bp Deletion	Position matched
13624	Sensitive to first line drugs	580773	GGGGGCACCACCCGCTTGCGGGGGA	-	25 bp Deletion	Position matched
13626	Sensitive to first line drugs	580773	GGGGGCACCACCCGCTTGCGGGGGA	-	25 bp Deletion	Position matched
13675	Sensitive to first line drugs	580773	GGGGGCACCACCCGCTTGCGGGGGA	-	25 bp Deletion	Position matched
13742	Sensitive to first line drugs	580773	GGGGGCACCACCCGCTTGCGGGGGA	-	25 bp Deletion	Position matched
14985	Sensitive to first line drugs	580773	GGGGGCACCACCCGCTTGCGGGGGA	-	25 bp Deletion	Position matched
15062	Sensitive to first line drugs	580773	GGGGGCACCACCCGCTTGCGGGGGA	-	25 bp Deletion	Position matched
15098	Sensitive to first line drugs	580773	GGGGGCACCACCCGCTTGCGGGGGA	-	25 bp Deletion	Position matched
15310	Sensitive to first line drugs	580773	GGGGGCACCACCCGCTTGCGGGGGA	-	25 bp Deletion	Position matched
15465	Sensitive to first line drugs	580773	GGGGGCACCACCCGCTTGCGGGGGA	-	25 bp Deletion	Position matched
16398	Sensitive to first line drugs	580773	GGGGGCACCACCCGCTTGCGGGGGA	-	25 bp Deletion	Position matched
16441	Sensitive to first line drugs	580773	GGGGGCACCACCCGCTTGCGGGGGA	-	25 bp Deletion	Position matched
PU-164	MDR	591037	CT	-	2 bp Deletion	Not matched
PU-154	Isoniazid mono-resistant	591037	CT	-	2 bp Deletion	Not matched
13217	Rifampicin mono-resistant	595399	AT	-	2 bp Deletion	Exact matched
13961	Sensitive to first line drugs	600427	CAGG	-	4 bp Deletion	Not matched
13854	MDR	606542	CG	-	2 bp Deletion	Not matched
14075	MDR	606542	CG	-	2 bp Deletion	Not matched
8404	MDR	629735	GC	-	2 bp Deletion	Position matched
13661	MDR	629891	CCGGTGACCGTCCCGCTGTTTGC	-	23 bp Deletion	Not matched
11975	Sensitive to first line drugs	635914	ATGTC	-	5 bp Deletion	Not matched
13271	Sensitive to first line drugs	635914	ATGTC	-	5 bp Deletion	Not matched
12584	MDR	663387	GGCGCGAGCAGACGCAGAATCGCACAAAATCAGCGATTTTGATGCGATTCTGCGTCT	-	57 bp Deletion	Not matched
13032	MDR	663387	GGCGCGAGCAGACGCAGAATCGCACAAAATCAGCGATTTTGATGCGATTCTGCGTCT	-	57 bp Deletion	Not matched
16210	Isoniazid mono-resistant	663387	GGCGCGAGCAGACGCAGAATCGCACAAAATCAGCGATTTTGATGCGATTCTGCGTCT	-	57 bp Deletion	Not matched
13122	MDR	668508	AC	-	2 bp Deletion	Not matched
12033	Sensitive to first line drugs	669821	GCGCTAAC	-	8 bp Deletion	Not matched
12033	Sensitive to first line drugs	669821	GCGCTAACG	-	9 bp Deletion	Not matched
12670	Sensitive to first line drugs	669821	GCGCTAAC	-	8 bp Deletion	Not matched
13217	Rifampicin mono-resistant	728556	GC	-	2 bp Deletion	Position matched
12972	MDR	731585	CTGGCGGTGCGTA	-	13 bp Deletion	Not matched
12863	Sensitive to first line drugs	755288	GCACGCTCGGCGTGT	-	15 bp Deletion	Position matched
15324	MDR	780474	AT	-	2 bp Deletion	Exact matched
16396	Sensitive to first line drugs	780474	AT	-	2 bp Deletion	Exact matched
P-9	MDR	815654	GC	-	2 bp Deletion	Not matched
13854	MDR	835138	GCGGC	-	5 bp Deletion	Not matched
8404	MDR	854252	GC	-	2 bp Deletion	Position matched
11078	MDR	854252	GC	-	2 bp Deletion	Position matched
11766	MDR	854252	GCC	-	3 bp Deletion	Position matched
12036	MDR	854252	GC	-	2 bp Deletion	Position matched
12058	MDR	854252	GC	-	2 bp Deletion	Position matched
12067	MDR	854252	GC	-	2 bp Deletion	Position matched
12235	MDR	854252	GC	-	2 bp Deletion	Position matched
12492	MDR	854252	GC	-	2 bp Deletion	Position matched
12510	MDR	854252	GC	-	2 bp Deletion	Position matched
12584	MDR	854252	GC	-	2 bp Deletion	Position matched
12599	MDR	854252	GCC	-	3 bp Deletion	Position matched
12696	MDR	854252	GC	-	2 bp Deletion	Position matched
12890	MDR	854252	GC	-	2 bp Deletion	Position matched
12955	MDR	854252	GC	-	2 bp Deletion	Position matched
12972	MDR	854252	GC	-	2 bp Deletion	Position matched
12973	MDR	854252	GC	-	2 bp Deletion	Position matched
12991	MDR	854252	GCC	-	3 bp Deletion	Position matched
13032	MDR	854252	GC	-	2 bp Deletion	Position matched
13057	MDR	854252	GCC	-	3 bp Deletion	Position matched
13075	MDR	854252	GC	-	2 bp Deletion	Position matched
13122	MDR	854252	GC	-	2 bp Deletion	Position matched
13540	MDR	854252	GC	-	2 bp Deletion	Position matched
13606	MDR	854252	GC	-	2 bp Deletion	Position matched
13627	MDR	854252	GC	-	2 bp Deletion	Position matched
13661	MDR	854252	GC	-	2 bp Deletion	Position matched
13668	MDR	854252	GC	-	2 bp Deletion	Position matched
13781	MDR	854252	GC	-	2 bp Deletion	Position matched
13797	MDR	854252	GC	-	2 bp Deletion	Position matched
13854	MDR	854252	GC	-	2 bp Deletion	Position matched
13897	MDR	854252	GC	-	2 bp Deletion	Position matched
13971	MDR	854252	GC	-	2 bp Deletion	Position matched
13977	MDR	854252	GC	-	2 bp Deletion	Position matched
14075	MDR	854252	GC	-	2 bp Deletion	Position matched
14097	MDR	854252	GC	-	2 bp Deletion	Position matched
14128	MDR	854252	GCC	-	3 bp Deletion	Position matched
14131	MDR	854252	GC	-	2 bp Deletion	Position matched
14141	MDR	854252	GC	-	2 bp Deletion	Position matched
14183	MDR	854252	GC	-	2 bp Deletion	Position matched
14220	MDR	854252	GC	-	2 bp Deletion	Position matched
14232	MDR	854252	GC	-	2 bp Deletion	Position matched
14289	MDR	854252	GC	-	2 bp Deletion	Position matched
14298	MDR	854252	GC	-	2 bp Deletion	Position matched
14679	MDR	854252	GC	-	2 bp Deletion	Position matched
14845	MDR	854252	GC	-	2 bp Deletion	Position matched
15331	MDR	854252	GC	-	2 bp Deletion	Position matched
15336	MDR	854252	GC	-	2 bp Deletion	Position matched
15348	MDR	854252	GC	-	2 bp Deletion	Position matched
15391	MDR	854252	GC	-	2 bp Deletion	Position matched
15437	MDR	854252	GC	-	2 bp Deletion	Position matched
15453	MDR	854252	GC	-	2 bp Deletion	Position matched
16028	MDR	854252	GC	-	2 bp Deletion	Position matched
16055	MDR	854252	GC	-	2 bp Deletion	Position matched
16056	MDR	854252	GC	-	2 bp Deletion	Position matched
16115	MDR	854252	GC	-	2 bp Deletion	Position matched
P-10	MDR	854252	GC	-	2 bp Deletion	Position matched
P-18	MDR	854252	GCC	-	3 bp Deletion	Position matched
P-9	MDR	854252	GC	-	2 bp Deletion	Position matched
PU-164	MDR	854252	GC	-	2 bp Deletion	Position matched
PU-169	MDR	854252	GC	-	2 bp Deletion	Position matched
PU-65	MDR	854252	GC	-	2 bp Deletion	Position matched
11867	Isoniazid mono-resistant	854252	GC	-	2 bp Deletion	Position matched
12163	Isoniazid mono-resistant	854252	GC	-	2 bp Deletion	Position matched
12515	Isoniazid mono-resistant	854252	GC	-	2 bp Deletion	Position matched
13055	Isoniazid mono-resistant	854252	GC	-	2 bp Deletion	Position matched
13059	Isoniazid mono-resistant	854252	GCC	-	3 bp Deletion	Position matched
13073	Isoniazid mono-resistant	854252	GC	-	2 bp Deletion	Position matched
13485	Isoniazid mono-resistant	854252	GC	-	2 bp Deletion	Position matched
14105	Isoniazid mono-resistant	854252	GC	-	2 bp Deletion	Position matched
14305	Isoniazid mono-resistant	854252	GC	-	2 bp Deletion	Position matched
14478	Isoniazid mono-resistant	854252	GC	-	2 bp Deletion	Position matched
14509	Isoniazid mono-resistant	854252	GC	-	2 bp Deletion	Position matched
14737	Isoniazid mono-resistant	854252	GC	-	2 bp Deletion	Position matched
14984	Isoniazid mono-resistant	854252	GC	-	2 bp Deletion	Position matched
15382	Isoniazid mono-resistant	854252	GC	-	2 bp Deletion	Position matched
16210	Isoniazid mono-resistant	854252	GC	-	2 bp Deletion	Position matched
16335	Isoniazid mono-resistant	854252	GC	-	2 bp Deletion	Position matched
16345	Isoniazid mono-resistant	854252	GCC	-	3 bp Deletion	Position matched
HP-1122	Isoniazid mono-resistant	854252	GC	-	2 bp Deletion	Position matched
PU-154	Isoniazid mono-resistant	854252	GC	-	2 bp Deletion	Position matched
PU-73	Isoniazid mono-resistant	854252	GC	-	2 bp Deletion	Position matched
10828	Streptomycin mono-resistant	854252	GCC	-	3 bp Deletion	Position matched
12084	Streptomycin mono-resistant	854252	GCC	-	3 bp Deletion	Position matched
12138	Streptomycin mono-resistant	854252	GC	-	2 bp Deletion	Position matched
13719	Streptomycin mono-resistant	854252	GC	-	2 bp Deletion	Position matched
16109	Streptomycin mono-resistant	854252	GCC	-	3 bp Deletion	Position matched
5553	Pre-XDR	854252	GC	-	2 bp Deletion	Position matched
16166	Pre-XDR	854252	GC	-	2 bp Deletion	Position matched
16371	Pre-XDR	854252	GCC	-	3 bp Deletion	Position matched
16485	Pre-XDR	854252	GC	-	2 bp Deletion	Position matched
Oflo	Pre-XDR	854252	GC	-	2 bp Deletion	Position matched
PU-168	Pre-XDR	854252	GCC	-	3 bp Deletion	Position matched
PU-54	Pre-XDR	854252	GC	-	2 bp Deletion	Position matched
12267	Rifampicin mono-resistant	854252	GC	-	2 bp Deletion	Position matched
12530	Rifampicin mono-resistant	854252	GC	-	2 bp Deletion	Position matched
12639	Rifampicin mono-resistant	854252	GC	-	2 bp Deletion	Position matched
12649	Rifampicin mono-resistant	854252	GC	-	2 bp Deletion	Position matched
13217	Rifampicin mono-resistant	854252	GC	-	2 bp Deletion	Position matched
13412	Rifampicin mono-resistant	854252	GC	-	2 bp Deletion	Position matched
14334	Rifampicin mono-resistant	854252	GC	-	2 bp Deletion	Position matched
15798	Rifampicin mono-resistant	854252	GC	-	2 bp Deletion	Position matched
16340	Rifampicin mono-resistant	854252	GC	-	2 bp Deletion	Position matched
11060	Sensitive to first line drugs	854252	GC	-	2 bp Deletion	Position matched
11610	Sensitive to first line drugs	854252	GC	-	2 bp Deletion	Position matched
11975	Sensitive to first line drugs	854252	GC	-	2 bp Deletion	Position matched
12023	Sensitive to first line drugs	854252	GC	-	2 bp Deletion	Position matched
12033	Sensitive to first line drugs	854252	GC	-	2 bp Deletion	Position matched
12061	Sensitive to first line drugs	854252	GC	-	2 bp Deletion	Position matched
12161	Sensitive to first line drugs	854252	GC	-	2 bp Deletion	Position matched
12305	Sensitive to first line drugs	854252	GC	-	2 bp Deletion	Position matched
12359	Sensitive to first line drugs	854252	GC	-	2 bp Deletion	Position matched
12495	Sensitive to first line drugs	854252	GC	-	2 bp Deletion	Position matched
12518	Sensitive to first line drugs	854252	GC	-	2 bp Deletion	Position matched
12668	Sensitive to first line drugs	854252	GC	-	2 bp Deletion	Position matched
12670	Sensitive to first line drugs	854252	GC	-	2 bp Deletion	Position matched
12917	Sensitive to first line drugs	854252	GC	-	2 bp Deletion	Position matched
13011	Sensitive to first line drugs	854252	GC	-	2 bp Deletion	Position matched
13271	Sensitive to first line drugs	854252	GC	-	2 bp Deletion	Position matched
13526	Sensitive to first line drugs	854252	GC	-	2 bp Deletion	Position matched
13624	Sensitive to first line drugs	854252	GC	-	2 bp Deletion	Position matched
13626	Sensitive to first line drugs	854252	GC	-	2 bp Deletion	Position matched
13675	Sensitive to first line drugs	854252	GC	-	2 bp Deletion	Position matched
13742	Sensitive to first line drugs	854252	GC	-	2 bp Deletion	Position matched
13933	Sensitive to first line drugs	854252	GC	-	2 bp Deletion	Position matched
14244	Sensitive to first line drugs	854252	GC	-	2 bp Deletion	Position matched
14985	Sensitive to first line drugs	854252	GC	-	2 bp Deletion	Position matched
15062	Sensitive to first line drugs	854252	GC	-	2 bp Deletion	Position matched
15098	Sensitive to first line drugs	854252	GC	-	2 bp Deletion	Position matched
15310	Sensitive to first line drugs	854252	GC	-	2 bp Deletion	Position matched
15465	Sensitive to first line drugs	854252	GC	-	2 bp Deletion	Position matched
16398	Sensitive to first line drugs	854252	GC	-	2 bp Deletion	Position matched
16441	Sensitive to first line drugs	854252	GC	-	2 bp Deletion	Position matched
12696	MDR	888992	AACCTCAACACCCCCTCAAGTGAAGGAGG	-	29 bp Deletion	Position matched
13977	MDR	888992	AACCTCAACACCCCCTCAAGTGAAGGAGG	-	29 bp Deletion	Position matched
14298	MDR	888992	AACCTCAACACCCCCTCAAGTGAAGGAGG	-	29 bp Deletion	Position matched
16055	MDR	888992	AACCTCAACACCCCCTCAAGTGAAGGAGG	-	29 bp Deletion	Position matched
5553	Pre-XDR	888992	AACCTCAACACCCCCTCAAGTGAAGGAGG	-	29 bp Deletion	Position matched
16371	Pre-XDR	888992	AACCTCAACACCCCCTCAAGTGAAGGAGG	-	29 bp Deletion	Position matched
Oflo	Pre-XDR	888992	AACCTCAACACCCCCTCAAGTGAAGGAGG	-	29 bp Deletion	Position matched
12955	MDR	889004	CCCTCAAGTGAAGGAGG	-	17 bp Deletion	Position matched
13781	MDR	889004	CCCTCAAGTGAAGGAGG	-	17 bp Deletion	Position matched
14097	MDR	889004	CCCTCAAGTGAAGGAGG	-	17 bp Deletion	Position matched
14289	MDR	889004	CCCTCAAGTGAAGGAGG	-	17 bp Deletion	Position matched
PU-169	MDR	889004	CCCTCAAGTGAAGGAGG	-	17 bp Deletion	Position matched
12359	Sensitive to first line drugs	889004	CCCTCAAGTGAAGGAGG	-	17 bp Deletion	Position matched
15465	Sensitive to first line drugs	889004	CCCTCAAGTGAAGGAGG	-	17 bp Deletion	Position matched
12058	MDR	889014	AAGGAGG	-	7 bp Deletion	Position matched
12599	MDR	889014	AAGGAGG	-	7 bp Deletion	Position matched
13057	MDR	889014	AAGGAGG	-	7 bp Deletion	Position matched
13540	MDR	889014	AAGGAGG	-	7 bp Deletion	Position matched
15336	MDR	889014	AAGGAGG	-	7 bp Deletion	Position matched
15437	MDR	889014	AAGGAGG	-	7 bp Deletion	Position matched
15453	MDR	889014	AAGGAGG	-	7 bp Deletion	Position matched
10828	Streptomycin mono-resistant	889014	AAGGAGG	-	7 bp Deletion	Position matched
12084	Streptomycin mono-resistant	889014	AAGGAGG	-	7 bp Deletion	Position matched
16109	Streptomycin mono-resistant	889014	AAGGAGG	-	7 bp Deletion	Position matched
11766	MDR	904885	CG	-	2 bp Deletion	Not matched
12970	MDR	924073	CCTGCGACGCGGTATCGCGGAGCACACAACAC	-	32 bp Deletion	Not matched
16131	MDR	924073	CCTGCGACGCGGTATCGCGGAGCACACAAC	-	30 bp Deletion	Not matched
15382	Isoniazid mono-resistant	930639	GC	-	2 bp Deletion	Not matched
P-18	MDR	931975	CGACGT	-	6 bp Deletion	Not matched
12033	Sensitive to first line drugs	944331	GA	-	2 bp Deletion	Not matched
12670	Sensitive to first line drugs	944331	GA	-	2 bp Deletion	Not matched
11766	MDR	952810	CT	-	2 bp Deletion	Exact matched
12067	MDR	952810	CT	-	2 bp Deletion	Exact matched
12991	MDR	952810	CT	-	2 bp Deletion	Exact matched
13661	MDR	952810	CT	-	2 bp Deletion	Exact matched
13668	MDR	952810	CT	-	2 bp Deletion	Exact matched
13971	MDR	952810	CT	-	2 bp Deletion	Exact matched
14075	MDR	952810	CT	-	2 bp Deletion	Exact matched
14128	MDR	952810	CT	-	2 bp Deletion	Exact matched
14141	MDR	952810	CT	-	2 bp Deletion	Exact matched
14183	MDR	952810	CT	-	2 bp Deletion	Exact matched
14220	MDR	952810	CT	-	2 bp Deletion	Exact matched
16028	MDR	952810	CT	-	2 bp Deletion	Exact matched
P-9	MDR	952810	CT	-	2 bp Deletion	Exact matched
PU-65	MDR	952810	CT	-	2 bp Deletion	Exact matched
14509	Isoniazid mono-resistant	952810	CT	-	2 bp Deletion	Exact matched
PU-73	Isoniazid mono-resistant	952810	CT	-	2 bp Deletion	Exact matched
16109	Streptomycin mono-resistant	952810	CT	-	2 bp Deletion	Exact matched
PU-54	Pre-XDR	952810	CT	-	2 bp Deletion	Exact matched
16340	Rifampicin mono-resistant	952810	CT	-	2 bp Deletion	Exact matched
11060	Sensitive to first line drugs	952810	CT	-	2 bp Deletion	Exact matched
11610	Sensitive to first line drugs	952810	CT	-	2 bp Deletion	Exact matched
12033	Sensitive to first line drugs	952810	CT	-	2 bp Deletion	Exact matched
12670	Sensitive to first line drugs	952810	CT	-	2 bp Deletion	Exact matched
13742	Sensitive to first line drugs	952810	CT	-	2 bp Deletion	Exact matched
12970	MDR	960323	GCG	-	3 bp Deletion	Not matched
12163	Isoniazid mono-resistant	960323	GCG	-	3 bp Deletion	Not matched
16335	Isoniazid mono-resistant	960323	GCG	-	3 bp Deletion	Not matched
HP-1122	Isoniazid mono-resistant	960323	GCG	-	3 bp Deletion	Not matched
16166	Pre-XDR	960323	GCG	-	3 bp Deletion	Not matched
16485	Pre-XDR	960323	GCG	-	3 bp Deletion	Not matched
12023	Sensitive to first line drugs	960323	GCG	-	3 bp Deletion	Not matched
12163	Isoniazid mono-resistant	960324	CG	-	2 bp Deletion	Position matched
16335	Isoniazid mono-resistant	960324	CG	-	2 bp Deletion	Position matched
HP-1122	Isoniazid mono-resistant	960324	CG	-	2 bp Deletion	Position matched
16166	Pre-XDR	960324	CG	-	2 bp Deletion	Position matched
16485	Pre-XDR	960324	CG	-	2 bp Deletion	Position matched
12023	Sensitive to first line drugs	960324	CG	-	2 bp Deletion	Position matched
15872	Sensitive to first line drugs	960324	CG	-	2 bp Deletion	Position matched
12970	MDR	978900	TG	-	2 bp Deletion	Not matched
16268	MDR	993838	TG	-	2 bp Deletion	Not matched
16028	MDR	1034706	TG	-	2 bp Deletion	Position matched
12067	MDR	1034713	GT	-	2 bp Deletion	Position matched
13661	MDR	1034713	GT	-	2 bp Deletion	Position matched
13668	MDR	1034713	GT	-	2 bp Deletion	Position matched
13971	MDR	1034713	GT	-	2 bp Deletion	Position matched
14075	MDR	1034713	GT	-	2 bp Deletion	Position matched
14141	MDR	1034713	GT	-	2 bp Deletion	Position matched
14183	MDR	1034713	GT	-	2 bp Deletion	Position matched
14220	MDR	1034713	GT	-	2 bp Deletion	Position matched
16028	MDR	1034713	GT	-	2 bp Deletion	Position matched
14509	Isoniazid mono-resistant	1034713	GT	-	2 bp Deletion	Position matched
11060	Sensitive to first line drugs	1034713	GT	-	2 bp Deletion	Position matched
11610	Sensitive to first line drugs	1034713	GT	-	2 bp Deletion	Position matched
12033	Sensitive to first line drugs	1034713	GT	-	2 bp Deletion	Position matched
12670	Sensitive to first line drugs	1034713	GT	-	2 bp Deletion	Position matched
13742	Sensitive to first line drugs	1034713	GT	-	2 bp Deletion	Position matched
12955	MDR	1058135	TG	-	2 bp Deletion	Not matched
14097	MDR	1058135	TG	-	2 bp Deletion	Not matched
14289	MDR	1058135	TG	-	2 bp Deletion	Not matched
12890	MDR	1064069	GC	-	2 bp Deletion	Position matched
15348	MDR	1064069	GC	-	2 bp Deletion	Position matched
11766	MDR	1075167	GCAT	-	4 bp Deletion	Position matched
12067	MDR	1075167	GCAT	-	4 bp Deletion	Position matched
12991	MDR	1075167	GCAT	-	4 bp Deletion	Position matched
13661	MDR	1075167	GCAT	-	4 bp Deletion	Position matched
13668	MDR	1075167	GCAT	-	4 bp Deletion	Position matched
13971	MDR	1075167	GCAT	-	4 bp Deletion	Position matched
14075	MDR	1075167	GCAT	-	4 bp Deletion	Position matched
14128	MDR	1075167	GCAT	-	4 bp Deletion	Position matched
14141	MDR	1075167	GCAT	-	4 bp Deletion	Position matched
14183	MDR	1075167	GCAT	-	4 bp Deletion	Position matched
14220	MDR	1075167	GCAT	-	4 bp Deletion	Position matched
16028	MDR	1075167	GCAT	-	4 bp Deletion	Position matched
P-9	MDR	1075167	GCAT	-	4 bp Deletion	Position matched
PU-65	MDR	1075167	GCAT	-	4 bp Deletion	Position matched
14509	Isoniazid mono-resistant	1075167	GCAT	-	4 bp Deletion	Position matched
PU-73	Isoniazid mono-resistant	1075167	GCAT	-	4 bp Deletion	Position matched
PU-54	Pre-XDR	1075167	GCAT	-	4 bp Deletion	Position matched
16340	Rifampicin mono-resistant	1075167	GCAT	-	4 bp Deletion	Position matched
11060	Sensitive to first line drugs	1075167	GCAT	-	4 bp Deletion	Position matched
12033	Sensitive to first line drugs	1075167	GCAT	-	4 bp Deletion	Position matched
12670	Sensitive to first line drugs	1075167	GCAT	-	4 bp Deletion	Position matched
13742	Sensitive to first line drugs	1075167	GCAT	-	4 bp Deletion	Position matched
15336	MDR	1077924	AC	-	2 bp Deletion	Not matched
13971	MDR	1081759	CG	-	2 bp Deletion	Position matched
12033	Sensitive to first line drugs	1163878	TG	-	2 bp Deletion	Not matched
12670	Sensitive to first line drugs	1163878	TG	-	2 bp Deletion	Not matched
13606	MDR	1175400	TCCCAGCGGCCTGCCTG	-	17 bp Deletion	Not matched
13781	MDR	1175461	GT	-	2 bp Deletion	Position matched
12530	Rifampicin mono-resistant	1177563	CG	-	2 bp Deletion	Not matched
11766	MDR	1267171	CCGGGCCGTTCCACGGCCCGTATCGTCGCCGCGCTGTGCTGGATTGCGCGGCTTCTCCT	-	59 bp Deletion	Not matched
14105	Isoniazid mono-resistant	1267171	CCGGGCCGTTCCACGGCCCGTATCGTCGCCGCGCTGTGCTGGATTGCGCGGCTTCTCCT	-	59 bp Deletion	Not matched
14305	Isoniazid mono-resistant	1267171	CCGGGCCGTTCCACGGCCCGTATCGTCGCCGCGCTGTGCTGGATTGCGCGGCTTCTCCT	-	59 bp Deletion	Not matched
14737	Isoniazid mono-resistant	1267171	CCGGGCCGTTCCACGGCCCGTATCGTCGCCGCGCTGTGCTGGATTGCGCGGCTTCTCCT	-	59 bp Deletion	Not matched
16109	Streptomycin mono-resistant	1267171	CCGGGCCGTTCCACGGCCCGTATCGTCGCCGCGCTGTGCTGGATTGCGCGGCTTCTCCT	-	59 bp Deletion	Not matched
PU-168	Pre-XDR	1273343	GC	-	2 bp Deletion	Exact matched
15453	MDR	1281925	GGCCGCATCCTGCGGCCCGCATCGTCGCGAGGCTGGGTCGGATTGCCTCGCTCCTCGCCGT	-	61 bp Deletion	Not matched
14984	Isoniazid mono-resistant	1300277	TC	-	2 bp Deletion	Not matched
14985	Sensitive to first line drugs	1300277	TC	-	2 bp Deletion	Not matched
8404	MDR	1313337	AA	-	2 bp Deletion	Position matched
11078	MDR	1313337	AA	-	2 bp Deletion	Position matched
11766	MDR	1313337	AA	-	2 bp Deletion	Position matched
12036	MDR	1313337	AA	-	2 bp Deletion	Position matched
12058	MDR	1313337	AA	-	2 bp Deletion	Position matched
12067	MDR	1313337	AA	-	2 bp Deletion	Position matched
12235	MDR	1313337	AA	-	2 bp Deletion	Position matched
12492	MDR	1313337	AA	-	2 bp Deletion	Position matched
12510	MDR	1313337	AA	-	2 bp Deletion	Position matched
12584	MDR	1313337	AA	-	2 bp Deletion	Position matched
12599	MDR	1313337	AA	-	2 bp Deletion	Position matched
12696	MDR	1313337	AA	-	2 bp Deletion	Position matched
12807	MDR	1313337	AA	-	2 bp Deletion	Position matched
12890	MDR	1313337	AA	-	2 bp Deletion	Position matched
12955	MDR	1313337	AA	-	2 bp Deletion	Position matched
12970	MDR	1313337	AA	-	2 bp Deletion	Position matched
12972	MDR	1313337	AA	-	2 bp Deletion	Position matched
12973	MDR	1313337	AA	-	2 bp Deletion	Position matched
12991	MDR	1313337	AA	-	2 bp Deletion	Position matched
13032	MDR	1313337	AA	-	2 bp Deletion	Position matched
13057	MDR	1313337	AA	-	2 bp Deletion	Position matched
13075	MDR	1313337	AA	-	2 bp Deletion	Position matched
13122	MDR	1313337	AA	-	2 bp Deletion	Position matched
13540	MDR	1313337	AA	-	2 bp Deletion	Position matched
13606	MDR	1313337	AA	-	2 bp Deletion	Position matched
13627	MDR	1313337	AA	-	2 bp Deletion	Position matched
13661	MDR	1313337	AA	-	2 bp Deletion	Position matched
13668	MDR	1313337	AA	-	2 bp Deletion	Position matched
13679	MDR	1313337	AA	-	2 bp Deletion	Position matched
13781	MDR	1313337	AA	-	2 bp Deletion	Position matched
13797	MDR	1313337	AA	-	2 bp Deletion	Position matched
13854	MDR	1313337	AA	-	2 bp Deletion	Position matched
13897	MDR	1313337	AA	-	2 bp Deletion	Position matched
13971	MDR	1313337	AA	-	2 bp Deletion	Position matched
13977	MDR	1313337	AA	-	2 bp Deletion	Position matched
14075	MDR	1313337	AA	-	2 bp Deletion	Position matched
14097	MDR	1313337	AA	-	2 bp Deletion	Position matched
14128	MDR	1313337	AA	-	2 bp Deletion	Position matched
14131	MDR	1313337	AA	-	2 bp Deletion	Position matched
14183	MDR	1313337	AA	-	2 bp Deletion	Position matched
14232	MDR	1313337	AA	-	2 bp Deletion	Position matched
14236	MDR	1313337	AA	-	2 bp Deletion	Position matched
14240	MDR	1313337	AA	-	2 bp Deletion	Position matched
14289	MDR	1313337	AA	-	2 bp Deletion	Position matched
14298	MDR	1313337	AA	-	2 bp Deletion	Position matched
14679	MDR	1313337	AA	-	2 bp Deletion	Position matched
14845	MDR	1313337	AA	-	2 bp Deletion	Position matched
15324	MDR	1313337	AA	-	2 bp Deletion	Position matched
15331	MDR	1313337	AA	-	2 bp Deletion	Position matched
15336	MDR	1313337	AA	-	2 bp Deletion	Position matched
15348	MDR	1313337	AA	-	2 bp Deletion	Position matched
15391	MDR	1313337	AA	-	2 bp Deletion	Position matched
15437	MDR	1313337	AA	-	2 bp Deletion	Position matched
15453	MDR	1313337	AA	-	2 bp Deletion	Position matched
15926	MDR	1313337	AA	-	2 bp Deletion	Position matched
16028	MDR	1313337	AA	-	2 bp Deletion	Position matched
16055	MDR	1313337	AA	-	2 bp Deletion	Position matched
16056	MDR	1313337	AA	-	2 bp Deletion	Position matched
16115	MDR	1313337	AA	-	2 bp Deletion	Position matched
16131	MDR	1313337	AA	-	2 bp Deletion	Position matched
16268	MDR	1313337	AA	-	2 bp Deletion	Position matched
P-10	MDR	1313337	AA	-	2 bp Deletion	Position matched
P-18	MDR	1313337	AA	-	2 bp Deletion	Position matched
P-9	MDR	1313337	AA	-	2 bp Deletion	Position matched
PU-164	MDR	1313337	AA	-	2 bp Deletion	Position matched
PU-169	MDR	1313337	AA	-	2 bp Deletion	Position matched
PU-65	MDR	1313337	AA	-	2 bp Deletion	Position matched
8548	Isoniazid mono-resistant	1313337	AA	-	2 bp Deletion	Position matched
11867	Isoniazid mono-resistant	1313337	AA	-	2 bp Deletion	Position matched
12163	Isoniazid mono-resistant	1313337	AA	-	2 bp Deletion	Position matched
12515	Isoniazid mono-resistant	1313337	AA	-	2 bp Deletion	Position matched
13055	Isoniazid mono-resistant	1313337	AA	-	2 bp Deletion	Position matched
13058	Isoniazid mono-resistant	1313337	AA	-	2 bp Deletion	Position matched
13059	Isoniazid mono-resistant	1313337	AA	-	2 bp Deletion	Position matched
13073	Isoniazid mono-resistant	1313337	AA	-	2 bp Deletion	Position matched
13485	Isoniazid mono-resistant	1313337	AA	-	2 bp Deletion	Position matched
13709	Isoniazid mono-resistant	1313337	AA	-	2 bp Deletion	Position matched
14105	Isoniazid mono-resistant	1313337	AA	-	2 bp Deletion	Position matched
14275	Isoniazid mono-resistant	1313337	AA	-	2 bp Deletion	Position matched
14305	Isoniazid mono-resistant	1313337	AA	-	2 bp Deletion	Position matched
14478	Isoniazid mono-resistant	1313337	AA	-	2 bp Deletion	Position matched
14509	Isoniazid mono-resistant	1313337	AA	-	2 bp Deletion	Position matched
14737	Isoniazid mono-resistant	1313337	AA	-	2 bp Deletion	Position matched
14984	Isoniazid mono-resistant	1313337	AA	-	2 bp Deletion	Position matched
15382	Isoniazid mono-resistant	1313337	AA	-	2 bp Deletion	Position matched
16210	Isoniazid mono-resistant	1313337	AA	-	2 bp Deletion	Position matched
16335	Isoniazid mono-resistant	1313337	AA	-	2 bp Deletion	Position matched
16345	Isoniazid mono-resistant	1313337	AA	-	2 bp Deletion	Position matched
HP-1122	Isoniazid mono-resistant	1313337	AA	-	2 bp Deletion	Position matched
P-15	Isoniazid mono-resistant	1313337	AA	-	2 bp Deletion	Position matched
PU-154	Isoniazid mono-resistant	1313337	AA	-	2 bp Deletion	Position matched
PU-73	Isoniazid mono-resistant	1313337	AA	-	2 bp Deletion	Position matched
10828	Streptomycin mono-resistant	1313337	AA	-	2 bp Deletion	Position matched
12084	Streptomycin mono-resistant	1313337	AA	-	2 bp Deletion	Position matched
12138	Streptomycin mono-resistant	1313337	AA	-	2 bp Deletion	Position matched
13719	Streptomycin mono-resistant	1313337	AA	-	2 bp Deletion	Position matched
16109	Streptomycin mono-resistant	1313337	AA	-	2 bp Deletion	Position matched
5553	Pre-XDR	1313337	AA	-	2 bp Deletion	Position matched
16166	Pre-XDR	1313337	AA	-	2 bp Deletion	Position matched
16371	Pre-XDR	1313337	AA	-	2 bp Deletion	Position matched
16485	Pre-XDR	1313337	AA	-	2 bp Deletion	Position matched
Oflo	Pre-XDR	1313337	AA	-	2 bp Deletion	Position matched
PU-168	Pre-XDR	1313337	AA	-	2 bp Deletion	Position matched
PU-43	Pre-XDR	1313337	AA	-	2 bp Deletion	Position matched
PU-54	Pre-XDR	1313337	AA	-	2 bp Deletion	Position matched
12267	Rifampicin mono-resistant	1313337	AA	-	2 bp Deletion	Position matched
12530	Rifampicin mono-resistant	1313337	AA	-	2 bp Deletion	Position matched
12639	Rifampicin mono-resistant	1313337	AA	-	2 bp Deletion	Position matched
13412	Rifampicin mono-resistant	1313337	AA	-	2 bp Deletion	Position matched
14231	Rifampicin mono-resistant	1313337	AA	-	2 bp Deletion	Position matched
14334	Rifampicin mono-resistant	1313337	AA	-	2 bp Deletion	Position matched
15798	Rifampicin mono-resistant	1313337	AA	-	2 bp Deletion	Position matched
16340	Rifampicin mono-resistant	1313337	AA	-	2 bp Deletion	Position matched
11975	Sensitive to first line drugs	1313337	AA	-	2 bp Deletion	Position matched
12023	Sensitive to first line drugs	1313337	AA	-	2 bp Deletion	Position matched
12033	Sensitive to first line drugs	1313337	AA	-	2 bp Deletion	Position matched
12061	Sensitive to first line drugs	1313337	AA	-	2 bp Deletion	Position matched
12161	Sensitive to first line drugs	1313337	AA	-	2 bp Deletion	Position matched
12305	Sensitive to first line drugs	1313337	AA	-	2 bp Deletion	Position matched
12359	Sensitive to first line drugs	1313337	AA	-	2 bp Deletion	Position matched
12495	Sensitive to first line drugs	1313337	AA	-	2 bp Deletion	Position matched
12670	Sensitive to first line drugs	1313337	AA	-	2 bp Deletion	Position matched
12863	Sensitive to first line drugs	1313337	AA	-	2 bp Deletion	Position matched
12917	Sensitive to first line drugs	1313337	AA	-	2 bp Deletion	Position matched
13011	Sensitive to first line drugs	1313337	AA	-	2 bp Deletion	Position matched
13271	Sensitive to first line drugs	1313337	AA	-	2 bp Deletion	Position matched
13526	Sensitive to first line drugs	1313337	AA	-	2 bp Deletion	Position matched
13624	Sensitive to first line drugs	1313337	AA	-	2 bp Deletion	Position matched
13626	Sensitive to first line drugs	1313337	AA	-	2 bp Deletion	Position matched
13675	Sensitive to first line drugs	1313337	AA	-	2 bp Deletion	Position matched
13742	Sensitive to first line drugs	1313337	AA	-	2 bp Deletion	Position matched
13933	Sensitive to first line drugs	1313337	AA	-	2 bp Deletion	Position matched
13961	Sensitive to first line drugs	1313337	AA	-	2 bp Deletion	Position matched
14244	Sensitive to first line drugs	1313337	AA	-	2 bp Deletion	Position matched
14388	Sensitive to first line drugs	1313337	AA	-	2 bp Deletion	Position matched
14463	Sensitive to first line drugs	1313337	AA	-	2 bp Deletion	Position matched
14985	Sensitive to first line drugs	1313337	AA	-	2 bp Deletion	Position matched
15062	Sensitive to first line drugs	1313337	AA	-	2 bp Deletion	Position matched
15098	Sensitive to first line drugs	1313337	AA	-	2 bp Deletion	Position matched
15310	Sensitive to first line drugs	1313337	AA	-	2 bp Deletion	Position matched
15465	Sensitive to first line drugs	1313337	AA	-	2 bp Deletion	Position matched
15872	Sensitive to first line drugs	1313337	AA	-	2 bp Deletion	Position matched
16396	Sensitive to first line drugs	1313337	AA	-	2 bp Deletion	Position matched
16398	Sensitive to first line drugs	1313337	AA	-	2 bp Deletion	Position matched
16441	Sensitive to first line drugs	1313337	AA	-	2 bp Deletion	Position matched
P-19	Sensitive to first line drugs	1313337	AA	-	2 bp Deletion	Position matched
PU-73	Isoniazid mono-resistant	1338794	TCGG	-	4 bp Deletion	Position matched
13122	MDR	1340528	AG	-	2 bp Deletion	Not matched
13719	Streptomycin mono-resistant	1340528	AG	-	2 bp Deletion	Not matched
15310	Sensitive to first line drugs	1340528	AG	-	2 bp Deletion	Not matched
8404	MDR	1340652	AG	-	2 bp Deletion	Exact matched
11078	MDR	1340652	AG	-	2 bp Deletion	Exact matched
12036	MDR	1340652	AG	-	2 bp Deletion	Exact matched
12058	MDR	1340652	AG	-	2 bp Deletion	Exact matched
12235	MDR	1340652	AG	-	2 bp Deletion	Exact matched
12492	MDR	1340652	AG	-	2 bp Deletion	Exact matched
12510	MDR	1340652	AG	-	2 bp Deletion	Exact matched
12584	MDR	1340652	AG	-	2 bp Deletion	Exact matched
12599	MDR	1340652	AG	-	2 bp Deletion	Exact matched
12807	MDR	1340652	AG	-	2 bp Deletion	Exact matched
12890	MDR	1340652	AG	-	2 bp Deletion	Exact matched
12955	MDR	1340652	AG	-	2 bp Deletion	Exact matched
12970	MDR	1340652	AG	-	2 bp Deletion	Exact matched
12972	MDR	1340652	AG	-	2 bp Deletion	Exact matched
12973	MDR	1340652	AG	-	2 bp Deletion	Exact matched
13032	MDR	1340652	AG	-	2 bp Deletion	Exact matched
13057	MDR	1340652	AG	-	2 bp Deletion	Exact matched
13075	MDR	1340652	AG	-	2 bp Deletion	Exact matched
13122	MDR	1340652	AG	-	2 bp Deletion	Exact matched
13540	MDR	1340652	AG	-	2 bp Deletion	Exact matched
13627	MDR	1340652	AG	-	2 bp Deletion	Exact matched
13661	MDR	1340652	AG	-	2 bp Deletion	Exact matched
13679	MDR	1340652	AG	-	2 bp Deletion	Exact matched
13781	MDR	1340652	AG	-	2 bp Deletion	Exact matched
13797	MDR	1340652	AG	-	2 bp Deletion	Exact matched
13897	MDR	1340652	AG	-	2 bp Deletion	Exact matched
14032	MDR	1340652	AG	-	2 bp Deletion	Exact matched
14097	MDR	1340652	AG	-	2 bp Deletion	Exact matched
14131	MDR	1340652	AG	-	2 bp Deletion	Exact matched
14220	MDR	1340652	AG	-	2 bp Deletion	Exact matched
14232	MDR	1340652	AG	-	2 bp Deletion	Exact matched
14236	MDR	1340652	AG	-	2 bp Deletion	Exact matched
14289	MDR	1340652	AG	-	2 bp Deletion	Exact matched
14679	MDR	1340652	AG	-	2 bp Deletion	Exact matched
14845	MDR	1340652	AG	-	2 bp Deletion	Exact matched
15331	MDR	1340652	AG	-	2 bp Deletion	Exact matched
15336	MDR	1340652	AG	-	2 bp Deletion	Exact matched
15348	MDR	1340652	AG	-	2 bp Deletion	Exact matched
15391	MDR	1340652	AG	-	2 bp Deletion	Exact matched
15437	MDR	1340652	AG	-	2 bp Deletion	Exact matched
15453	MDR	1340652	AG	-	2 bp Deletion	Exact matched
16056	MDR	1340652	AG	-	2 bp Deletion	Exact matched
16115	MDR	1340652	AG	-	2 bp Deletion	Exact matched
P-10	MDR	1340652	AG	-	2 bp Deletion	Exact matched
P-18	MDR	1340652	AG	-	2 bp Deletion	Exact matched
PU-164	MDR	1340652	AG	-	2 bp Deletion	Exact matched
PU-169	MDR	1340652	AG	-	2 bp Deletion	Exact matched
8548	Isoniazid mono-resistant	1340652	AG	-	2 bp Deletion	Exact matched
11867	Isoniazid mono-resistant	1340652	AG	-	2 bp Deletion	Exact matched
12163	Isoniazid mono-resistant	1340652	AG	-	2 bp Deletion	Exact matched
13055	Isoniazid mono-resistant	1340652	AG	-	2 bp Deletion	Exact matched
13058	Isoniazid mono-resistant	1340652	AG	-	2 bp Deletion	Exact matched
13073	Isoniazid mono-resistant	1340652	AG	-	2 bp Deletion	Exact matched
13466	Isoniazid mono-resistant	1340652	AG	-	2 bp Deletion	Exact matched
13485	Isoniazid mono-resistant	1340652	AG	-	2 bp Deletion	Exact matched
13709	Isoniazid mono-resistant	1340652	AG	-	2 bp Deletion	Exact matched
14105	Isoniazid mono-resistant	1340652	AG	-	2 bp Deletion	Exact matched
14305	Isoniazid mono-resistant	1340652	AG	-	2 bp Deletion	Exact matched
14478	Isoniazid mono-resistant	1340652	AG	-	2 bp Deletion	Exact matched
14737	Isoniazid mono-resistant	1340652	AG	-	2 bp Deletion	Exact matched
14984	Isoniazid mono-resistant	1340652	AG	-	2 bp Deletion	Exact matched
15382	Isoniazid mono-resistant	1340652	AG	-	2 bp Deletion	Exact matched
16210	Isoniazid mono-resistant	1340652	AG	-	2 bp Deletion	Exact matched
16335	Isoniazid mono-resistant	1340652	AG	-	2 bp Deletion	Exact matched
HP-1122	Isoniazid mono-resistant	1340652	AG	-	2 bp Deletion	Exact matched
PU-154	Isoniazid mono-resistant	1340652	AG	-	2 bp Deletion	Exact matched
10828	Streptomycin mono-resistant	1340652	AG	-	2 bp Deletion	Exact matched
12084	Streptomycin mono-resistant	1340652	AG	-	2 bp Deletion	Exact matched
12138	Streptomycin mono-resistant	1340652	AG	-	2 bp Deletion	Exact matched
13719	Streptomycin mono-resistant	1340652	AG	-	2 bp Deletion	Exact matched
16109	Streptomycin mono-resistant	1340652	AG	-	2 bp Deletion	Exact matched
16166	Pre-XDR	1340652	AG	-	2 bp Deletion	Exact matched
16485	Pre-XDR	1340652	AG	-	2 bp Deletion	Exact matched
12267	Rifampicin mono-resistant	1340652	AG	-	2 bp Deletion	Exact matched
12530	Rifampicin mono-resistant	1340652	AG	-	2 bp Deletion	Exact matched
12639	Rifampicin mono-resistant	1340652	AG	-	2 bp Deletion	Exact matched
12649	Rifampicin mono-resistant	1340652	AG	-	2 bp Deletion	Exact matched
13217	Rifampicin mono-resistant	1340652	AG	-	2 bp Deletion	Exact matched
13412	Rifampicin mono-resistant	1340652	AG	-	2 bp Deletion	Exact matched
14231	Rifampicin mono-resistant	1340652	AG	-	2 bp Deletion	Exact matched
15798	Rifampicin mono-resistant	1340652	AG	-	2 bp Deletion	Exact matched
15913	Rifampicin mono-resistant	1340652	AG	-	2 bp Deletion	Exact matched
11610	Sensitive to first line drugs	1340652	AG	-	2 bp Deletion	Exact matched
11975	Sensitive to first line drugs	1340652	AG	-	2 bp Deletion	Exact matched
12023	Sensitive to first line drugs	1340652	AG	-	2 bp Deletion	Exact matched
12033	Sensitive to first line drugs	1340652	AG	-	2 bp Deletion	Exact matched
12061	Sensitive to first line drugs	1340652	AG	-	2 bp Deletion	Exact matched
12161	Sensitive to first line drugs	1340652	AG	-	2 bp Deletion	Exact matched
12305	Sensitive to first line drugs	1340652	AG	-	2 bp Deletion	Exact matched
12359	Sensitive to first line drugs	1340652	AG	-	2 bp Deletion	Exact matched
12518	Sensitive to first line drugs	1340652	AG	-	2 bp Deletion	Exact matched
12668	Sensitive to first line drugs	1340652	AG	-	2 bp Deletion	Exact matched
12917	Sensitive to first line drugs	1340652	AG	-	2 bp Deletion	Exact matched
13011	Sensitive to first line drugs	1340652	AG	-	2 bp Deletion	Exact matched
13271	Sensitive to first line drugs	1340652	AG	-	2 bp Deletion	Exact matched
13526	Sensitive to first line drugs	1340652	AG	-	2 bp Deletion	Exact matched
13624	Sensitive to first line drugs	1340652	AG	-	2 bp Deletion	Exact matched
13626	Sensitive to first line drugs	1340652	AG	-	2 bp Deletion	Exact matched
13675	Sensitive to first line drugs	1340652	AG	-	2 bp Deletion	Exact matched
13742	Sensitive to first line drugs	1340652	AG	-	2 bp Deletion	Exact matched
13933	Sensitive to first line drugs	1340652	AG	-	2 bp Deletion	Exact matched
14244	Sensitive to first line drugs	1340652	AG	-	2 bp Deletion	Exact matched
14388	Sensitive to first line drugs	1340652	AG	-	2 bp Deletion	Exact matched
14985	Sensitive to first line drugs	1340652	AG	-	2 bp Deletion	Exact matched
15062	Sensitive to first line drugs	1340652	AG	-	2 bp Deletion	Exact matched
15098	Sensitive to first line drugs	1340652	AG	-	2 bp Deletion	Exact matched
15310	Sensitive to first line drugs	1340652	AG	-	2 bp Deletion	Exact matched
15465	Sensitive to first line drugs	1340652	AG	-	2 bp Deletion	Exact matched
15872	Sensitive to first line drugs	1340652	AG	-	2 bp Deletion	Exact matched
16398	Sensitive to first line drugs	1340652	AG	-	2 bp Deletion	Exact matched
16441	Sensitive to first line drugs	1340652	AG	-	2 bp Deletion	Exact matched
P-10	MDR	1340653	GGCAA	-	5 bp Deletion	Not matched
12510	MDR	1357156	GGCC	-	4 bp Deletion	Not matched
P-18	MDR	1386751	GCGTGTTTGCCTGGAT	-	16 bp Deletion	Not matched
10828	Streptomycin mono-resistant	1389302	GAGCCGAACGCCTCGTCGCTGTTTGATGTCTCCTCGAGCGTTCGGCTGAGCGAACTC	-	57 bp Deletion	Not matched
12084	Streptomycin mono-resistant	1389302	GAGCCGAACGCCTCGTCGCTGTTTGATGTCTCCTCGAGCGTTCGGCTGAGCGAACTC	-	57 bp Deletion	Not matched
12033	Sensitive to first line drugs	1389302	GAGCCGAACGCCTCGTCGCTGTTTGATGTCTCCTCGAGCGTTCGGCTGAGCGAACTC	-	57 bp Deletion	Not matched
12670	Sensitive to first line drugs	1389302	GAGCCGAACGCCTCGTCGCTGTTTGATGTCTCCTCGAGCGTTCGGCTGAGCGAACTC	-	57 bp Deletion	Not matched
12696	MDR	1413129	CG	-	2 bp Deletion	Position matched
13977	MDR	1413129	CG	-	2 bp Deletion	Position matched
14240	MDR	1413129	CG	-	2 bp Deletion	Position matched
14298	MDR	1413129	CG	-	2 bp Deletion	Position matched
15926	MDR	1413129	CG	-	2 bp Deletion	Position matched
16055	MDR	1413129	CG	-	2 bp Deletion	Position matched
5553	Pre-XDR	1413129	CG	-	2 bp Deletion	Position matched
16371	Pre-XDR	1413129	CG	-	2 bp Deletion	Position matched
Oflo	Pre-XDR	1413129	CG	-	2 bp Deletion	Position matched
PU-168	Pre-XDR	1413129	CG	-	2 bp Deletion	Position matched
PU-65	MDR	1420396	GGGCCCGCGTCGGGCTA	-	17 bp Deletion	Not matched
12970	MDR	1471922	GTCTCTTCGGAGA	-	13 bp Deletion	Not matched
13412	Rifampicin mono-resistant	1471922	GTCTCTTCGGAGA	-	13 bp Deletion	Not matched
15798	Rifampicin mono-resistant	1471922	GTCTCTTCGGAGA	-	13 bp Deletion	Not matched
12970	MDR	1472845	GCGTCTAGAGATAGGCG	-	17 bp Deletion	Not matched
13412	Rifampicin mono-resistant	1472845	GCGTCTAGAGATAGGCG	-	17 bp Deletion	Not matched
15798	Rifampicin mono-resistant	1472845	GCGTCTAGAGATAGGCG	-	17 bp Deletion	Not matched
13011	Sensitive to first line drugs	1472846	CGTCTAGAGATAGGC	-	15 bp Deletion	Not matched
12972	MDR	1473122	TA	-	2 bp Deletion	Not matched
11078	MDR	1473199	CA	-	2 bp Deletion	Not matched
12584	MDR	1473199	CA	-	2 bp Deletion	Not matched
13032	MDR	1473199	CA	-	2 bp Deletion	Not matched
16055	MDR	1473199	CA	-	2 bp Deletion	Not matched
PU-164	MDR	1473199	CA	-	2 bp Deletion	Not matched
13719	Streptomycin mono-resistant	1473199	CA	-	2 bp Deletion	Not matched
16485	Pre-XDR	1473199	CA	-	2 bp Deletion	Not matched
15798	Rifampicin mono-resistant	1473199	CA	-	2 bp Deletion	Not matched
15913	Rifampicin mono-resistant	1473199	CA	-	2 bp Deletion	Not matched
12670	Sensitive to first line drugs	1473199	CA	-	2 bp Deletion	Not matched
15798	Rifampicin mono-resistant	1473289	TCG	-	3 bp Deletion	Not matched
13011	Sensitive to first line drugs	1474286	CTCCTTTTCCTCTCCGGAGGAGGGT	-	25 bp Deletion	Not matched
15798	Rifampicin mono-resistant	1474412	GACCCACACGCGCATACGCGCGTGTGAA	-	28 bp Deletion	Not matched
13011	Sensitive to first line drugs	1474625	TTGCGTGGTTCACCGC	-	16 bp Deletion	Not matched
14032	MDR	1474714	GT	-	2 bp Deletion	Not matched
14032	MDR	1474753	AC	-	2 bp Deletion	Not matched
12036	MDR	1475757	AACCCGCAAGGGT	-	13 bp Deletion	Not matched
14032	MDR	1475757	AACCCGCAAGGGT	-	13 bp Deletion	Not matched
12972	MDR	1475760	CCGCAAG	-	7 bp Deletion	Not matched
13011	Sensitive to first line drugs	1475761	CGCAA	-	5 bp Deletion	Not matched
15331	MDR	1525245	TACGGCTTGGTGAAACACGCCGTTGCCATC	-	30 bp Deletion	Not matched
Oflo	Pre-XDR	1525245	TACGGCTTGGTGAAACACGCCGTTGCCATC	-	30 bp Deletion	Not matched
14334	Rifampicin mono-resistant	1525245	TACGGCTTGGTGAAACACGCCGTTGCCATC	-	30 bp Deletion	Not matched
13961	Sensitive to first line drugs	1525245	TACGGCTTGGTGAAACACGCCGTTGCCATC	-	30 bp Deletion	Not matched
14463	Sensitive to first line drugs	1525245	TACGGCTTGGTGAAACACGCCGTTGCCATC	-	30 bp Deletion	Not matched
15465	Sensitive to first line drugs	1525245	TACGGCTTGGTGAAACACGCCGTTGCCATC	-	30 bp Deletion	Not matched
11060	Sensitive to first line drugs	1541807	AG	-	2 bp Deletion	Not matched
13122	MDR	1547722	CG	-	2 bp Deletion	Not matched
13526	Sensitive to first line drugs	1589315	TC	-	2 bp Deletion	Not matched
13626	Sensitive to first line drugs	1589315	TC	-	2 bp Deletion	Not matched
14289	MDR	1606294	AG	-	2 bp Deletion	Not matched
12670	Sensitive to first line drugs	1606294	AG	-	2 bp Deletion	Not matched
PU-73	Isoniazid mono-resistant	1606357	GT	-	2 bp Deletion	Exact matched
15391	MDR	1622766	CGATGCA	-	7 bp Deletion	Not matched
12696	MDR	1696671	CA	-	2 bp Deletion	Position matched
13977	MDR	1696671	CA	-	2 bp Deletion	Position matched
14240	MDR	1696671	CA	-	2 bp Deletion	Position matched
14298	MDR	1696671	CA	-	2 bp Deletion	Position matched
15926	MDR	1696671	CA	-	2 bp Deletion	Position matched
16055	MDR	1696671	CA	-	2 bp Deletion	Position matched
5553	Pre-XDR	1696671	CA	-	2 bp Deletion	Position matched
16371	Pre-XDR	1696671	CA	-	2 bp Deletion	Position matched
Oflo	Pre-XDR	1696671	CA	-	2 bp Deletion	Position matched
PU-168	Pre-XDR	1696671	CA	-	2 bp Deletion	Position matched
13217	Rifampicin mono-resistant	1714131	AG	-	2 bp Deletion	Position matched
13217	Rifampicin mono-resistant	1735756	AGGAGGT	-	7 bp Deletion	Not matched
16441	Sensitive to first line drugs	1735937	AT	-	2 bp Deletion	Not matched
14334	Rifampicin mono-resistant	1774787	TGCCGTAACG	-	10 bp Deletion	Not matched
16166	Pre-XDR	1793828	CCGGCACTCAAGGTCAGCGT	-	20 bp Deletion	Not matched
16485	Pre-XDR	1793828	CCGGCACTCAAGGTCAGCGT	-	20 bp Deletion	Not matched
15336	MDR	1807814	TG	-	2 bp Deletion	Not matched
13854	MDR	1891101	CA	-	2 bp Deletion	Position matched
PU-43	Pre-XDR	1891101	CA	-	2 bp Deletion	Position matched
13854	MDR	1915376	GC	-	2 bp Deletion	Not matched
13742	Sensitive to first line drugs	1915376	GC	-	2 bp Deletion	Not matched
14232	MDR	1915929	AC	-	2 bp Deletion	Not matched
8404	MDR	1923708	TC	-	2 bp Deletion	Not matched
11078	MDR	1923708	TC	-	2 bp Deletion	Not matched
12584	MDR	1923708	TC	-	2 bp Deletion	Not matched
13032	MDR	1923708	TC	-	2 bp Deletion	Not matched
16210	Isoniazid mono-resistant	1923708	TC	-	2 bp Deletion	Not matched
11610	Sensitive to first line drugs	1932683	TTTTC	-	5 bp Deletion	Not matched
12668	Sensitive to first line drugs	1932683	TTTTC	-	5 bp Deletion	Not matched
PU-164	MDR	1953242	GC	-	2 bp Deletion	Not matched
PU-154	Isoniazid mono-resistant	1953242	GC	-	2 bp Deletion	Not matched
15324	MDR	1955581	AGTCTGATTGCCCGGTTCCTCCTCGCGCCGCAAACGGCGCGCATCGTCACCGGGCGTC	-	58 bp Deletion	Position matched
16131	MDR	1955581	AGTCTGATTGCCCGGTTCCTCCTCGCGCCGCAAACGGCGCGCATCGTCACCGGGCGTC	-	58 bp Deletion	Position matched
16268	MDR	1955581	AGTCTGATTGCCCGGTTCCTCCTCGCGCCGCAAACGGCGCGCATCGTCACCGGGCGTC	-	58 bp Deletion	Position matched
12863	Sensitive to first line drugs	1961085	TGGTCGGATATCGCTCGATGACAGCGAT	-	28 bp Deletion	Not matched
P-9	MDR	1965525	CG	-	2 bp Deletion	Not matched
P-9	MDR	1965646	GGA	-	3 bp Deletion	Not matched
12890	MDR	1984778	TC	-	2 bp Deletion	Not matched
15348	MDR	1984778	TC	-	2 bp Deletion	Not matched
13075	MDR	1992765	TG	-	2 bp Deletion	Not matched
12161	Sensitive to first line drugs	1992765	TG	-	2 bp Deletion	Not matched
13011	Sensitive to first line drugs	1992765	TG	-	2 bp Deletion	Not matched
13485	Isoniazid mono-resistant	2014517	GC	-	2 bp Deletion	Not matched
12138	Streptomycin mono-resistant	2017667	TG	-	2 bp Deletion	Not matched
11060	Sensitive to first line drugs	2030486	GCAT	-	4 bp Deletion	Position matched
11610	Sensitive to first line drugs	2030486	GCAT	-	4 bp Deletion	Position matched
11867	Isoniazid mono-resistant	2041855	CA	-	2 bp Deletion	Not matched
16340	Rifampicin mono-resistant	2046864	TG	-	2 bp Deletion	Position matched
11766	MDR	2047425	GCGCTAACTTCCCGTCT	-	17 bp Deletion	Position matched
12067	MDR	2047425	GCGCTAACTTCCCGTCT	-	17 bp Deletion	Position matched
12991	MDR	2047425	GCGCTAACTTCCCGTCT	-	17 bp Deletion	Position matched
13661	MDR	2047425	GCGCTAACTTCCCGTCTC	-	18 bp Deletion	Position matched
13668	MDR	2047425	GCGCTAACTTCCCGTCT	-	17 bp Deletion	Position matched
13971	MDR	2047425	GCGCTAACTTCCCGTCT	-	17 bp Deletion	Position matched
14075	MDR	2047425	GCGCTAACTTCCCGTCT	-	17 bp Deletion	Position matched
14128	MDR	2047425	GCGCTAACTTCCCGTCT	-	17 bp Deletion	Position matched
14141	MDR	2047425	GCGCTAACTTCCCGTCT	-	17 bp Deletion	Position matched
14183	MDR	2047425	GCGCTAACTTCCCGTCT	-	17 bp Deletion	Position matched
14220	MDR	2047425	GCGCTAACTTCCCGTCT	-	17 bp Deletion	Position matched
16028	MDR	2047425	GCGCTAACTTCCCGTCT	-	17 bp Deletion	Position matched
P-9	MDR	2047425	GCGCTAACTTCCCGTCT	-	17 bp Deletion	Position matched
PU-65	MDR	2047425	GCGCTAACTTCCCGTCT	-	17 bp Deletion	Position matched
14509	Isoniazid mono-resistant	2047425	GCGCTAACTTCCCGTCT	-	17 bp Deletion	Position matched
PU-73	Isoniazid mono-resistant	2047425	GCGCTAACTTCCCGTCT	-	17 bp Deletion	Position matched
PU-54	Pre-XDR	2047425	GCGCTAACTTCCCGTCT	-	17 bp Deletion	Position matched
16340	Rifampicin mono-resistant	2047425	GCGCTAACTTCCCGTCT	-	17 bp Deletion	Position matched
11060	Sensitive to first line drugs	2047425	GCGCTAACTTCCCGTCT	-	17 bp Deletion	Position matched
12033	Sensitive to first line drugs	2047425	GCGCTAACTTCCCGTCT	-	17 bp Deletion	Position matched
12033	Sensitive to first line drugs	2047425	GCGCTAACTTCCCGTCTC	-	18 bp Deletion	Position matched
12495	Sensitive to first line drugs	2047425	GCGCTAACTTCCCGTCTC	-	18 bp Deletion	Position matched
12670	Sensitive to first line drugs	2047425	GCGCTAACTTCCCGTCT	-	17 bp Deletion	Position matched
13742	Sensitive to first line drugs	2047425	GCGCTAACTTCCCGTCTC	-	18 bp Deletion	Position matched
13075	MDR	2059485	CG	-	2 bp Deletion	Not matched
15324	MDR	2068975	ACAGCCCGCCGTTTCGGCGCGCATCGTCGCCAGGCTAGATCCGATTGCCCGGCTCCT	-	57 bp Deletion	Not matched
16210	Isoniazid mono-resistant	2074830	CG	-	2 bp Deletion	Not matched
12807	MDR	2109525	GT	-	2 bp Deletion	Position matched
14220	MDR	2109525	GT	-	2 bp Deletion	Position matched
14236	MDR	2109525	GT	-	2 bp Deletion	Position matched
13466	Isoniazid mono-resistant	2109525	GT	-	2 bp Deletion	Position matched
13709	Isoniazid mono-resistant	2109525	GT	-	2 bp Deletion	Position matched
14231	Rifampicin mono-resistant	2109525	GT	-	2 bp Deletion	Position matched
14388	Sensitive to first line drugs	2109525	GT	-	2 bp Deletion	Position matched
14478	Isoniazid mono-resistant	2138245	CTGGTAATCCATTG	-	14 bp Deletion	Position matched
13606	MDR	2141995	GACGA	-	5 bp Deletion	Position matched
14334	Rifampicin mono-resistant	2160458	AGGCCATGGCCATCGCCGAAACGGA	-	25 bp Deletion	Not matched
13668	MDR	2162782	TG	-	2 bp Deletion	Position matched
15098	Sensitive to first line drugs	2230843	CG	-	2 bp Deletion	Not matched
P-19	Sensitive to first line drugs	2234247	CG	-	2 bp Deletion	Position matched
13661	MDR	2234842	CGCGA	-	5 bp Deletion	Not matched
14984	Isoniazid mono-resistant	2265054	GGGTTT	-	6 bp Deletion	Not matched
14985	Sensitive to first line drugs	2265054	GGGTTT	-	6 bp Deletion	Not matched
8404	MDR	2307586	CGTCG	-	5 bp Deletion	Position matched
11078	MDR	2307586	CGTCG	-	5 bp Deletion	Position matched
12036	MDR	2307586	CGTCG	-	5 bp Deletion	Position matched
12058	MDR	2307586	CGTCG	-	5 bp Deletion	Position matched
12235	MDR	2307586	CGTCG	-	5 bp Deletion	Position matched
12492	MDR	2307586	CGTCG	-	5 bp Deletion	Position matched
12510	MDR	2307586	CGTCG	-	5 bp Deletion	Position matched
12584	MDR	2307586	CGTCG	-	5 bp Deletion	Position matched
12599	MDR	2307586	CGTCG	-	5 bp Deletion	Position matched
12890	MDR	2307586	CGTCG	-	5 bp Deletion	Position matched
12955	MDR	2307586	CGTCG	-	5 bp Deletion	Position matched
12972	MDR	2307586	CGTCG	-	5 bp Deletion	Position matched
12973	MDR	2307586	CGTCG	-	5 bp Deletion	Position matched
13032	MDR	2307586	CGTCG	-	5 bp Deletion	Position matched
13057	MDR	2307586	CGTCG	-	5 bp Deletion	Position matched
13075	MDR	2307586	CGTCG	-	5 bp Deletion	Position matched
13122	MDR	2307586	CGTCG	-	5 bp Deletion	Position matched
13540	MDR	2307586	CGTCG	-	5 bp Deletion	Position matched
13627	MDR	2307586	CGTCG	-	5 bp Deletion	Position matched
13661	MDR	2307586	CGTCG	-	5 bp Deletion	Position matched
13679	MDR	2307586	CGTCG	-	5 bp Deletion	Position matched
13781	MDR	2307586	CGTCG	-	5 bp Deletion	Position matched
13797	MDR	2307586	CGTCG	-	5 bp Deletion	Position matched
13897	MDR	2307586	CGTCG	-	5 bp Deletion	Position matched
14032	MDR	2307586	CGTCG	-	5 bp Deletion	Position matched
14097	MDR	2307586	CGTCG	-	5 bp Deletion	Position matched
14131	MDR	2307586	CGTCG	-	5 bp Deletion	Position matched
14220	MDR	2307586	CGTCG	-	5 bp Deletion	Position matched
14232	MDR	2307586	CGTCG	-	5 bp Deletion	Position matched
14289	MDR	2307586	CGTCG	-	5 bp Deletion	Position matched
14679	MDR	2307586	CGTCG	-	5 bp Deletion	Position matched
14845	MDR	2307586	CGTCG	-	5 bp Deletion	Position matched
15331	MDR	2307586	CGTCG	-	5 bp Deletion	Position matched
15336	MDR	2307586	CGTCG	-	5 bp Deletion	Position matched
15348	MDR	2307586	CGTCG	-	5 bp Deletion	Position matched
15391	MDR	2307586	CGTCG	-	5 bp Deletion	Position matched
15437	MDR	2307586	CGTCG	-	5 bp Deletion	Position matched
15453	MDR	2307586	CGTCG	-	5 bp Deletion	Position matched
16056	MDR	2307586	CGTCG	-	5 bp Deletion	Position matched
16115	MDR	2307586	CGTCG	-	5 bp Deletion	Position matched
P-10	MDR	2307586	CGTCG	-	5 bp Deletion	Position matched
P-18	MDR	2307586	CGTCG	-	5 bp Deletion	Position matched
PU-164	MDR	2307586	CGTCG	-	5 bp Deletion	Position matched
PU-169	MDR	2307586	CGTCG	-	5 bp Deletion	Position matched
8548	Isoniazid mono-resistant	2307586	CGTCG	-	5 bp Deletion	Position matched
11867	Isoniazid mono-resistant	2307586	CGTCG	-	5 bp Deletion	Position matched
12163	Isoniazid mono-resistant	2307586	CGTCG	-	5 bp Deletion	Position matched
12515	Isoniazid mono-resistant	2307586	CGTCG	-	5 bp Deletion	Position matched
13055	Isoniazid mono-resistant	2307586	CGTCG	-	5 bp Deletion	Position matched
13059	Isoniazid mono-resistant	2307586	CGTCG	-	5 bp Deletion	Position matched
13073	Isoniazid mono-resistant	2307586	CGTCG	-	5 bp Deletion	Position matched
13466	Isoniazid mono-resistant	2307586	CGTCG	-	5 bp Deletion	Position matched
13485	Isoniazid mono-resistant	2307586	CGTCG	-	5 bp Deletion	Position matched
14105	Isoniazid mono-resistant	2307586	CGTCG	-	5 bp Deletion	Position matched
14305	Isoniazid mono-resistant	2307586	CGTCG	-	5 bp Deletion	Position matched
14478	Isoniazid mono-resistant	2307586	CGTCG	-	5 bp Deletion	Position matched
14737	Isoniazid mono-resistant	2307586	CGTCG	-	5 bp Deletion	Position matched
14984	Isoniazid mono-resistant	2307586	CGTCG	-	5 bp Deletion	Position matched
15382	Isoniazid mono-resistant	2307586	CGTCG	-	5 bp Deletion	Position matched
16210	Isoniazid mono-resistant	2307586	CGTCG	-	5 bp Deletion	Position matched
16335	Isoniazid mono-resistant	2307586	CGTCG	-	5 bp Deletion	Position matched
16345	Isoniazid mono-resistant	2307586	CGTCG	-	5 bp Deletion	Position matched
HP-1122	Isoniazid mono-resistant	2307586	CGTCG	-	5 bp Deletion	Position matched
PU-154	Isoniazid mono-resistant	2307586	CGTCG	-	5 bp Deletion	Position matched
10828	Streptomycin mono-resistant	2307586	CGTCG	-	5 bp Deletion	Position matched
12084	Streptomycin mono-resistant	2307586	CGTCG	-	5 bp Deletion	Position matched
12138	Streptomycin mono-resistant	2307586	CGTCG	-	5 bp Deletion	Position matched
13719	Streptomycin mono-resistant	2307586	CGTCG	-	5 bp Deletion	Position matched
16109	Streptomycin mono-resistant	2307586	CGTCG	-	5 bp Deletion	Position matched
16166	Pre-XDR	2307586	CGTCG	-	5 bp Deletion	Position matched
16485	Pre-XDR	2307586	CGTCG	-	5 bp Deletion	Position matched
12267	Rifampicin mono-resistant	2307586	CGTCG	-	5 bp Deletion	Position matched
12530	Rifampicin mono-resistant	2307586	CGTCG	-	5 bp Deletion	Position matched
12639	Rifampicin mono-resistant	2307586	CGTCG	-	5 bp Deletion	Position matched
12649	Rifampicin mono-resistant	2307586	CGTCG	-	5 bp Deletion	Position matched
13217	Rifampicin mono-resistant	2307586	CGTCG	-	5 bp Deletion	Position matched
13412	Rifampicin mono-resistant	2307586	CGTCG	-	5 bp Deletion	Position matched
14334	Rifampicin mono-resistant	2307586	CGTCG	-	5 bp Deletion	Position matched
15798	Rifampicin mono-resistant	2307586	CGTCG	-	5 bp Deletion	Position matched
15913	Rifampicin mono-resistant	2307586	CGTCG	-	5 bp Deletion	Position matched
11610	Sensitive to first line drugs	2307586	CGTCG	-	5 bp Deletion	Position matched
11975	Sensitive to first line drugs	2307586	CGTCG	-	5 bp Deletion	Position matched
12023	Sensitive to first line drugs	2307586	CGTCG	-	5 bp Deletion	Position matched
12033	Sensitive to first line drugs	2307586	CGTCG	-	5 bp Deletion	Position matched
12061	Sensitive to first line drugs	2307586	CGTCG	-	5 bp Deletion	Position matched
12161	Sensitive to first line drugs	2307586	CGTCG	-	5 bp Deletion	Position matched
12305	Sensitive to first line drugs	2307586	CGTCG	-	5 bp Deletion	Position matched
12359	Sensitive to first line drugs	2307586	CGTCG	-	5 bp Deletion	Position matched
12495	Sensitive to first line drugs	2307586	CGTCG	-	5 bp Deletion	Position matched
12518	Sensitive to first line drugs	2307586	CGTCG	-	5 bp Deletion	Position matched
12668	Sensitive to first line drugs	2307586	CGTCG	-	5 bp Deletion	Position matched
12917	Sensitive to first line drugs	2307586	CGTCG	-	5 bp Deletion	Position matched
13011	Sensitive to first line drugs	2307586	CGTCG	-	5 bp Deletion	Position matched
13271	Sensitive to first line drugs	2307586	CGTCG	-	5 bp Deletion	Position matched
13526	Sensitive to first line drugs	2307586	CGTCG	-	5 bp Deletion	Position matched
13624	Sensitive to first line drugs	2307586	CGTCG	-	5 bp Deletion	Position matched
13626	Sensitive to first line drugs	2307586	CGTCG	-	5 bp Deletion	Position matched
13675	Sensitive to first line drugs	2307586	CGTCG	-	5 bp Deletion	Position matched
13742	Sensitive to first line drugs	2307586	CGTCG	-	5 bp Deletion	Position matched
13933	Sensitive to first line drugs	2307586	CGTCG	-	5 bp Deletion	Position matched
14244	Sensitive to first line drugs	2307586	CGTCG	-	5 bp Deletion	Position matched
14388	Sensitive to first line drugs	2307586	CGTCG	-	5 bp Deletion	Position matched
14985	Sensitive to first line drugs	2307586	CGTCG	-	5 bp Deletion	Position matched
15062	Sensitive to first line drugs	2307586	CGTCG	-	5 bp Deletion	Position matched
15098	Sensitive to first line drugs	2307586	CGTCG	-	5 bp Deletion	Position matched
15310	Sensitive to first line drugs	2307586	CGTCG	-	5 bp Deletion	Position matched
15465	Sensitive to first line drugs	2307586	CGTCG	-	5 bp Deletion	Position matched
15872	Sensitive to first line drugs	2307586	CGTCG	-	5 bp Deletion	Position matched
16398	Sensitive to first line drugs	2307586	CGTCG	-	5 bp Deletion	Position matched
16441	Sensitive to first line drugs	2307586	CGTCG	-	5 bp Deletion	Position matched
PU-164	MDR	2315112	AGCTAGGTG	-	9 bp Deletion	Not matched
12515	Isoniazid mono-resistant	2315112	AGCTAGGTG	-	9 bp Deletion	Not matched
PU-154	Isoniazid mono-resistant	2315112	AGCTAGGTG	-	9 bp Deletion	Not matched
12530	Rifampicin mono-resistant	2315112	AGCTAGGTG	-	9 bp Deletion	Not matched
13624	Sensitive to first line drugs	2315112	AGCTAGGTG	-	9 bp Deletion	Not matched
PU-54	Pre-XDR	2337950	GA	-	2 bp Deletion	Not matched
14334	Rifampicin mono-resistant	2357162	TCGC	-	4 bp Deletion	Position matched
12955	MDR	2357265	CGTT	-	4 bp Deletion	Not matched
13781	MDR	2357265	CGTT	-	4 bp Deletion	Not matched
14097	MDR	2357265	CGTT	-	4 bp Deletion	Not matched
14289	MDR	2357265	CGTT	-	4 bp Deletion	Not matched
PU-169	MDR	2357265	CGTT	-	4 bp Deletion	Not matched
12359	Sensitive to first line drugs	2357265	CGTT	-	4 bp Deletion	Not matched
15465	Sensitive to first line drugs	2357265	CGTT	-	4 bp Deletion	Not matched
8404	MDR	2357268	TGCC	-	4 bp Deletion	Position matched
11766	MDR	2357268	TGCC	-	4 bp Deletion	Position matched
12036	MDR	2357268	TGCC	-	4 bp Deletion	Position matched
12058	MDR	2357268	TGCC	-	4 bp Deletion	Position matched
12067	MDR	2357268	TGCC	-	4 bp Deletion	Position matched
12235	MDR	2357268	TGCC	-	4 bp Deletion	Position matched
12492	MDR	2357268	TGCC	-	4 bp Deletion	Position matched
12510	MDR	2357268	TGCC	-	4 bp Deletion	Position matched
12584	MDR	2357268	TGCC	-	4 bp Deletion	Position matched
12599	MDR	2357268	TGCC	-	4 bp Deletion	Position matched
12696	MDR	2357268	TGCC	-	4 bp Deletion	Position matched
12807	MDR	2357268	TGCC	-	4 bp Deletion	Position matched
12890	MDR	2357268	TGCC	-	4 bp Deletion	Position matched
12955	MDR	2357268	TGCC	-	4 bp Deletion	Position matched
12972	MDR	2357268	TGCC	-	4 bp Deletion	Position matched
12973	MDR	2357268	TGCC	-	4 bp Deletion	Position matched
12991	MDR	2357268	TGCC	-	4 bp Deletion	Position matched
13032	MDR	2357268	TGCC	-	4 bp Deletion	Position matched
13057	MDR	2357268	TGCC	-	4 bp Deletion	Position matched
13075	MDR	2357268	TGCC	-	4 bp Deletion	Position matched
13122	MDR	2357268	TGCC	-	4 bp Deletion	Position matched
13540	MDR	2357268	TGCC	-	4 bp Deletion	Position matched
13606	MDR	2357268	TGCC	-	4 bp Deletion	Position matched
13627	MDR	2357268	TGCC	-	4 bp Deletion	Position matched
13661	MDR	2357268	TGCC	-	4 bp Deletion	Position matched
13668	MDR	2357268	TGCC	-	4 bp Deletion	Position matched
13679	MDR	2357268	TGCC	-	4 bp Deletion	Position matched
13781	MDR	2357268	TGCC	-	4 bp Deletion	Position matched
13797	MDR	2357268	TGCC	-	4 bp Deletion	Position matched
13854	MDR	2357268	TGCC	-	4 bp Deletion	Position matched
13971	MDR	2357268	TGCC	-	4 bp Deletion	Position matched
13977	MDR	2357268	TGCC	-	4 bp Deletion	Position matched
14075	MDR	2357268	TGCC	-	4 bp Deletion	Position matched
14097	MDR	2357268	TGCC	-	4 bp Deletion	Position matched
14128	MDR	2357268	TGCC	-	4 bp Deletion	Position matched
14131	MDR	2357268	TGCC	-	4 bp Deletion	Position matched
14141	MDR	2357268	TGCC	-	4 bp Deletion	Position matched
14183	MDR	2357268	TGCC	-	4 bp Deletion	Position matched
14220	MDR	2357268	TGCC	-	4 bp Deletion	Position matched
14232	MDR	2357268	TGCC	-	4 bp Deletion	Position matched
14236	MDR	2357268	TGCC	-	4 bp Deletion	Position matched
14240	MDR	2357268	TGCC	-	4 bp Deletion	Position matched
14298	MDR	2357268	TGCC	-	4 bp Deletion	Position matched
14679	MDR	2357268	TGCC	-	4 bp Deletion	Position matched
14845	MDR	2357268	TGCC	-	4 bp Deletion	Position matched
15331	MDR	2357268	TGCC	-	4 bp Deletion	Position matched
15336	MDR	2357268	TGCC	-	4 bp Deletion	Position matched
15348	MDR	2357268	TGCC	-	4 bp Deletion	Position matched
15391	MDR	2357268	TGCC	-	4 bp Deletion	Position matched
15437	MDR	2357268	TGCC	-	4 bp Deletion	Position matched
15453	MDR	2357268	TGCC	-	4 bp Deletion	Position matched
15926	MDR	2357268	TGCC	-	4 bp Deletion	Position matched
16028	MDR	2357268	TGCC	-	4 bp Deletion	Position matched
16055	MDR	2357268	TGCC	-	4 bp Deletion	Position matched
16056	MDR	2357268	TGCC	-	4 bp Deletion	Position matched
16115	MDR	2357268	TGCC	-	4 bp Deletion	Position matched
16131	MDR	2357268	TGCC	-	4 bp Deletion	Position matched
16268	MDR	2357268	TGCC	-	4 bp Deletion	Position matched
P-10	MDR	2357268	TGCC	-	4 bp Deletion	Position matched
P-18	MDR	2357268	TGCC	-	4 bp Deletion	Position matched
P-9	MDR	2357268	TGCC	-	4 bp Deletion	Position matched
PU-164	MDR	2357268	TGCC	-	4 bp Deletion	Position matched
PU-65	MDR	2357268	TGCC	-	4 bp Deletion	Position matched
8548	Isoniazid mono-resistant	2357268	TGCC	-	4 bp Deletion	Position matched
11867	Isoniazid mono-resistant	2357268	TGCC	-	4 bp Deletion	Position matched
12163	Isoniazid mono-resistant	2357268	TGCC	-	4 bp Deletion	Position matched
12515	Isoniazid mono-resistant	2357268	TGCC	-	4 bp Deletion	Position matched
13055	Isoniazid mono-resistant	2357268	TGCC	-	4 bp Deletion	Position matched
13058	Isoniazid mono-resistant	2357268	TGCC	-	4 bp Deletion	Position matched
13059	Isoniazid mono-resistant	2357268	TGCC	-	4 bp Deletion	Position matched
13466	Isoniazid mono-resistant	2357268	TGCC	-	4 bp Deletion	Position matched
13485	Isoniazid mono-resistant	2357268	TGCC	-	4 bp Deletion	Position matched
13709	Isoniazid mono-resistant	2357268	TGCC	-	4 bp Deletion	Position matched
14105	Isoniazid mono-resistant	2357268	TGCC	-	4 bp Deletion	Position matched
14275	Isoniazid mono-resistant	2357268	TGCC	-	4 bp Deletion	Position matched
14305	Isoniazid mono-resistant	2357268	TGCC	-	4 bp Deletion	Position matched
14478	Isoniazid mono-resistant	2357268	TGCC	-	4 bp Deletion	Position matched
14509	Isoniazid mono-resistant	2357268	TGCC	-	4 bp Deletion	Position matched
14737	Isoniazid mono-resistant	2357268	TGCC	-	4 bp Deletion	Position matched
14984	Isoniazid mono-resistant	2357268	TGCC	-	4 bp Deletion	Position matched
15382	Isoniazid mono-resistant	2357268	TGCC	-	4 bp Deletion	Position matched
16210	Isoniazid mono-resistant	2357268	TGCC	-	4 bp Deletion	Position matched
16335	Isoniazid mono-resistant	2357268	TGCC	-	4 bp Deletion	Position matched
16345	Isoniazid mono-resistant	2357268	TGCC	-	4 bp Deletion	Position matched
HP-1122	Isoniazid mono-resistant	2357268	TGCC	-	4 bp Deletion	Position matched
P-15	Isoniazid mono-resistant	2357268	TGCC	-	4 bp Deletion	Position matched
PU-154	Isoniazid mono-resistant	2357268	TGCC	-	4 bp Deletion	Position matched
PU-73	Isoniazid mono-resistant	2357268	TGCC	-	4 bp Deletion	Position matched
10828	Streptomycin mono-resistant	2357268	TGCC	-	4 bp Deletion	Position matched
12084	Streptomycin mono-resistant	2357268	TGCC	-	4 bp Deletion	Position matched
12138	Streptomycin mono-resistant	2357268	TGCC	-	4 bp Deletion	Position matched
13719	Streptomycin mono-resistant	2357268	TGCC	-	4 bp Deletion	Position matched
16109	Streptomycin mono-resistant	2357268	TGCC	-	4 bp Deletion	Position matched
5553	Pre-XDR	2357268	TGCC	-	4 bp Deletion	Position matched
16166	Pre-XDR	2357268	TGCC	-	4 bp Deletion	Position matched
16371	Pre-XDR	2357268	TGCC	-	4 bp Deletion	Position matched
16485	Pre-XDR	2357268	TGCC	-	4 bp Deletion	Position matched
Oflo	Pre-XDR	2357268	TGCC	-	4 bp Deletion	Position matched
PU-168	Pre-XDR	2357268	TGCC	-	4 bp Deletion	Position matched
PU-43	Pre-XDR	2357268	TGCC	-	4 bp Deletion	Position matched
PU-54	Pre-XDR	2357268	TGCC	-	4 bp Deletion	Position matched
12267	Rifampicin mono-resistant	2357268	TGCC	-	4 bp Deletion	Position matched
12530	Rifampicin mono-resistant	2357268	TGCC	-	4 bp Deletion	Position matched
12639	Rifampicin mono-resistant	2357268	TGCC	-	4 bp Deletion	Position matched
12649	Rifampicin mono-resistant	2357268	TGCC	-	4 bp Deletion	Position matched
13217	Rifampicin mono-resistant	2357268	TGCC	-	4 bp Deletion	Position matched
13412	Rifampicin mono-resistant	2357268	TGCC	-	4 bp Deletion	Position matched
14231	Rifampicin mono-resistant	2357268	TGCC	-	4 bp Deletion	Position matched
14334	Rifampicin mono-resistant	2357268	TGCC	-	4 bp Deletion	Position matched
15798	Rifampicin mono-resistant	2357268	TGCC	-	4 bp Deletion	Position matched
15913	Rifampicin mono-resistant	2357268	TGCC	-	4 bp Deletion	Position matched
16340	Rifampicin mono-resistant	2357268	TGCC	-	4 bp Deletion	Position matched
11060	Sensitive to first line drugs	2357268	TGCC	-	4 bp Deletion	Position matched
11610	Sensitive to first line drugs	2357268	TGCC	-	4 bp Deletion	Position matched
11975	Sensitive to first line drugs	2357268	TGCC	-	4 bp Deletion	Position matched
12023	Sensitive to first line drugs	2357268	TGCC	-	4 bp Deletion	Position matched
12033	Sensitive to first line drugs	2357268	TGCC	-	4 bp Deletion	Position matched
12061	Sensitive to first line drugs	2357268	TGCC	-	4 bp Deletion	Position matched
12161	Sensitive to first line drugs	2357268	TGCC	-	4 bp Deletion	Position matched
12305	Sensitive to first line drugs	2357268	TGCC	-	4 bp Deletion	Position matched
12495	Sensitive to first line drugs	2357268	TGCC	-	4 bp Deletion	Position matched
12518	Sensitive to first line drugs	2357268	TGCC	-	4 bp Deletion	Position matched
12668	Sensitive to first line drugs	2357268	TGCC	-	4 bp Deletion	Position matched
12670	Sensitive to first line drugs	2357268	TGCC	-	4 bp Deletion	Position matched
12863	Sensitive to first line drugs	2357268	TGCC	-	4 bp Deletion	Position matched
13271	Sensitive to first line drugs	2357268	TGCC	-	4 bp Deletion	Position matched
13526	Sensitive to first line drugs	2357268	TGCC	-	4 bp Deletion	Position matched
13624	Sensitive to first line drugs	2357268	TGCC	-	4 bp Deletion	Position matched
13626	Sensitive to first line drugs	2357268	TGCC	-	4 bp Deletion	Position matched
13675	Sensitive to first line drugs	2357268	TGCC	-	4 bp Deletion	Position matched
13742	Sensitive to first line drugs	2357268	TGCC	-	4 bp Deletion	Position matched
14244	Sensitive to first line drugs	2357268	TGCC	-	4 bp Deletion	Position matched
14388	Sensitive to first line drugs	2357268	TGCC	-	4 bp Deletion	Position matched
14463	Sensitive to first line drugs	2357268	TGCC	-	4 bp Deletion	Position matched
14985	Sensitive to first line drugs	2357268	TGCC	-	4 bp Deletion	Position matched
15062	Sensitive to first line drugs	2357268	TGCC	-	4 bp Deletion	Position matched
15098	Sensitive to first line drugs	2357268	TGCC	-	4 bp Deletion	Position matched
15310	Sensitive to first line drugs	2357268	TGCC	-	4 bp Deletion	Position matched
15465	Sensitive to first line drugs	2357268	TGCC	-	4 bp Deletion	Position matched
15872	Sensitive to first line drugs	2357268	TGCC	-	4 bp Deletion	Position matched
16398	Sensitive to first line drugs	2357268	TGCC	-	4 bp Deletion	Position matched
16441	Sensitive to first line drugs	2357268	TGCC	-	4 bp Deletion	Position matched
P-19	Sensitive to first line drugs	2357268	TGCC	-	4 bp Deletion	Position matched
12584	MDR	2357285	CCGA	-	4 bp Deletion	Position matched
13055	Isoniazid mono-resistant	2358028	CT	-	2 bp Deletion	Position matched
12305	Sensitive to first line drugs	2358198	AAACGACATT	-	10 bp Deletion	Not matched
16056	MDR	2366766	TCACGATTGGGCCGCCCGTAAGGAATGCGTCATGAGCGACTTCGCATCACGGGCGAC	-	57 bp Deletion	Position matched
8404	MDR	2367060	TA	-	2 bp Deletion	Exact matched
11078	MDR	2367060	TA	-	2 bp Deletion	Exact matched
12036	MDR	2367060	TA	-	2 bp Deletion	Exact matched
12058	MDR	2367060	TA	-	2 bp Deletion	Exact matched
12235	MDR	2367060	TA	-	2 bp Deletion	Exact matched
12492	MDR	2367060	TA	-	2 bp Deletion	Exact matched
12510	MDR	2367060	TA	-	2 bp Deletion	Exact matched
12584	MDR	2367060	TA	-	2 bp Deletion	Exact matched
12599	MDR	2367060	TA	-	2 bp Deletion	Exact matched
12807	MDR	2367060	TA	-	2 bp Deletion	Exact matched
12890	MDR	2367060	TA	-	2 bp Deletion	Exact matched
12955	MDR	2367060	TA	-	2 bp Deletion	Exact matched
12970	MDR	2367060	TA	-	2 bp Deletion	Exact matched
12972	MDR	2367060	TA	-	2 bp Deletion	Exact matched
12973	MDR	2367060	TA	-	2 bp Deletion	Exact matched
13032	MDR	2367060	TA	-	2 bp Deletion	Exact matched
13057	MDR	2367060	TA	-	2 bp Deletion	Exact matched
13075	MDR	2367060	TA	-	2 bp Deletion	Exact matched
13122	MDR	2367060	TA	-	2 bp Deletion	Exact matched
13540	MDR	2367060	TA	-	2 bp Deletion	Exact matched
13627	MDR	2367060	TA	-	2 bp Deletion	Exact matched
13661	MDR	2367060	TA	-	2 bp Deletion	Exact matched
13679	MDR	2367060	TA	-	2 bp Deletion	Exact matched
13781	MDR	2367060	TA	-	2 bp Deletion	Exact matched
13797	MDR	2367060	TA	-	2 bp Deletion	Exact matched
13897	MDR	2367060	TA	-	2 bp Deletion	Exact matched
14032	MDR	2367060	TA	-	2 bp Deletion	Exact matched
14097	MDR	2367060	TA	-	2 bp Deletion	Exact matched
14131	MDR	2367060	TA	-	2 bp Deletion	Exact matched
14220	MDR	2367060	TA	-	2 bp Deletion	Exact matched
14232	MDR	2367060	TA	-	2 bp Deletion	Exact matched
14236	MDR	2367060	TA	-	2 bp Deletion	Exact matched
14289	MDR	2367060	TA	-	2 bp Deletion	Exact matched
14679	MDR	2367060	TA	-	2 bp Deletion	Exact matched
14845	MDR	2367060	TA	-	2 bp Deletion	Exact matched
15331	MDR	2367060	TA	-	2 bp Deletion	Exact matched
15336	MDR	2367060	TA	-	2 bp Deletion	Exact matched
15348	MDR	2367060	TA	-	2 bp Deletion	Exact matched
15391	MDR	2367060	TA	-	2 bp Deletion	Exact matched
15437	MDR	2367060	TA	-	2 bp Deletion	Exact matched
15453	MDR	2367060	TA	-	2 bp Deletion	Exact matched
16056	MDR	2367060	TA	-	2 bp Deletion	Exact matched
16115	MDR	2367060	TA	-	2 bp Deletion	Exact matched
P-10	MDR	2367060	TA	-	2 bp Deletion	Exact matched
P-18	MDR	2367060	TA	-	2 bp Deletion	Exact matched
PU-164	MDR	2367060	TA	-	2 bp Deletion	Exact matched
PU-169	MDR	2367060	TA	-	2 bp Deletion	Exact matched
8548	Isoniazid mono-resistant	2367060	TA	-	2 bp Deletion	Exact matched
11867	Isoniazid mono-resistant	2367060	TA	-	2 bp Deletion	Exact matched
12163	Isoniazid mono-resistant	2367060	TA	-	2 bp Deletion	Exact matched
12515	Isoniazid mono-resistant	2367060	TA	-	2 bp Deletion	Exact matched
13055	Isoniazid mono-resistant	2367060	TA	-	2 bp Deletion	Exact matched
13059	Isoniazid mono-resistant	2367060	TA	-	2 bp Deletion	Exact matched
13073	Isoniazid mono-resistant	2367060	TA	-	2 bp Deletion	Exact matched
13466	Isoniazid mono-resistant	2367060	TA	-	2 bp Deletion	Exact matched
13485	Isoniazid mono-resistant	2367060	TA	-	2 bp Deletion	Exact matched
13709	Isoniazid mono-resistant	2367060	TA	-	2 bp Deletion	Exact matched
14105	Isoniazid mono-resistant	2367060	TA	-	2 bp Deletion	Exact matched
14305	Isoniazid mono-resistant	2367060	TA	-	2 bp Deletion	Exact matched
14478	Isoniazid mono-resistant	2367060	TA	-	2 bp Deletion	Exact matched
14737	Isoniazid mono-resistant	2367060	TA	-	2 bp Deletion	Exact matched
14984	Isoniazid mono-resistant	2367060	TA	-	2 bp Deletion	Exact matched
15382	Isoniazid mono-resistant	2367060	TA	-	2 bp Deletion	Exact matched
16210	Isoniazid mono-resistant	2367060	TA	-	2 bp Deletion	Exact matched
16335	Isoniazid mono-resistant	2367060	TA	-	2 bp Deletion	Exact matched
16345	Isoniazid mono-resistant	2367060	TA	-	2 bp Deletion	Exact matched
HP-1122	Isoniazid mono-resistant	2367060	TA	-	2 bp Deletion	Exact matched
PU-154	Isoniazid mono-resistant	2367060	TA	-	2 bp Deletion	Exact matched
10828	Streptomycin mono-resistant	2367060	TA	-	2 bp Deletion	Exact matched
12084	Streptomycin mono-resistant	2367060	TA	-	2 bp Deletion	Exact matched
12138	Streptomycin mono-resistant	2367060	TA	-	2 bp Deletion	Exact matched
13719	Streptomycin mono-resistant	2367060	TA	-	2 bp Deletion	Exact matched
16109	Streptomycin mono-resistant	2367060	TA	-	2 bp Deletion	Exact matched
16166	Pre-XDR	2367060	TA	-	2 bp Deletion	Exact matched
16485	Pre-XDR	2367060	TA	-	2 bp Deletion	Exact matched
12267	Rifampicin mono-resistant	2367060	TA	-	2 bp Deletion	Exact matched
12530	Rifampicin mono-resistant	2367060	TA	-	2 bp Deletion	Exact matched
12639	Rifampicin mono-resistant	2367060	TA	-	2 bp Deletion	Exact matched
12649	Rifampicin mono-resistant	2367060	TA	-	2 bp Deletion	Exact matched
13217	Rifampicin mono-resistant	2367060	TA	-	2 bp Deletion	Exact matched
13412	Rifampicin mono-resistant	2367060	TA	-	2 bp Deletion	Exact matched
14231	Rifampicin mono-resistant	2367060	TA	-	2 bp Deletion	Exact matched
14334	Rifampicin mono-resistant	2367060	TA	-	2 bp Deletion	Exact matched
15798	Rifampicin mono-resistant	2367060	TA	-	2 bp Deletion	Exact matched
15913	Rifampicin mono-resistant	2367060	TA	-	2 bp Deletion	Exact matched
11610	Sensitive to first line drugs	2367060	TA	-	2 bp Deletion	Exact matched
11975	Sensitive to first line drugs	2367060	TA	-	2 bp Deletion	Exact matched
12023	Sensitive to first line drugs	2367060	TA	-	2 bp Deletion	Exact matched
12033	Sensitive to first line drugs	2367060	TA	-	2 bp Deletion	Exact matched
12061	Sensitive to first line drugs	2367060	TA	-	2 bp Deletion	Exact matched
12161	Sensitive to first line drugs	2367060	TA	-	2 bp Deletion	Exact matched
12305	Sensitive to first line drugs	2367060	TA	-	2 bp Deletion	Exact matched
12359	Sensitive to first line drugs	2367060	TA	-	2 bp Deletion	Exact matched
12495	Sensitive to first line drugs	2367060	TA	-	2 bp Deletion	Exact matched
12518	Sensitive to first line drugs	2367060	TA	-	2 bp Deletion	Exact matched
12668	Sensitive to first line drugs	2367060	TA	-	2 bp Deletion	Exact matched
12917	Sensitive to first line drugs	2367060	TA	-	2 bp Deletion	Exact matched
13011	Sensitive to first line drugs	2367060	TA	-	2 bp Deletion	Exact matched
13271	Sensitive to first line drugs	2367060	TA	-	2 bp Deletion	Exact matched
13526	Sensitive to first line drugs	2367060	TA	-	2 bp Deletion	Exact matched
13624	Sensitive to first line drugs	2367060	TA	-	2 bp Deletion	Exact matched
13626	Sensitive to first line drugs	2367060	TA	-	2 bp Deletion	Exact matched
13675	Sensitive to first line drugs	2367060	TA	-	2 bp Deletion	Exact matched
13742	Sensitive to first line drugs	2367060	TA	-	2 bp Deletion	Exact matched
13933	Sensitive to first line drugs	2367060	TA	-	2 bp Deletion	Exact matched
14244	Sensitive to first line drugs	2367060	TA	-	2 bp Deletion	Exact matched
14388	Sensitive to first line drugs	2367060	TA	-	2 bp Deletion	Exact matched
14985	Sensitive to first line drugs	2367060	TA	-	2 bp Deletion	Exact matched
15062	Sensitive to first line drugs	2367060	TA	-	2 bp Deletion	Exact matched
15098	Sensitive to first line drugs	2367060	TA	-	2 bp Deletion	Exact matched
15310	Sensitive to first line drugs	2367060	TA	-	2 bp Deletion	Exact matched
15465	Sensitive to first line drugs	2367060	TA	-	2 bp Deletion	Exact matched
15872	Sensitive to first line drugs	2367060	TA	-	2 bp Deletion	Exact matched
16398	Sensitive to first line drugs	2367060	TA	-	2 bp Deletion	Exact matched
16441	Sensitive to first line drugs	2367060	TA	-	2 bp Deletion	Exact matched
8404	MDR	2368564	TA	-	2 bp Deletion	Exact matched
11078	MDR	2368564	TA	-	2 bp Deletion	Exact matched
11766	MDR	2368564	TA	-	2 bp Deletion	Exact matched
12036	MDR	2368564	TA	-	2 bp Deletion	Exact matched
12058	MDR	2368564	TA	-	2 bp Deletion	Exact matched
12067	MDR	2368564	TA	-	2 bp Deletion	Exact matched
12235	MDR	2368564	TA	-	2 bp Deletion	Exact matched
12492	MDR	2368564	TA	-	2 bp Deletion	Exact matched
12510	MDR	2368564	TA	-	2 bp Deletion	Exact matched
12584	MDR	2368564	TA	-	2 bp Deletion	Exact matched
12599	MDR	2368564	TA	-	2 bp Deletion	Exact matched
12696	MDR	2368564	TA	-	2 bp Deletion	Exact matched
12890	MDR	2368564	TA	-	2 bp Deletion	Exact matched
12955	MDR	2368564	TA	-	2 bp Deletion	Exact matched
12972	MDR	2368564	TA	-	2 bp Deletion	Exact matched
12973	MDR	2368564	TA	-	2 bp Deletion	Exact matched
12991	MDR	2368564	TA	-	2 bp Deletion	Exact matched
13032	MDR	2368564	TA	-	2 bp Deletion	Exact matched
13057	MDR	2368564	TA	-	2 bp Deletion	Exact matched
13075	MDR	2368564	TA	-	2 bp Deletion	Exact matched
13122	MDR	2368564	TA	-	2 bp Deletion	Exact matched
13540	MDR	2368564	TA	-	2 bp Deletion	Exact matched
13606	MDR	2368564	TA	-	2 bp Deletion	Exact matched
13627	MDR	2368564	TA	-	2 bp Deletion	Exact matched
13661	MDR	2368564	TA	-	2 bp Deletion	Exact matched
13668	MDR	2368564	TA	-	2 bp Deletion	Exact matched
13679	MDR	2368564	TA	-	2 bp Deletion	Exact matched
13781	MDR	2368564	TA	-	2 bp Deletion	Exact matched
13797	MDR	2368564	TA	-	2 bp Deletion	Exact matched
13854	MDR	2368564	TA	-	2 bp Deletion	Exact matched
13897	MDR	2368564	TA	-	2 bp Deletion	Exact matched
13971	MDR	2368564	TA	-	2 bp Deletion	Exact matched
13977	MDR	2368564	TA	-	2 bp Deletion	Exact matched
14032	MDR	2368564	TA	-	2 bp Deletion	Exact matched
14075	MDR	2368564	TA	-	2 bp Deletion	Exact matched
14097	MDR	2368564	TA	-	2 bp Deletion	Exact matched
14128	MDR	2368564	TA	-	2 bp Deletion	Exact matched
14131	MDR	2368564	TA	-	2 bp Deletion	Exact matched
14141	MDR	2368564	TA	-	2 bp Deletion	Exact matched
14183	MDR	2368564	TA	-	2 bp Deletion	Exact matched
14220	MDR	2368564	TA	-	2 bp Deletion	Exact matched
14232	MDR	2368564	TA	-	2 bp Deletion	Exact matched
14240	MDR	2368564	TA	-	2 bp Deletion	Exact matched
14289	MDR	2368564	TA	-	2 bp Deletion	Exact matched
14298	MDR	2368564	TA	-	2 bp Deletion	Exact matched
14679	MDR	2368564	TA	-	2 bp Deletion	Exact matched
14845	MDR	2368564	TA	-	2 bp Deletion	Exact matched
15324	MDR	2368564	TA	-	2 bp Deletion	Exact matched
15331	MDR	2368564	TA	-	2 bp Deletion	Exact matched
15336	MDR	2368564	TA	-	2 bp Deletion	Exact matched
15348	MDR	2368564	TA	-	2 bp Deletion	Exact matched
15391	MDR	2368564	TA	-	2 bp Deletion	Exact matched
15437	MDR	2368564	TA	-	2 bp Deletion	Exact matched
15453	MDR	2368564	TA	-	2 bp Deletion	Exact matched
15926	MDR	2368564	TA	-	2 bp Deletion	Exact matched
16028	MDR	2368564	TA	-	2 bp Deletion	Exact matched
16055	MDR	2368564	TA	-	2 bp Deletion	Exact matched
16056	MDR	2368564	TA	-	2 bp Deletion	Exact matched
16115	MDR	2368564	TA	-	2 bp Deletion	Exact matched
16131	MDR	2368564	TA	-	2 bp Deletion	Exact matched
16268	MDR	2368564	TA	-	2 bp Deletion	Exact matched
P-10	MDR	2368564	TA	-	2 bp Deletion	Exact matched
P-18	MDR	2368564	TA	-	2 bp Deletion	Exact matched
P-9	MDR	2368564	TA	-	2 bp Deletion	Exact matched
PU-164	MDR	2368564	TA	-	2 bp Deletion	Exact matched
PU-169	MDR	2368564	TA	-	2 bp Deletion	Exact matched
PU-65	MDR	2368564	TA	-	2 bp Deletion	Exact matched
8548	Isoniazid mono-resistant	2368564	TA	-	2 bp Deletion	Exact matched
11867	Isoniazid mono-resistant	2368564	TA	-	2 bp Deletion	Exact matched
12163	Isoniazid mono-resistant	2368564	TA	-	2 bp Deletion	Exact matched
12515	Isoniazid mono-resistant	2368564	TA	-	2 bp Deletion	Exact matched
13055	Isoniazid mono-resistant	2368564	TA	-	2 bp Deletion	Exact matched
13058	Isoniazid mono-resistant	2368564	TA	-	2 bp Deletion	Exact matched
13059	Isoniazid mono-resistant	2368564	TA	-	2 bp Deletion	Exact matched
13073	Isoniazid mono-resistant	2368564	TA	-	2 bp Deletion	Exact matched
13485	Isoniazid mono-resistant	2368564	TA	-	2 bp Deletion	Exact matched
14105	Isoniazid mono-resistant	2368564	TA	-	2 bp Deletion	Exact matched
14275	Isoniazid mono-resistant	2368564	TA	-	2 bp Deletion	Exact matched
14305	Isoniazid mono-resistant	2368564	TA	-	2 bp Deletion	Exact matched
14478	Isoniazid mono-resistant	2368564	TA	-	2 bp Deletion	Exact matched
14509	Isoniazid mono-resistant	2368564	TA	-	2 bp Deletion	Exact matched
14737	Isoniazid mono-resistant	2368564	TA	-	2 bp Deletion	Exact matched
14984	Isoniazid mono-resistant	2368564	TA	-	2 bp Deletion	Exact matched
15382	Isoniazid mono-resistant	2368564	TA	-	2 bp Deletion	Exact matched
16210	Isoniazid mono-resistant	2368564	TA	-	2 bp Deletion	Exact matched
16335	Isoniazid mono-resistant	2368564	TA	-	2 bp Deletion	Exact matched
16345	Isoniazid mono-resistant	2368564	TA	-	2 bp Deletion	Exact matched
HP-1122	Isoniazid mono-resistant	2368564	TA	-	2 bp Deletion	Exact matched
P-15	Isoniazid mono-resistant	2368564	TA	-	2 bp Deletion	Exact matched
PU-154	Isoniazid mono-resistant	2368564	TA	-	2 bp Deletion	Exact matched
PU-73	Isoniazid mono-resistant	2368564	TA	-	2 bp Deletion	Exact matched
10828	Streptomycin mono-resistant	2368564	TA	-	2 bp Deletion	Exact matched
12084	Streptomycin mono-resistant	2368564	TA	-	2 bp Deletion	Exact matched
12138	Streptomycin mono-resistant	2368564	TA	-	2 bp Deletion	Exact matched
13719	Streptomycin mono-resistant	2368564	TA	-	2 bp Deletion	Exact matched
16109	Streptomycin mono-resistant	2368564	TA	-	2 bp Deletion	Exact matched
5553	Pre-XDR	2368564	TA	-	2 bp Deletion	Exact matched
16166	Pre-XDR	2368564	TA	-	2 bp Deletion	Exact matched
16371	Pre-XDR	2368564	TA	-	2 bp Deletion	Exact matched
16485	Pre-XDR	2368564	TA	-	2 bp Deletion	Exact matched
Oflo	Pre-XDR	2368564	TA	-	2 bp Deletion	Exact matched
PU-168	Pre-XDR	2368564	TA	-	2 bp Deletion	Exact matched
PU-43	Pre-XDR	2368564	TA	-	2 bp Deletion	Exact matched
PU-54	Pre-XDR	2368564	TA	-	2 bp Deletion	Exact matched
12267	Rifampicin mono-resistant	2368564	TA	-	2 bp Deletion	Exact matched
12530	Rifampicin mono-resistant	2368564	TA	-	2 bp Deletion	Exact matched
12639	Rifampicin mono-resistant	2368564	TA	-	2 bp Deletion	Exact matched
12649	Rifampicin mono-resistant	2368564	TA	-	2 bp Deletion	Exact matched
13217	Rifampicin mono-resistant	2368564	TA	-	2 bp Deletion	Exact matched
13412	Rifampicin mono-resistant	2368564	TA	-	2 bp Deletion	Exact matched
14334	Rifampicin mono-resistant	2368564	TA	-	2 bp Deletion	Exact matched
15798	Rifampicin mono-resistant	2368564	TA	-	2 bp Deletion	Exact matched
15913	Rifampicin mono-resistant	2368564	TA	-	2 bp Deletion	Exact matched
16340	Rifampicin mono-resistant	2368564	TA	-	2 bp Deletion	Exact matched
11060	Sensitive to first line drugs	2368564	TA	-	2 bp Deletion	Exact matched
11610	Sensitive to first line drugs	2368564	TA	-	2 bp Deletion	Exact matched
11975	Sensitive to first line drugs	2368564	TA	-	2 bp Deletion	Exact matched
12023	Sensitive to first line drugs	2368564	TA	-	2 bp Deletion	Exact matched
12033	Sensitive to first line drugs	2368564	TA	-	2 bp Deletion	Exact matched
12061	Sensitive to first line drugs	2368564	TA	-	2 bp Deletion	Exact matched
12161	Sensitive to first line drugs	2368564	TA	-	2 bp Deletion	Exact matched
12305	Sensitive to first line drugs	2368564	TA	-	2 bp Deletion	Exact matched
12359	Sensitive to first line drugs	2368564	TA	-	2 bp Deletion	Exact matched
12495	Sensitive to first line drugs	2368564	TA	-	2 bp Deletion	Exact matched
12518	Sensitive to first line drugs	2368564	TA	-	2 bp Deletion	Exact matched
12668	Sensitive to first line drugs	2368564	TA	-	2 bp Deletion	Exact matched
12670	Sensitive to first line drugs	2368564	TA	-	2 bp Deletion	Exact matched
12863	Sensitive to first line drugs	2368564	TA	-	2 bp Deletion	Exact matched
12917	Sensitive to first line drugs	2368564	TA	-	2 bp Deletion	Exact matched
13011	Sensitive to first line drugs	2368564	TA	-	2 bp Deletion	Exact matched
13271	Sensitive to first line drugs	2368564	TA	-	2 bp Deletion	Exact matched
13526	Sensitive to first line drugs	2368564	TA	-	2 bp Deletion	Exact matched
13624	Sensitive to first line drugs	2368564	TA	-	2 bp Deletion	Exact matched
13626	Sensitive to first line drugs	2368564	TA	-	2 bp Deletion	Exact matched
13675	Sensitive to first line drugs	2368564	TA	-	2 bp Deletion	Exact matched
13742	Sensitive to first line drugs	2368564	TA	-	2 bp Deletion	Exact matched
13933	Sensitive to first line drugs	2368564	TA	-	2 bp Deletion	Exact matched
14244	Sensitive to first line drugs	2368564	TA	-	2 bp Deletion	Exact matched
14463	Sensitive to first line drugs	2368564	TA	-	2 bp Deletion	Exact matched
14985	Sensitive to first line drugs	2368564	TA	-	2 bp Deletion	Exact matched
15062	Sensitive to first line drugs	2368564	TA	-	2 bp Deletion	Exact matched
15098	Sensitive to first line drugs	2368564	TA	-	2 bp Deletion	Exact matched
15310	Sensitive to first line drugs	2368564	TA	-	2 bp Deletion	Exact matched
15465	Sensitive to first line drugs	2368564	TA	-	2 bp Deletion	Exact matched
15872	Sensitive to first line drugs	2368564	TA	-	2 bp Deletion	Exact matched
16398	Sensitive to first line drugs	2368564	TA	-	2 bp Deletion	Exact matched
16441	Sensitive to first line drugs	2368564	TA	-	2 bp Deletion	Exact matched
P-19	Sensitive to first line drugs	2368564	TA	-	2 bp Deletion	Exact matched
13668	MDR	2401825	TGGCTCCTCCTCACCCCGTTACCCGGGGCGCATCGTCGCCGAGCTCGATTTGATTGCCC	-	59 bp Deletion	Position matched
14075	MDR	2401825	TGGCTCCTCCTCACCCCGTTACCCGGGGCGCATCGTCGCCGAGCTCGATTTGATTGCCC	-	59 bp Deletion	Position matched
14141	MDR	2401825	TGGCTCCTCCTCACCCCGTTACCCGGGGCGCATCGTCGCCGAGCTCGATTTGATTGCCC	-	59 bp Deletion	Position matched
14183	MDR	2401825	TGGCTCCTCCTCACCCCGTTACCCGGGGCGCATCGTCGCCGAGCTCGATTTGATTGCCC	-	59 bp Deletion	Position matched
14509	Isoniazid mono-resistant	2401825	TGGCTCCTCCTCACCCCGTTACCCGGGGCGCATCGTCGCCGAGCTCGATTTGATTGCCC	-	59 bp Deletion	Position matched
11060	Sensitive to first line drugs	2401825	TGGCTCCTCCTCACCCCGTTACCCGGGGCGCATCGTCGCCGAGCTCGATTTGATTGCCC	-	59 bp Deletion	Position matched
11610	Sensitive to first line drugs	2401825	TGGCTCCTCCTCACCCCGTTACCCGGGGCGCATCGTCGCCGAGCTCGATTTGATTGCCC	-	59 bp Deletion	Position matched
12033	Sensitive to first line drugs	2401825	TGGCTCCTCCTCACCCCGTTACCCGGGGCGCATCGTCGCCGAGCTCGATTTGATTGCCC	-	59 bp Deletion	Position matched
14075	MDR	2402844	TC	-	2 bp Deletion	Not matched
12058	MDR	2405447	AACGGAGTGGTAGCCGTGGTGCAACTACCGTCC	-	33 bp Deletion	Not matched
12584	MDR	2405447	AACGGAGTGGTAGCCGTGGTGCAACTACCGTCC	-	33 bp Deletion	Not matched
14463	Sensitive to first line drugs	2405447	AACGGAGTGGTAGCCGTGGTGCAACTACCGTCC	-	33 bp Deletion	Not matched
P-19	Sensitive to first line drugs	2430094	CAGCCGGTGACGACCCGGCTGGG	-	23 bp Deletion	Position matched
13122	MDR	2439264	AGT	-	3 bp Deletion	Not matched
13719	Streptomycin mono-resistant	2439264	AGT	-	3 bp Deletion	Not matched
13675	Sensitive to first line drugs	2439264	AGT	-	3 bp Deletion	Not matched
15310	Sensitive to first line drugs	2439264	AGT	-	3 bp Deletion	Not matched
16398	Sensitive to first line drugs	2439264	AGT	-	3 bp Deletion	Not matched
16055	MDR	2446999	GA	-	2 bp Deletion	Position matched
13624	Sensitive to first line drugs	2453427	AG	-	2 bp Deletion	Not matched
12036	MDR	2453657	GCC	-	3 bp Deletion	Position matched
12492	MDR	2453657	GCC	-	3 bp Deletion	Position matched
12890	MDR	2453657	GCC	-	3 bp Deletion	Position matched
12970	MDR	2453657	GCC	-	3 bp Deletion	Position matched
13679	MDR	2453657	GCC	-	3 bp Deletion	Position matched
14032	MDR	2453657	GCC	-	3 bp Deletion	Position matched
14232	MDR	2453657	GCC	-	3 bp Deletion	Position matched
15348	MDR	2453657	GCC	-	3 bp Deletion	Position matched
12163	Isoniazid mono-resistant	2453657	GCC	-	3 bp Deletion	Position matched
16335	Isoniazid mono-resistant	2453657	GCC	-	3 bp Deletion	Position matched
HP-1122	Isoniazid mono-resistant	2453657	GCC	-	3 bp Deletion	Position matched
16166	Pre-XDR	2453657	GCC	-	3 bp Deletion	Position matched
16485	Pre-XDR	2453657	GCC	-	3 bp Deletion	Position matched
15913	Rifampicin mono-resistant	2453657	GCC	-	3 bp Deletion	Position matched
12023	Sensitive to first line drugs	2453657	GCC	-	3 bp Deletion	Position matched
14244	Sensitive to first line drugs	2453657	GCC	-	3 bp Deletion	Position matched
15872	Sensitive to first line drugs	2453657	GCC	-	3 bp Deletion	Position matched
16268	MDR	2463075	CCAA	-	4 bp Deletion	Not matched
13624	Sensitive to first line drugs	2464978	TG	-	2 bp Deletion	Not matched
16268	MDR	2487490	AG	-	2 bp Deletion	Position matched
13217	Rifampicin mono-resistant	2487490	AG	-	2 bp Deletion	Position matched
12863	Sensitive to first line drugs	2487490	AG	-	2 bp Deletion	Position matched
16268	MDR	2487495	CG	-	2 bp Deletion	Not matched
13412	Rifampicin mono-resistant	2489218	GGCAATC	-	7 bp Deletion	Not matched
15798	Rifampicin mono-resistant	2489218	GGCAATC	-	7 bp Deletion	Not matched
P-9	MDR	2501640	CCAT	-	4 bp Deletion	Not matched
8404	MDR	2566767	GA	-	2 bp Deletion	Position matched
11078	MDR	2566767	GA	-	2 bp Deletion	Position matched
11766	MDR	2566767	GA	-	2 bp Deletion	Position matched
12036	MDR	2566767	GA	-	2 bp Deletion	Position matched
12058	MDR	2566767	GA	-	2 bp Deletion	Position matched
12067	MDR	2566767	GA	-	2 bp Deletion	Position matched
12235	MDR	2566767	GA	-	2 bp Deletion	Position matched
12492	MDR	2566767	GA	-	2 bp Deletion	Position matched
12510	MDR	2566767	GA	-	2 bp Deletion	Position matched
12584	MDR	2566767	GA	-	2 bp Deletion	Position matched
12599	MDR	2566767	GA	-	2 bp Deletion	Position matched
12696	MDR	2566767	GA	-	2 bp Deletion	Position matched
12807	MDR	2566767	GA	-	2 bp Deletion	Position matched
12890	MDR	2566767	GA	-	2 bp Deletion	Position matched
12955	MDR	2566767	GA	-	2 bp Deletion	Position matched
12970	MDR	2566767	GA	-	2 bp Deletion	Position matched
12972	MDR	2566767	GA	-	2 bp Deletion	Position matched
12973	MDR	2566767	GA	-	2 bp Deletion	Position matched
12991	MDR	2566767	GA	-	2 bp Deletion	Position matched
13032	MDR	2566767	GA	-	2 bp Deletion	Position matched
13057	MDR	2566767	GA	-	2 bp Deletion	Position matched
13075	MDR	2566767	GA	-	2 bp Deletion	Position matched
13122	MDR	2566767	GA	-	2 bp Deletion	Position matched
13540	MDR	2566767	GA	-	2 bp Deletion	Position matched
13627	MDR	2566767	GA	-	2 bp Deletion	Position matched
13661	MDR	2566767	GA	-	2 bp Deletion	Position matched
13668	MDR	2566767	GA	-	2 bp Deletion	Position matched
13679	MDR	2566767	GA	-	2 bp Deletion	Position matched
13781	MDR	2566767	GA	-	2 bp Deletion	Position matched
13797	MDR	2566767	GA	-	2 bp Deletion	Position matched
13897	MDR	2566767	GA	-	2 bp Deletion	Position matched
13971	MDR	2566767	GA	-	2 bp Deletion	Position matched
13977	MDR	2566767	GA	-	2 bp Deletion	Position matched
14032	MDR	2566767	GA	-	2 bp Deletion	Position matched
14075	MDR	2566767	GA	-	2 bp Deletion	Position matched
14097	MDR	2566767	GA	-	2 bp Deletion	Position matched
14128	MDR	2566767	GA	-	2 bp Deletion	Position matched
14131	MDR	2566767	GA	-	2 bp Deletion	Position matched
14141	MDR	2566767	GA	-	2 bp Deletion	Position matched
14183	MDR	2566767	GA	-	2 bp Deletion	Position matched
14220	MDR	2566767	GA	-	2 bp Deletion	Position matched
14232	MDR	2566767	GA	-	2 bp Deletion	Position matched
14236	MDR	2566767	GA	-	2 bp Deletion	Position matched
14240	MDR	2566767	GA	-	2 bp Deletion	Position matched
14289	MDR	2566767	GA	-	2 bp Deletion	Position matched
14298	MDR	2566767	GA	-	2 bp Deletion	Position matched
14679	MDR	2566767	GA	-	2 bp Deletion	Position matched
14845	MDR	2566767	GA	-	2 bp Deletion	Position matched
15331	MDR	2566767	GA	-	2 bp Deletion	Position matched
15336	MDR	2566767	GA	-	2 bp Deletion	Position matched
15348	MDR	2566767	GA	-	2 bp Deletion	Position matched
15391	MDR	2566767	GA	-	2 bp Deletion	Position matched
15437	MDR	2566767	GA	-	2 bp Deletion	Position matched
15453	MDR	2566767	GA	-	2 bp Deletion	Position matched
15926	MDR	2566767	GA	-	2 bp Deletion	Position matched
16028	MDR	2566767	GA	-	2 bp Deletion	Position matched
16055	MDR	2566767	GA	-	2 bp Deletion	Position matched
16056	MDR	2566767	GA	-	2 bp Deletion	Position matched
16115	MDR	2566767	GA	-	2 bp Deletion	Position matched
P-10	MDR	2566767	GA	-	2 bp Deletion	Position matched
P-18	MDR	2566767	GA	-	2 bp Deletion	Position matched
P-9	MDR	2566767	GA	-	2 bp Deletion	Position matched
PU-164	MDR	2566767	GA	-	2 bp Deletion	Position matched
PU-169	MDR	2566767	GA	-	2 bp Deletion	Position matched
PU-65	MDR	2566767	GA	-	2 bp Deletion	Position matched
8548	Isoniazid mono-resistant	2566767	GA	-	2 bp Deletion	Position matched
11867	Isoniazid mono-resistant	2566767	GA	-	2 bp Deletion	Position matched
12163	Isoniazid mono-resistant	2566767	GA	-	2 bp Deletion	Position matched
12515	Isoniazid mono-resistant	2566767	GA	-	2 bp Deletion	Position matched
13055	Isoniazid mono-resistant	2566767	GA	-	2 bp Deletion	Position matched
13059	Isoniazid mono-resistant	2566767	GA	-	2 bp Deletion	Position matched
13073	Isoniazid mono-resistant	2566767	GA	-	2 bp Deletion	Position matched
13466	Isoniazid mono-resistant	2566767	GA	-	2 bp Deletion	Position matched
13485	Isoniazid mono-resistant	2566767	GA	-	2 bp Deletion	Position matched
13709	Isoniazid mono-resistant	2566767	GA	-	2 bp Deletion	Position matched
14105	Isoniazid mono-resistant	2566767	GA	-	2 bp Deletion	Position matched
14305	Isoniazid mono-resistant	2566767	GA	-	2 bp Deletion	Position matched
14478	Isoniazid mono-resistant	2566767	GA	-	2 bp Deletion	Position matched
14509	Isoniazid mono-resistant	2566767	GA	-	2 bp Deletion	Position matched
14737	Isoniazid mono-resistant	2566767	GA	-	2 bp Deletion	Position matched
14984	Isoniazid mono-resistant	2566767	GA	-	2 bp Deletion	Position matched
15382	Isoniazid mono-resistant	2566767	GA	-	2 bp Deletion	Position matched
16210	Isoniazid mono-resistant	2566767	GA	-	2 bp Deletion	Position matched
16335	Isoniazid mono-resistant	2566767	GA	-	2 bp Deletion	Position matched
16345	Isoniazid mono-resistant	2566767	GA	-	2 bp Deletion	Position matched
HP-1122	Isoniazid mono-resistant	2566767	GA	-	2 bp Deletion	Position matched
PU-154	Isoniazid mono-resistant	2566767	GA	-	2 bp Deletion	Position matched
PU-73	Isoniazid mono-resistant	2566767	GA	-	2 bp Deletion	Position matched
10828	Streptomycin mono-resistant	2566767	GA	-	2 bp Deletion	Position matched
12084	Streptomycin mono-resistant	2566767	GA	-	2 bp Deletion	Position matched
12138	Streptomycin mono-resistant	2566767	GA	-	2 bp Deletion	Position matched
13719	Streptomycin mono-resistant	2566767	GA	-	2 bp Deletion	Position matched
16109	Streptomycin mono-resistant	2566767	GA	-	2 bp Deletion	Position matched
5553	Pre-XDR	2566767	GA	-	2 bp Deletion	Position matched
16166	Pre-XDR	2566767	GA	-	2 bp Deletion	Position matched
16371	Pre-XDR	2566767	GA	-	2 bp Deletion	Position matched
16485	Pre-XDR	2566767	GA	-	2 bp Deletion	Position matched
Oflo	Pre-XDR	2566767	GA	-	2 bp Deletion	Position matched
PU-168	Pre-XDR	2566767	GA	-	2 bp Deletion	Position matched
PU-54	Pre-XDR	2566767	GA	-	2 bp Deletion	Position matched
12267	Rifampicin mono-resistant	2566767	GA	-	2 bp Deletion	Position matched
12530	Rifampicin mono-resistant	2566767	GA	-	2 bp Deletion	Position matched
12639	Rifampicin mono-resistant	2566767	GA	-	2 bp Deletion	Position matched
12649	Rifampicin mono-resistant	2566767	GA	-	2 bp Deletion	Position matched
13217	Rifampicin mono-resistant	2566767	GA	-	2 bp Deletion	Position matched
13412	Rifampicin mono-resistant	2566767	GA	-	2 bp Deletion	Position matched
14231	Rifampicin mono-resistant	2566767	GA	-	2 bp Deletion	Position matched
14334	Rifampicin mono-resistant	2566767	GA	-	2 bp Deletion	Position matched
15798	Rifampicin mono-resistant	2566767	GA	-	2 bp Deletion	Position matched
16340	Rifampicin mono-resistant	2566767	GA	-	2 bp Deletion	Position matched
11060	Sensitive to first line drugs	2566767	GA	-	2 bp Deletion	Position matched
11610	Sensitive to first line drugs	2566767	GA	-	2 bp Deletion	Position matched
11975	Sensitive to first line drugs	2566767	GA	-	2 bp Deletion	Position matched
12023	Sensitive to first line drugs	2566767	GA	-	2 bp Deletion	Position matched
12033	Sensitive to first line drugs	2566767	GA	-	2 bp Deletion	Position matched
12061	Sensitive to first line drugs	2566767	GA	-	2 bp Deletion	Position matched
12161	Sensitive to first line drugs	2566767	GA	-	2 bp Deletion	Position matched
12305	Sensitive to first line drugs	2566767	GA	-	2 bp Deletion	Position matched
12359	Sensitive to first line drugs	2566767	GA	-	2 bp Deletion	Position matched
12495	Sensitive to first line drugs	2566767	GA	-	2 bp Deletion	Position matched
12518	Sensitive to first line drugs	2566767	GA	-	2 bp Deletion	Position matched
12668	Sensitive to first line drugs	2566767	GA	-	2 bp Deletion	Position matched
12670	Sensitive to first line drugs	2566767	GA	-	2 bp Deletion	Position matched
12917	Sensitive to first line drugs	2566767	GA	-	2 bp Deletion	Position matched
13011	Sensitive to first line drugs	2566767	GA	-	2 bp Deletion	Position matched
13271	Sensitive to first line drugs	2566767	GA	-	2 bp Deletion	Position matched
13526	Sensitive to first line drugs	2566767	GA	-	2 bp Deletion	Position matched
13624	Sensitive to first line drugs	2566767	GA	-	2 bp Deletion	Position matched
13626	Sensitive to first line drugs	2566767	GA	-	2 bp Deletion	Position matched
13675	Sensitive to first line drugs	2566767	GA	-	2 bp Deletion	Position matched
13742	Sensitive to first line drugs	2566767	GA	-	2 bp Deletion	Position matched
13933	Sensitive to first line drugs	2566767	GA	-	2 bp Deletion	Position matched
14244	Sensitive to first line drugs	2566767	GA	-	2 bp Deletion	Position matched
14388	Sensitive to first line drugs	2566767	GA	-	2 bp Deletion	Position matched
14985	Sensitive to first line drugs	2566767	GA	-	2 bp Deletion	Position matched
15062	Sensitive to first line drugs	2566767	GA	-	2 bp Deletion	Position matched
15098	Sensitive to first line drugs	2566767	GA	-	2 bp Deletion	Position matched
15310	Sensitive to first line drugs	2566767	GA	-	2 bp Deletion	Position matched
15465	Sensitive to first line drugs	2566767	GA	-	2 bp Deletion	Position matched
15872	Sensitive to first line drugs	2566767	GA	-	2 bp Deletion	Position matched
16398	Sensitive to first line drugs	2566767	GA	-	2 bp Deletion	Position matched
16441	Sensitive to first line drugs	2566767	GA	-	2 bp Deletion	Position matched
HP-1122	Isoniazid mono-resistant	2582479	AC	-	2 bp Deletion	Not matched
10828	Streptomycin mono-resistant	2603629	CCTA	-	4 bp Deletion	Not matched
12084	Streptomycin mono-resistant	2603629	CCTA	-	4 bp Deletion	Not matched
16109	Streptomycin mono-resistant	2603629	CCTA	-	4 bp Deletion	Not matched
Oflo	Pre-XDR	2603629	CCTA	-	4 bp Deletion	Not matched
12138	Streptomycin mono-resistant	2608549	CT	-	2 bp Deletion	Not matched
PU-73	Isoniazid mono-resistant	2608579	CTGT	-	4 bp Deletion	Position matched
15324	MDR	2614161	CG	-	2 bp Deletion	Exact matched
16396	Sensitive to first line drugs	2614161	CG	-	2 bp Deletion	Exact matched
14183	MDR	2614422	TG	-	2 bp Deletion	Not matched
13073	Isoniazid mono-resistant	2636931	AACACCGAAAAATTCACCACTACCG	-	25 bp Deletion	Position matched
13485	Isoniazid mono-resistant	2636931	AACACCGAAAAATTCACCACTACCG	-	25 bp Deletion	Position matched
16055	MDR	2639571	AC	-	2 bp Deletion	Not matched
14128	MDR	2646723	TCCGCCGTG	-	9 bp Deletion	Not matched
12058	MDR	2680038	GT	-	2 bp Deletion	Not matched
11766	MDR	2698399	AGAT	-	4 bp Deletion	Not matched
16268	MDR	2703876	AGCCCCGATCAG	-	12 bp Deletion	Not matched
12991	MDR	2703915	CGCGGGCCGCCCAGCGGCCCGCTGAGGAGCCGGGCAGTCAGCCCCGCCCGGCGACGAT	-	58 bp Deletion	Not matched
14289	MDR	2703915	CGCGGGCCGCCCAGCGGCCCGCTGAGGAGCCGGGCAGTCAGCCCCGCCCGGCGACGAT	-	58 bp Deletion	Not matched
14478	Isoniazid mono-resistant	2703951	GTCAGCCCCGCCCGGCGACGATGCGGGCCGCCCAGCGGCCCGCTGAGGAGCCGGGCAA	-	58 bp Deletion	Position matched
14463	Sensitive to first line drugs	2703951	GTCAGCCCCGCCCGGCGACGATGCGGGCCGCCCAGCGGCCCGCTGAGGAGCCGGGCAA	-	58 bp Deletion	Position matched
13661	MDR	2704598	GC	-	2 bp Deletion	Not matched
13742	Sensitive to first line drugs	2716345	GC	-	2 bp Deletion	Not matched
13781	MDR	2720665	ACCGGTCGGAT	-	11 bp Deletion	Not matched
15336	MDR	2725761	AC	-	2 bp Deletion	Not matched
12696	MDR	2725931	TG	-	2 bp Deletion	Not matched
13854	MDR	2726115	CT	-	2 bp Deletion	Not matched
13668	MDR	2762398	GC	-	2 bp Deletion	Not matched
13526	Sensitive to first line drugs	2786899	GC	-	2 bp Deletion	Not matched
13122	MDR	2794138	CCTCGACGGCCA	-	12 bp Deletion	Not matched
14275	Isoniazid mono-resistant	2827111	CG	-	2 bp Deletion	Not matched
12359	Sensitive to first line drugs	2945304	ATGCGC	-	6 bp Deletion	Not matched
15465	Sensitive to first line drugs	2945304	ATGCGC	-	6 bp Deletion	Not matched
11766	MDR	2957568	CT	-	2 bp Deletion	Exact matched
12067	MDR	2957568	CT	-	2 bp Deletion	Exact matched
12991	MDR	2957568	CT	-	2 bp Deletion	Exact matched
13661	MDR	2957568	CT	-	2 bp Deletion	Exact matched
13668	MDR	2957568	CT	-	2 bp Deletion	Exact matched
13971	MDR	2957568	CT	-	2 bp Deletion	Exact matched
14075	MDR	2957568	CT	-	2 bp Deletion	Exact matched
14128	MDR	2957568	CT	-	2 bp Deletion	Exact matched
14141	MDR	2957568	CT	-	2 bp Deletion	Exact matched
14183	MDR	2957568	CT	-	2 bp Deletion	Exact matched
14220	MDR	2957568	CT	-	2 bp Deletion	Exact matched
16028	MDR	2957568	CT	-	2 bp Deletion	Exact matched
P-9	MDR	2957568	CT	-	2 bp Deletion	Exact matched
PU-65	MDR	2957568	CT	-	2 bp Deletion	Exact matched
14509	Isoniazid mono-resistant	2957568	CT	-	2 bp Deletion	Exact matched
PU-73	Isoniazid mono-resistant	2957568	CT	-	2 bp Deletion	Exact matched
16109	Streptomycin mono-resistant	2957568	CT	-	2 bp Deletion	Exact matched
PU-54	Pre-XDR	2957568	CT	-	2 bp Deletion	Exact matched
16340	Rifampicin mono-resistant	2957568	CT	-	2 bp Deletion	Exact matched
11060	Sensitive to first line drugs	2957568	CT	-	2 bp Deletion	Exact matched
11610	Sensitive to first line drugs	2957568	CT	-	2 bp Deletion	Exact matched
12033	Sensitive to first line drugs	2957568	CT	-	2 bp Deletion	Exact matched
12670	Sensitive to first line drugs	2957568	CT	-	2 bp Deletion	Exact matched
13742	Sensitive to first line drugs	2957568	CT	-	2 bp Deletion	Exact matched
14244	Sensitive to first line drugs	2957568	CT	-	2 bp Deletion	Exact matched
8404	MDR	2959256	TATCCAATC	-	9 bp Deletion	Position matched
11078	MDR	2959256	TATCCAATC	-	9 bp Deletion	Position matched
12036	MDR	2959256	TATCCAATC	-	9 bp Deletion	Position matched
12058	MDR	2959256	TATCCAATC	-	9 bp Deletion	Position matched
12235	MDR	2959256	TATCCAATC	-	9 bp Deletion	Position matched
12492	MDR	2959256	TATCCAATC	-	9 bp Deletion	Position matched
12510	MDR	2959256	TATCCAATC	-	9 bp Deletion	Position matched
12584	MDR	2959256	TATCCAATC	-	9 bp Deletion	Position matched
12599	MDR	2959256	TATCCAATC	-	9 bp Deletion	Position matched
12890	MDR	2959256	TATCCAATC	-	9 bp Deletion	Position matched
12955	MDR	2959256	TATCCAATC	-	9 bp Deletion	Position matched
12972	MDR	2959256	TATCCAATC	-	9 bp Deletion	Position matched
12973	MDR	2959256	TATCCAATC	-	9 bp Deletion	Position matched
13032	MDR	2959256	TATCCAATC	-	9 bp Deletion	Position matched
13057	MDR	2959256	TATCCAATC	-	9 bp Deletion	Position matched
13075	MDR	2959256	TATCCAATC	-	9 bp Deletion	Position matched
13122	MDR	2959256	TATCCAATC	-	9 bp Deletion	Position matched
13540	MDR	2959256	TATCCAATC	-	9 bp Deletion	Position matched
13627	MDR	2959256	TATCCAATC	-	9 bp Deletion	Position matched
13661	MDR	2959256	TATCCAATC	-	9 bp Deletion	Position matched
13661	MDR	2959256	TATCCAATCA	-	10 bp Deletion	Position matched
13679	MDR	2959256	TATCCAATC	-	9 bp Deletion	Position matched
13781	MDR	2959256	TATCCAATC	-	9 bp Deletion	Position matched
13797	MDR	2959256	TATCCAATC	-	9 bp Deletion	Position matched
13897	MDR	2959256	TATCCAATC	-	9 bp Deletion	Position matched
14032	MDR	2959256	TATCCAATC	-	9 bp Deletion	Position matched
14097	MDR	2959256	TATCCAATC	-	9 bp Deletion	Position matched
14131	MDR	2959256	TATCCAATC	-	9 bp Deletion	Position matched
14232	MDR	2959256	TATCCAATC	-	9 bp Deletion	Position matched
14289	MDR	2959256	TATCCAATC	-	9 bp Deletion	Position matched
14289	MDR	2959256	TATCCAATCA	-	10 bp Deletion	Position matched
14679	MDR	2959256	TATCCAATC	-	9 bp Deletion	Position matched
14845	MDR	2959256	TATCCAATC	-	9 bp Deletion	Position matched
15331	MDR	2959256	TATCCAATC	-	9 bp Deletion	Position matched
15336	MDR	2959256	TATCCAATC	-	9 bp Deletion	Position matched
15348	MDR	2959256	TATCCAATC	-	9 bp Deletion	Position matched
15391	MDR	2959256	TATCCAATC	-	9 bp Deletion	Position matched
15437	MDR	2959256	TATCCAATC	-	9 bp Deletion	Position matched
15453	MDR	2959256	TATCCAATC	-	9 bp Deletion	Position matched
16056	MDR	2959256	TATCCAATC	-	9 bp Deletion	Position matched
16115	MDR	2959256	TATCCAATC	-	9 bp Deletion	Position matched
P-10	MDR	2959256	TATCCAATC	-	9 bp Deletion	Position matched
P-18	MDR	2959256	TATCCAATC	-	9 bp Deletion	Position matched
PU-164	MDR	2959256	TATCCAATC	-	9 bp Deletion	Position matched
PU-169	MDR	2959256	TATCCAATC	-	9 bp Deletion	Position matched
8548	Isoniazid mono-resistant	2959256	TATCCAATC	-	9 bp Deletion	Position matched
11867	Isoniazid mono-resistant	2959256	TATCCAATC	-	9 bp Deletion	Position matched
12163	Isoniazid mono-resistant	2959256	TATCCAATC	-	9 bp Deletion	Position matched
12163	Isoniazid mono-resistant	2959256	TATCCAATCA	-	10 bp Deletion	Position matched
12515	Isoniazid mono-resistant	2959256	TATCCAATC	-	9 bp Deletion	Position matched
13055	Isoniazid mono-resistant	2959256	TATCCAATC	-	9 bp Deletion	Position matched
13059	Isoniazid mono-resistant	2959256	TATCCAATC	-	9 bp Deletion	Position matched
13073	Isoniazid mono-resistant	2959256	TATCCAATC	-	9 bp Deletion	Position matched
13485	Isoniazid mono-resistant	2959256	TATCCAATC	-	9 bp Deletion	Position matched
14105	Isoniazid mono-resistant	2959256	TATCCAATC	-	9 bp Deletion	Position matched
14305	Isoniazid mono-resistant	2959256	TATCCAATC	-	9 bp Deletion	Position matched
14478	Isoniazid mono-resistant	2959256	TATCCAATC	-	9 bp Deletion	Position matched
14478	Isoniazid mono-resistant	2959256	TATCCAATCA	-	10 bp Deletion	Position matched
14737	Isoniazid mono-resistant	2959256	TATCCAATC	-	9 bp Deletion	Position matched
14984	Isoniazid mono-resistant	2959256	TATCCAATC	-	9 bp Deletion	Position matched
15382	Isoniazid mono-resistant	2959256	TATCCAATC	-	9 bp Deletion	Position matched
16210	Isoniazid mono-resistant	2959256	TATCCAATC	-	9 bp Deletion	Position matched
16335	Isoniazid mono-resistant	2959256	TATCCAATC	-	9 bp Deletion	Position matched
16345	Isoniazid mono-resistant	2959256	TATCCAATC	-	9 bp Deletion	Position matched
HP-1122	Isoniazid mono-resistant	2959256	TATCCAATC	-	9 bp Deletion	Position matched
PU-154	Isoniazid mono-resistant	2959256	TATCCAATC	-	9 bp Deletion	Position matched
10828	Streptomycin mono-resistant	2959256	TATCCAATC	-	9 bp Deletion	Position matched
12084	Streptomycin mono-resistant	2959256	TATCCAATC	-	9 bp Deletion	Position matched
12138	Streptomycin mono-resistant	2959256	TATCCAATC	-	9 bp Deletion	Position matched
13719	Streptomycin mono-resistant	2959256	TATCCAATC	-	9 bp Deletion	Position matched
16109	Streptomycin mono-resistant	2959256	TATCCAATC	-	9 bp Deletion	Position matched
16166	Pre-XDR	2959256	TATCCAATC	-	9 bp Deletion	Position matched
16485	Pre-XDR	2959256	TATCCAATC	-	9 bp Deletion	Position matched
12267	Rifampicin mono-resistant	2959256	TATCCAATC	-	9 bp Deletion	Position matched
12530	Rifampicin mono-resistant	2959256	TATCCAATC	-	9 bp Deletion	Position matched
12639	Rifampicin mono-resistant	2959256	TATCCAATC	-	9 bp Deletion	Position matched
12649	Rifampicin mono-resistant	2959256	TATCCAATC	-	9 bp Deletion	Position matched
[truncated: 1,958 more rows]
