# Supplementary material for: Whole Genome Sequencing of Mycobacterium tuberculosis Clinical Isolates From India Reveals Genetic Heterogeneity and Region-Specific Variations That Might Affect Drug Susceptibility
Source: Front Microbiol. 2019 Feb 26;10:309. doi: 10.3389/fmicb.2019.00309 (PMC6399466; doi:10.3389/fmicb.2019.00309)
Supplement: TABLE S5 — List of SNVs in genes known to confer drug resistance and their relative frequency. [file Table_5.XLS]

## Sheet: Sheet1
Advani et al., 2018. Whole genome sequencing of Mycobacterium tuberculosis clinical isolates from India reveals genetic heterogeneity and region-specific variations that might affect drug susceptibility
Supplementary Table 5: List of SNVs in genes known to confer drug resistance and their relative frequency
SNV	Gene Symbol	Drug	Sensitive to first line drugs	MDR	Isoniazid mono-resistant	Rifampicin mono-resistant	Streptomycin mono-resistant	Pre-XDR
embA P913S	embA	Ethambutol	3/37	14/71	3/29	1/11	0/5	1/8
embA T652K	embA	Ethambutol	0/37	2/71	0/29	0/11	0/5	0/8
embA V206M	embA	Ethambutol	4/37	10/71	2/29	0/11	0/5	0/8
embB D328Y	embB	Ethambutol	0/37	1/71	0/29	0/11	0/5	0/8
embB D354A	embB	Ethambutol	0/37	5/71	0/29	1/11	0/5	0/8
embB E378A	embB	Ethambutol	4/37	14/71	3/29	1/11	0/5	1/8
embB E504D	embB	Ethambutol	0/37	1/71	0/29	0/11	0/5	0/8
embB G406A	embB	Ethambutol	0/37	6/71	1/29	0/11	0/5	0/8
embB G406D	embB	Ethambutol	0/37	2/71	0/29	0/11	0/5	1/8
embB G406S	embB	Ethambutol	0/37	2/71	0/29	0/11	0/5	0/8
embB G603R	embB	Ethambutol	0/37	3/71	0/29	0/11	0/5	0/8
embB M306I	embB	Ethambutol	0/37	10/71	2/29	1/11	0/5	3/8
embB M306V	embB	Ethambutol	0/37	14/71	0/29	1/11	0/5	4/8
embB Q497K	embB	Ethambutol	0/37	2/71	0/29	0/11	0/5	0/8
embB Q497R	embB	Ethambutol	0/37	6/71	1/29	0/11	0/5	0/8
embB T1082A	embB	Ethambutol	0/37	1/71	0/29	0/11	0/5	0/8
embB Y319S	embB	Ethambutol	0/37	0/71	0/29	1/11	0/5	0/8
embC N394D	embC	Ethambutol	4/37	14/71	3/29	1/11	0/5	1/8
embC R738Q	embC	Ethambutol	30/37	46/71	23/29	10/11	5/5	2/8
embC T270I	embC	Ethambutol	4/37	14/71	3/29	1/11	0/5	1/8
embC V981L	embC	Ethambutol	1/37	1/71	2/29	1/11	0/5	0/8
embR C110Y	embR	Ethambutol	4/37	14/71	3/29	1/11	0/5	1/8
embR C372G	embR	Ethambutol	25/37	55/71	20/29	7/11	4/5	6/8
embR F376L	embR	Ethambutol	25/37	55/71	20/29	7/11	4/5	6/8
ethA N345K	ethA	Ethionamide	0/37	4/71	0/29	1/11	0/5	1/8
ethA P149S	ethA	Ethionamide	0/37	1/71	0/29	0/11	0/5	0/8
ethA P164L	ethA	Ethionamide	1/37	0/71	0/29	0/11	1/5	0/8
ethA P192T	ethA	Ethionamide	0/37	0/71	0/29	1/11	0/5	0/8
ethA P334A	ethA	Ethionamide	0/37	2/71	0/29	0/11	0/5	0/8
gyrA A384V	gyrA	Fluoroquinolones	4/37	14/71	3/29	1/11	0/5	1/8
gyrA A90V	gyrA	Fluoroquinolones	1/37	20/71	1/29	1/11	0/5	1/8	24
gyrA D89N	gyrA	Fluoroquinolones	1/37	0/71	0/29	0/11	0/5	0/8	1
gyrA D94A	gyrA	Fluoroquinolones	0/37	3/71	0/29	0/11	0/5	0/8	3
gyrA D94G	gyrA	Fluoroquinolones	1/37	24/71	2/29	1/11	0/5	1/8	29
gyrA D94N	gyrA	Fluoroquinolones	0/37	1/71	1/29	0/11	0/5	4/8	6
gyrA D94Y	gyrA	Fluoroquinolones	0/37	3/71	1/29	0/11	0/5	1/8	5
gyrA E21Q	gyrA	Fluoroquinolones	36/37	71/71	29/29	11/11	5/5	8/8	160
gyrA G668D	gyrA	Fluoroquinolones	35/37	70/71	29/29	11/11	5/5	8/8	158
gyrA S91P	gyrA	Fluoroquinolones	2/37	1/71	1/29	0/11	0/5	0/8	4
gyrA S95T	gyrA	Fluoroquinolones	35/37	70/71	29/29	11/11	5/5	8/8	158
gyrB A543V	gyrB	Fluoroquinolones	0/37	3/71	0/29	0/11	0/5	0/8	3
gyrB D381E	gyrB	Fluoroquinolones	0/37	1/71	0/29	0/11	0/5	0/8	1
gyrB E540D	gyrB	Fluoroquinolones	2/37	0/71	0/29	0/11	0/5	0/8	2
gyrB E540V	gyrB	Fluoroquinolones	0/37	1/71	0/29	0/11	0/5	0/8	1
gyrB G559A	gyrB	Fluoroquinolones	1/37	0/71	0/29	0/11	0/5	0/8	1
gyrB M330I	gyrB	Fluoroquinolones	4/37	14/71	3/29	1/11	0/5	1/8	23
gyrB N538K	gyrB	Fluoroquinolones	0/37	1/71	0/29	0/11	0/5	0/8	1
gyrB N538T	gyrB	Fluoroquinolones	0/37	1/71	0/29	0/11	0/5	0/8	1
parB A126S	parB	Fluoroquinolones	0/37	1/71	0/29	0/11	0/5	1/8
accD6 D229G	accD6	Isoniazid	0/37	6/71	0/29	0/11	0/5	4/8
accD6 E224D	accD6	Isoniazid	2/37	5/71	1/29	0/11	0/5	0/8
accD6 E7K	accD6	Isoniazid	0/37	1/71	1/29	0/11	0/5	0/8
fabD S275N	fabD	Isoniazid	3/37	10/71	2/29	0/11	0/5	0/8
fbpC G158S	fbpC	Isoniazid	30/37	46/71	23/29	10/11	5/5	2/8
inhA I194T	inhA	Isoniazid	0/37	2/71	0/29	0/11	0/5	0/8
inhA I21T	inhA	Isoniazid	0/37	1/71	0/29	0/11	0/5	0/8
inhA I21V	inhA	Isoniazid	0/37	1/71	0/29	0/11	0/5	0/8
inhA S94A	inhA	Isoniazid	0/37	0/71	1/29	1/11	0/5	0/8
iniA H481Q	iniA	Isoniazid	4/37	14/71	3/29	1/11	0/5	1/8
iniC A453T	iniC	Isoniazid	0/37	1/71	0/29	0/11	0/5	0/8
iniC Q355*	iniC	Isoniazid	0/37	0/71	2/29	0/11	0/5	0/8
iniC R476C	iniC	Isoniazid	0/37	4/71	0/29	1/11	0/5	1/8
kasA G312S	kasA	Isoniazid	0/37	0/71	1/29	0/11	0/5	0/8
katG D142G	katG	Isoniazid	0/37	0/71	0/29	0/11	0/5	1/8
katG G121D	katG	Isoniazid	0/37	1/71	0/29	0/11	0/5	0/8
katG G124R	katG	Isoniazid	0/37	1/71	0/29	0/11	0/5	0/8
katG G285V	katG	Isoniazid	0/37	1/71	0/29	0/11	0/5	0/8
katG G299S	katG	Isoniazid	0/37	0/71	1/29	0/11	0/5	0/8
katG G494D	katG	Isoniazid	0/37	0/71	2/29	0/11	0/5	0/8
katG Q434*	katG	Isoniazid	0/37	0/71	0/29	1/11	0/5	0/8
katG Q434P	katG	Isoniazid	0/37	0/71	0/29	1/11	0/5	0/8
katG Q461P	katG	Isoniazid	0/37	1/71	0/29	0/11	0/5	0/8
katG Q88P	katG	Isoniazid	0/37	1/71	0/29	0/11	0/5	0/8
katG S315R	katG	Isoniazid	0/37	1/71	0/29	0/11	0/5	0/8
katG S315T	katG	Isoniazid	1/37	47/71	14/29	2/11	1/5	7/8
katG W91R	katG	Isoniazid	0/37	3/71	0/29	0/11	0/5	0/8
tlyA K69E	tlyA	Kanamycin ;Capreomycin ;Amikacin	0/37	3/71	0/29	0/11	0/5	0/8
rplC C154R	rplC	Linezolid	0/37	2/71	0/29	0/11	0/5	0/8
folC E40A	folC	Para-aminosalisylic_acid	0/37	8/71	0/29	0/11	0/5	0/8
pncA A102V	pncA	Pyrazinamide	0/37	1/71	0/29	0/11	0/5	0/8
pncA A134V	pncA	Pyrazinamide	0/37	1/71	0/29	0/11	0/5	2/8
pncA A146E	pncA	Pyrazinamide	0/37	1/71	0/29	0/11	0/5	0/8
pncA A146T	pncA	Pyrazinamide	0/37	1/71	0/29	0/11	0/5	0/8
pncA D49G	pncA	Pyrazinamide	0/37	1/71	0/29	0/11	0/5	2/8
pncA D49N	pncA	Pyrazinamide	0/37	1/71	0/29	0/11	0/5	0/8
pncA F58L	pncA	Pyrazinamide	0/37	2/71	0/29	0/11	0/5	0/8
pncA F94L	pncA	Pyrazinamide	0/37	2/71	0/29	0/11	0/5	0/8
pncA G132A	pncA	Pyrazinamide	0/37	2/71	0/29	0/11	0/5	0/8
pncA G24D	pncA	Pyrazinamide	0/37	1/71	0/29	0/11	0/5	0/8
pncA H57Y	pncA	Pyrazinamide	0/37	1/71	0/29	0/11	0/5	0/8
pncA H71N	pncA	Pyrazinamide	0/37	1/71	0/29	0/11	0/5	0/8
pncA P62L	pncA	Pyrazinamide	0/37	1/71	0/29	0/11	0/5	0/8
pncA Q10P	pncA	Pyrazinamide	0/37	3/71	0/29	0/11	0/5	0/8
pncA S104R	pncA	Pyrazinamide	2/37	0/71	0/29	0/11	0/5	0/8
pncA S164P	pncA	Pyrazinamide	2/37	0/71	0/29	0/11	0/5	0/8
pncA T142K	pncA	Pyrazinamide	0/37	0/71	0/29	0/11	0/5	1/8
pncA T153I	pncA	Pyrazinamide	0/37	1/71	0/29	0/11	0/5	0/8
pncA T47P	pncA	Pyrazinamide	0/37	1/71	0/29	0/11	0/5	0/8
pncA V139G	pncA	Pyrazinamide	0/37	0/71	0/29	0/11	0/5	1/8
pncA V139M	pncA	Pyrazinamide	0/37	1/71	0/29	1/11	0/5	0/8
pncA V155G	pncA	Pyrazinamide	2/37	0/71	0/29	0/11	0/5	0/8
pncA V180A	pncA	Pyrazinamide	0/37	3/71	0/29	0/11	0/5	0/8
pncA V180F	pncA	Pyrazinamide	0/37	1/71	0/29	0/11	0/5	0/8
pncA W68G	pncA	Pyrazinamide	0/37	1/71	0/29	0/11	0/5	0/8
rpoB D435V	rpoB	Rifampicin	0/37	4/71	0/29	0/11	0/5	0/8
rpoB D435Y	rpoB	Rifampicin	0/37	2/71	0/29	0/11	0/5	0/8
rpoB E423G	rpoB	Rifampicin	0/37	3/71	0/29	0/11	0/5	0/8
rpoB H445D	rpoB	Rifampicin	0/37	3/71	0/29	0/11	0/5	0/8
rpoB H445L	rpoB	Rifampicin	0/37	1/71	0/29	0/11	0/5	0/8
rpoB H445R	rpoB	Rifampicin	0/37	1/71	0/29	0/11	0/5	0/8
rpoB H445Y	rpoB	Rifampicin	0/37	1/71	0/29	0/11	0/5	0/8
rpoB L430P	rpoB	Rifampicin	0/37	1/71	1/29	0/11	0/5	0/8
rpoB L452P	rpoB	Rifampicin	0/37	5/71	1/29	0/11	0/5	0/8
rpoB N437K	rpoB	Rifampicin	0/37	1/71	0/29	0/11	0/5	0/8
rpoB Q432E	rpoB	Rifampicin	0/37	1/71	0/29	0/11	0/5	0/8
rpoB Q432K	rpoB	Rifampicin	0/37	0/71	1/29	0/11	0/5	0/8
rpoB S428C	rpoB	Rifampicin	0/37	1/71	0/29	0/11	0/5	0/8
rpoB S428T	rpoB	Rifampicin	0/37	1/71	0/29	0/11	0/5	0/8
rpoB S431C	rpoB	Rifampicin	1/37	1/71	0/29	0/11	0/5	0/8
rpoB S431T	rpoB	Rifampicin	1/37	1/71	0/29	0/11	0/5	0/8
rpoB S441L	rpoB	Rifampicin	0/37	1/71	0/29	0/11	0/5	0/8
rpoB S450L	rpoB	Rifampicin	0/37	34/71	1/29	4/11	0/5	6/8
rpoB S450W	rpoB	Rifampicin	0/37	1/71	0/29	0/11	0/5	0/8
rpoB T400A	rpoB	Rifampicin	0/37	0/71	0/29	0/11	0/5	1/8
rpoB V170F	rpoB	Rifampicin	0/37	0/71	0/29	0/11	0/5	1/8
rpoC A172V	rpoC	Rifampicin	4/37	14/71	3/29	1/11	0/5	1/8
rpoC A621T	rpoC	Rifampicin	0/37	1/71	0/29	0/11	0/5	0/8
rpoC D735N	rpoC	Rifampicin	0/37	1/71	0/29	0/11	0/5	0/8
rpoC G332S	rpoC	Rifampicin	0/37	1/71	0/29	0/11	0/5	2/8
rpoC G594E	rpoC	Rifampicin	1/37	0/71	2/29	1/11	0/5	0/8
rpoC I491V	rpoC	Rifampicin	0/37	2/71	0/29	0/11	0/5	0/8
rpoC L449V	rpoC	Rifampicin	0/37	1/71	0/29	0/11	0/5	0/8
rpoC L527V	rpoC	Rifampicin	0/37	1/71	0/29	0/11	0/5	0/8
rpoC N698K	rpoC	Rifampicin	0/37	2/71	0/29	0/11	0/5	0/8
rpoC P601L	rpoC	Rifampicin	3/37	10/71	2/29	0/11	0/5	0/8
rpoC S428T	rpoC	Rifampicin	0/37	1/71	0/29	0/11	0/5	0/8
rpoC V483A	rpoC	Rifampicin	0/37	5/71	0/29	0/11	0/5	0/8
rpoC V483G	rpoC	Rifampicin	0/37	0/71	0/29	0/11	0/5	3/8
rpoC V517L	rpoC	Rifampicin	0/37	2/71	0/29	0/11	0/5	0/8
rpoC W484G	rpoC	Rifampicin	0/37	2/71	0/29	1/11	0/5	0/8
gid A10P	gid	Streptomycin	1/37	0/71	0/29	0/11	0/5	0/8
gid A138E	gid	Streptomycin	1/37	2/71	1/29	0/11	0/5	0/8
gid A138V	gid	Streptomycin	0/37	0/71	0/29	1/11	0/5	0/8
gid E92D	gid	Streptomycin	0/37	6/71	0/29	0/11	0/5	4/8
gid G37R	gid	Streptomycin	0/37	0/71	2/29	0/11	0/5	0/8
gid G73R	gid	Streptomycin	0/37	0/71	1/29	0/11	0/5	0/8
gid H48Y	gid	Streptomycin	0/37	3/71	0/29	0/11	0/5	0/8
gid Q125*	gid	Streptomycin	2/37	1/71	0/29	1/11	0/5	0/8
gid R137W	gid	Streptomycin	0/37	0/71	3/29	0/11	0/5	0/8
gid W45R	gid	Streptomycin	1/37	0/71	0/29	0/11	0/5	0/8
rpsL K43R	rpsL	Streptomycin	0/37	21/71	1/29	0/11	1/5	4/8
rpsL K88M	rpsL	Streptomycin	0/37	1/71	0/29	0/11	0/5	0/8
rpsL K88R	rpsL	Streptomycin	0/37	3/71	0/29	0/11	0/5	1/8
rrs D93N	rrs	Streptomycin	0/37	0/71	1/29	0/11	0/5	0/8
rrs R173C	rrs	Amikacin	1/37	2/71	0/29	0/11	1/5	0/8
rrs R267C	rrs	Streptomycin	0/37	1/71	0/29	0/11	0/5	0/8
rrs R468S	rrs	Amikacin	0/37	1/71	0/29	0/11	0/5	0/8
rrs R495L	rrs	Amikacin	0/37	2/71	0/29	0/11	0/5	0/8
rrs S164R	rrs	Streptomycin	0/37	1/71	0/29	0/11	0/5	0/8
rrs S172R	rrs	Amikacin	0/37	2/71	0/29	0/11	3/5	0/8
