# Supplementary material for: Whole Genome Sequencing of Mycobacterium tuberculosis Clinical Isolates From India Reveals Genetic Heterogeneity and Region-Specific Variations That Might Affect Drug Susceptibility
Source: Front Microbiol. 2019 Feb 26;10:309. doi: 10.3389/fmicb.2019.00309 (PMC6399466; doi:10.3389/fmicb.2019.00309)
Supplement: TABLE S7 — List of SNVs that are identified in a higher proportion of drug resistant isolates than drug-sensitive isolates. [file Table_7.XLS]

## Sheet: Sheet1
Advani et al., 2018. Whole genome sequencing of Mycobacterium tuberculosis clinical isolates from India reveals genetic heterogeneity and region-specific variations that might affect drug susceptibility
Supplementary Table 7: List of SNVs that are identified in a higher proportion of drug resistant isolates than drug-sensitive isolates
Gene Symbol	SNV	Description	p-value
aao	aao P240T	D-amino acid oxidase	0.011508
aao	aao Q206K	D-amino acid oxidase	0.00168927
accA2	accA2 M203I	acetyl-/propionyl-CoA carboxylase subunit alpha	0.0254636
accA2	accA2 S666P	acetyl-/propionyl-CoA carboxylase subunit alpha	0.011508
accD1	accD1 A243V	acetyl-/propionyl-CoA carboxylase subunit beta	0.00115932
accD1	accD1 M439I	acetyl-/propionyl-CoA carboxylase subunit beta	0.011508
accD2	accD2 N51K	acetyl-/propionyl-CoA carboxylase subunit beta	1.10675e-06
accD2	accD2 R233L	acetyl-/propionyl-CoA carboxylase subunit beta	0.011508
accD3	accD3 L328P	acetyl-CoAcarboxylase carboxyl transferase subunit beta	0.00115932
aceAa	aceAa G179D	isocitrate lyase AceAa	1.58706e-06
adh	adh H64L	alcohol dehydrogenase	0.00779171
adhC	adhC A172T	NADP-dependent alcohol dehydrogenase	0.011508
aftD	aftD S1080G	alpha-(1->3)-arabinofuranosyltransferase	7.721e-07
aglA	aglA S131T	alpha-glucosidase AglA	0.011508
ahpD	ahpD M78L	alkyl hydroperoxide reductase AphD	0.011508
aldC	aldC L244P	aldehyde dehydrogenase AldC	0.011508
alkA	alkA I12V	bifunctional regulatory protein/DNA repair enzyme AlkA	1.58706e-06
ansP1	ansP1 G9D	L-asparagine permease	1.58706e-06
ansP2	ansP2 G192V	L-asparagine permease	0.0254636
apa	apa F136L	hypothetical protein Rv1860	5.38829e-07
apt	apt A147E	adenine phosphoribosyltransferase	1.10675e-06
apt	apt A17P	adenine phosphoribosyltransferase	0.00115932
arcA	arcA T74I	arginine deiminase	0.00779171
argH	argH R439L	argininosuccinate lyase	0.011508
aroG	aroG D265E	phospho-2-dehydro-3-deoxyheptonate aldolase AroG	7.721e-07
arsB1	arsB1 A378G	arsenic-transport integral membrane protein ArsB	1.58706e-06
aspB	aspB D303N	aspartate aminotransferase AspB	0.0254636
aspB	aspB R358Q	aspartate aminotransferase AspB	0.000796998
atsB	atsB Q750P	arylsulfatase AtsB	0.011508
atsB	atsB S152G	arylsulfatase AtsB	0.00115932
atsD	atsD D349G	arylsulfatase AtsD	1.58706e-06
atsF	atsF G310R	hydrolase	1.10675e-06
bacA	bacA I603V	vitamin B12 transport ATP-binding protein BacA	0.011508
betP	betP R176Q	glycine betaine transport integral membrane protein BetP	0.011508
bioD	bioD M191T	ATP-dependent dethiobiotin synthetase BioD	1.10675e-06
birA	birA G71S	bifunctional biotin operon repressor/biotin-	0.00779171
bkdC	bkdC T107A	branched-chain keto acid dehydrogenase E2 component	1.58706e-06
blaI	blaI L57R	transcriptional repressor BlaI	0.00779171
carB	carB A821E	carbamoyl-phosphate synthase large subunit	0.011508
celA1	celA1 H38D	cellulase CelA	0.00779171
celA1	celA1 P361S	cellulase CelA	0.000796998
ceoB	ceoB G224E	TRK system potassium uptake protein CeoB	0.00115932
ceoB	ceoB T117A	TRK system potassium uptake protein CeoB	1.10675e-06
ceoC	ceoC I133V	TRK system potassium uptake protein CeoC	1.58706e-06
clpC1	clpC1 V63A	ATP-dependent protease ATP-binding subunit ClpC	0.011508
cmaA1	cmaA1 N112S	cyclopropane mycolic acid synthase CmaA	0.011508
cmr	cmr V59A	HTH-type transcriptional regulator Cmr	0.00779171
cobD	cobD S79C	cobalamin biosynthesis transmembrane protein CobD	1.10675e-06
cobIJ	cobIJ D184G	hypothetical protein Rv2067c	0.00115932
cobL	cobL L205P	precorrin-6Y C(5,15)-methyltransferase	1.10675e-06
cobM	cobM I145M	precorrin-4 C(11)-methyltransferase	1.58706e-06
cobQ1	cobQ1 A69G	cobyric acid synthase	0.0254636
cobS	cobS L155S	cobalamin synthase	0.00779171
cobT	cobT W207G	nicotinate-nucleotide-dimethylbenzimidazol phosphoribosyltransferase	0.00115932
corA	corA K139E	magnesium and cobalt transport transmembrane protein CorA	1.10675e-06
csp	csp M380V	hypothetical protein Rv3811	0.011508
cstA	cstA R552P	carbon starvation protein A	0.00115932
cstA	cstA R559S	carbon starvation protein A	1.10675e-06
ctpA	ctpA C22R	membrane protein	0.011508
ctpB	ctpB L22S	cation-transporter P-type ATPase B	1.10675e-06
ctpD	ctpD V525F	cobalt/nickel-exporting P-type ATPase	0.011508
ctpE	ctpE A362G	metal cation transporter ATPase E	0.00115932
ctpF	ctpF A884T	cation transporter ATPase F	0.011508
ctpG	ctpG L27V	hypothetical protein Rv1993c	0.011508
ctpG	ctpG S713P	cation transporter ATPase G	0.0254636
ctpH	ctpH E222A	metal cation transporting ATPase H	0.011508
ctpH	ctpH M689V	metal cation transporting ATPase H	1.10675e-06
ctpI	ctpI S1247P	cation-transporter ATPase I	0.011508
ctpV	ctpV D484N	copper-exporting ATPase	1.58706e-06
cut1	cut1 F66L	cutinase	0.0170717
cut1	cut1 P110L	cutinase	0.011508
cut1	cut1 R6G	cutinase	0.011508
cut2	cut2 W140C	cutinase	0.011508
cut4	cut4 A99T	cutinase	0.0254636
cut5b	cut5b A83S	Probable cutinase [second part] Cut5b	0.000124882
cya	cya A441V	adenylyl cyclase	0.00779171
cya	cya L131F	adenylyl cyclase	0.011508
cya	cya V160L	adenylyl cyclase	0.00115932
cycA	cycA R93L	D-serine/alanine/glycine transporter protein CycA	1.10675e-06
cyp124	cyp124 A206V	cytochrome P450 Cyp124	0.0382452
cyp124	cyp124 S151P	cytochrome P450 Cyp124	0.000796998
cyp132	cyp132 R135L	cytochrome P450 Cyp132	1.10675e-06
cyp135A1	cyp135A1 M35I	cytochrome P450 Cyp135A1	0.011508
cyp136	cyp136 D445G	cytochrome P450 Cyp136	1.58706e-06
cyp141	cyp141 K157E	cytochrome P450 Cyp141	5.38829e-07
cyp143	cyp143 G334A	cytochrome P450 Cyp143	0.000124882
cyp144	cyp144 E305Q	cytochrome P450 Cyp144	0.00115932
cyp51	cyp51 E178A	oxidoreductase	0.0254636
cyp51	cyp51 G132A	lanosterol 14-alpha demethylase	0.000796998
cyp51	cyp51 V134A	oxidoreductase	0.000796998
cysD	cysD T395I	bifunctional sulfate adenyltransferase subunit 1 CysN/adenylylsulfate kinase CysC	0.00115932
cysK2	cysK2 A101S	cysteine synthase CysK	0.00115932
cysK2	cysK2 G93S	cysteine synthase CysK	1.10675e-06
cysW	cysW G141A	sulfate ABC transporter permease CysW	1.10675e-06
dapD	dapD A52T	2,3,4,5-tetrahydropyridine-2,6-dicarboxylate N-succinyltransferase	0.00115932
dapD	dapD G105S	2,3,4,5-tetrahydropyridine-2,6-dicarboxylate N-succinyltransferase	0.011508
ddlA	ddlA T365A	D-alanine--D-alanine ligase	1.10675e-06
deaD	deaD M143V	ATP-dependent RNA helicase DeaD	0.011508
deaD	deaD S355L	ATP-dependent RNA helicase DeaD	0.00115932
devR	devR A140G	two component transcriptional regulator DevR	0.000796998
devS	devS I283T	two component sensor histidine kinase DevS	0.011508
dinG	dinG T80K	ATP-dependent helicase DinG	0.000124882
dipZ	dipZ Y672D	integral membrane C-type cytochrome biogenesis protein DipZ	1.10675e-06
dnaB	dnaB R552G	replicative DNA helicase	1.10675e-06
dnaE1	dnaE1 T249I	DNA polymerase III subunit alpha	0.00115932
dnaJ1	dnaJ1 D295N	chaperone protein DnaJ	0.0382452
dnaJ1	dnaJ1 R76H	chaperone protein DnaJ	0.000796998
dnaJ2	dnaJ2 E360D	chaperone protein DnaJ	0.011508
dnaK	dnaK R191C	chaperone protein DnaK	0.00779171
dnaQ	dnaQ G76D	DNA polymerase III subunit epsilon	1.58706e-06
dnaQ	dnaQ V164A	DNA polymerase III subunit epsilon	0.00779171
dnaQ	dnaQ V211L	DNA polymerase III subunit epsilon	1.10675e-06
dnaZX	dnaZX H148Y	DNA polymerase III subunit gamma/tau	0.000796998
dop	dop P7R	pup deamidase/depupylase	0.00360896
dppA	dppA E311K	dipeptide ABC transporter substrate-binding lipoprotein DppA	0.011508
dppA	dppA Q4R	dipeptide ABC transporter substrate-binding lipoprotein DppA	1.58706e-06
dppA	dppA R443Q	dipeptide ABC transporter substrate-binding lipoprotein DppA	0.011508
drrA	drrA H309D	daunorubicin ABC transporter ATP-binding protein DrrA	0.011508
dsbF	dsbF G137R	lipoprotein DsbF	0.00779171
dxs2	dxs2 C412R	1-deoxy-D-xylulose 5-phosphate synthase	0.011508
eccA1	eccA1 S249P	ESX-1 secretion system protein EccA1	0.011508
eccA2	eccA2 E215G	ESX-2 secretion system protein EccA	1.10675e-06
eccA3	eccA3 E6A	ESX-3 secretion system protein EccA	1.58706e-06
eccB1	eccB1 M170I	ESX-1 secretion system protein EccB	0.000796998
eccB1	eccB1 Q414*	ESX-1 secretion system protein EccB	0.0254636
eccC2	eccC2 R258P	ESX-2 type VII secretion system protein EccC	5.38829e-07
eccC3	eccC3 P214R	ESX-3 secretion system protein EccC3	1.10675e-06
eccC4	eccC4 S1082G	ESX-4 secretion system protein EccC4	1.10675e-06
eccD1	eccD1 L105V	ESX-1 secretion system protein EccD1	0.00529473
eccD2	eccD2 V56G	membrane protein	0.00115932
eccD3	eccD3 R39C	ESX-3 secretion system protein EccD	0.000796998
eccD4	eccD4 I335T	ESX-4 secretion system protein EccD4	0.00115932
eccE3	eccE3 N217D	ESX-3 secretion system protein EccE	1.10675e-06
eccE5	eccE5 R152H	ESX-5 type VII secretion system protein EccE	0.011508
echA12	echA12 P78S	enoyl-CoA hydratase EchA12	0.011508
echA12	echA12 V47A	enoyl-CoA hydratase EchA12	0.011508
echA15	echA15 T145N	enoyl-CoA hydratase EchA15	0.00779171
echA19	echA19 G86D	enoyl-CoA hydratase EchA19	1.10675e-06
echA20	echA20 A7S	CoA-transferase subunit alpha	0.011508
echA6	echA6 S85F	enoyl-CoA hydratase EchA6	0.00115932
embA	embA P913S	arabinosyltransferase A	0.00779171
embB	embB E378A	arabinosyltransferase B	0.011508
embB	embB M306I	arabinosyltransferase B	0.011508
embB	embB M306V	arabinosyltransferase B	0.00246633
embC	embC N394D	arabinosyltransferase C	0.011508
embC	embC R738Q	arabinosyltransferase C	0.00115932
embC	embC T270I	arabinosyltransferase C	0.011508
embR	embR C110Y	transcriptional regulator EmbR	0.011508
embR	embR C372G	transcriptional regulator EmbR	6.73915e-06
embR	embR F376L	transcriptional regulator EmbR	6.73915e-06
engA	engA W7L	GTPase Der	0.00779171
eno	eno R8G	enolase	1.58706e-06
ephA	ephA L5S	monooxygenase	0.011508
ephC	ephC S89R	epoxide hydrolase EphC	0.00115932
ephD	ephD A298G	oxidoreductase EphD	0.000796998
ephE	ephE I363V	serine protease	1.58706e-06
ephF	ephF W152*	epoxide hydrolase EphF	0.011508
espA	espA T192I	ESX-1 secretion-associated protein EspA	1.10675e-06
espK	espK C729S	ESX-1 secretion-associated protein EspK	1.10675e-06
espK	espK G613S	ESX-1 secretion-associated protein EspK	0.011508
esxD	esxD T49A	ESAT-6 like protein EsxD	0.011508
esxE	esxE G80V	ESAT-6 like protein EsxE	0.011508
esxI	esxI Q20L	ESAT-6 like protein EsxI	1.10675e-06
esxL	esxL A12D	ESAT-6 like protein EsxL	0.011508
esxO	esxO E52G	ESAT-6 like protein EsxO	0.0382452
esxO	esxO G22A	ESAT-6 like protein EsxO	0.011508
esxO	esxO L23S	ESAT-6 like protein EsxO	0.011508
esxP	esxP A58T	ESAT-6 like protein EsxP	0.00529473
esxP	esxP T3S	ESAT-6 like protein EsxP	2.00402e-05
esxR	esxR W58C	ESAT-6 like protein EsxR	0.00779171
esxV	esxV Q20L	ESAT-6 like protein EsxV	2.27671e-06
esxV	esxV S23L	ESAT-6 like protein EsxV	2.27671e-06
esxW	esxW T2A	ESAT-6 like protein EsxW	0.0382452
fabD	fabD S275N	malonyl CoA-acyl carrier protein transacylase	0.0382452
fabG5	fabG5 D67N	short-chain type dehydrogenase/reductase	0.00115932
fadA3	fadA3 T119A	beta-ketoacyl CoA thiolase FadA	0.00779171
fadB5	fadB5 D328G	oxidoreductase FadB	3.26744e-06
fadB5	fadB5 G63*	oxidoreductase FadB	0.00246633
fadD1	fadD1 A254D	fatty-acid--CoA ligase FadD1	0.011508
fadD1	fadD1 S181N	fatty-acid--CoA ligase FadD1	0.00779171
fadD11	fadD11 A423V	fatty-acid--CoA ligase FadD11	0.011508
fadD11	fadD11 E195A	fatty-acid--CoA ligase FadD11	0.011508
fadD15	fadD15 G379E	long-chain-fatty-acid--CoA ligase FadD15	0.00779171
fadD15	fadD15 S556W	long-chain-fatty-acid--CoA ligase FadD15	0.00115932
fadD15	fadD15 T100I	long-chain-fatty-acid--CoA ligase FadD15	1.58706e-06
fadD15	fadD15 W43*	long-chain-fatty-acid--CoA ligase FadD15	0.011508
fadD19	fadD19 Q479E	long-chain-fatty-acid--CoA ligase FadD19	0.0170717
fadD2	fadD2 D479G	fatty-acid--CoA ligase FadD2	0.00779171
fadD22	fadD22 A181V	p-hydroxybenzoyl--AMP ligase	0.00779171
fadD23	fadD23 H307R	transposase	0.00115932
fadD23	fadD23 T252A	transposase	1.10675e-06
fadD25	fadD25 H541R	fatty-acid--CoA ligase FadD25	0.00115932
fadD26	fadD26 M240V	fatty-acid--CoA ligase FadD26	0.011508
fadD30	fadD30 I529L	long-chain-fatty-acid--AMP ligase FadD30	0.00115932
fadD30	fadD30 P585L	long-chain-fatty-acid--AMP ligase FadD30	0.00779171
fadD32	fadD32 A523V	long-chain-fatty-acid--AMP ligase FadD32	0.011508
fadD32	fadD32 G227S	long-chain-fatty-acid--AMP ligase FadD32	0.000124882
fadD5	fadD5 V123A	fatty-acid--CoA ligase FadD5	0.00779171
fadE13	fadE13 I101M	hypothetical protein Rv0976c	0.0254636
fadE17	fadE17 A21V	acyl-CoA dehydrogenase FadE17	0.000796998
fadE24	fadE24 I430L	acyl-CoA dehydrogenase FadE24	0.00779171
fadE31	fadE31 A162V	acyl-CoA dehydrogenase FadE31	0.00779171
fadE32	fadE32 W275S	acyl-CoA dehydrogenase FadE32	1.58706e-06
fadE4	fadE4 G161A	acyl-CoA dehydrogenase FadE4	0.00115932
fadH	fadH C210S	NADPH dependent 2,4-dienoyl-CoA reductase FadH	5.38829e-07
fadH	fadH H159R	hypothetical protein Rv1176c	0.00115932
fas	fas C2771R	fatty acid synthase	1.58706e-06
fbpC	fbpC G158S	diacylglycerol acyltransferase/mycolyltransferase Ag85C	0.00115932
fdxB	fdxB I473V	electron transfer protein FdxB	0.00115932
fixA	fixA A88S	electron transfer flavoprotein subunit beta	0.0254636
fmu	fmu I427L	methyltransferase	0.011508
folD	folD A109T	bifunctional methylenetetrahydrofolate dehydrogenase/methenyltetrahydrofolate cyclohydrolase	0.011508
fprA	fprA N385D	NADPH-ferredoxin reductase FprA	0.011508
frdC	frdC M40V	fumarate reductase membrane anchor subunit	1.10675e-06
ftsH	ftsH K179Q	zinc metalloprotease FtsH	0.00115932
fucA	fucA A6D	L-fuculose phosphate aldolase FucA	5.38829e-07
fusA2	fusA2 N562S	elongation factor G	1.10675e-06
gadB	gadB I224T	glutamate decarboxylase GadB	0.011508
galE3	galE3 P35A	UDP-glucose 4-epimerase GalE	0.011508
galK	galK C199R	galactokinase	2.27671e-06
galTb	galTb T174A	Probable galactose-1-phosphate uridylyltransferase GalTb [second part]	1.58706e-06
galU	galU Q235R	UTP--glucose-1-phosphate uridylyltransferase	1.10675e-06
gatA	gatA I59V	glutamyl-tRNA(GLN) amidotransferase subunit A	0.00779171
gcvH	gcvH E80A	glycine cleavage system protein H	0.011508
gdh	gdh S1043G	NAD-dependent glutamate dehydrogenase	1.10675e-06
ggtB	ggtB M72I	gamma-glutamyltranspeptidase precursor GgtB	0.011508
ggtB	ggtB P231S	gamma-glutamyltranspeptidase precursor GgtB	0.00115932
glgB	glgB D40G	1,4-alpha-glucan branching protein	0.011508
glgB	glgB P468S	1,4-alpha-glucan branching protein	0.011508
glgB	glgB S470P	1,4-alpha-glucan branching protein	1.58706e-06
glgP	glgP A801S	glycogen phosphorylase	0.011508
glgP	glgP V425M	glycogen phosphorylase	0.00115932
glnD	glnD A330V	bifunctional uridylyltransferase/uridylyl-removing enzyme	0.011508
glnH	glnH D355Y	membrane protein	7.721e-07
glnQ	glnQ M243L	glutamine ABC transporter ATP-binding protein	0.000124882
glpK	glpK V460A	glycerol kinase	0.00779171
glpQ1	glpQ1 H255Y	glycerophosphoryl diester phosphodiesterase	0.000124882
glpX	glpX I156T	fructose 1,6-bisphosphatase	0.00779171
gltB	gltB Q553E	glutamate synthase large subunit	0.00779171
gltS	gltS H121Y	glutamate--tRNA ligase	0.000796998
glyA1	glyA1 V36A	serine hydroxymethyltransferase	1.10675e-06
gpdA2	gpdA2 P133A	glycerol-3-phosphate dehydrogenase	1.10675e-06
grcC2	grcC2 I321V	polyprenyl-diphosphate synthase GrcC	1.10675e-06
gyrA	gyrA A384V	DNA gyrase subunit A	0.011508
gyrA	gyrA A90V	DNA gyrase subunit A	0.000378358
gyrA	gyrA D94G	DNA gyrase subunit A	8.64754e-05
gyrA	gyrA E21Q	DNA gyrase subunit A	1.10675e-06
gyrA	gyrA G668D	DNA gyrase subunit A	1.10675e-06
gyrA	gyrA S95T	DNA gyrase subunit A	1.10675e-06
gyrB	gyrB M330I	DNA gyrase subunit B	0.011508
helZ	helZ P601Q	helicase HelZ	1.10675e-06
hemK	hemK R194C	release factor glutamine methyltransferase	1.10675e-06
hemY	hemY Q157R	protoporphyrinogen oxidase	0.011508
hemZ	hemZ K198N	hypothetical protein Rv1486c	1.10675e-06
hemZ	hemZ W2R	hypothetical protein Rv1486c	0.00115932
hisB	hisB Q5E	imidazole glycerol-phosphate dehydratase	0.00115932
hisC2	hisC2 T142A	histidinol-phosphate aminotransferase	1.58706e-06
hisH	hisH S201N	imidazole glycerol phosphate synthase subunit HisH	1.10675e-06
hsaA	hsaA N18D	flavin-dependent monooxygenase oxygenase subunit HsaA	0.011508
hsaB	hsaB I179T	flavin-dependent monooxygenase reductase subunit HsaB	1.58706e-06
hsaG	hsaG P120L	acetaldehyde dehydrogenase	0.011508
hsd4A	hsd4A R316H	short-chain type dehydrogenase/reductase	0.011508
hsdM	hsdM G173D	type I restriction/modification system DNA methylase HsdM	0.00115932
hsdM	hsdM L306P	type I restriction/modification system DNA methylase HsdM	1.10675e-06
hsdS	hsdS L119R	type I restriction/modification system specificity determinant HsdS	0.00115932
htdX	htdX H94R	3-hydroxyacyl-thioester dehydratase HtdX	0.00779171
icd2	icd2 G655S	isocitrate dehydrogenase	0.00115932
idsB	idsB V132G	polyprenyl synthetase IdsB	1.10675e-06
ileS	ileS T958A	isoleucine--tRNA ligase	0.011508
ilvA	ilvA G19R	threonine dehydratase IlvA	0.00115932
impA	impA P124Q	inositol-monophosphatase ImpA	1.10675e-06
iniA	iniA H481Q	isoniazid inductible protein IniA	0.011508
ino1	ino1 R190G	inositol-3-phosphate synthase	1.58706e-06
irtA	irtA A48V	iron ABC transporter ATP-binding protein/permease IrtA	0.00115932
irtA	irtA V322F	iron ABC transporter ATP-binding protein/permease IrtA	0.00779171
ispD	ispD V25L	2-C-methyl-D-erythritol 4-phosphate cytidylyltransferase	0.0382452
ispF	ispF Q90R	2C-methyl-D-erythritol 2,4-cyclodiphosphate synthase	0.00779171
katG	katG R463L	catalase-peroxidase	2.27671e-06
katG	katG S315T	catalase-peroxidase	2.14429e-08
kdpA	kdpA L265Q	potassium-transporting ATPase subunit A	0.00115932
kdpD	kdpD P368S	sensor protein KdpD	1.10675e-06
kgtP	kgtP L81F	0	1.58706e-06
lat	lat A88G	L-lysine-epsilon aminotransferase	0.011508
leuA	leuA S534P	2-isopropylmalate synthase	0.0382452
lhr	lhr K1059E	ATP-dependent helicase	0.011508
lhr	lhr S997N	ATP-dependent helicase	0.00168927
ligB	ligB P91S	DNA ligase	1.10675e-06
ligC	ligC R313H	DNA ligase C	1.10675e-06
ligD	ligD C344R	multifunctional non-homologous end joining DNA repair protein/ATP dependent DNA ligase LigD	1.10675e-06
ligD	ligD D479N	bifunctional 2-hydroxyhepta-2,4-diene-1,7-dioate isomerase/cyclase/dehydrase	0.0254636
ligD	ligD R656H	multifunctional non-homologous end joining DNA repair protein/ATP dependent DNA ligase LigD	0.00779171
lipC	lipC E113A	esterase LipC	0.011508
lipJ	lipJ I204M	lignin peroxidase LipJ	1.10675e-06
lipO	lipO C265Y	esterase LipO	0.011508
lipW	lipW P184T	esterase LipW	0.011508
lipY	lipY G58A	triacylglycerol lipase Lip	1.58706e-06
lldD2	lldD2 G59A	L-lactate dehydrogenase	1.58706e-06
lldD2	lldD2 V176A	L-lactate dehydrogenase	0.011508
lldD2	lldD2 V3I	L-lactate dehydrogenase	0.0382452
lpdA	lpdA C472*	NAD(P)H quinone reductase LpdA	1.10675e-06
lpdA	lpdA L308S	NAD(P)H quinone reductase LpdA	1.58706e-06
lppA	lppA A138V	lipoprotein LppA	0.000796998
lppA	lppA A139T	lipoprotein LppA	0.00115932
lppA	lppA G47D	lipoprotein LppA	1.58706e-06
lppA	lppA H37Q	lipoprotein LppA	1.58706e-06
lppA	lppA I137V	lipoprotein LppA	0.00115932
lppA	lppA N38S	lipoprotein LppA	1.58706e-06
lppB	lppB G36D	lipoprotein LppB	0.000124882
lppB	lppB G47D	lipoprotein LppB	3.26744e-06
lppB	lppB H44R	lipoprotein LppB	9.68565e-06
lppB	lppB H59N	lipoprotein LppB	0.000548758
lppB	lppB K41T	lipoprotein LppB	1.3928e-05
lppB	lppB N38S	lipoprotein LppB	8.64754e-05
lppB	lppB P43R	lipoprotein LppB	1.3928e-05
lppB	lppB Q75R	lipoprotein LppB	0.000796998
lppD	lppD L123P	lipoprotein LppD	0.011508
lppE	lppE G90R	lipoprotein LppE	0.011508
lppL	lppL A144G	lipoprotein LppL	0.011508
lppN	lppN H94Q	lipoprotein LppN	0.00779171
lppO	lppO A16S	lipoprotein LppO	0.000180513
lppO	lppO V62A	lipoprotein LppO	0.011508
lppV	lppV C159F	lipoprotein LppV	0.011508
lppY	lppY M212L	lipoprotein LppY	1.10675e-06
lpqB	lpqB D142G	lipoprotein LpqB	0.00779171
lpqF	lpqF A159V	lipoprotein LpqF	1.10675e-06
lpqM	lpqM A297T	lipoprotein peptidase LpqM	1.10675e-06
lpqO	lpqO S180P	lipoprotein LpqO	0.011508
lpqU	lpqU I225S	lipoprotein LpqU	0.00115932
lpqU	lpqU T33P	lipoprotein LpqU	0.011508
lpqX	lpqX R184H	lipoprotein LpqX	0.00115932
lpqZ	lpqZ A119T	lipoprotein LpqZ	0.011508
lprB	lprB L168P	lipoprotein LprB	0.011508
lprP	lprP P186L	lipoprotein LprP	1.10675e-06
lprQ	lprQ I140L	short-chain type oxidoreductase	0.011508
lrpA	lrpA H65D	transcriptional regulator LrpA	0.011508
lspA	lspA E288K	RNA pseudouridine synthase	0.0254636
ltp4	ltp4 T324I	lipid transfer protein	1.10675e-06
lysX	lysX I949V	bifunctional lysine--tRNA ligase/phosphatidylglycerol lysyltransferase	0.011508
lytB2	lytB2 E83D	4-hydroxy-3-methylbut-2-enyl diphosphate reductase	0.000796998
mak	mak S18P	maltokinase	1.10675e-06
manB	manB D152N	D-alpha-D-mannose-1-phosphate guanylyltransferase ManB	0.00115932
mapB	mapB P2L	methionine aminopeptidase	0.00115932
mas	mas R862W	multifunctional mycocerosic acid synthase	0.00779171
mazE8	mazE8 D131G	cyclo(L-tyrosyl-L-tyrosyl) synthase	0.011508
mazF3	mazF3 T65I	mRNA interferase MazF3	1.58706e-06
mbtF	mbtF E589D	peptide synthetase	5.38829e-07
mbtG	mbtG P357S	L-lysine N6-monooxygenase	0.00115932
mce1A	mce1A E85D	Mce family protein Mce1A	0.0254636
mce1A	mce1A S313A	Mce family protein Mce1A	1.58706e-06
mce1F	mce1F L370P	Mce family protein Mce1F	1.10675e-06
mce2A	mce2A F51S	Mce family protein Mce2A	1.10675e-06
mce2C	mce2C T397N	Mce family protein Mce2C	0.011508
mce2F	mce2F H123P	Mce family protein Mce2F	0.0254636
mce3A	mce3A A47T	Mce family protein Mce3A	1.58706e-06
mce3F	mce3F A396E	Mce family protein Mce3F	1.10675e-06
mce3F	mce3F G372R	Mce family protein Mce3F	0.011508
mcr15	mcr15 A465E	sigma factor regulatory protein	7.721e-07
menD	menD L15R	transmembrane protein	1.10675e-06
merT	merT Y35H	integral membrane protein	0.011508
metA	metA A240V	methyltransferase	0.00115932
metS	metS R39G	methionine--tRNA ligase	1.10675e-06
mez	mez E62D	malate oxidoreductase	0.011508
mfd	mfd A86T	transcription-repair coupling factor	0.011508
mkl	mkl A177V	ribonucleotide ABC transporter ATP-binding protein	0.011508
mmpL10	mmpL10 A916G	transmembrane transport protein MmpL10	0.0254636
mmpL12	mmpL12 S381P	transmembrane transport protein MmpL12	1.58706e-06
mmpL2	mmpL2 E283Q	transmembrane transport protein MmpL2	0.0382452
mmpL2	mmpL2 F293Y	transmembrane transport protein MmpL2	0.011508
mmpL2	mmpL2 H294R	transmembrane transport protein MmpL2	0.011508
mmpL2	mmpL2 I300V	transmembrane transport protein MmpL2	0.0170717
mmpL2	mmpL2 I307V	transmembrane transport protein MmpL2	0.011508
mmpL2	mmpL2 M311V	transmembrane transport protein MmpL2	0.0170717
mmpL2	mmpL2 R426H	transmembrane transport protein MmpL2	1.10675e-06
mmpL5	mmpL5 I948V	transmembrane transport protein MmpL5	1.10675e-06
mmpL5	mmpL5 T794I	transmembrane transport protein MmpL5	1.58706e-06
mmpL6	mmpL6 G8S	transmembrane transport protein MmpL6	0.00529473
mmpL8	mmpL8 G235R	integral membrane transport protein MmpL8	0.011508
mmpL8	mmpL8 V526A	integral membrane transport protein MmpL8	0.00779171
mmpL9	mmpL9 T241A	transmembrane transport protein MmpL9	0.00115932
mmuM	mmuM Y125C	homocysteine S-methyltransferase MmuM	1.10675e-06
moaC1	moaC1 D131N	cyclic pyranopterin monophosphate synthase accessory protein	0.00779171
moaR1	moaR1 P54S	transcriptional regulator MoaR	0.000548758
moeA1	moeA1 C230G	molybdopterin molybdenumtransferase 1	0.011508
moeA1	moeA1 V417A	molybdopterin molybdenumtransferase 1	0.00779171
moeA2	moeA2 M15I	molybdopterin molybdenumtransferase	0.011508
moeY	moeY L81P	molybdopterin biosynthesis protein MoeY	0.00779171
moeY	moeY V391I	molybdopterin biosynthesis protein MoeY	0.011508
moxR2	moxR2 R131H	methanol dehydrogenase transcriptional regulator MoxR	0.011508
mprA	mprA G70S	two-component response regulator MrpA	0.0170717
mprB	mprB L339H	two component histidine-protein kinase/phosphatase MprB	1.58706e-06
mptA	mptA A451S	alpha(1->6)-mannopyranosyltransferase A	0.00779171
mtrB	mtrB M517L	two component sensory histidine kinase MtrB	5.38829e-07
murD	murD R247G	UDP-N-acetylmuramoylalanine--D-glutamate ligase	1.58706e-06
murG	murG V36L	UDP-N-acetylglucosamine--N-acetylmuramyl-(pentapeptide) pyrophosphoryl-undecaprenol-N-acetylglucosamine transferase	1.58706e-06
mutT4	mutT4 G7R	hypothetical protein Rv3909	0.011508
mutT4	mutT4 N399S	hypothetical protein Rv3909	0.011508
mycP4	mycP4 T87A	membrane-anchored mycosin	0.000124882
nadC	nadC N64D	nicotinate-nucleotide pyrophosphatase	0.011508
nadR	nadR D193G	methyltransferase	0.00115932
nadR	nadR G350C	methyltransferase	0.011508
narK1	narK1 P296L	nitrate/nitrite transporter	0.00779171
narX	narX D77G	nitrate reductase-like protein NarX	0.0170717
ndhA	ndhA M325T	NADH dehydrogenase NdhA	0.00779171
nlhH	nlhH V6A	carboxylesterase NlhH	0.011508
nrdB	nrdB H33D	ribonucleoside-diphosphate reductase subunit beta NrdB	1.10675e-06
nrdE	nrdE V128I	ribonucleoside-diphosphate reductase subunit alpha	0.000796998
nrp	nrp A571T	peptide synthetase Nrp	0.0254636
nudC	nudC Q237P	NADH pyrophosphatase	0.011508
nuoF	nuoF P19L	NADH-quinone oxidoreductase subunit F	0.00115932
nuoG	nuoG I474M	NADH-quinone oxidoreductase subunit G	1.10675e-06
nuoG	nuoG T604A	NADH-quinone oxidoreductase subunit G	1.10675e-06
nuoI	nuoI T180A	NADH-quinone oxidoreductase subunit I	0.00779171
nusB	nusB A19D	N utilization substance protein B	0.011508
omt	omt T123A	hypothetical protein Rv1154c	1.10675e-06
opcA	opcA I36S	OXPP cycle protein OpcA	0.011508
opcA	opcA R192P	OXPP cycle protein OpcA	5.38829e-07
otsA	otsA V334L	trehalose-phosphate synthase	1.58706e-06
otsB1	otsB1 R1314L	trehalose-6-phosphate phosphatase OtsB	0.00779171
otsB2	otsB2 E385Q	trehalose 6-phosphate phosphatase	0.000796998
oxcA	oxcA S224G	oxalyl-CoA decarboxylase OxcA	1.58706e-06
pabC	pabC I145M	amino acid aminotransferase	1.10675e-06
pabC	pabC V107A	amino acid aminotransferase	0.00115932
pafC	pafC Q311E	proteasome accessory factor C	0.00115932
papA3	papA3 L194V	acyltransferase PapA	0.011508
pbpB	pbpB V664G	penicillin-binding membrane protein PbpB	0.011508
pdc	pdc A335P	alpha-keto-acid decarboxylase	0.00115932
PE_PGRS1	PE_PGRS1 G422V	PE-PGRS family protein PE_PGRS1	0.011508
PE_PGRS1	PE_PGRS1 R346G	PE-PGRS family protein PE_PGRS1	1.58706e-06
PE_PGRS10	PE_PGRS10 A183D	PE-PGRS family protein PE_PGRS10	0.00168927
PE_PGRS10	PE_PGRS10 A214P	PE-PGRS family protein PE_PGRS10	0.00779171
PE_PGRS10	PE_PGRS10 A274D	PE-PGRS family protein PE_PGRS10	2.27671e-06
PE_PGRS10	PE_PGRS10 A447D	PE-PGRS family protein PE_PGRS10	4.6914e-06
PE_PGRS10	PE_PGRS10 A450D	PE-PGRS family protein PE_PGRS10	4.6914e-06
PE_PGRS10	PE_PGRS10 A517S	PE-PGRS family protein PE_PGRS10	0.0254636
PE_PGRS10	PE_PGRS10 A518G	PE-PGRS family protein PE_PGRS10	0.011508
PE_PGRS10	PE_PGRS10 A523G	PE-PGRS family protein PE_PGRS10	0.011508
PE_PGRS10	PE_PGRS10 A523T	PE-PGRS family protein PE_PGRS10	0.011508
PE_PGRS10	PE_PGRS10 A608S	PE-PGRS family protein PE_PGRS10	0.000796998
PE_PGRS10	PE_PGRS10 D277N	PE-PGRS family protein PE_PGRS10	6.73915e-06
PE_PGRS10	PE_PGRS10 D421A	PE-PGRS family protein PE_PGRS10	0.0382452
PE_PGRS10	PE_PGRS10 D627N	PE-PGRS family protein PE_PGRS10	0.00779171
PE_PGRS10	PE_PGRS10 D689N	PE-PGRS family protein PE_PGRS10	0.00115932
PE_PGRS10	PE_PGRS10 F281L	PE-PGRS family protein PE_PGRS10	2.88528e-05
PE_PGRS10	PE_PGRS10 F282S	PE-PGRS family protein PE_PGRS10	0.00246633
PE_PGRS10	PE_PGRS10 I362L	PE-PGRS family protein PE_PGRS10	3.26744e-06
PE_PGRS10	PE_PGRS10 K295R	PE-PGRS family protein PE_PGRS10	4.6914e-06
PE_PGRS10	PE_PGRS10 L341*	PE-PGRS family protein PE_PGRS10	0.0254636
PE_PGRS10	PE_PGRS10 L357P	PE-PGRS family protein PE_PGRS10	3.26744e-06
PE_PGRS10	PE_PGRS10 L357V	PE-PGRS family protein PE_PGRS10	3.26744e-06
PE_PGRS10	PE_PGRS10 L457F	PE-PGRS family protein PE_PGRS10	6.73915e-06
PE_PGRS10	PE_PGRS10 L515F	PE-PGRS family protein PE_PGRS10	0.0382452
PE_PGRS10	PE_PGRS10 M189L	PE-PGRS family protein PE_PGRS10	0.00529473
PE_PGRS10	PE_PGRS10 R225G	PE-PGRS family protein PE_PGRS10	9.68565e-06
PE_PGRS10	PE_PGRS10 R227G	PE-PGRS family protein PE_PGRS10	1.3928e-05
PE_PGRS10	PE_PGRS10 S287A	PE-PGRS family protein PE_PGRS10	4.6914e-06
PE_PGRS10	PE_PGRS10 S300G	PE-PGRS family protein PE_PGRS10	3.26744e-06
PE_PGRS10	PE_PGRS10 T356A	PE-PGRS family protein PE_PGRS10	3.26744e-06
PE_PGRS10	PE_PGRS10 T577A	PE-PGRS family protein PE_PGRS10	0.00360896
PE_PGRS10	PE_PGRS10 V199A	PE-PGRS family protein PE_PGRS10	0.011508
PE_PGRS11	PE_PGRS11 G280R	PE-PGRS family protein PE_PGRS11	0.011508
PE_PGRS13	PE_PGRS13 A543T	PE-PGRS family protein PE_PGRS13	0.0170717
PE_PGRS13	PE_PGRS13 A543V	PE-PGRS family protein PE_PGRS13	0.011508
PE_PGRS13	PE_PGRS13 S584G	PE-PGRS family protein PE_PGRS13	4.6914e-06
PE_PGRS14	PE_PGRS14 G668D	PE-PGRS family protein PE_PGRS14	0.011508
PE_PGRS17	PE_PGRS17 A40V	PE-PGRS family protein PE_PGRS17	0.00529473
PE_PGRS17	PE_PGRS17 Q73E	PE-PGRS family protein PE_PGRS17	0.00529473
PE_PGRS18	PE_PGRS18 A270T	PE-PGRS family protein PE_PGRS18	1.58706e-06
PE_PGRS18	PE_PGRS18 A40V	PE-PGRS family protein PE_PGRS18	0.00529473
PE_PGRS18	PE_PGRS18 H43Q	PE-PGRS family protein PE_PGRS18	0.000548758
PE_PGRS18	PE_PGRS18 S83G	PE-PGRS family protein PE_PGRS18	0.011508
PE_PGRS18	PE_PGRS18 V321A	PE-PGRS family protein PE_PGRS18	0.00115932
PE_PGRS19	PE_PGRS19 A271V	PE-PGRS family protein PE_PGRS19	0.0382452
PE_PGRS19	PE_PGRS19 L111W	PE-PGRS family protein PE_PGRS19	1.3928e-05
PE_PGRS19	PE_PGRS19 P503L	PE-PGRS family protein PE_PGRS19	0.011508
PE_PGRS19	PE_PGRS19 T218S	PE-PGRS family protein PE_PGRS19	0.0382452
PE_PGRS2	PE_PGRS2 D453G	PE-PGRS family protein PE_PGRS2	0.0254636
PE_PGRS20	PE_PGRS20 L111W	PE-PGRS family protein PE_PGRS20	0.00779171
PE_PGRS20	PE_PGRS20 T218S	PE-PGRS family protein PE_PGRS20	0.00529473
PE_PGRS21	PE_PGRS21 A268V	PE-PGRS family protein PE_PGRS21	0.0254636
PE_PGRS21	PE_PGRS21 A359T	PE-PGRS family protein PE_PGRS21	0.011508
PE_PGRS21	PE_PGRS21 A546G	PE-PGRS family protein PE_PGRS21	0.0170717
PE_PGRS21	PE_PGRS21 A616V	PE-PGRS family protein PE_PGRS21	0.00779171
PE_PGRS21	PE_PGRS21 D356A	PE-PGRS family protein PE_PGRS21	0.000796998
PE_PGRS21	PE_PGRS21 V265A	PE-PGRS family protein PE_PGRS21	0.0382452
PE_PGRS21	PE_PGRS21 V423G	PE-PGRS family protein PE_PGRS21	0.00168927
PE_PGRS21	PE_PGRS21 V471A	PE-PGRS family protein PE_PGRS21	0.000124882
PE_PGRS24	PE_PGRS24 D511A	PE-PGRS family protein PE_PGRS24	6.73915e-06
PE_PGRS24	PE_PGRS24 D511Y	PE-PGRS family protein PE_PGRS24	1.3928e-05
PE_PGRS24	PE_PGRS24 G275D	PE-PGRS family protein PE_PGRS24	0.00115932
PE_PGRS24	PE_PGRS24 G441R	PE-PGRS family protein PE_PGRS24	0.0170717
PE_PGRS24	PE_PGRS24 G513D	PE-PGRS family protein PE_PGRS24	0.000796998
PE_PGRS24	PE_PGRS24 T358N	PE-PGRS family protein PE_PGRS24	0.0254636
PE_PGRS25	PE_PGRS25 N336T	PE-PGRS family protein PE_PGRS25	0.011508
PE_PGRS25	PE_PGRS25 R300H	PE-PGRS family protein PE_PGRS25	0.011508
PE_PGRS25	PE_PGRS25 R66S	PE-PGRS family protein PE_PGRS25	7.721e-07
PE_PGRS26	PE_PGRS26 D236G	PE-PGRS family protein PE_PGRS26	6.73915e-06
PE_PGRS27	PE_PGRS27 A184V	PE-PGRS family protein PE_PGRS27	0.0382452
PE_PGRS27	PE_PGRS27 A7T	PE-PGRS family protein PE_PGRS27	6.73915e-06
PE_PGRS28	PE_PGRS28 A339D	PE-PGRS family protein PE_PGRS28	0.0254636
PE_PGRS28	PE_PGRS28 A399D	PE-PGRS family protein PE_PGRS28	0.0254636
PE_PGRS28	PE_PGRS28 A424G	PE-PGRS family protein PE_PGRS28	0.0170717
PE_PGRS28	PE_PGRS28 A429D	PE-PGRS family protein PE_PGRS28	5.99319e-05
PE_PGRS28	PE_PGRS28 A429P	PE-PGRS family protein PE_PGRS28	5.99319e-05
PE_PGRS28	PE_PGRS28 A438T	PE-PGRS family protein PE_PGRS28	1.58706e-06
PE_PGRS28	PE_PGRS28 A696D	PE-PGRS family protein PE_PGRS28	3.26744e-06
PE_PGRS28	PE_PGRS28 D317A	PE-PGRS family protein PE_PGRS28	0.00779171
PE_PGRS28	PE_PGRS28 D317Y	PE-PGRS family protein PE_PGRS28	0.00529473
PE_PGRS28	PE_PGRS28 D435N	PE-PGRS family protein PE_PGRS28	9.68565e-06
PE_PGRS28	PE_PGRS28 F422V	PE-PGRS family protein PE_PGRS28	0.0170717
PE_PGRS28	PE_PGRS28 G416A	PE-PGRS family protein PE_PGRS28	6.73915e-06
PE_PGRS28	PE_PGRS28 H432N	PE-PGRS family protein PE_PGRS28	2.00402e-05
PE_PGRS28	PE_PGRS28 K693Q	PE-PGRS family protein PE_PGRS28	6.73915e-06
PE_PGRS28	PE_PGRS28 P417H	PE-PGRS family protein PE_PGRS28	6.73915e-06
PE_PGRS28	PE_PGRS28 P417T	PE-PGRS family protein PE_PGRS28	6.73915e-06
PE_PGRS28	PE_PGRS28 R412G	PE-PGRS family protein PE_PGRS28	1.3928e-05
PE_PGRS28	PE_PGRS28 S16L	PE-PGRS family protein PE_PGRS28	0.000124882
PE_PGRS28	PE_PGRS28 T323A	PE-PGRS family protein PE_PGRS28	8.64754e-05
PE_PGRS28	PE_PGRS28 T345A	PE-PGRS family protein PE_PGRS28	0.00168927
PE_PGRS28	PE_PGRS28 T402A	PE-PGRS family protein PE_PGRS28	0.011508
PE_PGRS28	PE_PGRS28 T402N	PE-PGRS family protein PE_PGRS28	0.00779171
PE_PGRS28	PE_PGRS28 V342I	PE-PGRS family protein PE_PGRS28	0.0254636
PE_PGRS29	PE_PGRS29 G182S	PE-PGRS family protein PE_PGRS29	0.00779171
PE_PGRS30	PE_PGRS30 G575S	PE-PGRS family protein PE_PGRS30	0.011508
PE_PGRS30	PE_PGRS30 G637A	PE-PGRS family protein PE_PGRS30	0.0254636
PE_PGRS30	PE_PGRS30 T600N	PE-PGRS family protein PE_PGRS30	0.00115932
PE_PGRS32	PE_PGRS32 A332T	PE-PGRS family protein PE_PGRS32	0.011508
PE_PGRS38	PE_PGRS38 A230S	PE-PGRS family protein PE_PGRS38	0.00246633
PE_PGRS38	PE_PGRS38 G352S	PE-PGRS family protein PE_PGRS38	0.011508
PE_PGRS38	PE_PGRS38 R242L	PE-PGRS family protein PE_PGRS38	0.00360896
PE_PGRS4	PE_PGRS4 C352G	PE-PGRS family protein PE_PGRS4	2.00402e-05
PE_PGRS4	PE_PGRS4 D131A	PE-PGRS family protein PE_PGRS4	7.721e-07
PE_PGRS4	PE_PGRS4 D131H	PE-PGRS family protein PE_PGRS4	1.10675e-06
PE_PGRS4	PE_PGRS4 G130A	PE-PGRS family protein PE_PGRS4	7.721e-07
PE_PGRS4	PE_PGRS4 I372S	PE-PGRS family protein PE_PGRS4	5.99319e-05
PE_PGRS4	PE_PGRS4 I828L	PE-PGRS family protein PE_PGRS4	1.10675e-06
PE_PGRS4	PE_PGRS4 I828M	PE-PGRS family protein PE_PGRS4	1.10675e-06
PE_PGRS4	PE_PGRS4 N128D	PE-PGRS family protein PE_PGRS4	7.721e-07
PE_PGRS4	PE_PGRS4 N325S	PE-PGRS family protein PE_PGRS4	6.73915e-06
PE_PGRS4	PE_PGRS4 S426T	PE-PGRS family protein PE_PGRS4	0.0382452
PE_PGRS4	PE_PGRS4 T119A	PE-PGRS family protein PE_PGRS4	1.83501e-07
PE_PGRS4	PE_PGRS4 V77A	PE-PGRS family protein PE_PGRS4	1.10675e-06
PE_PGRS4	PE_PGRS4 V77M	PE-PGRS family protein PE_PGRS4	1.10675e-06
PE_PGRS45	PE_PGRS45 Q43H	PE-PGRS family protein PE_PGRS45	0.0254636
PE_PGRS45	PE_PGRS45 Q73E	PE-PGRS family protein PE_PGRS45	0.0254636
PE_PGRS46	PE_PGRS46 A448V	PE-PGRS family protein PE_PGRS46	0.011508
PE_PGRS46	PE_PGRS46 G617D	PE-PGRS family protein PE_PGRS46	0.00168927
PE_PGRS47	PE_PGRS47 S271G	PE-PGRS family protein PE_PGRS47	0.000796998
PE_PGRS48	PE_PGRS48 K179N	PE-PGRS family protein PE_PGRS48	0.011508
PE_PGRS48	PE_PGRS48 R180G	PE-PGRS family protein PE_PGRS48	2.27671e-06
PE_PGRS5	PE_PGRS5 G225D	PE-PGRS family protein PE_PGRS5	0.011508
PE_PGRS50	PE_PGRS50 G512D	PE-PGRS family protein PE_PGRS50	0.00115932
PE_PGRS50	PE_PGRS50 N865S	PE-PGRS family protein PE_PGRS50	0.00115932
PE_PGRS50	PE_PGRS50 R1471W	PE-PGRS family protein PE_PGRS50	0.00115932
PE_PGRS50	PE_PGRS50 S1420N	PE-PGRS family protein PE_PGRS50	0.00779171
PE_PGRS53	PE_PGRS53 A839G	PE-PGRS family protein PE_PGRS53	1.3928e-05
PE_PGRS53	PE_PGRS53 D775G	PE-PGRS family protein PE_PGRS53	0.0254636
PE_PGRS53	PE_PGRS53 G1143V	PE-PGRS family protein PE_PGRS53	0.0382452
PE_PGRS54	PE_PGRS54 A1244T	PE-PGRS family protein PE_PGRS54	5.99319e-05
PE_PGRS54	PE_PGRS54 A1497D	PE-PGRS family protein PE_PGRS54	0.00168927
PE_PGRS54	PE_PGRS54 A381V	PE-PGRS family protein PE_PGRS54	0.011508
PE_PGRS54	PE_PGRS54 A827D	PE-PGRS family protein PE_PGRS54	0.0254636
PE_PGRS54	PE_PGRS54 D1292N	PE-PGRS family protein PE_PGRS54	0.000180513
PE_PGRS54	PE_PGRS54 F1282S	PE-PGRS family protein PE_PGRS54	0.00246633
PE_PGRS54	PE_PGRS54 G1419A	PE-PGRS family protein PE_PGRS54	0.0170717
PE_PGRS54	PE_PGRS54 L1877*	PE-PGRS family protein PE_PGRS54	5.99319e-05
PE_PGRS54	PE_PGRS54 L1877F	PE-PGRS family protein PE_PGRS54	0.0254636
PE_PGRS54	PE_PGRS54 L1877M	PE-PGRS family protein PE_PGRS54	0.0254636
PE_PGRS54	PE_PGRS54 N845D	PE-PGRS family protein PE_PGRS54	0.0170717
PE_PGRS54	PE_PGRS54 Q508K	PE-PGRS family protein PE_PGRS54	0.0254636
PE_PGRS54	PE_PGRS54 S1180A	PE-PGRS family protein PE_PGRS54	9.68565e-06
PE_PGRS54	PE_PGRS54 S1232N	PE-PGRS family protein PE_PGRS54	2.27671e-06
PE_PGRS54	PE_PGRS54 S516G	PE-PGRS family protein PE_PGRS54	0.000124882
PE_PGRS54	PE_PGRS54 S533A	PE-PGRS family protein PE_PGRS54	0.000548758
PE_PGRS54	PE_PGRS54 T1898A	PE-PGRS family protein PE_PGRS54	0.011508
PE_PGRS54	PE_PGRS54 T519A	PE-PGRS family protein PE_PGRS54	0.000180513
PE_PGRS54	PE_PGRS54 V1444A	PE-PGRS family protein PE_PGRS54	0.000261193
PE_PGRS54	PE_PGRS54 V1649A	PE-PGRS family protein PE_PGRS54	0.000261193
PE_PGRS55	PE_PGRS55 A628D	PE-PGRS family protein PE_PGRS55	2.88528e-05
PE_PGRS55	PE_PGRS55 A634T	PE-PGRS family protein PE_PGRS55	0.000261193
PE_PGRS55	PE_PGRS55 N396D	PE-PGRS family protein PE_PGRS55	9.68565e-06
PE_PGRS55	PE_PGRS55 N651T	PE-PGRS family protein PE_PGRS55	0.0254636
PE_PGRS56	PE_PGRS56 A253G	PE-PGRS family protein PE_PGRS56	7.721e-07
PE_PGRS56	PE_PGRS56 A38D	PE-PGRS family protein PE_PGRS56	5.38829e-07
PE_PGRS56	PE_PGRS56 D474A	PE-PGRS family protein PE_PGRS56	0.0170717
PE_PGRS56	PE_PGRS56 I306T	PE-PGRS family protein PE_PGRS56	5.38829e-07
PE_PGRS56	PE_PGRS56 N64T	PE-PGRS family protein PE_PGRS56	0.00115932
PE_PGRS56	PE_PGRS56 S477T	PE-PGRS family protein PE_PGRS56	0.011508
PE_PGRS57	PE_PGRS57 A1046P	PE-PGRS family protein PE_PGRS57	0.0254636
PE_PGRS57	PE_PGRS57 A1070T	PE-PGRS family protein PE_PGRS57	0.00168927
PE_PGRS57	PE_PGRS57 A439T	PE-PGRS family protein PE_PGRS57	0.0254636
PE_PGRS57	PE_PGRS57 A445T	PE-PGRS family protein PE_PGRS57	0.000180513
PE_PGRS57	PE_PGRS57 A445V	PE-PGRS family protein PE_PGRS57	0.000180513
PE_PGRS57	PE_PGRS57 C857G	PE-PGRS family protein PE_PGRS57	0.00246633
PE_PGRS57	PE_PGRS57 C871G	PE-PGRS family protein PE_PGRS57	4.15686e-05
PE_PGRS57	PE_PGRS57 D754G	PE-PGRS family protein PE_PGRS57	0.000378358
PE_PGRS57	PE_PGRS57 M1158L	PE-PGRS family protein PE_PGRS57	0.0254636
PE_PGRS57	PE_PGRS57 N940T	PE-PGRS family protein PE_PGRS57	0.0254636
PE_PGRS57	PE_PGRS57 P1247A	PE-PGRS family protein PE_PGRS57	0.000378358
PE_PGRS57	PE_PGRS57 S852A	PE-PGRS family protein PE_PGRS57	0.000180513
PE_PGRS57	PE_PGRS57 V874G	PE-PGRS family protein PE_PGRS57	4.15686e-05
PE_PGRS57	PE_PGRS57 V875G	PE-PGRS family protein PE_PGRS57	5.99319e-05
PE_PGRS6	PE_PGRS6 A124V	PE-PGRS family protein PE_PGRS6	0.00115932
PE_PGRS6	PE_PGRS6 A239G	PE-PGRS family protein PE_PGRS6	7.721e-07
PE_PGRS6	PE_PGRS6 D227G	PE-PGRS family protein PE_PGRS6	1.58706e-06
PE_PGRS60	PE_PGRS60 A30T	PE-PGRS family-related protein PE_PGRS60	0.011508
PE_PGRS62	PE_PGRS62 Q154H	PE-PGRS family protein PE_PGRS62	0.011508
PE_PGRS7	PE_PGRS7 G951R	PE-PGRS family protein PE_PGRS7	0.011508
PE_PGRS7	PE_PGRS7 I858N	PE-PGRS family protein PE_PGRS7	0.00779171
PE_PGRS9	PE_PGRS9 E191G	PE-PGRS family protein PE_PGRS9	0.00168927
PE_PGRS9	PE_PGRS9 N280D	PE-PGRS family protein PE_PGRS9	2.27671e-06
PE_PGRS9	PE_PGRS9 T252A	PE-PGRS family protein PE_PGRS9	4.6914e-06
PE_PGRS9	PE_PGRS9 T320A	PE-PGRS family protein PE_PGRS9	3.26744e-06
PE_PGRS9	PE_PGRS9 T445A	PE-PGRS family protein PE_PGRS9	2.27671e-06
PE_PGRS9	PE_PGRS9 V739I	PE-PGRS family protein PE_PGRS9	2.27671e-06
PE1	PE1 G286A	PE family protein PE1	0.00115932
PE1	PE1 G369R	PE family protein PE1	0.00115932
PE17	PE17 T285I	PE family protein PE17	0.00115932
PE23	PE23 S282R	PE family protein PE23	0.000124882
PE26	PE26 S330L	PE family protein PE26	0.000796998
PE27	PE27 P54S	PE family protein PE27	0.011508
PE27	PE27 V270M	PE family protein PE27	1.10675e-06
PE29	PE29 I64L	PE family protein PE29	0.00115932
PE3	PE3 S175P	PE family protein PE3	0.00115932
PE3	PE3 T14A	PE family protein PE3	1.10675e-06
PE35	PE35 E99*	PE family protein PE35	1.10675e-06
PE4	PE4 F197S	PE family protein PE4	0.00115932
PE4	PE4 K164N	PE family protein PE4	0.011508
pepC	pepC L139R	M18 family aminopeptidase	1.10675e-06
pepD	pepD L390P	serine protease PepD	1.10675e-06
pepN	pepN S800G	aminopeptidase PepN	0.000796998
pepR	pepR G355R	zinc protease	0.000796998
pfkB	pfkB L221F	6-phosphofructokinase PfkB	0.00115932
pflA	pflA T271P	pyruvate formate lyase activating protein PflA	0.011508
pgsA1	pgsA1 S2N	CDP-diacylglycerol--inositol 3-phosphatidyltransferase	0.00779171
pheS	pheS A276D	phenylalanine--tRNA ligase subunit alpha	1.58706e-06
pheT	pheT R78W	phenylalanine--tRNA ligase subunit beta	0.011508
phoR	phoR P172L	two component system response sensor kinase PhoR	1.10675e-06
phoY1	phoY1 L69S	phosphate transport system transcriptional regulator PhoY	0.011508
pimB	pimB E24Q	alpha-(1-6)-phosphatidylinositol monomannoside mannosyltransferase	0.011508
pimB	pimB T369M	alpha-(1-6)-phosphatidylinositol monomannoside mannosyltransferase	0.00779171
pitA	pitA P49S	low-affinity inorganic phosphate transporter	1.10675e-06
pknF	pknF A255V	serine/threonine-protein kinase PknF	0.00115932
pknH	pknH G407V	serine/threonine-protein kinase PknH	0.011508
pknH	pknH L404F	serine/threonine-protein kinase PknH	0.011508
pknH	pknH R607Q	serine/threonine-protein kinase PknH	1.58706e-06
pks1	pks1 Q918R	polyketide synthase	0.00779171
pks12	pks12 A3074V	polyketide synthase	0.00779171
pks12	pks12 G3371R	polyketide synthase	0.00115932
pks12	pks12 H2147Q	polyketide synthase	1.58706e-06
pks12	pks12 I2261V	polyketide synthase	0.00246633
pks12	pks12 P3649A	polyketide synthase	1.58706e-06
pks12	pks12 R1652C	polyketide synthase	0.00529473
pks12	pks12 Y172C	polyketide synthase	0.000548758
pks15	pks15 G374R	polyketide synthase	0.011508
pks15	pks15 V333A	polyketide synthase	1.58706e-06
pks17	pks17 R258Q	polyketide synthase	0.011508
pks3	pks3 A298V	polyketide beta-ketoacyl synthase	0.011508
pks5	pks5 P532T	polyketide synthase	0.011508
pks6	pks6 L19V	membrane bound polyketide synthase	0.011508
pks6	pks6 R1402P	membrane bound polyketide synthase	1.10675e-06
pks7	pks7 V479G	polyketide synthase	0.011508
pks8	pks8 A1357T	polyketide synthase	1.10675e-06
pks8	pks8 H1520Q	polyketide synthase	0.011508
pks9	pks9 A350P	polyketide synthase	0.011508
plcA	plcA E110A	membrane-associated phospholipase A	0.00115932
plcA	plcA G174R	membrane-associated phospholipase A	0.00246633
plcA	plcA I171V	membrane-associated phospholipase A	0.00246633
plcA	plcA L99F	membrane-associated phospholipase A	0.000796998
plcA	plcA M79K	membrane-associated phospholipase A	0.000548758
plcA	plcA P37S	membrane-associated phospholipase A	0.00246633
plcA	plcA T168A	membrane-associated phospholipase A	0.00246633
plcB	plcB I46F	membrane-associated phospholipase B	0.00360896
plcB	plcB L48F	membrane-associated phospholipase B	0.00529473
plcB	plcB L49F	membrane-associated phospholipase B	0.00246633
plcB	plcB P37S	membrane-associated phospholipase B	0.00246633
plsB2	plsB2 C778R	glycerol-3-phosphate acyltransferase	1.10675e-06
plsC	plsC C189G	bifunctional L-3-phosphoserine phosphatase/1-acyl-sn-glycerol-3-phosphate acyltransferase	0.00779171
plsC	plsC G466D	diacyglycerol O-acyltransferase	1.58706e-06
plsC	plsC I413N	diacyglycerol O-acyltransferase	0.00779171
pmmA	pmmA S206L	phosphomannomutase PmmA	1.58706e-06
pmmB	pmmB S440G	phosphomannomutase PmmB	0.011508
pncB1	pncB1 G429A	nicotinic acid phosphoribosyltransferase PncB1	1.10675e-06
pncB1	pncB1 P447S	nicotinic acid phosphoribosyltransferase PncB1	0.000548758
polA	polA G660A	DNA polymerase I	0.00779171
polA	polA G660C	DNA polymerase I	0.00779171
ponA1	ponA1 A394S	bifunctional penicillin-insensitive transglycosylase/penicillin-sensitive transpeptidase	0.00115932
ponA1	ponA1 P631S	bifunctional penicillin-insensitive transglycosylase/penicillin-sensitive transpeptidase	1.58706e-06
ponA2	ponA2 P780R	bifunctional penicillin-insensitive transglycosylase/penicillin-sensitive transpeptidase	0.00779171
ppdK	ppdK G69E	pyruvate, phosphate dikinase PpdK	1.10675e-06
ppdK	ppdK T350P	pyruvate, phosphate dikinase PpdK	0.011508
PPE1	PPE1 V138A	PPE family protein PPE1	0.000124882
PPE10	PPE10 W147S	PPE family protein PPE10	0.00115932
PPE12	PPE12 F453V	PPE family protein PPE12	0.0254636
PPE12	PPE12 R545K	PPE family protein PPE12	0.00779171
PPE16	PPE16 G424S	PPE family protein PPE16	0.00529473
PPE18	PPE18 A186V	PPE family protein PPE18	0.000796998
PPE18	PPE18 F269L	PPE family protein PPE18	0.00779171
PPE18	PPE18 G303A	PPE family protein PPE18	0.00779171
PPE18	PPE18 L309S	PPE family protein PPE18	0.011508
PPE18	PPE18 R235L	PPE family protein PPE18	0.00529473
PPE18	PPE18 R287Q	PPE family protein PPE18	0.00115932
PPE18	PPE18 S263N	PPE family protein PPE18	0.0254636
PPE18	PPE18 S263R	PPE family protein PPE18	0.0382452
PPE18	PPE18 T159A	PPE family protein PPE18	0.000796998
PPE19	PPE19 F4V	PPE family protein PPE19	0.00360896
PPE19	PPE19 K30Q	PPE family protein PPE19	0.0254636
PPE2	PPE2 L296P	PPE family protein PPE2	0.00115932
PPE21	PPE21 D258G	PPE family protein PPE21	1.10675e-06
PPE21	PPE21 S362N	PPE family protein PPE21	0.0382452
PPE22	PPE22 L313V	PPE family protein PPE22	1.58706e-06
PPE24	PPE24 N488T	PPE family protein PPE24	1.10675e-06
PPE25	PPE25 T226R	PPE family protein PPE25	0.00168927
PPE28	PPE28 C144W	PPE family protein PPE28	0.00779171
PPE3	PPE3 E257K	PPE family protein PPE3	0.00168927
PPE3	PPE3 S337P	PPE family protein PPE3	5.38829e-07
PPE31	PPE31 F223S	PPE family protein PPE31	1.10675e-06
PPE31	PPE31 V234L	PPE family protein PPE31	1.10675e-06
PPE32	PPE32 A408S	PPE family protein PPE32	0.0254636
PPE32	PPE32 G301A	PPE family protein PPE32	1.58706e-06
PPE33	PPE33 G22S	PPE family protein PPE33	0.00115932
PPE33	PPE33 V252L	PPE family protein PPE33	1.10675e-06
PPE34	PPE34 A1273G	PPE family protein PPE34	0.011508
PPE34	PPE34 M1T	PPE family protein PPE34	0.011508
PPE34	PPE34 N1290D	PPE family protein PPE34	1.58706e-06
PPE34	PPE34 N1313D	PPE family protein PPE34	3.26744e-06
PPE34	PPE34 P1299A	PPE family protein PPE34	2.27671e-06
PPE34	PPE34 S1298N	PPE family protein PPE34	2.27671e-06
PPE34	PPE34 S676A	PPE family protein PPE34	1.58706e-06
PPE34	PPE34 S686R	PPE family protein PPE34	0.011508
PPE35	PPE35 G877D	PPE family protein PPE35	0.0382452
PPE35	PPE35 L896S	PPE family protein PPE35	1.58706e-06
PPE37	PPE37 D407Y	PPE family protein PPE37	0.000796998
PPE39	PPE39 R6G	PPE family protein PPE39	0.00360896
PPE4	PPE4 L52M	PPE family protein PPE4	0.000796998
PPE40	PPE40 L216F	PPE family protein PPE40	1.10675e-06
PPE40	PPE40 S180L	PPE family protein PPE40	2.27671e-06
PPE44	PPE44 F194S	PPE family protein PPE44	1.58706e-06
PPE44	PPE44 G59V	PPE family protein PPE44	0.00779171
PPE46	PPE46 L325V	PPE family protein PPE46	0.0382452
PPE46	PPE46 V153A	PPE family protein PPE46	0.00779171
PPE5	PPE5 A1948G	PPE family protein PPE5	0.00529473
PPE5	PPE5 G960A	PPE family protein PPE5	0.000796998
PPE5	PPE5 I1273V	PPE family protein PPE5	0.011508
PPE5	PPE5 L1683I	PPE family protein PPE5	0.00779171
PPE5	PPE5 S1765F	PPE family protein PPE5	0.011508
PPE5	PPE5 T1950A	PPE family protein PPE5	0.00360896
PPE50	PPE50 G112A	PPE family protein PPE50	0.0382452
PPE51	PPE51 A157T	PPE family protein PPE51	0.0382452
PPE51	PPE51 F125L	PPE family protein PPE51	0.0382452
PPE51	PPE51 F126L	PPE family protein PPE51	0.00246633
PPE51	PPE51 T123S	PPE family protein PPE51	0.0382452
PPE51	PPE51 T136I	PPE family protein PPE51	0.0382452
PPE52	PPE52 K400Q	PPE family protein PPE52	1.58706e-06
PPE53	PPE53 L349I	PPE family protein PPE53	4.15686e-05
PPE53	PPE53 N325K	PPE family protein PPE53	0.0170717
PPE53	PPE53 R33G	PPE family protein PPE53	1.10675e-06
PPE53	PPE53 T561A	PPE family protein PPE53	0.0382452
PPE54	PPE54 A1531V	PPE family protein PPE54	9.68565e-06
PPE54	PPE54 A2107V	PPE family protein PPE54	0.00168927
PPE54	PPE54 A346V	PPE family protein PPE54	0.011508
PPE54	PPE54 D939N	PPE family protein PPE54	0.0254636
PPE54	PPE54 E103A	PPE family protein PPE54	1.10675e-06
PPE54	PPE54 F1471I	PPE family protein PPE54	8.64754e-05
PPE54	PPE54 G1616D	PPE family protein PPE54	0.0254636
PPE54	PPE54 G2189S	PPE family protein PPE54	0.00115932
PPE54	PPE54 I1581T	PPE family protein PPE54	0.011508
PPE54	PPE54 I2157T	PPE family protein PPE54	3.26744e-06
PPE54	PPE54 I396T	PPE family protein PPE54	0.0254636
PPE54	PPE54 L2447V	PPE family protein PPE54	0.00529473
PPE54	PPE54 R1608P	PPE family protein PPE54	0.000180513
PPE55	PPE55 A663P	PPE family protein PPE55	0.011508
PPE55	PPE55 A673T	PPE family protein PPE55	0.011508
PPE55	PPE55 D2457N	PPE family protein PPE55	0.011508
PPE55	PPE55 D793N	PPE family protein PPE55	0.011508
PPE55	PPE55 D994N	PPE family protein PPE55	1.58706e-06
PPE55	PPE55 E706A	PPE family protein PPE55	0.011508
PPE55	PPE55 F1003V	PPE family protein PPE55	1.58706e-06
PPE55	PPE55 F1003Y	PPE family protein PPE55	1.58706e-06
PPE55	PPE55 F794V	PPE family protein PPE55	0.0170717
PPE55	PPE55 F923Y	PPE family protein PPE55	1.58706e-06
PPE55	PPE55 G721E	PPE family protein PPE55	0.00779171
PPE55	PPE55 I2104L	PPE family protein PPE55	0.011508
PPE55	PPE55 I2104M	PPE family protein PPE55	0.011508
PPE55	PPE55 I2114V	PPE family protein PPE55	0.00779171
PPE55	PPE55 L2259P	PPE family protein PPE55	1.10675e-06
PPE55	PPE55 L998F	PPE family protein PPE55	1.58706e-06
PPE55	PPE55 M999I	PPE family protein PPE55	1.58706e-06
PPE55	PPE55 N393D	PPE family protein PPE55	0.00115932
PPE55	PPE55 N393S	PPE family protein PPE55	0.00115932
PPE55	PPE55 N992T	PPE family protein PPE55	1.58706e-06
PPE55	PPE55 Q1178*	PPE family protein PPE55	0.00115932
PPE55	PPE55 Q704H	PPE family protein PPE55	0.011508
PPE55	PPE55 S1000T	PPE family protein PPE55	1.58706e-06
PPE55	PPE55 S2161T	PPE family protein PPE55	0.00779171
PPE55	PPE55 S2161W	PPE family protein PPE55	0.00779171
PPE55	PPE55 S922G	PPE family protein PPE55	1.58706e-06
PPE55	PPE55 T2111A	PPE family protein PPE55	0.011508
PPE55	PPE55 T705S	PPE family protein PPE55	0.011508
PPE55	PPE55 V2568L	PPE family protein PPE55	0.00779171
PPE55	PPE55 V707A	PPE family protein PPE55	0.011508
PPE56	PPE56 F1127L	PPE family protein PPE56	0.000796998
PPE56	PPE56 G2702S	PPE family protein PPE56	0.00115932
PPE57	PPE57 A110D	PPE family protein PPE57	0.00779171
PPE57	PPE57 A110T	PPE family protein PPE57	0.00779171
PPE57	PPE57 Q72K	PPE family protein PPE57	3.26744e-06
PPE57	PPE57 S27A	PPE family protein PPE57	0.0170717
PPE57	PPE57 T128A	PPE family protein PPE57	9.68565e-06
PPE58	PPE58 A109D	PPE family protein PPE58	2.27671e-06
PPE58	PPE58 C227R	PPE family protein PPE58	1.58706e-06
PPE58	PPE58 D72E	PPE family protein PPE58	7.721e-07
PPE58	PPE58 D72N	PPE family protein PPE58	7.721e-07
PPE58	PPE58 E162A	PPE family protein PPE58	1.10675e-06
PPE58	PPE58 E175G	PPE family protein PPE58	1.3928e-05
PPE58	PPE58 L221M	PPE family protein PPE58	1.58706e-06
PPE58	PPE58 M166V	PPE family protein PPE58	1.10675e-06
PPE58	PPE58 N110D	PPE family protein PPE58	2.27671e-06
PPE58	PPE58 R180G	PPE family protein PPE58	8.64754e-05
PPE58	PPE58 R182W	PPE family protein PPE58	8.64754e-05
PPE58	PPE58 T107A	PPE family protein PPE58	2.27671e-06
PPE59	PPE59 G133E	PPE family protein PPE59	0.011508
PPE59	PPE59 H116R	PPE family protein PPE59	0.00779171
PPE59	PPE59 M63L	PPE family protein PPE59	0.011508
PPE59	PPE59 Q139E	PPE family protein PPE59	0.00779171
PPE59	PPE59 Q139H	PPE family protein PPE59	0.011508
PPE59	PPE59 V115G	PPE family protein PPE59	0.00779171
PPE59	PPE59 V115M	PPE family protein PPE59	0.00779171
PPE60	PPE60 E278Q	PE family protein PPE60	0.00779171
PPE60	PPE60 E282Q	PE family protein PPE60	0.011508
PPE60	PPE60 R103G	PE family protein PPE60	0.0254636
PPE60	PPE60 W286*	PE family protein PPE60	0.0382452
PPE61	PPE61 T257M	PPE family protein PPE61	0.011508
PPE63	PPE63 Y365N	PPE family protein PPE63	0.011508
PPE64	PPE64 G306S	PPE family protein PPE64	0.00779171
PPE66	PPE66 T171N	PPE family protein PPE66	0.00779171
PPE67	PPE67 V51A	PPE family protein PPE67	0.00115932
PPE68	PPE68 V229L	PPE family protein PPE68	0.011508
PPE69	PPE69 T19K	PPE family protein PPE69	7.721e-07
PPE8	PPE8 D741N	PPE family protein PPE8	0.00115932
PPE8	PPE8 G2638S	PPE family protein PPE8	0.011508
PPE8	PPE8 I3250F	PPE family protein PPE8	0.011508
PPE8	PPE8 S1920F	PPE family protein PPE8	0.000796998
PPE8	PPE8 V118A	PPE family protein PPE8	0.011508
PPE9	PPE9 D152E	PPE family protein PPE9	1.58706e-06
PPE9	PPE9 G159A	PPE family protein PPE9	1.58706e-06
PPE9	PPE9 H139Q	PPE family protein PPE9	1.58706e-06
PPE9	PPE9 H146Q	PPE family protein PPE9	1.58706e-06
PPE9	PPE9 L149V	PPE family protein PPE9	1.58706e-06
PPE9	PPE9 Q122K	PPE family protein PPE9	1.58706e-06
PPE9	PPE9 T138A	PPE family protein PPE9	1.58706e-06
ppgK	ppgK I203T	polyphosphate glucokinase	1.10675e-06
ppm1	ppm1 A518V	polyprenol-monophosphomannose synthase	0.00115932
ppm1	ppm1 T467I	polyprenol-monophosphomannose synthase	0.011508
ppsA	ppsA A1868E	phthiocerol synthesis polyketide synthase type I PpsA	0.00529473
ppsA	ppsA A803T	phthiocerol synthesis polyketide synthase type I PpsA	1.10675e-06
ppsA	ppsA D624E	phthiocerol synthesis polyketide synthase type I PpsA	0.000796998
ppsA	ppsA G549S	phthiocerol synthesis polyketide synthase type I PpsA	0.011508
ppsA	ppsA H955P	phthiocerol synthesis polyketide synthase type I PpsA	5.99319e-05
ppsA	ppsA R877H	phthiocerol synthesis polyketide synthase type I PpsA	1.10675e-06
ppsB	ppsB R1270L	phthiocerol synthesis polyketide synthase type I PpsB	0.011508
ppsC	ppsC H895P	phthiocerol synthesis polyketide synthase type I PpsC	0.0382452
ppsE	ppsE N1101D	phthiocerol synthesis polyketide synthase type I PpsE	0.011508
pptT	pptT M87V	phosphopantetheinyl transferase	1.10675e-06
prcA	prcA R135P	proteasome subunit alpha	1.10675e-06
prcA	prcA R182G	proteasome subunit alpha	1.58706e-06
proB	proB A226S	glutamate 5-kinase protein	1.10675e-06
proC	proC E227D	pyrroline-5-carboxylate reductase	0.011508
proX	proX L85P	glycine betaine/carnitine/choline/L-proline ABC transporter substrate-binding lipoprotein ProX	1.58706e-06
prpD	prpD D3G	methylcitrate dehydratase PrpD	1.58706e-06
pssA	pssA G167V	CDP-diacylglycerol--serine O-phosphatidyltransferase	1.58706e-06
pstA1	pstA1 M5T	phosphate ABC transporter permease PstA	1.10675e-06
pstA1	pstA1 R305*	phosphate ABC transporter permease PstA	1.58706e-06
pstP	pstP D74A	phosphoserine/threonine phosphatase PstP	0.011508
pstP	pstP P463S	phosphoserine/threonine phosphatase PstP	1.10675e-06
pstP	pstP R3L	phosphoserine/threonine phosphatase PstP	0.011508
pstP	pstP S455A	phosphoserine/threonine phosphatase PstP	0.011508
pstS1	pstS1 T341I	phosphate ABC transporter substrate-binding lipoprotein PstS	0.011508
pstS2	pstS2 S115A	phosphate ABC transporter substrate-binding lipoprotein PstS	0.011508
pta	pta G122A	phosphate acetyltransferase	1.58706e-06
purB	purB T422P	adenylosuccinate lyase PurB	0.011508
purE	purE G125R	N5-carboxyaminoimidazole ribonucleotide mutase	0.011508
purF	purF R476L	amidophosphoribosyltransferase	0.000124882
purL	purL V387A	phosphoribosylformylglycinamidine synthase 2	0.00115932
purT	purT E8G	phosphoribosylglycinamide formyltransferase PurT	0.011508
purU	purU M143L	formyltetrahydrofolate deformylase	0.000124882
pyrC	pyrC P10L	dihydroorotase	0.00779171
pyrG	pyrG V53I	CTP synthase	0.011508
pyrG	pyrG Y150H	NUDIX hydrolase	0.00115932
rbsK	rbsK V282A	ribokinase RbsK	1.10675e-06
recB	recB P721L	exonuclease V subunit beta RecB	0.011508
recF	recF A56V	DNA replication/repair protein RecF	0.000796998
recF	recF I245T	DNA replication/repair protein RecF	1.10675e-06
ribC	ribC S71C	riboflavin synthase	0.0382452
ribG	ribG A71T	bifunctional riboflavin biosynthesis diaminohydroxyphosphoribosylaminopyrimidine deaminase/5-amino-6-(5-phosphoribosylamino) uracil reductase	0.011508
ribG	ribG K30N	bifunctional riboflavin biosynthesis diaminohydroxyphosphoribosylaminopyrimidine deaminase/5-amino-6-(5-phosphoribosylamino) uracil reductase	0.011508
rimI	rimI A105V	ribosomal-protein-alanine acetyltransferase RimI	0.0254636
rimJ	rimJ D81Y	ribosomal-protein-alanine acetyltransferase RimJ	0.00115932
rip	rip V259F	zinc metalloprotease	1.58706e-06
rmlB3	rmlB3 I62V	dTDP-glucose 4,6-dehydratase	1.10675e-06
rmlD	rmlD S257P	dTDP-4-dehydrorhamnose reductase	0.00779171
rpfA	rpfA E306D	resuscitation-promoting factor RpfA	0.0382452
rpfE	rpfE R126Q	resuscitation-promoting factor RpfE	1.58706e-06
rplO	rplO I16T	50S ribosomal protein L15	0.011508
rpoB	rpoB S450L	DNA-directed RNA polymerase subunit beta	1.58706e-06
rpoC	rpoC A172V	DNA-directed RNA polymerase subunit beta\'	0.011508
rpoC	rpoC P601L	DNA-directed RNA polymerase subunit beta\'	0.0382452
rpsI	rpsI A13T	30S ribosomal protein S9	0.00779171
rpsL	rpsL K43R	30S ribosomal protein S12	0.000180513
Rv0008c	Rv0008c S145P	cell wall synthesis protein CwsA	1.10675e-06
Rv0010c	Rv0010c I87M	membrane protein	0.011508
Rv0012	Rv0012 C233R	membrane protein	1.58706e-06
Rv0012	Rv0012 K105E	membrane protein	0.011508
Rv0021c	Rv0021c D179H	hypothetical protein Rv0021c	0.011508
Rv0039c	Rv0039c C24F	transmembrane protein	1.58706e-06
Rv0045c	Rv0045c V194I	hydrolase	0.000124882
Rv0048c	Rv0048c V250A	membrane protein	1.10675e-06
Rv0061	Rv0061 A57T	hypothetical protein	0.011508
Rv0063	Rv0063 S418P	oxidoreductase	0.011508
Rv0064	Rv0064 G457D	transmembrane protein	1.58706e-06
Rv0064	Rv0064 N733D	transmembrane protein	1.10675e-06
Rv0064	Rv0064 R906P	transmembrane protein	5.38829e-07
Rv0064	Rv0064 V550F	transmembrane protein	1.58706e-06
Rv0067c	Rv0067c E154D	transcriptional regulator	0.011508
Rv0068	Rv0068 V214L	oxidoreductase	1.10675e-06
Rv0078A	Rv0078A E112K	hypothetical protein Rv0078A	0.0254636
Rv0080	Rv0080 G60V	hypothetical protein Rv0080	0.00779171
Rv0090	Rv0090 A163P	membrane protein	0.00779171
Rv0094c	Rv0094c A245G	hypothetical protein Rv0094c	0.000261193
Rv0094c	Rv0094c E256D	hypothetical protein Rv0094c	0.00360896
Rv0094c	Rv0094c H275R	hypothetical protein Rv0094c	0.00529473
Rv0094c	Rv0094c N276K	hypothetical protein Rv0094c	0.00529473
Rv0095c	Rv0095c A85V	hypothetical protein Rv0095c	0.00529473
Rv0095c	Rv0095c A91V	hypothetical protein Rv0095c	0.000796998
Rv0095c	Rv0095c D57E	hypothetical protein Rv0095c	0.000378358
Rv0095c	Rv0095c E126D	hypothetical protein Rv0095c	0.00115932
Rv0095c	Rv0095c Q92E	hypothetical protein Rv0095c	0.000180513
Rv0095c	Rv0095c Q92R	hypothetical protein Rv0095c	0.000548758
Rv0095c	Rv0095c S131I	hypothetical protein Rv0095c	2.88528e-05
Rv0095c	Rv0095c S70T	hypothetical protein Rv0095c	0.00529473
Rv0095c	Rv0095c T101A	hypothetical protein Rv0095c	0.0254636
Rv0104	Rv0104 G477R	hypothetical protein Rv0104	0.000796998
Rv0104	Rv0104 Y402H	hypothetical protein Rv0104	1.58706e-06
Rv0133	Rv0133 N36K	GCN5-like N-acetyltransferase	0.00779171
Rv0143c	Rv0143c V466I	transmembrane protein	0.011508
Rv0144	Rv0144 A130T	transcriptional regulator	0.00115932
Rv0146	Rv0146 Y94*	S-adenosylmethionine-dependent methyltransferase	0.00115932
Rv0175	Rv0175 R89P	Mce associated membrane protein	0.00115932
Rv0176	Rv0176 S291A	Mce associated transmembrane protein	0.011508
Rv0180c	Rv0180c K86N	transmembrane protein	0.00779171
Rv0192	Rv0192 P259S	hypothetical protein Rv0192	0.00115932
Rv0192	Rv0192 S127P	hypothetical protein Rv0192	1.10675e-06
Rv0193c	Rv0193c G302S	hypothetical protein Rv0193c	0.011508
Rv0193c	Rv0193c K417E	hypothetical protein Rv0193c	1.10675e-06
Rv0194	Rv0194 M74T	multidrug ABC transporter ATPase/permease	1.10675e-06
Rv0197	Rv0197 R378S	oxidoreductase	0.011508
Rv0197	Rv0197 Y749*	oxidoreductase	1.58706e-06
Rv0205	Rv0205 H72R	transmembrane protein	0.011508
Rv0209	Rv0209 V162A	hypothetical protein Rv0209	1.58706e-06
Rv0210	Rv0210 A486T	hypothetical protein Rv0210	1.58706e-06
Rv0218	Rv0218 C316R	transmembrane protein	1.10675e-06
Rv0221	Rv0221 L309P	diacyglycerol O-acyltransferase	0.00115932
Rv0221	Rv0221 Q78K	diacyglycerol O-acyltransferase	0.011508
Rv0223c	Rv0223c G454S	aldehyde dehydrogenase	0.00115932
Rv0229c	Rv0229c R175L	hypothetical protein Rv0229c	0.00115932
Rv0257	Rv0257 R23*	hypothetical protein Rv0257	0.00779171
Rv0259c	Rv0259c A182V	hypothetical protein Rv0259c	1.10675e-06
Rv0275c	Rv0275c S24L	transcriptional regulator	0.011508
Rv0278c	Rv0278c A191T	PE-PGRS family protein PE_PGRS3	0.000548758
Rv0278c	Rv0278c A223D	PE-PGRS family protein PE_PGRS3	8.64754e-05
Rv0278c	Rv0278c A346S	PE-PGRS family protein PE_PGRS3	0.000548758
Rv0278c	Rv0278c A557G	PE-PGRS family protein PE_PGRS3	5.38829e-07
Rv0278c	Rv0278c A624D	PE-PGRS family protein PE_PGRS3	9.68565e-06
Rv0278c	Rv0278c A842G	PE-PGRS family protein PE_PGRS3	4.6914e-06
Rv0278c	Rv0278c D131A	PE-PGRS family protein PE_PGRS3	0.000378358
Rv0278c	Rv0278c D131H	PE-PGRS family protein PE_PGRS3	0.000378358
Rv0278c	Rv0278c F553I	PE-PGRS family protein PE_PGRS3	0.0254636
Rv0278c	Rv0278c G130A	PE-PGRS family protein PE_PGRS3	0.000796998
Rv0278c	Rv0278c G155V	PE-PGRS family protein PE_PGRS3	0.00168927
Rv0278c	Rv0278c L526F	PE-PGRS family protein PE_PGRS3	2.00402e-05
Rv0278c	Rv0278c M196V	PE-PGRS family protein PE_PGRS3	0.000378358
Rv0278c	Rv0278c M344T	PE-PGRS family protein PE_PGRS3	0.000548758
Rv0278c	Rv0278c N128D	PE-PGRS family protein PE_PGRS3	0.000261193
Rv0278c	Rv0278c N448D	PE-PGRS family protein PE_PGRS3	5.99319e-05
Rv0278c	Rv0278c Q911E	PE-PGRS family protein PE_PGRS3	0.00529473
Rv0278c	Rv0278c R807G	PE-PGRS family protein PE_PGRS3	3.26744e-06
Rv0278c	Rv0278c R891W	PE-PGRS family protein PE_PGRS3	3.26744e-06
Rv0278c	Rv0278c S188A	PE-PGRS family protein PE_PGRS3	0.000796998
Rv0278c	Rv0278c S841Y	PE-PGRS family protein PE_PGRS3	3.26744e-06
Rv0278c	Rv0278c V77A	PE-PGRS family protein PE_PGRS3	3.26744e-06
Rv0278c	Rv0278c V77M	PE-PGRS family protein PE_PGRS3	6.73915e-06
Rv0278c	Rv0278c W892R	PE-PGRS family protein PE_PGRS3	3.26744e-06
Rv0299	Rv0299 A30T	toxin	0.00115932
Rv0309	Rv0309 S143A	hypothetical protein Rv0309	0.011508
Rv0312	Rv0312 S159G	hypothetical protein Rv0312	0.011508
Rv0315	Rv0315 K260T	beta-1,3-glucanase	1.10675e-06
Rv0318c	Rv0318c G223A	integral membrane protein	1.10675e-06
Rv0324	Rv0324 T168A	transcriptional regulator	1.10675e-06
Rv0331	Rv0331 V184I	dehydrogenase/reductase	0.011508
Rv0338c	Rv0338c A621V	iron-sulfur-binding reductase	1.10675e-06
Rv0338c	Rv0338c R506G	iron-sulfur-binding reductase	1.10675e-06
Rv0339c	Rv0339c A687V	transcriptional regulator	0.0382452
Rv0339c	Rv0339c D733G	transcriptional regulator	0.00115932
Rv0359	Rv0359 A252T	zinc metalloprotease	0.011508
Rv0368c	Rv0368c R249H	hypothetical protein Rv0368c	1.58706e-06
Rv0370c	Rv0370c G201E	oxidoreductase	0.011508
Rv0370c	Rv0370c I173M	oxidoreductase	0.011508
Rv0376c	Rv0376c T14P	hypothetical protein Rv0376c	0.000124882
Rv0377	Rv0377 P302R	HTH-type transcriptional regulator	0.011508
Rv0377	Rv0377 V202I	HTH-type transcriptional regulator	0.000796998
Rv0393	Rv0393 Q177R	hypothetical protein Rv0393	0.00115932
Rv0395	Rv0395 V80A	hypothetical protein Rv0395	1.58706e-06
Rv0397	Rv0397 S34R	hypothetical protein Rv0397	0.00168927
Rv0428c	Rv0428c D149G	GCN5-like N-acetyltransferase	1.58706e-06
Rv0428c	Rv0428c V139F	GCN5-like N-acetyltransferase	0.00115932
Rv0431	Rv0431 V38G	tuberculin-like peptide	0.00779171
Rv0434	Rv0434 T190A	hypothetical protein Rv0434	0.011508
Rv0435c	Rv0435c A294T	ATPase	0.00115932
Rv0457c	Rv0457c T428A	peptidase	0.00115932
Rv0457c	Rv0457c W119*	peptidase	0.011508
Rv0465c	Rv0465c C106R	HTH-type transcriptional regulator	1.58706e-06
Rv0465c	Rv0465c P91Q	HTH-type transcriptional regulator	0.011508
Rv0465c	Rv0465c Q121R	HTH-type transcriptional regulator	0.011508
Rv0473	Rv0473 T387M	transmembrane protein	0.011508
Rv0479c	Rv0479c A92E	membrane protein	0.00779171
Rv0493c	Rv0493c S174G	hypothetical protein Rv0493c	1.58706e-06
Rv0515	Rv0515 H496P	hypothetical protein Rv0515	0.0382452
Rv0519c	Rv0519c G33D	membrane protein	0.00115932
Rv0530	Rv0530 V162I	hypothetical protein Rv0530	0.011508
Rv0538	Rv0538 R228P	membrane protein	1.10675e-06
Rv0552	Rv0552 G199S	hypothetical protein Rv0552	0.011508
Rv0572c	Rv0572c F31L	hypothetical protein Rv0572c	1.10675e-06
Rv0576	Rv0576 R233H	transcriptional regulator	1.58706e-06
Rv0588	Rv0588 A10T	hypothetical protein Rv0588	0.011508
Rv0588	Rv0588 L66M	hypothetical protein Rv0588	0.00115932
Rv0610c	Rv0610c N103S	hypothetical protein Rv0610c	0.011508
Rv0610c	Rv0610c Q305*	hypothetical protein Rv0610c	0.011508
Rv0613c	Rv0613c H487R	hypothetical protein Rv0613c	0.000796998
Rv0633c	Rv0633c A27V	hypothetical protein Rv0633c	0.011508
Rv0633c	Rv0633c R161Q	hypothetical protein Rv0633c	0.00115932
Rv0658c	Rv0658c L75P	integral membrane protein	1.10675e-06
Rv0658c	Rv0658c T8I	integral membrane protein	0.011508
Rv0688	Rv0688 G226R	ferredoxin reductase	0.00115932
Rv0697	Rv0697 T222M	dehydrogenase	0.00779171
Rv0725c	Rv0725c P250L	hypothetical protein Rv0725c	0.011508
Rv0726c	Rv0726c E143G	S-adenosylmethionine-dependent methyltransferase	0.011508
Rv0742	Rv0742 P151S	hypothetical protein Rv0742	0.0254636
Rv0742	Rv0742 S148P	hypothetical protein Rv0742	0.00779171
Rv0744c	Rv0744c M30I	transcriptional regulator	0.000796998
Rv0750	Rv0750 E41K	hypothetical protein Rv0750	0.000796998
Rv0756c	Rv0756c I161T	hypothetical protein Rv0756c	0.00779171
Rv0785	Rv0785 C408F	KsdD-like steroid dehydrogenase	1.10675e-06
Rv0787	Rv0787 Y267H	hypothetical protein Rv0787	1.10675e-06
Rv0791c	Rv0791c T51K	hypothetical protein Rv0791c	0.011508
Rv0802c	Rv0802c F183L	succinyl-CoA transferase	0.00779171
Rv0802c	Rv0802c R170H	succinyl-CoA transferase	0.00779171
Rv0818	Rv0818 L97P	transcriptional regulator	0.011508
Rv0822c	Rv0822c H89P	hypothetical protein Rv0822c	0.011508
Rv0829	Rv0829 A80G	Possible transposase (fragment)	1.10675e-06
Rv0843	Rv0843 E17A	dehydrogenase	0.0382452
Rv0845	Rv0845 A219E	sensor histidine kinase NarS	1.58706e-06
Rv0851c	Rv0851c S59G	short-chain type dehydrogenase/reductase	0.011508
Rv0859	Rv0859 S150G	acyltransferase	1.10675e-06
Rv0862c	Rv0862c L749S	hypothetical protein Rv0862c	1.58706e-06
Rv0862c	Rv0862c V504I	hypothetical protein Rv0862c	0.0382452
Rv0881	Rv0881 G115R	tRNA/rRNA methyltransferase	1.10675e-06
Rv0890c	Rv0890c P866A	HTH-type transcriptional regulator	1.58706e-06
Rv0890c	Rv0890c R220C	HTH-type transcriptional regulator	0.00115932
Rv0891c	Rv0891c V37G	hypothetical protein Rv0891c	1.10675e-06
Rv0893c	Rv0893c A26V	S-adenosylmethionine-dependent methyltransferase	0.011508
Rv0897c	Rv0897c R82W	oxidoreductase	0.00115932
Rv0897c	Rv0897c Y25C	oxidoreductase	0.011508
Rv0906	Rv0906 P186L	hypothetical protein Rv0906	0.00115932
Rv0906	Rv0906 Q183*	hypothetical protein Rv0906	0.011508
Rv0909	Rv0909 H45Q	antitoxin	0.00779171
Rv0918	Rv0918 S46G	hypothetical protein Rv0918	1.58706e-06
Rv0920c	Rv0920c P112L	transposase	0.000796998
Rv0922	Rv0922 A15P	transposase	0.00779171
Rv0923c	Rv0923c P331L	hypothetical protein Rv0923c	0.00115932
Rv0923c	Rv0923c V194A	hypothetical protein Rv0923c	0.011508
Rv0925c	Rv0925c D37G	hypothetical protein Rv0925c	0.011508
Rv0927c	Rv0927c A84V	oxidoreductase	0.000796998
Rv0945	Rv0945 R180G	oxidoreductase	1.58706e-06
Rv0950c	Rv0950c E90G	hypothetical protein Rv0950c	0.011508
Rv0958	Rv0958 S274P	magnesium chelatase	1.10675e-06
Rv0959	Rv0959 D363G	hypothetical protein Rv0959	0.011508
Rv0959	Rv0959 G32A	hypothetical protein Rv0959	0.00115932
Rv0964c	Rv0964c P124T	hypothetical protein Rv0964c	1.10675e-06
Rv0966c	Rv0966c A28T	hypothetical protein Rv0966c	0.00779171
Rv0966c	Rv0966c V175A	hypothetical protein Rv0966c	1.10675e-06
Rv0987	Rv0987 F717V	adhesion component ABC transporter permease	1.58706e-06
Rv0988	Rv0988 V57I	hypothetical protein Rv0988	0.011508
Rv0990c	Rv0990c S54A	hypothetical protein Rv0990c	1.10675e-06
Rv0992c	Rv0992c M3I	hypothetical protein Rv0992c	0.011508
Rv0996	Rv0996 E303Q	transmembrane protein	0.011508
Rv1005c	Rv1005c L1S	para-aminobenzoate synthase component I	0.011508
Rv1012	Rv1012 S58N	hypothetical protein Rv1012	0.011508
Rv1047	Rv1047 A9T	transposase	0.00246633
Rv1054	Rv1054 A86E	Probable integrase (fragment)	0.00115932
Rv1061	Rv1061 R271L	hypothetical protein Rv1061	0.011508
Rv1062	Rv1062 A49D	hypothetical protein Rv1062	0.0382452
Rv1069c	Rv1069c R482W	hypothetical protein Rv1069c	0.011508
Rv1069c	Rv1069c T271S	hypothetical protein Rv1069c	0.00529473
Rv1078	Rv1078 I171T	hypothetical protein Rv1078	0.011508
Rv1086	Rv1086 S259R	(2Z,6E)-farnesyl diphosphate synthase	1.58706e-06
Rv1111c	Rv1111c P264S	hypothetical protein Rv1111c	0.00779171
Rv1115	Rv1115 N186K	hypothetical protein Rv1115	0.00115932
Rv1115	Rv1115 S19F	hypothetical protein Rv1115	0.0254636
Rv1125	Rv1125 S101G	hypothetical protein Rv1125	1.58706e-06
Rv1128c	Rv1128c E270G	hypothetical protein Rv1128c	1.10675e-06
Rv1144	Rv1144 T11S	oxidoreductase	0.00115932
Rv1155	Rv1155 S115P	pyridoxine/pyridoxamine 5\'-phosphate oxidase	1.58706e-06
Rv1178	Rv1178 A318V	aminotransferase	0.011508
Rv1186c	Rv1186c P207A	hypothetical protein Rv1186c	1.10675e-06
Rv1215c	Rv1215c A169S	hypothetical protein Rv1215c	0.011508
Rv1218c	Rv1218c Q243R	tetronasin ABC transporter ATP-binding protein	1.10675e-06
Rv1226c	Rv1226c G303S	transmembrane protein	0.011508
Rv1226c	Rv1226c V450A	transmembrane protein	0.011508
Rv1230c	Rv1230c S45G	membrane protein	1.10675e-06
Rv1231c	Rv1231c N76Y	membrane protein	0.011508
Rv1231c	Rv1231c R96H	membrane protein	0.011508
Rv1232c	Rv1232c C149G	hypothetical protein Rv1232c	1.10675e-06
Rv1233c	Rv1233c P19Q	hypothetical protein Rv1233c	0.0254636
Rv1248c	Rv1248c G1063S	multifunctional 2-oxoglutarate dehydrogenase E1 component /2-oxoglutarate dehydrogenase dihydrolipoyllysine-residue succinyltransferase	0.00779171
Rv1248c	Rv1248c V764M	multifunctional 2-oxoglutarate dehydrogenase E1 component /2-oxoglutarate dehydrogenase dihydrolipoyllysine-residue succinyltransferase	1.58706e-06
Rv1250	Rv1250 R278G	MFS-type drug transporter	0.011508
Rv1251c	Rv1251c E875*	hypothetical protein Rv1251c	0.00115932
Rv1251c	Rv1251c G676R	hypothetical protein Rv1251c	0.011508
Rv1262c	Rv1262c P104R	hypothetical protein Rv1262c	0.011508
Rv1273c	Rv1273c G462E	drug ABC transporter ATP-binding protein	0.000796998
Rv1273c	Rv1273c G462R	drug ABC transporter ATP-binding protein	0.000796998
Rv1301	Rv1301 P196Q	threonylcarbamoyl-AMP synthase	0.011508
Rv1313c	Rv1313c L433R	insertion sequence element IS1557 transposase	0.000180513
Rv1313c	Rv1313c P100A	insertion sequence element IS1557 transposase	0.0382452
Rv1313c	Rv1313c T425A	insertion sequence element IS1557 transposase	0.0382452
Rv1319c	Rv1319c D439E	adenylate cyclase	2.00402e-05
Rv1320c	Rv1320c T531A	adenylate cyclase	1.10675e-06
Rv1321	Rv1321 S144R	endonuclease NucS	1.10675e-06
Rv1333	Rv1333 A179V	hydrolase	0.0254636
Rv1367c	Rv1367c I169V	hypothetical protein Rv1367c	7.721e-07
Rv1372	Rv1372 P99S	alpha-pyrone synthesis polyketide synthase-like protein	0.0382452
Rv1373	Rv1373 P231L	glycolipid sulfotransferase	1.58706e-06
Rv1374c	Rv1374c T136A	hypothetical protein Rv1374c	1.10675e-06
Rv1375	Rv1375 G86R	hypothetical protein Rv1375	0.011508
Rv1378c	Rv1378c R37W	hypothetical protein Rv1378c	1.10675e-06
Rv1378c	Rv1378c W38*	hypothetical protein Rv1378c	0.0254636
Rv1378c	Rv1378c W38R	hypothetical protein Rv1378c	0.0254636
Rv1403c	Rv1403c P81L	methyltransferase	0.011508
Rv1405c	Rv1405c G198D	methyltransferase	0.00779171
Rv1424c	Rv1424c R33T	membrane protein	0.000796998
Rv1425	Rv1425 P343L	diacyglycerol O-acyltransferase	0.011508
Rv1428c	Rv1428c V157D	hypothetical protein Rv1428c	0.011508
Rv1431	Rv1431 G310R	hypothetical protein Rv1431	0.0254636
Rv1431	Rv1431 N65T	hypothetical protein Rv1431	1.58706e-06
Rv1435c	Rv1435c G119A	hypothetical protein Rv1435c	0.0254636
Rv1453	Rv1453 P405Q	transcriptional activator protein	1.10675e-06
Rv1458c	Rv1458c A4G	antibiotic ABC transporter ATP-binding protein	0.011508
Rv1459c	Rv1459c K113E	alpha-(1->6)-mannopyranosyltransferase	7.721e-07
Rv1461	Rv1461 G281D	hypothetical protein Rv1461	0.00779171
Rv1462	Rv1462 N183D	hypothetical protein Rv1462	1.10675e-06
Rv1462	Rv1462 T294N	hypothetical protein Rv1462	0.00115932
Rv1498c	Rv1498c R191H	methyltransferase	1.10675e-06
Rv1500	Rv1500 L224R	glycosyltransferase	0.011508
Rv1502	Rv1502 S13P	hypothetical protein Rv1502	0.00779171
Rv1502	Rv1502 Y213C	hypothetical protein Rv1502	1.10675e-06
Rv1508c	Rv1508c P16S	membrane protein	2.27671e-06
Rv1515c	Rv1515c V261F	hypothetical protein Rv1515c	0.011508
Rv1517	Rv1517 L188F	hypothetical protein Rv1517	1.10675e-06
Rv1519	Rv1519 L12H	hypothetical protein Rv1519	0.00529473
Rv1520	Rv1520 D177H	sugar transferase	0.00779171
Rv1543	Rv1543 L128H	oxidoreductase	0.00779171
Rv1575	Rv1575 H163R	phage protein	0.0382452
Rv1576c	Rv1576c D85G	phage capsid protein	0.000548758
Rv1576c	Rv1576c E272K	phage capsid protein	0.000796998
Rv1576c	Rv1576c G422V	phage capsid protein	0.0170717
Rv1576c	Rv1576c V460A	phage capsid protein	0.0382452
Rv1581c	Rv1581c A23V	phage protein	0.0382452
Rv1587c	Rv1587c E178D	hypothetical protein Rv1587c	0.000261193
Rv1587c	Rv1587c G184D	hypothetical protein Rv1587c	0.000124882
Rv1587c	Rv1587c H197R	hypothetical protein Rv1587c	2.27671e-06
Rv1587c	Rv1587c N198K	hypothetical protein Rv1587c	1.10675e-06
Rv1588c	Rv1588c A56T	hypothetical protein Rv1588c	2.88528e-05
Rv1588c	Rv1588c A63T	hypothetical protein Rv1588c	9.68565e-06
Rv1588c	Rv1588c D88E	hypothetical protein Rv1588c	0.0382452
Rv1588c	Rv1588c R91L	hypothetical protein Rv1588c	5.38829e-07
Rv1588c	Rv1588c V131I	hypothetical protein Rv1588c	3.76163e-07
Rv1588c	Rv1588c V47A	hypothetical protein Rv1588c	0.0382452
Rv1591	Rv1591 L85S	transmembrane protein	0.00779171
Rv1592c	Rv1592c I322V	hypothetical protein Rv1592c	1.58706e-06
Rv1597	Rv1597 G21D	hypothetical protein Rv1597	1.10675e-06
Rv1624c	Rv1624c T178A	membrane protein	0.011508
Rv1647	Rv1647 A2P	adenylate cyclase	1.10675e-06
Rv1672c	Rv1672c P188A	integral membrane transport protein	0.00529473
Rv1682	Rv1682 R259W	hypothetical protein Rv1682	0.011508
Rv1702c	Rv1702c R416L	hypothetical protein Rv1702c	0.00529473
Rv1707	Rv1707 S272A	transmembrane protein	0.011508
Rv1708	Rv1708 A56T	initiation inhibitor protein	0.011508
Rv1716	Rv1716 S178G	hypothetical protein Rv1716	7.721e-07
Rv1716	Rv1716 V276A	hypothetical protein Rv1716	1.10675e-06
Rv1726	Rv1726 V298M	oxidoreductase	0.00115932
Rv1730c	Rv1730c T106P	penicillin-binding protein	0.00779171
Rv1733c	Rv1733c Q68H	transmembrane protein	1.10675e-06
Rv1739c	Rv1739c R134L	sulfate ABC transporter permease	1.10675e-06
Rv1760	Rv1760 C137R	diacylglycerol acyltransferase	0.000796998
Rv1760	Rv1760 E219V	diacylglycerol acyltransferase	1.3928e-05
Rv1769	Rv1769 D401A	hypothetical protein Rv1769	0.000124882
Rv1779c	Rv1779c D179E	integral membrane protein	0.011508
Rv1784	Rv1784 V860F	hypothetical protein	0.011508
Rv1812c	Rv1812c L30P	dehydrogenase	1.10675e-06
Rv1815	Rv1815 I83F	hypothetical protein Rv1815	1.58706e-06
Rv1836c	Rv1836c S505G	hypothetical protein Rv1836c	0.011508
Rv1841c	Rv1841c P138L	hypothetical protein Rv1841c	0.011508
Rv1847	Rv1847 V90L	esterase	0.011508
Rv1870c	Rv1870c E160Q	hypothetical protein Rv1870c	0.0382452
Rv1889c	Rv1889c A84G	hypothetical protein	0.00779171
Rv1895	Rv1895 V270L	zinc-binding alcohol dehydrogenase	0.000378358
Rv1936	Rv1936 Q68H	monooxygenase	0.000124882
Rv1937	Rv1937 Y595D	oxygenase	0.0254636
Rv1945	Rv1945 V243L	hypothetical protein Rv1945	0.0170717
Rv1948c	Rv1948c G5R	hypothetical protein Rv1948c	1.58706e-06
Rv1949c	Rv1949c F207L	hypothetical protein	0.011508
Rv1975	Rv1975 S146T	hypothetical protein Rv1975	0.011508
Rv1978	Rv1978 S226T	hypothetical protein Rv1978	0.000124882
Rv1979c	Rv1979c D286G	permease	0.00779171
Rv1996	Rv1996 P18S	universal stress protein	0.00779171
Rv1998c	Rv1998c S230R	hypothetical protein Rv1998c	0.011508
Rv1999c	Rv1999c L240M	transporter	0.000124882
Rv2003c	Rv2003c M129T	hypothetical protein Rv2003c	0.0254636
Rv2015c	Rv2015c V222L	hypothetical protein Rv2015c	0.0170717
Rv2017	Rv2017 A262E	transcriptional regulator	1.10675e-06
Rv2020c	Rv2020c D71E	hypothetical protein	3.26744e-06
Rv2020c	Rv2020c E46D	hypothetical protein	3.26744e-06
Rv2020c	Rv2020c L33I	hypothetical protein	3.26744e-06
Rv2024c	Rv2024c D154G	hypothetical protein Rv2024c	1.58706e-06
Rv2024c	Rv2024c W47*	hypothetical protein Rv2024c	1.10675e-06
Rv2024c	Rv2024c W47R	hypothetical protein Rv2024c	1.58706e-06
Rv2036	Rv2036 A93V	hypothetical protein Rv2036	0.011508
Rv2037c	Rv2037c C312Y	transmembrane protein	1.58706e-06
Rv2038c	Rv2038c E114A	sugar ABC transporter ATP-binding protein	0.00115932
Rv2039c	Rv2039c V131F	sugar ABC transporter permease	1.10675e-06
Rv2074	Rv2074 A88V	pyridoxamine 5\'-phosphate oxidase	0.00779171
Rv2075c	Rv2075c P364Q	hypothetical protein Rv2075c	1.58706e-06
Rv2076c	Rv2076c C25Y	hypothetical protein Rv2076c	0.00115932
Rv2078	Rv2078 E6G	hypothetical protein Rv2078	5.38829e-07
Rv2079	Rv2079 A49V	hypothetical protein Rv2079	0.011508
Rv2079	Rv2079 Y47C	hypothetical protein Rv2079	1.10675e-06
Rv2081c	Rv2081c P124S	transmembrane protein	0.00360896
Rv2081c	Rv2081c R109S	transmembrane protein	0.00360896
Rv2081c	Rv2081c R17C	transmembrane protein	0.00115932
Rv2081c	Rv2081c W28*	transmembrane protein	0.00115932
Rv2082	Rv2082 A339V	hypothetical protein Rv2082	0.00779171
Rv2082	Rv2082 A96T	hypothetical protein Rv2082	0.000796998
Rv2082	Rv2082 G178S	hypothetical protein Rv2082	0.00115932
Rv2082	Rv2082 G273C	hypothetical protein Rv2082	0.00115932
Rv2082	Rv2082 K35E	hypothetical protein Rv2082	0.000180513
Rv2082	Rv2082 L340V	hypothetical protein Rv2082	0.00779171
Rv2082	Rv2082 L53R	hypothetical protein Rv2082	0.011508
Rv2082	Rv2082 P638R	hypothetical protein Rv2082	1.10675e-06
Rv2082	Rv2082 T183A	hypothetical protein Rv2082	1.10675e-06
Rv2082	Rv2082 V85I	hypothetical protein Rv2082	0.00360896
Rv2083	Rv2083 A54T	hypothetical protein Rv2083	0.011508
Rv2083	Rv2083 L256V	hypothetical protein Rv2083	1.10675e-06
Rv2084	Rv2084 A199G	hypothetical protein Rv2084	0.0382452
Rv2090	Rv2090 E370D	5\'-3\' exonuclease	0.011508
Rv2090	Rv2090 F358L	5\'-3\' exonuclease	7.721e-07
Rv2125	Rv2125 G33S	hypothetical protein Rv2125	1.10675e-06
Rv2160A	Rv2160A C155R	hypothetical protein	1.58706e-06
Rv2177c	Rv2177c Y183H	transposase	0.0254636
Rv2190c	Rv2190c T274M	endopeptidase	0.00115932
Rv2223c	Rv2223c G324R	carboxylesterase B	0.000796998
Rv2226	Rv2226 D299N	hypothetical protein Rv2226	1.10675e-06
Rv2227	Rv2227 V73A	hypothetical protein Rv2227	0.011508
Rv2230c	Rv2230c A354S	GTP cyclohydrolase	0.011508
Rv2240c	Rv2240c T259K	hypothetical protein Rv2240c	0.00779171
Rv2242	Rv2242 M323T	hypothetical protein Rv2242	0.00115932
Rv2257c	Rv2257c P130H	hypothetical protein Rv2257c	0.011508
Rv2265	Rv2265 G32S	integral membrane protein	0.011508
Rv2267c	Rv2267c R90C	hypothetical protein Rv2267c	0.000796998
Rv2277c	Rv2277c T6A	glycerolphosphodiesterase	0.00529473
Rv2298	Rv2298 H171R	oxidoreductase	0.011508
Rv2303c	Rv2303c S141N	antibiotic-resistance protein	0.00779171
Rv2307c	Rv2307c M24T	hypothetical protein Rv2307c	1.10675e-06
Rv2337c	Rv2337c G119V	hypothetical protein Rv2337c	1.10675e-06
Rv2345	Rv2345 V389G	transmembrane protein	0.000796998
Rv2360c	Rv2360c A66T	hypothetical protein Rv2360c	1.10675e-06
Rv2372c	Rv2372c A191G	rRNA small subunit methyltransferase E	0.000796998
Rv2377c	Rv2377c V69A	hypothetical protein Rv2377c	1.10675e-06
Rv2395	Rv2395 A173P	integral membrane protein	0.0254636
Rv2395	Rv2395 N30S	integral membrane protein	0.00115932
Rv2395	Rv2395 S548P	integral membrane protein	0.011508
Rv2402	Rv2402 L565P	trehalase	0.00115932
Rv2415c	Rv2415c R291L	hypothetical protein Rv2415c	0.00779171
Rv2423	Rv2423 G158E	hypothetical protein Rv2423	0.00115932
Rv2423	Rv2423 S283F	hypothetical protein Rv2423	0.00115932
Rv2424c	Rv2424c H295Y	transposase	0.000796998
Rv2424c	Rv2424c T275I	transposase	0.000796998
Rv2424c	Rv2424c T276A	transposase	0.000378358
Rv2433c	Rv2433c L26R	hypothetical protein Rv2433c	0.000124882
Rv2454c	Rv2454c V293A	2-oxoglutarate oxidoreductase subunit KorB	0.00115932
Rv2492	Rv2492 A70D	hypothetical protein Rv2492	1.58706e-06
Rv2509	Rv2509 S246N	short-chain type dehydrogenase/reductase	0.0254636
Rv2512c	Rv2512c T9A	insertion sequence element IS1081 transposase	8.64754e-05
Rv2513	Rv2513 T122K	hypothetical protein Rv2513	1.10675e-06
Rv2542	Rv2542 T211A	hypothetical protein Rv2542	7.721e-07
Rv2554c	Rv2554c D94H	Holliday junction resolvase	0.0254636
Rv2557	Rv2557 A103P	hypothetical protein Rv2557	0.00779171
Rv2559c	Rv2559c G317D	hypothetical protein Rv2559c	0.00529473
Rv2560	Rv2560 V210L	hypothetical protein Rv2560	5.38829e-07
Rv2566	Rv2566 L610P	hypothetical protein Rv2566	1.10675e-06
Rv2567	Rv2567 Q645R	hypothetical protein Rv2567	1.10675e-06
Rv2570	Rv2570 E44G	hypothetical protein Rv2570	0.011508
Rv2570	Rv2570 G28D	hypothetical protein Rv2570	0.011508
Rv2571c	Rv2571c F163S	transmembrane protein	0.00115932
Rv2575	Rv2575 Q184H	membrane protein	0.011508
Rv2578c	Rv2578c T161I	hypothetical protein Rv2578c	0.00115932
Rv2585c	Rv2585c C462S	lipoprotein	1.10675e-06
Rv2599	Rv2599 S12I	membrane protein	0.00779171
Rv2611c	Rv2611c I102M	phosphatidylinositol mannoside acyltransferase	1.10675e-06
Rv2611c	Rv2611c S197C	phosphatidylinositol mannoside acyltransferase	1.10675e-06
Rv2621c	Rv2621c E12V	transcriptional regulator	0.000796998
Rv2622	Rv2622 V206I	methyltransferase	0.00115932
Rv2627c	Rv2627c R104G	hypothetical protein Rv2627c	1.58706e-06
Rv2628	Rv2628 S59L	hypothetical protein Rv2628	0.00779171
Rv2638	Rv2638 A64T	hypothetical protein Rv2638	0.00115932
Rv2650c	Rv2650c I101T	prophage protein	4.15686e-05
Rv2650c	Rv2650c N3T	prophage protein	2.00402e-05
Rv2666	Rv2666 T9A	Probable transposase for insertion sequence element IS1081 (fragment)	0.0254636
Rv2668	Rv2668 E162K	hypothetical protein Rv2668	0.011508
Rv2668	Rv2668 H3R	hypothetical protein Rv2668	1.10675e-06
Rv2672	Rv2672 H317D	protease	1.58706e-06
Rv2676c	Rv2676c S22L	hypothetical protein Rv2676c	0.011508
Rv2683	Rv2683 L84S	hypothetical protein Rv2683	0.00779171
Rv2688c	Rv2688c P156T	antibiotic ABC transporter ATP-binding protein	1.10675e-06
Rv2714	Rv2714 P162S	hypothetical protein Rv2714	0.00115932
Rv2714	Rv2714 S181W	hypothetical protein Rv2714	0.00779171
Rv2714	Rv2714 V245A	hypothetical protein Rv2714	1.58706e-06
Rv2719c	Rv2719c L85M	membrane protein	0.011508
Rv2719c	Rv2719c Y124H	membrane protein	1.58706e-06
Rv2729c	Rv2729c A202E	integral membrane protein	1.10675e-06
Rv2771c	Rv2771c L80P	hypothetical protein Rv2771c	1.10675e-06
Rv2779c	Rv2779c Q165R	Lrp/AsnC family transcriptional regulator	0.011508
Rv2802c	Rv2802c L182F	arginine/hypothetical protein	0.00115932
Rv2802c	Rv2802c V303A	arginine/hypothetical protein	0.0254636
Rv2804c	Rv2804c A73V	hypothetical protein Rv2804c	1.58706e-06
Rv2804c	Rv2804c G132D	hypothetical protein Rv2804c	0.000796998
Rv2805	Rv2805 G4D	hypothetical protein Rv2805	2.27671e-06
Rv2807	Rv2807 E72V	hypothetical protein Rv2807	5.38829e-07
Rv2812	Rv2812 R239Q	transposase	0.011508
Rv2812	Rv2812 R395G	transposase	1.58706e-06
Rv2813	Rv2813 I76V	hypothetical protein Rv2813	0.011508
Rv2825c	Rv2825c A195E	hypothetical protein Rv2825c	0.011508
Rv2825c	Rv2825c K2E	hypothetical protein Rv2825c	1.10675e-06
Rv2825c	Rv2825c R175T	hypothetical protein Rv2825c	1.3928e-05
Rv2825c	Rv2825c S162W	hypothetical protein Rv2825c	1.58706e-06
Rv2825c	Rv2825c T192K	hypothetical protein Rv2825c	0.011508
Rv2825c	Rv2825c T192P	hypothetical protein Rv2825c	0.0170717
Rv2825c	Rv2825c V189L	hypothetical protein Rv2825c	0.0170717
Rv2828c	Rv2828c A161E	hypothetical protein Rv2828c	0.011508
Rv2828c	Rv2828c S128W	hypothetical protein Rv2828c	2.27671e-06
Rv2828c	Rv2828c T158K	hypothetical protein Rv2828c	0.011508
Rv2828c	Rv2828c T158P	hypothetical protein Rv2828c	0.011508
Rv2828c	Rv2828c V155L	hypothetical protein Rv2828c	0.011508
Rv2862c	Rv2862c C50R	hypothetical protein Rv2862c	1.58706e-06
Rv2880c	Rv2880c P113S	hypothetical protein	0.00779171
Rv2885c	Rv2885c K386I	transposase	0.011508
Rv2912c	Rv2912c K121M	TetR family HTH-type transcriptional regulator	0.000796998
Rv2917	Rv2917 R594L	hypothetical protein Rv2917	1.10675e-06
Rv2927c	Rv2927c T239I	hypothetical protein Rv2927c	0.011508
Rv2953	Rv2953 R388Q	trans-acting enoyl reductase	0.00115932
Rv2955c	Rv2955c T34A	hypothetical protein Rv2955c	0.011508
Rv2959c	Rv2959c E73D	rhamnosyl O-methyltransferase	0.00115932
Rv2971	Rv2971 D17G	oxidoreductase	0.011508
Rv2971	Rv2971 N152H	oxidoreductase	1.58706e-06
Rv2979c	Rv2979c P14R	resolvase	1.58706e-06
Rv2994	Rv2994 W68*	MFS-type transporter	0.011508
Rv2997	Rv2997 D284A	dehydrogenase	0.00115932
Rv3007c	Rv3007c P204S	oxidoreductase	0.011508
Rv3026c	Rv3026c G287E	hypothetical protein Rv3026c	0.00115932
Rv3072c	Rv3072c A67T	hypothetical protein Rv3072c	0.0254636
Rv3074	Rv3074 A77P	hypothetical protein Rv3074	0.00115932
Rv3079c	Rv3079c E120*	hypothetical protein Rv3079c	0.00779171
Rv3081	Rv3081 F220L	hypothetical protein Rv3081	0.0382452
Rv3083	Rv3083 D71H	FAD-containing monooxygenase MymA	0.00779171
Rv3087	Rv3087 A153V	diacyglycerol O-acyltransferase	0.011508
Rv3087	Rv3087 L447V	diacyglycerol O-acyltransferase	1.58706e-06
Rv3090	Rv3090 A291P	hypothetical protein Rv3090	0.00115932
Rv3093c	Rv3093c C210W	oxidoreductase	1.10675e-06
Rv3096	Rv3096 E28G	hypothetical protein Rv3096	0.011508
Rv3113	Rv3113 G134E	phosphatase	1.10675e-06
Rv3114	Rv3114 S11P	hypothetical protein Rv3114	9.68565e-06
Rv3122	Rv3122 G12R	hypothetical protein Rv3122	0.000378358
Rv3137	Rv3137 P168L	histidinol-phosphatase	1.10675e-06
Rv3142c	Rv3142c R106C	hypothetical protein Rv3142c	0.00115932
Rv3161c	Rv3161c D332Y	dioxygenase	0.00779171
Rv3161c	Rv3161c V62L	dioxygenase	1.58706e-06
Rv3167c	Rv3167c P17Q	TetR family transcriptional regulator	0.011508
Rv3190c	Rv3190c L138P	hypothetical protein Rv3190c	1.10675e-06
Rv3190c	Rv3190c V330A	hypothetical protein Rv3190c	0.011508
Rv3191c	Rv3191c P238S	transposase	0.00779171
Rv3193c	Rv3193c L279M	transmembrane protein	0.00115932
Rv3193c	Rv3193c R843Q	transmembrane protein	0.00779171
Rv3200c	Rv3200c N12D	transmembrane cation transporter	0.011508
Rv3202c	Rv3202c V748A	ATP-dependent DNA helicase	0.011508
Rv3204	Rv3204 T34A	DNA-methyltransferase	1.10675e-06
Rv3213c	Rv3213c K144E	SOJ/ParA-like protein	1.10675e-06
Rv3272	Rv3272 V181M	hypothetical protein Rv3272	0.000124882
Rv3273	Rv3273 R524S	transmembrane carbonic anhydrase	0.00115932
Rv3312c	Rv3312c I125L	hypothetical protein Rv3312c	0.0254636
Rv3327	Rv3327 W54*	transposase fusion protein	0.000261193
Rv3329	Rv3329 Q122H	aminotransferase	5.38829e-07
Rv3329	Rv3329 R83H	aminotransferase	0.00115932
Rv3348	Rv3348 D31H	transposase	0.0382452
Rv3348	Rv3348 L135F	transposase	0.000548758
Rv3371	Rv3371 I368V	diacyglycerol O-acyltransferase	0.011508
Rv3371	Rv3371 R339G	diacyglycerol O-acyltransferase	0.011508
Rv3395c	Rv3395c A3V	hypothetical protein Rv3395c	0.011508
Rv3399	Rv3399 A330E	S-adenosylmethionine-dependent methyltransferase	1.10675e-06
Rv3402c	Rv3402c A16E	hypothetical protein Rv3402c	0.000124882
Rv3402c	Rv3402c L130R	hypothetical protein Rv3402c	0.00115932
Rv3428c	Rv3428c M215V	transposase	0.011508
Rv3428c	Rv3428c S327C	transposase	7.721e-07
Rv3433c	Rv3433c S443A	bifunctional ADP-dependent (S)-NAD(P)H-hydrate dehydratase/NAD(P)H-hydrate epimerase	3.26744e-06
Rv3446c	Rv3446c A164V	hypothetical protein Rv3446c	0.00779171
Rv3466	Rv3466 V131I	hypothetical protein Rv3466	0.0170717
Rv3467	Rv3467 A245G	hypothetical protein Rv3467	0.00115932
Rv3467	Rv3467 H275R	hypothetical protein Rv3467	0.00529473
Rv3467	Rv3467 K315E	hypothetical protein Rv3467	0.000548758
Rv3467	Rv3467 N276K	hypothetical protein Rv3467	0.00529473
Rv3479	Rv3479 L174R	transmembrane protein	1.58706e-06
Rv3479	Rv3479 T1017N	transmembrane protein	0.011508
Rv3480c	Rv3480c R250L	diacyglycerol O-acyltransferase	0.011508
Rv3517	Rv3517 E264D	hypothetical protein Rv3517	0.00529473
Rv3521	Rv3521 H163Y	hypothetical protein Rv3521	0.00779171
Rv3521	Rv3521 N295D	hypothetical protein Rv3521	1.10675e-06
Rv3528c	Rv3528c G88E	hypothetical protein Rv3528c	0.00779171
Rv3555c	Rv3555c W268R	hypothetical protein Rv3555c	0.011508
Rv3586	Rv3586 T288A	DNA integrity scanning protein DisA	1.58706e-06
Rv3591c	Rv3591c V111A	hydrolase	0.00115932
Rv3611	Rv3611 N34S	Hypothetical arginine and proline rich protein	0.000180513
Rv3627c	Rv3627c A45V	hypothetical protein Rv3627c	0.011508
Rv3630	Rv3630 A40T	integral membrane protein	1.10675e-06
Rv3630	Rv3630 S208L	integral membrane protein	0.00779171
Rv3638	Rv3638 G65D	transposase	0.011508
Rv3640c	Rv3640c G296E	transposase	0.00779171
Rv3645	Rv3645 I185S	transmembrane protein	0.011508
Rv3649	Rv3649 A558G	helicase	0.000796998
Rv3649	Rv3649 L93P	helicase	1.58706e-06
Rv3651	Rv3651 I179T	hypothetical protein Rv3651	0.00115932
Rv3658c	Rv3658c G102S	transmembrane protein	0.00115932
Rv3680	Rv3680 N378D	anion transporter ATPase	4.15686e-05
Rv3684	Rv3684 S217A	lyase	0.011508
Rv3689	Rv3689 V119L	transmembrane protein	0.00779171
Rv3699	Rv3699 E216K	hypothetical protein Rv3699	0.011508
Rv3699	Rv3699 G50E	hypothetical protein Rv3699	0.00115932
Rv3719	Rv3719 S418T	hypothetical protein Rv3719	0.00779171
Rv3719	Rv3719 T12A	hypothetical protein Rv3719	1.10675e-06
Rv3725	Rv3725 V176L	oxidoreductase	0.000124882
Rv3729	Rv3729 P269S	transferase	1.58706e-06
Rv3736	Rv3736 G144R	AraC/XylS family transcriptional regulator	0.011508
Rv3737	Rv3737 D40G	transmembrane protein	1.10675e-06
Rv3753c	Rv3753c M1T	hypothetical protein Rv3753c	0.011508
Rv3770c	Rv3770c P98A	hypothetical protein Rv3770c	1.58706e-06
Rv3776	Rv3776 A348V	hypothetical protein Rv3776	0.00115932
Rv3776	Rv3776 M329V	hypothetical protein Rv3776	1.10675e-06
Rv3777	Rv3777 V160A	oxidoreductase	1.58706e-06
Rv3779	Rv3779 P431S	transmembrane protein	0.00115932
Rv3798	Rv3798 P100A	insertion sequence element IS1557 transposase	0.0382452
Rv3798	Rv3798 T425A	insertion sequence element IS1557 transposase	0.011508
Rv3818	Rv3818 P87A	hypothetical protein Rv3818	0.011508
Rv3822	Rv3822 A214V	hypothetical protein Rv3822	0.00779171
Rv3822	Rv3822 K36E	hypothetical protein Rv3822	0.00115932
Rv3829c	Rv3829c S534R	dehydrogenase	0.00779171
Rv3830c	Rv3830c P148L	TetR family transcriptional regulator	0.00115932
Rv3832c	Rv3832c A158E	hypothetical protein Rv3832c	0.00779171
Rv3833	Rv3833 L160V	AraC family transcriptional regulator	0.011508
Rv3833	Rv3833 V105I	AraC family transcriptional regulator	7.721e-07
Rv3839	Rv3839 P122S	hypothetical protein Rv3839	1.58706e-06
Rv3839	Rv3839 R131Q	hypothetical protein Rv3839	0.000796998
Rv3843c	Rv3843c G11R	transmembrane protein	0.011508
Rv3856c	Rv3856c A306V	hypothetical protein Rv3856c	0.00115932
Rv3860	Rv3860 A72V	hypothetical protein Rv3860	0.00115932
Rv3896c	Rv3896c Q193K	hypothetical protein Rv3896c	5.38829e-07
Rv3897c	Rv3897c I67V	hypothetical protein Rv3897c	0.011508
Rv3899c	Rv3899c S65P	hypothetical protein Rv3899c	0.011508
Rv3900c	Rv3900c L56S	hypothetical protein Rv3900c	0.011508
Rv3900c	Rv3900c P21A	hypothetical protein Rv3900c	0.00529473
Rv3900c	Rv3900c T138A	hypothetical protein Rv3900c	0.011508
Rv3901c	Rv3901c A38G	membrane protein	0.0170717
Rv3901c	Rv3901c G14D	membrane protein	0.0170717
Rv3901c	Rv3901c Q71E	membrane protein	0.0170717
Rv3901c	Rv3901c T16I	membrane protein	0.0170717
Rv3903c	Rv3903c V18A	hypothetical protein Rv3903c	0.011508
Rv3910	Rv3910 S965C	peptidoglycan biosynthesis protein	0.0254636
Rv3912	Rv3912 R214W	anti-sigma-M factor RsmA	0.000796998
Rv3921c	Rv3921c A39G	membrane protein insertase YidC	0.000796998
sapM	sapM L130F	acid phosphatase	0.000796998
sapM	sapM T171A	acid phosphatase	0.011508
sdhC	sdhC L54I	succinate dehydrogenase cytochrome B-556 subunit	0.011508
sdhD	sdhD V54L	succinate dehydrogenase hydrophobic membrane anchor subunit	1.10675e-06
secA2	secA2 E484D	protein translocase subunit SecA	0.0254636
secE1	secE1 M127T	preprotein translocase SecE	0.011508
serA2	serA2 R242H	D-3-phosphoglycerate dehydrogenase SerA	1.58706e-06
serA2	serA2 V248A	D-3-phosphoglycerate dehydrogenase SerA	0.00115932
serB1	serB1 A362V	phosphoserine phosphatase SerB	0.011508
serB2	serB2 G116E	phosphoserine phosphatase SerB	1.10675e-06
sigJ	sigJ P41Q	ECF RNA polymerase sigma factor SigJ	1.10675e-06
sirR	sirR Q131*	transcriptional repressor SirR	0.011508
smc	smc V437E	chromosome partition protein Smc	0.00115932
sseB	sseB E262A	thiosulfate sulfurtransferase SseB	0.011508
stp	stp D69Y	multidrug resistance protein	1.10675e-06
subI	subI A76T	sulfate ABC transporter substrate-binding lipoprotein SubI	0.000124882
sucD	sucD R209K	succinyl-CoA ligase subunit alpha	0.00529473
sugI	sugI P423L	sugar-transport integral membrane protein SugI	1.58706e-06
tal	tal T244A	transaldolase	1.10675e-06
tam	tam W101C	trans-aconitate methyltransferase	0.00115932
tatB	tatB W8G	Sec-independent protein translocase protein TatB	1.58706e-06
tatD	tatD T187N	deoxyribonuclease TatD	1.10675e-06
TB18.6	TB18.6 R100C	hypothetical protein Rv2140c	0.00779171
TB7.3	TB7.3 V29I	hypothetical protein Rv3221c	0.00779171
tcrY	tcrY C246R	two component sensor kinase TcrY	1.10675e-06
tcrY	tcrY H45R	two component sensor kinase TcrY	0.011508
tesB1	tesB1 H121L	acyl-CoA thioesterase TesB	1.10675e-06
thiG	thiG S75C	thiazole synthase	1.10675e-06
thiO	thiO V336I	thiamine biosynthesis oxidoreductase ThiO	0.0254636
thiX	thiX A7S	thioredoxin ThiX	0.00779171
tig	tig P118L	trigger factor	0.011508
tkt	tkt Y18D	transketolase	1.10675e-06
topA	topA D686E	DNA topoisomerase I	0.00779171
trcS	trcS S62C	two component sensor histidine kinase TrcS	0.011508
trpG	trpG I68M	anthranilate synthase component II	1.58706e-06
tsnR	tsnR L232P	23S rRNA methyltransferase TsnR	1.10675e-06
tyrA	tyrA D229N	prephenate dehydrogenase TyrA	0.011508
ubiA	ubiA E149D	decaprenyl-phosphate phosphoribosyltransferase	0.011508
udgA	udgA S142G	hypothetical protein Rv0323c	1.58706e-06
umaA	umaA K260R	mycolic acid synthase UmaA	0.00779171
uspA	uspA V127L	sugar ABC transporter permease UspA	1.10675e-06
uspC	uspC A219T	sugar ABC transporter substrate-binding lipoprotein UspC	0.00115932
uvrB	uvrB G198R	multidrug-efflux transporter	1.58706e-06
uvrC	uvrC V434A	excinuclease ABC subunit UvrC	0.000124882
vapB22	vapB22 A56V	antitoxin VapB22	1.10675e-06
vapC10	vapC10 D103G	ribonuclease VapC10	0.011508
vapC13	vapC13 V1M	ribonuclease VapC13	0.00115932
vapC31	vapC31 M90V	ribonuclease VapC31	0.011508
vapC32	vapC32 S92L	ribonuclease VapC32	0.0254636
vapC40	vapC40 C77R	ribonuclease VapC40	1.58706e-06
vapC46	vapC46 A42T	ribonuclease VapC46	0.000796998
vapC47	vapC47 S46L	ribonuclease VapC47	1.10675e-06
vapC6	vapC6 W65L	ribonuclease VapC6	0.00115932
virS	virS L316R	HTH-type transcriptional regulator VirS	0.011508
wbbL2	wbbL2 A191P	glycosyltransferase	0.00779171
wbbL2	wbbL2 I283S	glycosyltransferase	0.0254636
xylB	xylB L134P	D-xylulose kinase XylB	0.011508
yrbE1A	yrbE1A T5I	membrane protein	0.011508
yrbE1B	yrbE1B G248C	membrane protein	0.000796998
zur	zur H64R	zinc uptake regulation protein	0.00779171
